# Supplementary material for: Transcriptomic characterization of postnatal muscle maturation
Source: Dis Model Mech. 2025 Mar 3;18(2):DMM052098. doi: 10.1242/dmm.052098 (PMC11911633; doi:10.1242/dmm.052098)
Supplement: Table S1. Differential expression analysis of early muscle maturation [file dmm-18-052098-TableS1.xlsx]

## Sheet: Summary
Supplementary Table S1. Differential expression analysis of early muscle maturation
Supplementary Table S2. Differential expression analysis of late muscle maturation
Supplementary Table S3. Enrichment analysis of upregulated genes during early muscle maturation
Supplementary Table S4. Enrichment analysis of downregulated genes during early muscle maturation
Supplementary Table S5. Enrichment analysis of upregulated genes during late muscle maturation
Supplementary Table S6. Enrichment analysis of downregulated genes during late muscle maturation
Supplementary Table S7. Enrichment analysis of alternatively spliced genes during early muscle maturation
Supplementary Table S8. Enrichment analysis of alternatively spliced genes during late muscle maturation
Supplementary Table S9. Evaluation of DE and AS in genes associated to the RNA splicing GO term
Supplementary Table S10. Enrichment analysis of DE-specific genes
Supplementary Table S11. Enrichment analysis of AS-specific genes
Supplementary Table S12. Enrichment analysis of genes affected by DE and AS
Supplementary Table S13. Number of AS events detected in myopathy-associated genes during early and late skeletal muscle maturation

## Sheet: Table S1
Supplementary Table S1. Differential expression analysis of early muscle maturation
ENS_ID	baseMean	log2FoldChange	lfcSE	pvalue	padj	gene_name
ENSMUSG00000000001	5102.94	-1.85615	0.208679	9.13474e-20	1.46702e-18	Gnai3
ENSMUSG00000000028	579.2	-1.17758	0.211521	1.23004e-08	5.24715e-08	Cdc45
ENSMUSG00000000031	472119	-0.386536	0.276985	0.148073	0.193037	H19
ENSMUSG00000000037	253.751	-3.48251	0.363587	1.76367e-23	4.0454e-22	Scml2
ENSMUSG00000000049	41.8629	2.59556	0.446866	2.42488e-10	1.30749e-09	Apoh
ENSMUSG00000000056	10108.4	0.232306	0.172211	0.171441	0.219746	Narf
ENSMUSG00000000058	6477.97	0.543964	0.257688	0.029378	0.0448725	Cav2
ENSMUSG00000000078	5591.19	-0.429346	0.242977	0.0692768	0.097728	Klf6
ENSMUSG00000000085	3127.97	0.602791	0.162424	0.000170967	0.000393947	Scmh1
ENSMUSG00000000088	31414.1	1.98047	0.269659	2.50742e-14	2.24033e-13	Cox5a
ENSMUSG00000000093	496.307	0.807544	0.199467	3.65513e-05	9.37356e-05	Tbx2
ENSMUSG00000000094	294.682	-0.689139	0.313714	0.0213045	0.0335353	Tbx4
ENSMUSG00000000120	993.816	-2.99437	0.275215	3.16907e-29	1.11968e-27	Ngfr
ENSMUSG00000000125	5.8626	-1.54709	0.774467	0.0101976	0.0170416	Wnt3
ENSMUSG00000000126	1524.31	1.10922	0.212165	8.8653e-08	3.37949e-07	Wnt9a
ENSMUSG00000000127	1178.35	-1.17768	0.153044	6.79752e-15	6.45124e-14	Fer
ENSMUSG00000000131	7034.26	0.226048	0.141459	0.106783	0.144146	Xpo6
ENSMUSG00000000134	1557.83	-0.00556485	0.150677	0.970231	0.976485	Tfe3
ENSMUSG00000000142	653.209	-0.55187	0.22204	0.0109483	0.0181984	Axin2
ENSMUSG00000000148	877.624	0.358198	0.199352	0.0671848	0.0950299	Brat1
ENSMUSG00000000149	3175.53	1.13635	0.256529	4.67517e-06	1.36831e-05	Gna12
ENSMUSG00000000154	28.6271	1.25882	0.486107	0.00374794	0.00680918	Slc22a18
ENSMUSG00000000167	56.924	-0.570343	0.267624	0.0274675	0.0422581	Pih1d2
ENSMUSG00000000168	30554.7	1.13936	0.230548	3.84201e-07	1.33037e-06	Dlat
ENSMUSG00000000171	34959.8	1.11598	0.228172	5.13366e-07	1.74052e-06	Sdhd
ENSMUSG00000000182	17.6681	-2.98225	0.538105	7.00295e-10	3.55963e-09	Fgf23
ENSMUSG00000000183	1036.82	-1.13331	0.350924	0.000599998	0.00125973	Fgf6
ENSMUSG00000000184	4986.89	-1.41961	0.223755	7.48516e-11	4.32426e-10	Ccnd2
ENSMUSG00000000194	4375.16	0.263733	0.131692	0.0435064	0.0640339	Gpr107
ENSMUSG00000000197	38.4439	-0.827581	0.443455	0.040477	0.0600093	Nalcn
ENSMUSG00000000202	23.8615	-0.137916	0.430458	0.727117	0.769365	Btbd17
ENSMUSG00000000204	66.5014	0.0430395	0.359734	0.898958	0.917593	Slfn4
ENSMUSG00000000223	1583.81	0.222521	0.229891	0.321264	0.382769	Drp2
ENSMUSG00000000244	56.4782	-2.16237	0.388472	2.17887e-09	1.03296e-08	Tspan32
ENSMUSG00000000247	16.5108	0.342539	0.45937	0.410908	0.474011	Lhx2
ENSMUSG00000000253	12227.1	2.23677	0.259148	4.42331e-19	6.63793e-18	Gmpr
ENSMUSG00000000266	1418.81	-1.20944	0.234469	1.1304e-07	4.24483e-07	Mid2
ENSMUSG00000000275	3801.6	-0.360501	0.213272	0.0842432	0.116419	Trim25
ENSMUSG00000000276	1252.08	0.307802	0.201828	0.120136	0.160205	Dgke
ENSMUSG00000000278	2690.7	-0.952729	0.174029	2.7266e-08	1.11313e-07	Scpep1
ENSMUSG00000000282	752.731	0.382959	0.238046	0.0985547	0.134087	Mnt
ENSMUSG00000000290	165.84	0.409788	0.281059	0.130319	0.172403	Itgb2
ENSMUSG00000000295	1559.77	0.165707	0.1473	0.255846	0.313202	Hddc2
ENSMUSG00000000296	1622.74	1.47438	0.17695	2.46337e-17	3.04542e-16	Tpd52l1
ENSMUSG00000000301	256.271	-0.797362	0.267453	0.00202347	0.0038513	Pemt
ENSMUSG00000000303	113.135	-0.228299	0.713483	0.685063	0.73253	Cdh1
ENSMUSG00000000305	821.603	0.0981051	0.278452	0.715029	0.759052	Cdh4
ENSMUSG00000000308	18.9421	-0.62634	0.709799	0.266189	0.324561	Ckmt1
ENSMUSG00000000317	2804.44	1.13764	0.218249	9.29756e-08	3.53468e-07	Bcl6b
ENSMUSG00000000318	270.343	-0.255898	0.295928	0.367869	0.431204	Clec10a
ENSMUSG00000000320	226.935	0.605036	0.255146	0.0144428	0.0234813	Alox12
ENSMUSG00000000326	3710.23	1.03667	0.178919	3.89764e-09	1.78114e-08	Comt
ENSMUSG00000000339	2191.07	1.03709	0.153454	7.95076e-12	5.18189e-11	Rtca
ENSMUSG00000000340	4473.78	-0.381989	0.311554	0.199562	0.251326	Dbt
ENSMUSG00000000346	7620.45	0.517343	0.138306	0.000160193	0.000370904	Dazap2
ENSMUSG00000000355	3221.55	0.0382811	0.180721	0.829748	0.858832	Mcts1
ENSMUSG00000000359	400.697	1.38489	0.231373	7.61705e-10	3.8504e-09	Rem1
ENSMUSG00000000365	36.6761	-3.64794	0.532065	1.22883e-13	1.006e-12	Rnf17
ENSMUSG00000000374	5633.89	0.488279	0.164833	0.00269464	0.00501732	Trappc10
ENSMUSG00000000378	1342.75	0.644235	0.288097	0.0199905	0.031655	Ccm2
ENSMUSG00000000384	4962.93	1.52075	0.217409	7.57578e-13	5.63608e-12	Tbrg4
ENSMUSG00000000386	24.4853	-0.757008	0.655714	0.159571	0.206127	Mx1
ENSMUSG00000000392	4094.03	-1.88056	0.301806	6.78752e-11	3.9393e-10	Fap
ENSMUSG00000000394	10.7944	-3.96982	0.949576	4.32952e-07	1.48996e-06	Gcg
ENSMUSG00000000399	40561.5	1.60094	0.253104	6.25053e-11	3.64024e-10	Ndufa9
ENSMUSG00000000402	1046.46	-5.00397	0.397136	1.06004e-37	6.5285e-36	Egfl6
ENSMUSG00000000409	21.2867	-0.716655	0.507817	0.111302	0.149564	Lck
ENSMUSG00000000416	422.557	-0.319761	0.211353	0.122425	0.162966	Cttnbp2
ENSMUSG00000000420	8546.69	-0.511441	0.172609	0.00265449	0.00495127	Galnt1
ENSMUSG00000000435	485.975	-1.79353	0.276797	1.59693e-11	1.00157e-10	Myf5
ENSMUSG00000000439	5318.4	0.778393	0.134428	5.15629e-09	2.31843e-08	Mkrn2
ENSMUSG00000000440	1707.59	-2.15424	0.788258	0.000517702	0.00109933	Pparg
ENSMUSG00000000441	15919.9	0.64671	0.122913	1.15751e-07	4.33857e-07	Raf1
ENSMUSG00000000486	268.457	1.02514	0.231603	5.44947e-06	1.57637e-05	Septin1
ENSMUSG00000000489	2792.76	1.87269	0.242676	1.7928e-15	1.82442e-14	Pdgfb
ENSMUSG00000000530	2679.19	0.649373	0.184121	0.000337176	0.000737685	Acvrl1
ENSMUSG00000000531	696.538	0.882225	0.261923	0.000494759	0.00105472	Tamalin
ENSMUSG00000000532	3412.08	1.11674	0.232584	8.04218e-07	2.64557e-06	Acvr1b
ENSMUSG00000000538	9158.48	1.62992	0.242365	4.13407e-12	2.7789e-11	Tom1l2
ENSMUSG00000000552	1666.46	2.68158	0.323337	3.61605e-18	4.8875e-17	Zfp385a
ENSMUSG00000000555	5201.64	-0.185381	0.233424	0.415423	0.478507	Itga5
ENSMUSG00000000560	68.6869	-3.31251	0.392632	5.96857e-19	8.83831e-18	Gabra2
ENSMUSG00000000561	2191.74	-0.556855	0.176292	0.00134673	0.00264681	Wdr77
ENSMUSG00000000562	53.2346	-4.09558	0.508689	1.75294e-17	2.2064e-16	Adora3
ENSMUSG00000000563	70226.4	1.39081	0.197495	6.66997e-13	4.98799e-12	Atp5pb
ENSMUSG00000000567	171.271	-0.844358	0.323582	0.00604777	0.010579	Sox9
ENSMUSG00000000568	7281.03	-1.06907	0.16399	3.87737e-11	2.32124e-10	Hnrnpd
ENSMUSG00000000579	363.935	-0.565484	0.153319	0.000191541	0.000437452	Dynlt1c
ENSMUSG00000000581	3984.53	-0.143421	0.164094	0.376199	0.439612	C1d
ENSMUSG00000000594	1202.57	-0.0800974	0.143809	0.57392	0.631697	Gm2a
ENSMUSG00000000600	3166.57	-0.409433	0.189319	0.0278563	0.0428014	Krit1
ENSMUSG00000000605	5421.01	0.537382	0.170782	0.00142006	0.0027798	Clcn4
ENSMUSG00000000617	3.85115	-3.62012	1.34092	0.000105166	0.000250911	Grm6
ENSMUSG00000000627	24.9671	0.710015	0.385896	0.0482917	0.0704795	Sema4f
ENSMUSG00000000628	28036.4	1.05096	0.303961	0.000295322	0.000653355	Hk2
ENSMUSG00000000631	20348.4	1.92433	0.2966	1.17233e-11	7.46904e-11	Myo18a
ENSMUSG00000000632	51.2724	3.69266	0.412209	6.03641e-21	1.08349e-19	Sez6
ENSMUSG00000000682	74.5188	-0.157321	0.327435	0.613708	0.668696	Cd52
ENSMUSG00000000686	125.961	-2.79292	0.825566	2.25734e-05	5.97928e-05	Abhd15
ENSMUSG00000000690	140.397	1.40782	0.24165	1.93261e-09	9.23826e-09	Hoxb6
ENSMUSG00000000693	1103.76	0.0583178	0.245772	0.807262	0.839484	Loxl3
ENSMUSG00000000708	6963.35	0.751345	0.211382	0.00028063	0.000623109	Kat2b
ENSMUSG00000000711	10916.6	0.334888	0.136831	0.0135526	0.0221593	Rab5b
ENSMUSG00000000732	455.129	-0.619677	0.187622	0.000782127	0.00160661	Icosl
ENSMUSG00000000738	7736.56	1.95547	0.235158	1.16908e-17	1.49963e-16	Spg7
ENSMUSG00000000739	336.651	0.0235415	0.237659	0.919028	0.934338	Sult5a1
ENSMUSG00000000740	8746.63	1.01342	0.316447	0.000767351	0.00157997	Rpl13
ENSMUSG00000000743	4794.21	1.25709	0.222206	6.55267e-09	2.90478e-08	Chmp1a
ENSMUSG00000000751	7202.55	0.462351	0.102431	5.72751e-06	1.65253e-05	Rpa1
ENSMUSG00000000753	7417.68	1.00399	0.310258	0.000691143	0.00143598	Serpinf1
ENSMUSG00000000759	1821.45	-0.270897	0.13438	0.0420666	0.0621509	Tubgcp3
ENSMUSG00000000776	1714.88	0.932067	0.175377	6.78169e-08	2.63153e-07	Polr3d
ENSMUSG00000000782	110.978	-0.417444	0.270875	0.110732	0.148917	Tcf7
ENSMUSG00000000787	19178	-0.717143	0.243778	0.00246633	0.00462213	Ddx3x
ENSMUSG00000000791	7.4269	-0.00478732	0.549718	0.99201	0.994018	Il12rb1
ENSMUSG00000000792	6.21739	0.223371	0.664632	0.679857	0.72824	Slc5a5
ENSMUSG00000000794	917.775	-0.785838	0.257921	0.00165006	0.00319709	Kcnn3
ENSMUSG00000000804	2038.89	-0.741586	0.214078	0.00039698	0.000859838	Usp32
ENSMUSG00000000805	1808.32	1.34696	0.687425	0.0156968	0.0253767	Car4
ENSMUSG00000000811	768.281	0.256729	0.181879	0.151764	0.197262	Txnrd3
ENSMUSG00000000823	3824.85	-0.165443	0.180778	0.35286	0.415913	Zfp512b
ENSMUSG00000000826	8536.4	-0.286614	0.117452	0.0140515	0.0229078	Dnajc5
ENSMUSG00000000827	5732.25	0.180747	0.120074	0.129687	0.171612	Tpd52l2
ENSMUSG00000000838	3114.89	-1.73269	0.235531	3.70096e-14	3.23637e-13	Fmr1
ENSMUSG00000000861	38.3977	-5.18483	0.618957	2.30361e-18	3.17756e-17	Bcl11a
ENSMUSG00000000869	11.7435	-4.03974	0.953289	3.35929e-07	1.1731e-06	Il4
ENSMUSG00000000876	1831.78	0.623389	0.24469	0.00875121	0.0148188	Pxmp4
ENSMUSG00000000881	657.962	-1.18902	0.137941	3.18396e-18	4.33537e-17	Dlg3
ENSMUSG00000000884	238.762	1.16911	0.255317	2.22069e-06	6.84458e-06	Gnb1l
ENSMUSG00000000889	14.0392	-3.57259	0.66587	1.36073e-09	6.63368e-09	Dbh
ENSMUSG00000000901	599.842	-0.0190177	0.288165	0.945338	0.956211	Mmp11
ENSMUSG00000000902	2555.76	-0.146068	0.196672	0.449624	0.512507	Smarcb1
ENSMUSG00000000903	10.1884	0.879782	0.516597	0.0535462	0.0773799	Vpreb3
ENSMUSG00000000915	1055.71	2.00672	0.316536	2.63413e-11	1.61193e-10	Hip1r
ENSMUSG00000000916	886.967	0.657846	0.18794	0.000370317	0.000805816	Nsun5
ENSMUSG00000000934	914.085	0.960241	0.197817	7.42214e-07	2.45483e-06	Top1mt
ENSMUSG00000000938	1437.5	0.619088	0.2724	0.0185455	0.029534	Hoxa10
ENSMUSG00000000942	216.009	0.12721	0.361778	0.708802	0.753793	Hoxa4
ENSMUSG00000000948	72.978	-0.235633	0.486963	0.589233	0.646186	ENSMUSG00000000948
ENSMUSG00000000957	4818.46	-1.1383	0.264952	8.5673e-06	2.4175e-05	Mmp14
ENSMUSG00000000958	371.268	-0.163727	0.178829	0.352818	0.415909	Slc7a7
ENSMUSG00000000959	6562.81	0.925748	0.238154	6.39375e-05	0.000157432	Oxa1l
ENSMUSG00000000976	1459.28	0.16105	0.102719	0.115136	0.154053	Heatr6
ENSMUSG00000000982	8.36348	-2.82978	0.792518	1.06187e-05	2.9578e-05	Ccl3
ENSMUSG00000001014	47.2603	6.15904	0.614224	5.75128e-25	1.48304e-23	Icam4
ENSMUSG00000001016	4841.47	-0.713176	0.127621	1.77336e-08	7.40641e-08	Ilf2
ENSMUSG00000001017	9252.7	0.110584	0.130601	0.393435	0.456758	Chtop
ENSMUSG00000001018	5151.4	0.657322	0.155528	1.90246e-05	5.09828e-05	Snapin
ENSMUSG00000001021	10.7116	-0.580796	0.520962	0.205835	0.258484	S100a3
ENSMUSG00000001025	4759.06	1.03857	0.284766	0.000146531	0.000341312	S100a6
ENSMUSG00000001027	32854.8	2.69157	0.212792	3.61841e-38	2.29878e-36	Scn4a
ENSMUSG00000001029	1640.94	1.01926	0.178593	6.64474e-09	2.94301e-08	Icam2
ENSMUSG00000001034	913.08	0.0505181	0.265197	0.844025	0.870433	Mapk7
ENSMUSG00000001036	3657.76	0.788965	0.13072	1.15414e-09	5.69406e-09	Epn2
ENSMUSG00000001039	317.544	0.338655	0.243291	0.152475	0.198097	B9d1
ENSMUSG00000001052	3264.61	-0.576229	0.101242	1.0676e-08	4.5892e-08	Sec24b
ENSMUSG00000001053	726.471	1.27614	0.390645	0.000429741	0.000925521	N4bp3
ENSMUSG00000001054	1315.05	0.779472	0.200923	7.59805e-05	0.000185363	Rmnd5b
ENSMUSG00000001056	1064.17	0.882359	0.272889	0.000797854	0.00163692	Nhp2
ENSMUSG00000001062	2110.81	1.13493	0.239156	1.03639e-06	3.36156e-06	Vps9d1
ENSMUSG00000001065	1038.3	0.723329	0.245849	0.00245069	0.00459667	Zfp276
ENSMUSG00000001082	489.552	0.263028	0.324335	0.394542	0.457858	Mfsd10
ENSMUSG00000001089	3937.05	-0.303591	0.200093	0.12217	0.162659	Luzp1
ENSMUSG00000001098	3573.45	0.312251	0.144864	0.0295082	0.0450508	Kctd10
ENSMUSG00000001100	11974.6	0.894395	0.212513	1.67942e-05	4.53801e-05	Poldip2
ENSMUSG00000001103	6.06554	3.67181	1.28239	6.22178e-05	0.000153479	Sebox
ENSMUSG00000001105	1469.01	0.264969	0.18918	0.154437	0.200362	Ift20
ENSMUSG00000001119	34430.7	-0.801111	0.285321	0.00349088	0.00637147	Col6a1
ENSMUSG00000001120	324.833	0.27668	0.187508	0.133664	0.176311	Pcbp3
ENSMUSG00000001123	2948.85	-0.0140629	0.243598	0.952694	0.962057	Lgals9
ENSMUSG00000001127	10216.9	0.523005	0.100265	1.59478e-07	5.85654e-07	Araf
ENSMUSG00000001128	726.293	0.381883	0.193628	0.0447366	0.0656861	Cfp
ENSMUSG00000001131	358.261	0.0845229	0.453201	0.837556	0.865001	Timp1
ENSMUSG00000001134	1419.98	1.522	0.218299	8.89285e-13	6.55244e-12	Uxt
ENSMUSG00000001138	1710.59	0.220555	0.154654	0.149312	0.194502	Cnnm3
ENSMUSG00000001143	3225.52	-0.0166334	0.135472	0.901457	0.919772	Lman2l
ENSMUSG00000001150	3823.97	0.350665	0.133925	0.00828111	0.0140868	Mcm3ap
ENSMUSG00000001151	6314.57	1.18515	0.202258	2.18788e-09	1.03654e-08	Pcnt
ENSMUSG00000001156	631.45	-0.545842	0.179461	0.00201148	0.00383066	Mxd1
ENSMUSG00000001157	1052.79	-1.26518	0.169036	3.05523e-14	2.69984e-13	Gmcl1
ENSMUSG00000001158	4336.08	0.883783	0.12657	1.9423e-12	1.36673e-11	Snrnp27
ENSMUSG00000001166	63.0338	1.02191	0.283036	0.00017209	0.000396264	Oas1c
ENSMUSG00000001173	3232.72	-0.0149339	0.177431	0.931949	0.945121	Ocrl
ENSMUSG00000001175	39606.4	0.885147	0.155543	8.4328e-09	3.68631e-08	Calm1
ENSMUSG00000001211	12403.3	0.95308	0.207321	2.64462e-06	8.0429e-06	Agpat3
ENSMUSG00000001227	771.501	1.11496	0.322644	0.000274085	0.000609585	Sema6b
ENSMUSG00000001228	1341.63	-1.19011	0.322096	9.98899e-05	0.000239116	Uhrf1
ENSMUSG00000001229	3737.38	1.49023	0.282603	3.96008e-08	1.58521e-07	Dpp9
ENSMUSG00000001240	2822.36	1.16557	0.234051	3.05301e-07	1.0734e-06	Ramp2
ENSMUSG00000001247	39.4611	0.230509	0.458454	0.579526	0.637033	Lsr
ENSMUSG00000001248	5731.39	0.753284	0.153407	6.7928e-07	2.26415e-06	Gramd1a
ENSMUSG00000001249	734.861	4.29121	0.325172	2.6597e-41	2.02127e-39	Hpn
ENSMUSG00000001270	792.199	0.761885	0.376476	0.0303552	0.0462178	Ckb
ENSMUSG00000001280	4976.54	-1.44652	0.199252	1.25331e-13	1.0252e-12	Sp1
ENSMUSG00000001281	62.0706	0.661017	0.339555	0.0397388	0.0590235	Itgb7
ENSMUSG00000001285	954.104	0.105395	0.198478	0.5887	0.645672	Myg1
ENSMUSG00000001288	1215.35	0.7955	0.251977	0.00112944	0.00224849	Rarg
ENSMUSG00000001289	8405.2	0.697082	0.191354	0.000208868	0.000474442	Pfdn5
ENSMUSG00000001300	2312.61	-0.187587	0.1895	0.314207	0.375204	Efnb2
ENSMUSG00000001305	992.738	-0.698156	0.172286	3.93847e-05	0.000100452	Rrp15
ENSMUSG00000001313	325.976	0.353259	0.228394	0.11302	0.151539	Rnd2
ENSMUSG00000001323	2833.31	-0.511818	0.174316	0.00289432	0.00536185	Srr
ENSMUSG00000001333	4229.53	0.879444	0.178415	5.51098e-07	1.86061e-06	Sync
ENSMUSG00000001334	8434.86	1.19968	0.204533	2.07102e-09	9.8601e-09	Fndc5
ENSMUSG00000001348	225.907	-0.125679	0.604703	0.805497	0.838125	Acp5
ENSMUSG00000001349	346.762	-0.28466	0.241966	0.226735	0.281674	Cnn1
ENSMUSG00000001366	5124.4	1.03532	0.154698	1.25167e-11	7.93933e-11	Fbxo9
ENSMUSG00000001376	3389.23	0.195149	0.173265	0.253447	0.310643	Vps50
ENSMUSG00000001380	4138.95	0.258947	0.128736	0.042666	0.0629349	Hars
ENSMUSG00000001383	7165.28	0.262686	0.14044	0.0590765	0.0845901	Zmat2
ENSMUSG00000001403	1349.74	0.223	0.238716	0.337517	0.399941	Ube2c
ENSMUSG00000001415	6767.37	0.857361	0.160756	6.58995e-08	2.56108e-07	Smg5
ENSMUSG00000001416	13260.6	-0.327596	0.107246	0.00213316	0.00404098	Cct3
ENSMUSG00000001418	2683.95	0.62683	0.208657	0.00215869	0.00408589	Glmp
ENSMUSG00000001419	19818.8	1.10001	0.152401	2.79638e-13	2.19728e-12	Mef2d
ENSMUSG00000001420	220.518	-0.19778	0.640357	0.708675	0.753697	Tmem79
ENSMUSG00000001424	4869.94	0.0725193	0.204276	0.717444	0.761053	Snd1
ENSMUSG00000001435	3502.41	-0.235289	0.294547	0.405698	0.46886	Col18a1
ENSMUSG00000001436	505.161	0.183776	0.328519	0.556569	0.615629	Slc19a1
ENSMUSG00000001440	16405.8	-0.994361	0.146261	6.31828e-12	4.16647e-11	Kpnb1
ENSMUSG00000001441	9674.12	-0.103239	0.143026	0.466223	0.529143	Npepps
ENSMUSG00000001444	78.6323	2.28185	0.325878	1.67929e-13	1.35385e-12	Tbx21
ENSMUSG00000001445	3958.92	0.568855	0.212159	0.00615614	0.010749	Mrpl10
ENSMUSG00000001467	1934.64	-2.6906	0.310972	1.63437e-19	2.56744e-18	Cyp51
ENSMUSG00000001472	17851.5	0.882898	0.158723	1.77525e-08	7.41275e-08	Tcf25
ENSMUSG00000001473	3660.61	-0.919274	0.263561	0.000307054	0.000677687	Tubb6
ENSMUSG00000001482	4811.6	1.43334	0.167978	4.73759e-18	6.32694e-17	Def8
ENSMUSG00000001493	934.514	0.438446	0.185394	0.0162406	0.0261635	Meox1
ENSMUSG00000001494	10.0228	-3.93644	1.11736	5.90576e-06	1.70006e-05	Sost
ENSMUSG00000001497	20.6718	-1.58287	0.438838	7.48428e-05	0.000182632	Pax9
ENSMUSG00000001504	24.509	-4.1317	0.739945	4.20355e-10	2.20227e-09	Irx2
ENSMUSG00000001506	88118.7	0.0284661	0.5524	0.952679	0.962057	Col1a1
ENSMUSG00000001507	669.157	2.13209	0.327046	6.30839e-12	4.1613e-11	Itga3
ENSMUSG00000001508	15225.9	3.10014	0.23946	4.98232e-40	3.44807e-38	Sgca
ENSMUSG00000001510	15.5107	-1.67064	0.8376	0.00824378	0.0140292	Dlx3
ENSMUSG00000001517	1080.46	-1.01839	0.259682	5.00215e-05	0.000125234	Foxm1
ENSMUSG00000001518	1070.13	0.875361	0.177952	5.82633e-07	1.95986e-06	Itfg2
ENSMUSG00000001520	295.511	1.17696	0.19662	1.02617e-09	5.10398e-09	Nrip2
ENSMUSG00000001521	1640.89	-0.571809	0.156647	0.000221314	0.000499724	Tulp3
ENSMUSG00000001524	933.165	0.61753	0.199115	0.00157304	0.00305697	Gtf2h4
ENSMUSG00000001525	14009.3	-0.632423	0.237018	0.00612564	0.0107024	Tubb5
ENSMUSG00000001542	2576.31	0.188927	0.217526	0.374709	0.438048	Ell2
ENSMUSG00000001552	6167.37	3.115	0.300172	6.32072e-27	1.87748e-25	Jup
ENSMUSG00000001555	2187.44	-0.241149	0.302925	0.406227	0.469417	Fkbp10
ENSMUSG00000001558	49.3166	-0.865036	0.34238	0.00749522	0.0128591	Klhl10
ENSMUSG00000001569	2038.82	-0.351194	0.108167	0.00109627	0.00218852	Nom1
ENSMUSG00000001576	5489.87	-0.631438	0.146457	1.32339e-05	3.63548e-05	Ergic1
ENSMUSG00000001583	18.8974	0.766728	0.595707	0.129269	0.171093	Tnk1
ENSMUSG00000001588	72.8288	-0.110513	0.349673	0.738125	0.779134	Acap1
ENSMUSG00000001604	13246.3	3.74733	0.277844	3.65845e-43	3.03199e-41	Tcea3
ENSMUSG00000001627	4140.38	0.370412	0.224445	0.0911044	0.124966	Ifrd1
ENSMUSG00000001630	1845.22	0.493767	0.177454	0.00473886	0.00845163	Stk38l
ENSMUSG00000001632	1793.39	0.114657	0.18799	0.53532	0.59546	Brpf1
ENSMUSG00000001642	14144.4	1.97656	0.152848	3.70879e-39	2.47322e-37	Akr1b3
ENSMUSG00000001656	505.549	2.35433	0.383632	4.89016e-11	2.88891e-10	Hoxc11
ENSMUSG00000001657	168.27	-0.471799	0.359696	0.16346	0.210494	Hoxc8
ENSMUSG00000001661	331.033	0.0797638	0.275849	0.764597	0.802367	Hoxc6
ENSMUSG00000001663	416.557	1.67794	0.303578	6.9381e-09	3.06754e-08	Gstt1
ENSMUSG00000001665	246.984	0.323755	0.19749	0.0950452	0.129859	Gstt3
ENSMUSG00000001666	138.227	2.17295	0.375689	5.99442e-10	3.07728e-09	Ddt
ENSMUSG00000001672	11.1727	-0.664051	0.5922	0.187093	0.237374	Marveld3
ENSMUSG00000001674	1740.05	-0.451327	0.111779	4.87483e-05	0.000122274	Ddx18
ENSMUSG00000001687	5997.91	0.949721	0.135614	1.5704e-12	1.11832e-11	Ubl3
ENSMUSG00000001700	2077.37	0.169519	0.24338	0.47412	0.536723	Gramd3
ENSMUSG00000001707	1320.34	-0.0128307	0.137894	0.925218	0.939682	Eef1e1
ENSMUSG00000001729	8179.42	0.496986	0.290614	0.0751651	0.105136	Akt1
ENSMUSG00000001739	537.356	0.0903825	0.41835	0.814845	0.846234	Cldn15
ENSMUSG00000001741	748.787	0.852093	0.200317	1.43329e-05	3.91761e-05	Il16
ENSMUSG00000001750	1464.29	0.679754	0.244578	0.0042309	0.00760836	Tcirg1
ENSMUSG00000001751	504.785	0.799772	0.287601	0.00379614	0.00689115	Naglu
ENSMUSG00000001755	1315.45	0.209936	0.286585	0.44675	0.509578	Coasy
ENSMUSG00000001761	2273.34	-1.14976	0.194744	1.75375e-09	8.4222e-09	Smo
ENSMUSG00000001763	355.526	0.434018	0.211358	0.0359931	0.0539575	Tspan33
ENSMUSG00000001767	1804.4	0.0426766	0.151136	0.775377	0.811944	Crnkl1
ENSMUSG00000001768	2052.07	-0.703465	0.169081	2.45766e-05	6.47584e-05	Rin2
ENSMUSG00000001773	9.38688	-0.888142	0.593399	0.0781149	0.108839	Folh1
ENSMUSG00000001774	5304.32	-0.154782	0.21719	0.466425	0.529321	Chordc1
ENSMUSG00000001783	6114.61	-0.251673	0.135195	0.0604656	0.0863751	Rtcb
ENSMUSG00000001785	2671.34	-0.295727	0.128083	0.0199905	0.031655	Pwp1
ENSMUSG00000001786	1089.71	-0.0583976	0.137135	0.667535	0.717452	Fbxo7
ENSMUSG00000001794	19089	1.08804	0.191167	6.71456e-09	2.97262e-08	Capns1
ENSMUSG00000001802	578.761	0.41268	0.2325	0.0686876	0.0969988	Lrp3
ENSMUSG00000001819	10.838	-4.51313	1.27815	4.68879e-06	1.37189e-05	Hoxd13
ENSMUSG00000001823	2.93122	-3.63453	1.49304	0.000214239	0.000485327	Hoxd12
ENSMUSG00000001827	18.404	-0.137454	0.461374	0.742412	0.78292	Folr1
ENSMUSG00000001829	6436.46	1.856	0.218655	3.27057e-18	4.44741e-17	Clpb
ENSMUSG00000001833	15272.1	-1.12501	0.230267	5.21307e-07	1.76566e-06	Septin7
ENSMUSG00000001844	1916.97	1.41787	0.236351	6.65818e-10	3.3938e-09	Zdhhc4
ENSMUSG00000001847	18137.2	-0.00465549	0.0989956	0.962323	0.969641	Rac1
ENSMUSG00000001855	2007.84	0.15172	0.163137	0.346457	0.409418	Nup214
ENSMUSG00000001864	1039.84	-0.257661	0.246291	0.281951	0.341505	Aif1l
ENSMUSG00000001865	10237.7	-5.84275	0.479378	2.17519e-35	1.17129e-33	Cpa3
ENSMUSG00000001870	3250.05	-1.10226	0.169239	3.87859e-11	2.32128e-10	Ltbp1
ENSMUSG00000001891	75932.2	0.782817	0.311392	0.0084301	0.0143124	Ugp2
ENSMUSG00000001909	2738.03	0.830883	0.217768	9.4117e-05	0.000226535	Trmt1
ENSMUSG00000001910	3478.61	0.662151	0.226126	0.00268996	0.00500999	Nacc1
ENSMUSG00000001911	9559.78	1.86542	0.264537	2.6851e-13	2.11562e-12	Nfix
ENSMUSG00000001918	1801.32	-0.521965	0.24496	0.028369	0.043493	Slc1a5
ENSMUSG00000001924	19637.5	0.0708186	0.14147	0.613408	0.66844	Uba1
ENSMUSG00000001930	3146.49	1.49029	0.218917	2.978e-12	2.04619e-11	Vwf
ENSMUSG00000001942	1062.61	-0.725067	0.178232	3.60508e-05	9.26056e-05	Siae
ENSMUSG00000001943	1264.86	1.38794	0.214947	3.76538e-11	2.25956e-10	Vsig2
ENSMUSG00000001946	7014.94	1.79294	0.194754	5.96448e-21	1.07174e-19	Esam
ENSMUSG00000001948	191.329	0.189862	0.282192	0.485191	0.547471	Spa17
ENSMUSG00000001962	2210.49	0.0229367	0.172548	0.892803	0.912883	Fam50a
ENSMUSG00000001964	2229.64	0.205747	0.157018	0.185059	0.235121	Emd
ENSMUSG00000001983	3976	1.21863	0.279576	5.78776e-06	1.66848e-05	Taco1
ENSMUSG00000001985	82.5328	-1.70723	0.3806	1.44142e-06	4.59316e-06	Grik3
ENSMUSG00000001986	609.044	-2.53645	0.298154	7.40128e-19	1.08324e-17	Gria3
ENSMUSG00000001995	1850.65	0.24416	0.211149	0.237828	0.293841	Sipa1l2
ENSMUSG00000001998	1259.52	-0.82189	0.273574	0.00183479	0.0035218	Ap4e1
ENSMUSG00000001999	1417.48	0.217884	0.204086	0.276442	0.3356	Blvra
ENSMUSG00000002006	355.236	-1.19137	0.227437	7.54054e-08	2.90583e-07	Pdzd4
ENSMUSG00000002007	7119.88	0.0521277	0.173604	0.760782	0.798905	Srpk3
ENSMUSG00000002010	43034.6	1.77944	0.312288	2.1431e-09	1.01672e-08	Idh3g
ENSMUSG00000002012	795.824	0.895986	0.24914	0.000208983	0.000474648	Pnck
ENSMUSG00000002014	3411.23	0.330005	0.192892	0.0817326	0.113299	Ssr4
ENSMUSG00000002015	5747.58	-0.582579	0.207273	0.00411935	0.007429	Bcap31
ENSMUSG00000002017	6729.93	0.03221	0.148864	0.826973	0.856632	Fam98a
ENSMUSG00000002020	451.099	-3.7723	0.2883	7.99825e-41	5.85733e-39	Ltbp2
ENSMUSG00000002028	3939.22	-0.135064	0.175211	0.434313	0.497335	Kmt2a
ENSMUSG00000002031	2431.3	-0.0568809	0.14252	0.687059	0.734336	Ift46
ENSMUSG00000002032	2099.78	3.116	0.24027	3.68617e-40	2.56871e-38	Tmem25
ENSMUSG00000002043	413.531	2.14659	0.467315	3.74089e-07	1.29759e-06	Trappc6a
ENSMUSG00000002052	6707.85	-0.481408	0.145533	0.000834157	0.00170359	Supt6
ENSMUSG00000002055	1386.58	-1.33101	0.235201	5.8216e-09	2.59771e-08	Spag5
ENSMUSG00000002058	491.502	0.203819	0.25128	0.40366	0.467121	Unc119
ENSMUSG00000002059	1106.92	-1.60304	0.232389	1.30401e-12	9.40263e-12	Rab34
ENSMUSG00000002064	4837.25	0.898567	0.165162	3.49062e-08	1.40623e-07	Sdf2
ENSMUSG00000002068	813.68	-3.3119	0.203559	2.97063e-61	5.24785e-59	Ccne1
ENSMUSG00000002076	106.375	-2.40363	0.256202	3.41733e-22	6.84793e-21	Hsf2bp
ENSMUSG00000002083	76.5935	1.10527	0.517636	0.0153963	0.024925	Bbc3
ENSMUSG00000002100	9.11988	-4.5407	1.12591	7.4278e-07	2.4563e-06	Mybpc3
ENSMUSG00000002102	18793.5	1.27581	0.190333	8.53199e-12	5.53476e-11	Psmc3
ENSMUSG00000002103	3532.78	-0.208602	0.152141	0.165796	0.213181	Acp2
ENSMUSG00000002104	1813.19	1.5926	0.334114	4.60002e-07	1.57524e-06	Rapsn
ENSMUSG00000002105	2355.7	0.933125	0.247588	0.000102403	0.000244724	Slc39a13
ENSMUSG00000002107	7112.59	-1.50226	0.190879	1.0474e-15	1.08803e-14	Celf2
ENSMUSG00000002108	946.38	0.924449	0.470169	0.0289825	0.0443414	Nr1h3
ENSMUSG00000002109	862.432	-0.41395	0.153437	0.00637519	0.0110987	Ddb2
ENSMUSG00000002111	95.5074	-0.135083	0.331001	0.667767	0.717618	Spi1
ENSMUSG00000002129	3479.07	-0.365322	0.109302	0.000776464	0.00159677	Sf3a1
ENSMUSG00000002147	3600.07	0.26925	0.160284	0.0891394	0.122521	Stat6
ENSMUSG00000002190	4.97367	-2.38112	0.989178	0.000919682	0.00186389	Clgn
ENSMUSG00000002204	36.6653	-1.14582	0.420397	0.00298411	0.005515	Napsa
ENSMUSG00000002205	1956.09	0.728876	0.197498	0.000169144	0.000390105	Vrk3
ENSMUSG00000002210	737.809	1.52143	0.271765	6.09258e-09	2.71277e-08	Smg9
ENSMUSG00000002221	1699.38	-0.401986	0.13676	0.00302436	0.00558376	Paxip1
ENSMUSG00000002222	15749.9	0.466537	0.192771	0.0137805	0.0224955	Rmnd5a
ENSMUSG00000002227	554.105	-0.796162	0.265179	0.00189159	0.00362118	Mov10
ENSMUSG00000002228	5005.85	3.8089	0.205083	1.11903e-78	3.31414e-76	Ppm1j
ENSMUSG00000002233	3975	0.99731	0.262073	8.23501e-05	0.000199745	Rhoc
ENSMUSG00000002249	1110.31	0.294933	0.255595	0.234281	0.28998	Tead3
ENSMUSG00000002250	2308.44	2.00924	0.280881	9.68808e-14	8.05566e-13	Ppard
ENSMUSG00000002257	154.241	0.872819	0.29448	0.00198798	0.00379128	Def6
ENSMUSG00000002265	45917.7	-2.42583	0.282626	4.67017e-19	6.98237e-18	Peg3
ENSMUSG00000002266	20983.5	-3.44569	0.340438	7.96509e-26	2.20645e-24	Zim1
ENSMUSG00000002274	1182.8	2.87023	0.219841	1.471e-40	1.06181e-38	Metrn
ENSMUSG00000002279	1263.48	1.31241	0.285613	1.67815e-06	5.28068e-06	Lmf1
ENSMUSG00000002280	3966.18	1.77426	0.207711	2.40794e-18	3.31014e-17	Ciao3
ENSMUSG00000002289	1584.89	-0.211102	0.698151	0.704407	0.749897	Angptl4
ENSMUSG00000002297	684.89	-1.98879	0.189738	1.26287e-26	3.68594e-25	Dbf4
ENSMUSG00000002307	1344.38	0.572684	0.215751	0.00665001	0.0115194	Daxx
ENSMUSG00000002308	947.039	0.691029	0.291868	0.0136525	0.0223063	Cd320
ENSMUSG00000002319	1626.78	0.917391	0.294815	0.00116575	0.00231575	Ipo4
ENSMUSG00000002320	1942.21	-0.398384	0.179456	0.0242158	0.0376762	Tm9sf1
ENSMUSG00000002324	11.5103	-0.0985184	0.502428	0.825621	0.85566	Rec8
ENSMUSG00000002325	1416.74	0.0091493	0.246044	0.969501	0.975849	Irf9
ENSMUSG00000002326	1088.51	-0.916019	0.136287	1.16897e-11	7.44997e-11	Gmpr2
ENSMUSG00000002329	2727.5	0.831115	0.12887	7.90125e-11	4.55028e-10	Mdp1
ENSMUSG00000002332	3551	0.945745	0.197814	1.0872e-06	3.51674e-06	Dhrs1
ENSMUSG00000002341	9.45042	-1.32918	0.693684	0.017744	0.0283721	Ncan
ENSMUSG00000002342	4988.95	2.08162	0.187608	1.31758e-29	4.72991e-28	Tmem161a
ENSMUSG00000002343	909.496	0.98712	0.267376	0.000130773	0.000307021	Armc6
ENSMUSG00000002345	622.03	1.22072	0.247436	3.59612e-07	1.24995e-06	Borcs8
ENSMUSG00000002346	5142.8	0.624473	0.438277	0.118897	0.158648	Slc25a42
ENSMUSG00000002365	3020.63	0.0223353	0.107117	0.833969	0.862198	Snx9
ENSMUSG00000002372	4286.53	1.09022	0.241725	3.40811e-06	1.0197e-05	Ranbp3
ENSMUSG00000002379	15405.6	3.25886	0.364943	7.96315e-21	1.4167e-19	Ndufa11
ENSMUSG00000002393	607.074	1.05009	0.25895	2.75032e-05	7.20269e-05	Nr2f6
ENSMUSG00000002395	3272.2	1.64804	0.338883	2.57336e-07	9.1515e-07	Use1
ENSMUSG00000002396	367.236	2.20268	0.300796	1.88923e-14	1.70615e-13	Ocel1
ENSMUSG00000002409	2824.25	2.32546	0.280601	7.08527e-18	9.28973e-17	Dyrk1b
ENSMUSG00000002413	1813.7	-0.849279	0.211755	4.12868e-05	0.000104931	Braf
ENSMUSG00000002416	624.28	0.312748	0.206307	0.122052	0.162523	Ndufb2
ENSMUSG00000002428	1169.23	-0.660706	0.200358	0.000773806	0.00159163	Hltf
ENSMUSG00000002455	4282.49	-0.011784	0.100028	0.905791	0.923584	Prpf6
ENSMUSG00000002458	487.298	-0.542501	0.146988	0.000192269	0.000438915	Rgs19
ENSMUSG00000002459	6.4906	-3.37683	1.07228	3.00659e-05	7.83004e-05	Rgs20
ENSMUSG00000002475	147.229	0.307582	0.184177	0.0897787	0.123307	Abhd3
ENSMUSG00000002477	2297.22	-1.16237	0.146456	1.0188e-15	1.06034e-14	Snrpd1
ENSMUSG00000002486	724.274	0.451229	0.203478	0.0237469	0.0370154	Tchp
ENSMUSG00000002489	666.695	-0.88574	0.282629	0.0011186	0.00222912	Tiam1
ENSMUSG00000002496	8178.39	0.585913	0.202883	0.00322709	0.00592599	Tsc2
ENSMUSG00000002500	34759	5.38426	0.267929	5.46725e-91	2.62155e-88	Rpl3l
ENSMUSG00000002504	4459.59	2.81862	0.35514	5.65837e-17	6.73487e-16	Slc9a3r2
ENSMUSG00000002524	5372.55	0.672722	0.220842	0.00181739	0.00349207	Puf60
ENSMUSG00000002546	7612.52	0.738774	0.144758	2.5227e-07	8.99355e-07	Golga2
ENSMUSG00000002550	2040.8	-0.583656	0.409187	0.122796	0.163428	Uck1
ENSMUSG00000002565	185.844	-0.0427902	0.315567	0.887122	0.907812	Scin
ENSMUSG00000002578	132.739	-1.40793	0.354585	2.36157e-05	6.23652e-05	Ikzf4
ENSMUSG00000002580	1885.18	0.826948	0.200917	2.68896e-05	7.05393e-05	Mien1
ENSMUSG00000002588	14.9113	-0.858039	0.786194	0.150355	0.195713	Pon1
ENSMUSG00000002602	6840.44	-1.11243	0.287171	5.42421e-05	0.000135151	Axl
ENSMUSG00000002603	481.467	1.67602	0.303736	7.33601e-09	3.23495e-08	Tgfb1
ENSMUSG00000002608	3227.59	1.33808	0.181344	6.12195e-14	5.22194e-13	Ccdc97
ENSMUSG00000002617	467.076	-1.05822	0.267016	4.0151e-05	0.000102225	Zfp40
ENSMUSG00000002625	4273.36	0.345505	0.157085	0.0260854	0.0403266	Akap8l
ENSMUSG00000002635	1020.27	0.905922	0.193644	1.87737e-06	5.8554e-06	Pdcd2l
ENSMUSG00000002658	2260.04	0.848661	0.222311	9.17995e-05	0.000221381	Gtf2f1
ENSMUSG00000002660	1632.9	1.75764	0.337694	3.55391e-08	1.4303e-07	Clpp
ENSMUSG00000002661	676.632	1.6472	0.288137	2.45493e-09	1.15649e-08	Alkbh7
ENSMUSG00000002668	114.801	-0.15058	0.254296	0.541836	0.601679	Dennd1c
ENSMUSG00000002679	1312.22	-0.790421	0.180375	8.48594e-06	2.39622e-05	Med6
ENSMUSG00000002688	809.11	-1.59897	0.260256	1.99425e-10	1.08989e-09	Prkd1
ENSMUSG00000002699	277.014	-1.61382	0.328041	2.05681e-07	7.43664e-07	Lcp2
ENSMUSG00000002718	8587	-0.0556856	0.172025	0.742809	0.783216	Cse1l
ENSMUSG00000002728	4820.55	0.071456	0.162058	0.655395	0.70666	Naa20
ENSMUSG00000002731	1100.95	-0.976625	0.151076	6.18837e-11	3.60821e-10	Prkra
ENSMUSG00000002732	1719.36	-1.04015	0.184253	9.31236e-09	4.04795e-08	Fkbp7
ENSMUSG00000002733	1300.12	0.146508	0.1455	0.309253	0.370144	Plekha3
ENSMUSG00000002741	8309.03	-0.040477	0.142665	0.774583	0.81124	Ykt6
ENSMUSG00000002748	8594.59	-0.652323	0.139294	2.27655e-06	7.00389e-06	Baz1b
ENSMUSG00000002763	2102.94	0.849463	0.357182	0.011435	0.0189368	Pex6
ENSMUSG00000002767	4304.96	2.41963	0.287234	1.86515e-18	2.60487e-17	Mrpl2
ENSMUSG00000002768	1937.23	1.02557	0.239283	1.03175e-05	2.87869e-05	Mea1
ENSMUSG00000002769	42.8654	0.157276	0.384379	0.661388	0.711827	Gnmt
ENSMUSG00000002771	90.6828	0.366468	0.311894	0.218924	0.27293	Grin2d
ENSMUSG00000002778	4955.64	-0.046785	0.148988	0.751065	0.790555	Kdelr1
ENSMUSG00000002781	4250.16	2.84012	0.315476	5.79852e-21	1.04545e-19	Tmem143
ENSMUSG00000002791	5.8474	-0.852701	0.707841	0.130538	0.172648	Pdxk-ps
ENSMUSG00000002797	382.999	1.59204	0.19476	7.55885e-17	8.87108e-16	Ggct
ENSMUSG00000002799	2861.22	2.0588	0.38309	7.87625e-09	3.46029e-08	Jag2
ENSMUSG00000002803	1674.07	0.719844	0.200146	0.000245246	0.000550123	Btbd6
ENSMUSG00000002804	500.899	1.03859	0.331001	0.000928188	0.0018806	Nudt14
ENSMUSG00000002808	10878.8	2.25102	0.205038	3.43757e-29	1.2103e-27	Epdr1
ENSMUSG00000002812	9105.01	0.782351	0.183643	1.48369e-05	4.04605e-05	Flii
ENSMUSG00000002814	740.928	-0.235777	0.147886	0.107284	0.144792	Top3a
ENSMUSG00000002820	3157.05	2.22725	0.298096	5.87646e-15	5.61947e-14	Atg4d
ENSMUSG00000002825	613.407	0.315776	0.245794	0.186408	0.236656	Qtrt1
ENSMUSG00000002831	29514.5	1.71082	0.444789	2.31789e-05	6.1292e-05	Plin4
ENSMUSG00000002833	3125.96	1.23047	0.267502	1.84812e-06	5.7758e-06	Hdgfl2
ENSMUSG00000002835	788.635	-1.33372	0.288261	1.39551e-06	4.4525e-06	Chaf1a
ENSMUSG00000002844	2907.71	0.759211	0.230415	0.000721993	0.00149437	Adprh
ENSMUSG00000002845	1897.56	-1.38416	0.151044	1.79673e-20	3.0874e-19	Tmem39a
ENSMUSG00000002846	2715.97	1.22393	0.195968	1.8935e-10	1.0382e-09	Timmdc1
ENSMUSG00000002847	555.801	1.89434	0.22966	2.31779e-17	2.87603e-16	Pla1a
ENSMUSG00000002870	1267.75	-0.783304	0.262031	0.0019969	0.00380576	Mcm2
ENSMUSG00000002871	1892.95	1.90574	0.274961	5.86172e-13	4.41966e-12	Tpra1
ENSMUSG00000002881	2970.61	-0.364777	0.195888	0.0579839	0.0831604	Nab1
ENSMUSG00000002885	3749.38	0.132405	0.18149	0.458883	0.522027	Adgre5
ENSMUSG00000002897	509.782	0.586793	0.229983	0.00888129	0.0150227	Il17ra
ENSMUSG00000002900	14206.8	-0.894018	0.261	0.000397163	0.000860143	Lamb1
ENSMUSG00000002908	1046.5	3.08059	0.2641	3.97744e-33	1.84142e-31	Kcnn1
ENSMUSG00000002910	5702	3.98047	0.500008	3.4171e-17	4.16568e-16	Arrdc2
ENSMUSG00000002944	55101.1	0.215185	0.334233	0.497847	0.5596	Cd36
ENSMUSG00000002948	3740.22	1.15695	0.181154	8.3297e-11	4.78607e-10	Map2k7
ENSMUSG00000002949	9876.9	1.51302	0.2399	8.18845e-11	4.70894e-10	Timm44
ENSMUSG00000002957	5991.58	-0.0344626	0.143027	0.80783	0.839858	Ap2a2
ENSMUSG00000002963	1796.4	1.65971	0.252199	1.04242e-11	6.68365e-11	Pnkp
ENSMUSG00000002968	2845.13	1.1068	0.265519	1.57217e-05	4.26654e-05	Med25
ENSMUSG00000002980	4226.82	1.36046	0.336637	1.8923e-05	5.07377e-05	Bcam
ENSMUSG00000002981	5609.95	0.885903	0.151849	3.60415e-09	1.65453e-08	Clptm1
ENSMUSG00000002983	486.869	1.61149	0.236281	2.21429e-12	1.54624e-11	Relb
ENSMUSG00000002984	2598.52	1.32884	0.352433	6.04795e-05	0.000149539	Tomm40
ENSMUSG00000002985	3624.83	0.403789	0.4091	0.286003	0.345789	Apoe
ENSMUSG00000002996	9090.23	-0.401252	0.153219	0.00810177	0.0138062	Hbp1
ENSMUSG00000002997	4405.2	-5.115	0.759035	5.12762e-13	3.8968e-12	Prkar2b
ENSMUSG00000003031	4139.66	-0.174441	0.176018	0.314755	0.375769	Cdkn1b
ENSMUSG00000003032	1597.66	-0.30559	0.257106	0.220347	0.274517	Klf4
ENSMUSG00000003033	3163.09	0.434331	0.209912	0.0346555	0.0521308	Ap1m1
ENSMUSG00000003037	2331.19	-0.366403	0.133417	0.00561863	0.00988846	Rab8a
ENSMUSG00000003038	1647.14	-1.10359	0.181773	6.65631e-10	3.39371e-09	Hmgn2
ENSMUSG00000003039	2604.93	-0.299945	0.152774	0.047174	0.0689933	Fam32a
ENSMUSG00000003051	47.0509	-1.78262	0.494402	5.22159e-05	0.000130404	Elf3
ENSMUSG00000003062	1099.13	-0.947878	0.133461	7.71463e-13	5.73302e-12	Stard3nl
ENSMUSG00000003068	5876.79	1.74239	0.308468	3.06756e-09	1.42443e-08	Stk11
ENSMUSG00000003070	69.1692	-1.08319	0.347888	0.000951403	0.00192218	Efna2
ENSMUSG00000003072	24082.3	3.14473	0.392825	2.36673e-17	2.93134e-16	Atp5d
ENSMUSG00000003099	6150.37	1.1454	0.21919	8.5801e-08	3.27635e-07	Ppp5c
ENSMUSG00000003119	1786.83	-1.12555	0.214497	7.82386e-08	3.00467e-07	Cdk12
ENSMUSG00000003123	4045.91	-0.886841	0.78127	0.136189	0.179181	Lipe
ENSMUSG00000003131	4614.4	-1.44437	0.168977	4.09343e-18	5.4995e-17	Pafah1b2
ENSMUSG00000003134	1958.22	-0.30168	0.124516	0.0146732	0.0238214	Tbc1d8
ENSMUSG00000003135	2602.15	0.36091	0.139206	0.00889099	0.0150366	Cnot11
ENSMUSG00000003153	494.253	-1.82004	0.214306	3.37316e-18	4.58381e-17	Slc2a3
ENSMUSG00000003154	3358.16	0.673348	0.121872	2.62226e-08	1.0738e-07	Foxj2
ENSMUSG00000003161	2763.52	-0.676033	0.158347	1.55022e-05	4.21036e-05	Sri
ENSMUSG00000003166	3469.58	-0.0867654	0.17228	0.609669	0.664905	Dgcr2
ENSMUSG00000003184	1815.61	0.766127	0.243355	0.00119509	0.0023675	Irf3
ENSMUSG00000003190	602.579	1.28411	0.26991	7.94768e-07	2.61704e-06	Bcl2l12
ENSMUSG00000003198	615.932	-0.356286	0.187958	0.0539722	0.0779396	Zfp959
ENSMUSG00000003199	3104.83	1.70079	0.302426	3.82411e-09	1.74833e-08	Mpnd
ENSMUSG00000003200	1871.64	0.191319	0.275018	0.471309	0.534051	Sh3gl1
ENSMUSG00000003206	26.1649	-1.13864	0.406616	0.0024075	0.00451946	Ebi3
ENSMUSG00000003208	520.912	1.2444	0.202207	3.28964e-10	1.74802e-09	Yju2
ENSMUSG00000003226	9494.39	-0.753817	0.247262	0.00168732	0.00326301	Ranbp2
ENSMUSG00000003227	33.2248	1.36739	0.316143	5.40332e-06	1.56459e-05	Edar
ENSMUSG00000003228	1560.11	-0.0783165	0.174798	0.64956	0.701533	Grk5
ENSMUSG00000003233	4335.27	-0.270694	0.108708	0.0122874	0.0202451	Dvl3
ENSMUSG00000003234	5003.32	0.696534	0.151855	3.50982e-06	1.04811e-05	Abcf3
ENSMUSG00000003235	6092.29	0.838087	0.142203	2.63457e-09	1.23476e-08	Eif2b5
ENSMUSG00000003269	1996.55	0.395651	0.200855	0.0447091	0.0656553	Cyth2
ENSMUSG00000003273	525.001	0.989066	0.253441	5.59963e-05	0.000139258	Car11
ENSMUSG00000003279	74.4887	-1.69598	0.264947	3.21192e-11	1.94307e-10	Dlgap1
ENSMUSG00000003282	239.674	-3.58836	0.418267	1.70293e-19	2.67098e-18	Plag1
ENSMUSG00000003283	123.764	-1.42873	0.290447	2.82781e-07	1.00036e-06	Hck
ENSMUSG00000003299	4003.99	1.96632	0.321269	1.15388e-10	6.48743e-10	Mrpl4
ENSMUSG00000003308	5510.32	2.02488	0.227696	6.64697e-20	1.08304e-18	Keap1
ENSMUSG00000003316	8337.55	-0.755798	0.220659	0.000452777	0.000972016	Glg1
ENSMUSG00000003341	5.45118	-1.7496	0.731171	0.00274773	0.00510862	Atp8b3
ENSMUSG00000003344	2180.01	1.74705	0.372297	4.98849e-07	1.6953e-06	Btbd2
ENSMUSG00000003345	4498.53	1.85516	0.343057	9.72876e-09	4.20897e-08	Csnk1g2
ENSMUSG00000003346	2064.88	2.50707	0.372672	7.6213e-13	5.66785e-12	Abhd17a
ENSMUSG00000003348	1129.61	-1.32919	0.180604	7.15157e-14	6.03881e-13	Mob3a
ENSMUSG00000003352	784.851	0.85488	0.285341	0.00182486	0.00350432	Cacnb3
ENSMUSG00000003354	10.4881	-0.297093	0.420002	0.442755	0.505682	Ccdc65
ENSMUSG00000003355	303.39	-0.483902	0.270065	0.0636883	0.0905421	Fkbp11
ENSMUSG00000003360	6689.55	0.910158	0.197355	2.57829e-06	7.85657e-06	Ddx23
ENSMUSG00000003363	1906.99	1.33564	0.302703	3.81578e-06	1.13162e-05	Pld3
ENSMUSG00000003378	429.314	-0.0953646	0.295238	0.736706	0.777881	Grik5
ENSMUSG00000003379	18.6837	0.0744867	0.453349	0.85666	0.881523	Cd79a
ENSMUSG00000003380	3391.62	3.09668	0.389975	4.13419e-17	4.98853e-16	Rabac1
ENSMUSG00000003382	1765.26	-0.207506	0.179607	0.240927	0.297124	Etv3
ENSMUSG00000003402	3013.45	0.367905	0.243787	0.120773	0.161001	Prkcsh
ENSMUSG00000003410	8.00774	1.72808	0.721681	0.00284397	0.00527391	Elavl3
ENSMUSG00000003411	19.8703	1.97898	0.436266	6.77754e-07	2.25944e-06	Rab3b
ENSMUSG00000003418	171.663	0.741404	0.25362	0.002564	0.0047918	St8sia6
ENSMUSG00000003420	4463.3	1.20974	0.266737	2.58577e-06	7.87533e-06	Fcgrt
ENSMUSG00000003421	2098.06	2.1335	0.293336	3.13395e-14	2.76333e-13	Nosip
ENSMUSG00000003423	2242.35	1.54072	0.278588	8.69154e-09	3.79529e-08	Pih1d1
ENSMUSG00000003429	30662.6	-0.456151	0.174093	0.00786439	0.013438	Rps11
ENSMUSG00000003435	9427.44	0.753075	0.198737	0.000112043	0.000266213	Supt5
ENSMUSG00000003437	3440.8	0.0883915	0.169696	0.597623	0.653963	Paf1
ENSMUSG00000003438	3345.42	1.42377	0.291633	3.43941e-07	1.199e-06	Timm50
ENSMUSG00000003444	1145.07	2.06089	0.302184	9.37955e-13	6.88392e-12	Med29
ENSMUSG00000003452	102.19	-1.62184	0.319077	8.71414e-08	3.32501e-07	Bicd1
ENSMUSG00000003458	5326.46	-0.0963998	0.148114	0.510894	0.572146	Ncstn
ENSMUSG00000003464	16298.4	0.66423	0.12968	2.41825e-07	8.64569e-07	Pex19
ENSMUSG00000003469	364.566	1.69401	0.281968	3.91617e-10	2.0576e-09	Phyhip
ENSMUSG00000003476	4910.36	5.08948	0.23405	4.65355e-106	3.12393e-103	Crhr2
ENSMUSG00000003477	178.213	1.28724	0.721572	0.0249409	0.0387118	Inmt
ENSMUSG00000003484	5.70846	-0.359747	0.69015	0.515621	0.57667	Cyp4f18
ENSMUSG00000003500	2749.19	0.0195297	0.445261	0.961672	0.969131	Impdh1
ENSMUSG00000003518	13676	0.818425	0.146592	1.67583e-08	7.02239e-08	Dusp3
ENSMUSG00000003526	578.494	0.646194	0.342762	0.0462149	0.0676889	Prodh
ENSMUSG00000003527	1063.86	0.471014	0.204895	0.0190401	0.0302572	Ess2
ENSMUSG00000003528	927.76	-1.6843	0.426897	1.62251e-05	4.39559e-05	Slc25a1
ENSMUSG00000003531	1593.87	1.62131	0.314517	5.96187e-08	2.33138e-07	Dgcr6
ENSMUSG00000003534	2459.76	0.968594	0.277752	0.000291586	0.000645729	Ddr1
ENSMUSG00000003541	295.543	0.468269	0.359563	0.166502	0.213987	Ier3
ENSMUSG00000003545	72.0659	-0.787161	0.492558	0.0732499	0.102707	Fosb
ENSMUSG00000003546	1684.58	1.77544	0.297252	4.16844e-10	2.18501e-09	Klc4
ENSMUSG00000003549	1618.21	1.6562	0.280963	8.36496e-10	4.20944e-09	Ercc1
ENSMUSG00000003559	6176.97	1.47531	0.127877	2.68401e-31	1.06195e-29	As3mt
ENSMUSG00000003573	605.274	0.825352	0.264736	0.00125527	0.00247915	Homer3
ENSMUSG00000003575	1378.99	0.716251	0.244225	0.00254075	0.00475099	Crtc1
ENSMUSG00000003581	1124.16	0.846374	0.255317	0.000620638	0.00129887	Rnf215
ENSMUSG00000003585	173.044	0.490631	0.186839	0.00759313	0.0130121	Sec14l2
ENSMUSG00000003604	1484.2	1.16346	0.177784	2.91377e-11	1.77282e-10	Aven
ENSMUSG00000003617	1220.64	0.535174	0.212537	0.0100949	0.0168854	Cp
ENSMUSG00000003623	4935.1	0.138684	0.195164	0.469578	0.532275	Crot
ENSMUSG00000003644	926.757	1.20937	0.288792	1.25987e-05	3.46713e-05	Rps6ka1
ENSMUSG00000003657	11.6733	-2.27319	0.726769	0.00011945	0.000282747	Calb2
ENSMUSG00000003660	7921.92	-0.202492	0.137912	0.138547	0.181916	Snrnp200
ENSMUSG00000003662	3572.62	0.888028	0.132246	1.25482e-11	7.95432e-11	Ciao1
ENSMUSG00000003665	20.3171	-1.94549	0.494356	1.03484e-05	2.88693e-05	Has1
ENSMUSG00000003680	461.245	0.470563	0.200124	0.0165674	0.0266282	Taf6l
ENSMUSG00000003721	5557.66	0.5849	0.166677	0.000376365	0.000818268	Insig2
ENSMUSG00000003731	10277.3	0.251098	0.171653	0.138096	0.181417	Kpna6
ENSMUSG00000003746	2103.85	-0.675294	0.280682	0.0124741	0.0205175	Man1a
ENSMUSG00000003752	549.9	0.127521	0.18659	0.487394	0.549433	Itpkc
ENSMUSG00000003762	310.168	0.698135	0.304874	0.0166585	0.0267596	Coq8b
ENSMUSG00000003778	4160.72	-1.15588	0.122292	1.65317e-21	3.12319e-20	Brd8
ENSMUSG00000003779	1270.42	-1.94383	0.266433	3.87275e-14	3.3778e-13	Kif20a
ENSMUSG00000003808	2712.29	0.688361	0.185117	0.000156391	0.000362685	Farsa
ENSMUSG00000003809	4123.97	0.387564	0.230041	0.0841783	0.116345	Gcdh
ENSMUSG00000003810	14407.1	1.02451	0.192886	6.23679e-08	2.43275e-07	Mast2
ENSMUSG00000003812	664.614	0.862515	0.236095	0.000173546	0.000399342	Dnase2a
ENSMUSG00000003813	8747.45	1.90557	0.253121	7.23855e-15	6.84079e-14	Rad23a
ENSMUSG00000003814	24852	-0.484227	0.132881	0.000238183	0.000535414	Calr
ENSMUSG00000003824	147.644	-1.9654	0.282922	4.65829e-13	3.56569e-12	Syce2
ENSMUSG00000003847	6327.75	-0.992067	0.208003	1.09432e-06	3.53862e-06	Nfat5
ENSMUSG00000003848	1732.22	0.983881	0.207772	1.30693e-06	4.18845e-06	Nob1
ENSMUSG00000003849	579.246	-0.163762	0.26387	0.521625	0.582543	Nqo1
ENSMUSG00000003863	34.8939	-0.0870871	0.440036	0.828693	0.857917	Ppfia3
ENSMUSG00000003865	48160.7	1.95741	0.2247	3.83904e-19	5.82625e-18	Gys1
ENSMUSG00000003868	1818.78	1.39674	0.305202	1.60927e-06	5.08617e-06	Ruvbl2
ENSMUSG00000003872	19.4418	0.637139	0.501477	0.153009	0.198688	Lin7b
ENSMUSG00000003873	465.175	1.14054	0.332253	0.000288204	0.000638588	Bax
ENSMUSG00000003882	53.9054	-2.36163	0.536405	6.18449e-07	2.07134e-06	Il7r
ENSMUSG00000003923	4832.81	0.275726	0.17027	0.100741	0.136833	Tfam
ENSMUSG00000003929	1045.28	-1.22547	0.262865	1.38013e-06	4.40763e-06	Zfp81
ENSMUSG00000003934	194.819	-0.546629	0.236921	0.0178137	0.0284745	Efnb3
ENSMUSG00000003948	1818.83	-1.22755	0.258582	9.07152e-07	2.9624e-06	Mmd
ENSMUSG00000003949	564.898	-0.678686	0.266604	0.00843874	0.0143247	Hlf
ENSMUSG00000003955	4904.28	0.68782	0.213513	0.000990829	0.00199324	Fam162a
ENSMUSG00000003970	19578.6	0.992012	0.337509	0.00188535	0.00361094	Rpl8
ENSMUSG00000003974	4.54075	-3.87171	1.34257	5.11576e-05	0.000127983	Grm3
ENSMUSG00000003992	1968.91	-1.24288	0.168769	7.81752e-14	6.56535e-13	Ssbp2
ENSMUSG00000004018	434.178	-1.03399	0.186426	1.65745e-08	6.94969e-08	Fancl
ENSMUSG00000004031	63.6727	-0.664268	0.293249	0.018263	0.0291234	Brinp2
ENSMUSG00000004032	5348.07	0.845234	0.169841	4.4633e-07	1.53416e-06	Gstm5
ENSMUSG00000004035	333.002	0.35128	0.217609	0.0988843	0.134502	Gstm7
ENSMUSG00000004040	7581.89	0.066061	0.161955	0.679723	0.728213	Stat3
ENSMUSG00000004043	1801.36	0.499829	0.232254	0.0272725	0.0419812	Stat5a
ENSMUSG00000004044	21413.8	0.124195	0.116827	0.284723	0.344445	Cavin1
ENSMUSG00000004054	1482.16	1.87434	0.324698	1.15188e-09	5.68434e-09	Map3k11
ENSMUSG00000004056	15858.6	0.287002	0.251066	0.239185	0.295301	Akt2
ENSMUSG00000004069	13389.6	1.00222	0.245826	2.65142e-05	6.95815e-05	Dnaja3
ENSMUSG00000004070	4132.18	0.181909	0.20428	0.363991	0.427405	Hmox2
ENSMUSG00000004071	12744.5	0.0521196	0.130923	0.688245	0.735465	Cdip1
ENSMUSG00000004085	22436.4	0.934821	0.209286	4.99374e-06	1.4552e-05	Map3k20
ENSMUSG00000004096	6237.83	0.443023	0.151927	0.00319944	0.00588004	Cwc15
ENSMUSG00000004098	11003.4	0.400466	0.239815	0.0862688	0.118933	Col5a3
ENSMUSG00000004099	3138.8	-0.688645	0.261463	0.00649294	0.0112855	Dnmt1
ENSMUSG00000004100	663.269	0.600544	0.268482	0.0206196	0.032554	Ppan
ENSMUSG00000004105	14905.9	0.292237	0.182537	0.103966	0.140776	Angptl2
ENSMUSG00000004110	65.191	-3.73671	0.371632	1.65168e-25	4.51333e-24	Cacna1e
ENSMUSG00000004113	30.3782	-2.14339	0.390639	3.55345e-09	1.63311e-08	Cacna1b
ENSMUSG00000004127	474.673	-1.05006	0.154296	5.65117e-12	3.73757e-11	Trmt10a
ENSMUSG00000004151	737.724	-1.5298	0.27137	4.7956e-09	2.16204e-08	Etv1
ENSMUSG00000004187	501.959	1.23682	0.247514	2.53686e-07	9.03926e-07	Kifc2
ENSMUSG00000004207	66997.5	1.22733	0.209577	2.10772e-09	1.00112e-08	Psap
ENSMUSG00000004221	3293.59	-0.393285	0.158016	0.0117967	0.0195069	Ikbkg
ENSMUSG00000004233	1248.71	-0.636015	0.172376	0.000181968	0.000417006	Wars2
ENSMUSG00000004263	229.245	0.559661	0.275225	0.0350511	0.0526669	Atn1
ENSMUSG00000004264	10856.7	0.612797	0.259024	0.0145775	0.0236755	Phb2
ENSMUSG00000004266	240.03	-1.34857	0.330103	1.59857e-05	4.33584e-05	Ptpn6
ENSMUSG00000004267	313.679	-1.00489	0.227374	5.75499e-06	1.65974e-05	Eno2
ENSMUSG00000004268	5159.85	0.502436	0.162036	0.00169195	0.00327101	Emg1
ENSMUSG00000004270	2979.7	-0.649655	0.242622	0.00588223	0.0103109	Lpcat3
ENSMUSG00000004285	3349.08	1.87754	0.264644	1.92492e-13	1.54077e-12	Atp6v1f
ENSMUSG00000004296	1.94175	-1.67234	1.22464	0.0252773	0.0391826	Il12b
ENSMUSG00000004317	3711.7	-3.09428	0.318784	5.78346e-24	1.37513e-22	Clcn5
ENSMUSG00000004319	4239.37	0.385237	0.231308	0.0877057	0.120712	Clcn3
ENSMUSG00000004328	4800.68	-4.33787	0.359128	4.03451e-35	2.11591e-33	Hif3a
ENSMUSG00000004347	201.449	-1.64705	0.259161	4.73561e-11	2.80254e-10	Pde1c
ENSMUSG00000004356	1761.42	-0.616191	0.128759	1.4074e-06	4.48972e-06	Utp20
ENSMUSG00000004359	13.4275	-0.590316	0.490787	0.178299	0.227465	Spic
ENSMUSG00000004360	2349.09	1.96162	0.290251	1.75058e-12	1.23875e-11	9330159F19Rik
ENSMUSG00000004364	22587.2	0.559456	0.200328	0.00441947	0.00792131	Cul3
ENSMUSG00000004371	7.57781	0.0516129	0.502568	0.908131	0.925549	Il11
ENSMUSG00000004383	3676.12	-0.222067	0.188539	0.231177	0.286538	Large1
ENSMUSG00000004393	2720.35	0.88507	0.196987	4.64543e-06	1.3602e-05	Ddx56
ENSMUSG00000004394	4826.98	0.821852	0.121234	8.57967e-12	5.56298e-11	Tmed4
ENSMUSG00000004415	899.349	-0.937849	0.305444	0.00130864	0.00257773	Col26a1
ENSMUSG00000004446	168.511	-1.26556	0.217121	2.35364e-09	1.11232e-08	Bid
ENSMUSG00000004451	1707.65	-0.0760286	0.10854	0.481265	0.543619	Ralb
ENSMUSG00000004455	5779.35	0.518044	0.149352	0.00045567	0.000977705	Ppp1cc
ENSMUSG00000004460	4165.72	0.400967	0.140004	0.00384742	0.00697543	Dnajb11
ENSMUSG00000004462	938.757	-0.0287347	0.119937	0.809424	0.841385	Tbccd1
ENSMUSG00000004473	262.173	-0.0371974	0.435925	0.925797	0.940128	Clec11a
ENSMUSG00000004500	449.21	-1.04987	0.179188	2.60149e-09	1.22039e-08	Zfp324
ENSMUSG00000004508	1689.17	-0.357999	0.167611	0.0304575	0.046356	Gab2
ENSMUSG00000004530	2924.59	0.0138447	0.190848	0.941196	0.952883	Coro1c
ENSMUSG00000004535	8697.87	0.0357887	0.145255	0.803528	0.836551	Tax1bp1
ENSMUSG00000004552	47.2031	-1.54811	0.348232	2.31039e-06	7.09825e-06	Ctse
ENSMUSG00000004558	147033	2.63529	0.210234	1.6706e-37	1.01644e-35	Ndrg2
ENSMUSG00000004561	1848.14	0.630771	0.143967	9.63096e-06	2.69498e-05	Mettl17
ENSMUSG00000004562	3303.89	-0.0765221	0.191326	0.684199	0.731879	Arhgef40
ENSMUSG00000004565	2184.42	0.607769	0.140019	1.17766e-05	3.26005e-05	Pnpla6
ENSMUSG00000004567	2491.45	1.17064	0.155823	2.80844e-14	2.49049e-13	Mcoln1
ENSMUSG00000004568	1546.08	0.111599	0.166318	0.496768	0.558687	Arhgef18
ENSMUSG00000004591	5179.13	-0.487805	0.230154	0.0297734	0.0454214	Pkn2
ENSMUSG00000004609	353.179	-0.857132	0.418234	0.0258832	0.0400354	Cd33
ENSMUSG00000004610	438.022	1.66409	0.423722	1.81453e-05	4.87785e-05	Etfb
ENSMUSG00000004612	21.8022	-4.55193	0.740404	1.78714e-11	1.11497e-10	Nkg7
ENSMUSG00000004626	260.829	-1.80765	0.338886	1.60173e-08	6.72586e-08	Stxbp2
ENSMUSG00000004631	1972.71	-1.21611	0.18263	1.2537e-11	7.94968e-11	Sgce
ENSMUSG00000004633	535.497	-1.33891	0.222488	6.70018e-10	3.41348e-09	Chn2
ENSMUSG00000004637	648.073	0.523524	0.124926	2.42245e-05	6.38807e-05	Wwox
ENSMUSG00000004642	2239.18	-1.57653	0.167036	9.94277e-22	1.91249e-20	Slbp
ENSMUSG00000004655	58568.6	2.55056	0.263295	1.38144e-23	3.20148e-22	Aqp1
ENSMUSG00000004661	314.404	-0.0824631	0.190606	0.659996	0.710746	Arid3b
ENSMUSG00000004665	2045.74	0.0927222	0.205613	0.645658	0.697955	Cnn2
ENSMUSG00000004667	2404.95	1.67693	0.360883	7.09512e-07	2.35669e-06	Polr2e
ENSMUSG00000004677	2815.01	-0.347884	0.230372	0.121649	0.16203	Myo9b
ENSMUSG00000004698	1248.31	-1.85841	0.365532	5.56803e-08	2.18458e-07	Hdac9
ENSMUSG00000004707	39.3783	-2.5944	0.397502	2.56652e-12	1.77863e-11	Ly9
ENSMUSG00000004709	10.0959	-0.755458	0.483919	0.0813516	0.112857	Cd244a
ENSMUSG00000004730	847.961	-2.29469	0.404609	9.21147e-10	4.61352e-09	Adgre1
ENSMUSG00000004748	5105.88	4.05752	0.253028	1.76756e-59	2.87071e-57	Mtfp1
ENSMUSG00000004768	1098.8	-0.888256	0.179332	4.83308e-07	1.64665e-06	Rab23
ENSMUSG00000004771	3700.98	0.0848092	0.18593	0.643049	0.69562	Rab11a
ENSMUSG00000004788	2669.38	1.37926	0.248346	9.91743e-09	4.28599e-08	Eif2b2
ENSMUSG00000004789	49733.5	0.64393	0.271788	0.014113	0.0229953	Dlst
ENSMUSG00000004791	324.114	-0.636589	0.249121	0.00847956	0.0143891	Pgf
ENSMUSG00000004798	10504.2	0.552219	0.166195	0.000760635	0.00156742	Ulk2
ENSMUSG00000004814	54.0873	-0.249136	0.395598	0.498401	0.560021	Ccl24
ENSMUSG00000004815	1540.86	0.12795	0.176396	0.461843	0.524979	Dgkq
ENSMUSG00000004837	1363.58	1.93067	0.250665	1.79403e-15	1.82474e-14	Grap
ENSMUSG00000004843	3269.75	0.047299	0.164011	0.770307	0.807433	Chmp2b
ENSMUSG00000004846	2635.36	0.176334	0.229661	0.431462	0.494718	Plod3
ENSMUSG00000004849	1816.13	-0.10913	0.192236	0.563658	0.622304	Ap1s1
ENSMUSG00000004864	21.7896	-1.45231	0.487545	0.000848302	0.0017309	Mapk13
ENSMUSG00000004865	3574.19	-0.31663	0.0924261	0.00058297	0.00122744	Srpk1
ENSMUSG00000004872	29.537	-0.302138	0.358239	0.370754	0.43408	Pax3
ENSMUSG00000004880	3387.57	-0.267136	0.162618	0.0963156	0.131372	Lbr
ENSMUSG00000004885	96.3901	-2.94982	0.415056	2.80051e-14	2.48455e-13	Crabp2
ENSMUSG00000004891	19063.4	-0.917021	0.233548	5.48757e-05	0.00013664	Nes
ENSMUSG00000004892	10.5406	1.34322	0.682779	0.0155302	0.0251236	Bcan
ENSMUSG00000004894	8.10242	2.94223	0.808034	7.10385e-06	2.02555e-05	Hapln2
ENSMUSG00000004895	3207.59	1.11642	0.20502	2.65578e-08	1.08665e-07	Prcc
ENSMUSG00000004896	2024.6	0.0134101	0.126268	0.914802	0.931217	Rrnad1
ENSMUSG00000004897	19831.5	0.910497	0.139669	4.61687e-11	2.73709e-10	Hdgf
ENSMUSG00000004902	45.643	0.377452	0.276714	0.157471	0.203786	Slc25a18
ENSMUSG00000004929	1648.3	0.689226	0.318412	0.0230847	0.0360893	Thop1
ENSMUSG00000004931	2780.68	3.03224	0.391058	1.93307e-16	2.18218e-15	Apba3
ENSMUSG00000004933	65.7047	1.39602	0.352221	2.48044e-05	6.53159e-05	Matk
ENSMUSG00000004934	920.238	0.97125	0.279962	0.000310839	0.000685576	Pias4
ENSMUSG00000004936	6084.53	-0.0465655	0.109189	0.668064	0.717899	Map2k1
ENSMUSG00000004937	6739.25	1.74414	0.292005	4.41814e-10	2.3051e-09	Sgta
ENSMUSG00000004939	7356.11	6.11007	0.513218	6.2254e-34	3.02104e-32	Nmrk2
ENSMUSG00000004945	9537.71	1.7621	0.194567	2.51896e-20	4.25939e-19	Tmem242
ENSMUSG00000004947	655.841	0.192064	0.284032	0.48278	0.545178	Dtx2
ENSMUSG00000004951	6444.84	0.478281	0.348315	0.146105	0.190694	Hspb1
ENSMUSG00000004952	3152.26	3.69964	0.211021	1.59651e-70	3.57245e-68	Rasa4
ENSMUSG00000004961	7.13538	0.177892	0.546427	0.708568	0.753623	Syt5
ENSMUSG00000004980	73217	-0.439659	0.143053	0.00191476	0.00366171	Hnrnpa2b1
ENSMUSG00000004994	739.797	0.750338	0.158883	1.74265e-06	5.46315e-06	Ccdc130
ENSMUSG00000004996	648.514	1.3099	0.247399	4.688e-08	1.85667e-07	Mri1
ENSMUSG00000005034	5859.4	-0.383618	0.145383	0.00770105	0.0131791	Prkacb
ENSMUSG00000005043	550.756	1.1053	0.25247	6.17266e-06	1.77334e-05	Sgsh
ENSMUSG00000005045	30.4536	0.137405	0.377141	0.697276	0.743694	Chd5
ENSMUSG00000005054	726.872	-0.523838	0.19343	0.00583985	0.010242	Cstb
ENSMUSG00000005057	452.89	-0.944463	0.413384	0.0131297	0.0215132	Sh2b2
ENSMUSG00000005069	3633.41	0.519834	0.17415	0.00245977	0.00461222	Pex5
ENSMUSG00000005078	1289.08	3.03721e-05	0.14249	0.999828	0.999878	Jkamp
ENSMUSG00000005087	4790.26	-2.26731	0.275459	1.27282e-17	1.63062e-16	Cd44
ENSMUSG00000005089	84.6585	-2.67874	0.419125	5.52566e-12	3.65816e-11	Slc1a2
ENSMUSG00000005102	1190.61	-0.585936	0.123808	1.86508e-06	5.82167e-06	Eif2ak4
ENSMUSG00000005103	12456.2	-0.737542	0.18308	4.22521e-05	0.000107182	Wdr1
ENSMUSG00000005107	122.423	0.234906	0.286036	0.393723	0.45704	Slc2a9
ENSMUSG00000005124	1525.85	-3.14193	0.493113	3.77109e-12	2.55195e-11	Ccn4
ENSMUSG00000005125	4051.92	-0.256159	0.13953	0.063953	0.0908991	Ndrg1
ENSMUSG00000005131	40.0814	-1.18479	0.349368	0.000315412	0.000694748	4930550C14Rik
ENSMUSG00000005142	2627.33	-0.158554	0.216573	0.454405	0.517459	Man2b1
ENSMUSG00000005148	475.568	-1.2837	0.249971	1.14844e-07	4.30776e-07	Klf5
ENSMUSG00000005150	1526.28	1.27616	0.230427	1.26559e-08	5.38624e-08	Wdr83
ENSMUSG00000005161	16838.6	1.31128	0.232005	6.24794e-09	2.77703e-08	Prdx2
ENSMUSG00000005198	7865.37	-0.310035	0.138556	0.0239657	0.0373247	Polr2a
ENSMUSG00000005202	48.8139	4.20475	0.592615	2.76075e-14	2.45469e-13	Shbg
ENSMUSG00000005204	3428.14	-0.13348	0.111817	0.229899	0.285182	Senp3
ENSMUSG00000005220	76.1176	-2.27878	0.441756	1.6685e-08	6.9931e-08	Corin
ENSMUSG00000005225	1066.41	-0.646555	0.152051	1.70878e-05	4.61362e-05	Plekha8
ENSMUSG00000005233	770.847	-2.37167	0.302507	2.52558e-16	2.80545e-15	Spc25
ENSMUSG00000005237	98.7107	-2.25843	0.333681	9.08775e-13	6.68437e-12	Dnah2
ENSMUSG00000005262	4837.98	0.470949	0.128086	0.00021101	0.000478903	Ufd1
ENSMUSG00000005267	242.581	-0.899362	0.215792	2.0003e-05	5.34199e-05	Zfp287
ENSMUSG00000005268	250.098	-2.571	0.750195	2.57625e-05	6.76795e-05	Prlr
ENSMUSG00000005299	8923.04	1.84682	0.309589	3.80585e-10	2.00329e-09	Letm1
ENSMUSG00000005312	7042.06	-0.389555	0.136054	0.00387498	0.00701971	Ubqln1
ENSMUSG00000005320	1567.68	-0.571088	0.290011	0.040438	0.0599604	Fgfr4
ENSMUSG00000005338	1229.77	-0.183316	0.330353	0.559529	0.61846	Cadm3
ENSMUSG00000005339	13.1796	-0.0823969	0.573449	0.867122	0.890695	Fcer1a
ENSMUSG00000005354	21254.9	2.4364	0.268448	5.59165e-21	1.01177e-19	Txn2
ENSMUSG00000005357	8.93825	-0.464967	0.50296	0.298423	0.358996	Slc1a6
ENSMUSG00000005360	1242.52	-0.604341	0.383122	0.0909385	0.124781	Slc1a3
ENSMUSG00000005362	2697.7	-0.42015	0.199315	0.0317437	0.0480883	Crbn
ENSMUSG00000005364	5.51612	-3.57594	1.28661	8.59558e-05	0.000207986	Il5ra
ENSMUSG00000005370	1500.91	-1.6001	0.210349	7.01519e-15	6.64217e-14	Msh6
ENSMUSG00000005371	6273.88	-0.754397	0.193941	7.43847e-05	0.000181558	Fbxo11
ENSMUSG00000005373	8091.27	2.68847	0.487833	1.19747e-09	5.88767e-09	Mlxipl
ENSMUSG00000005374	2181.69	-0.907454	0.121715	5.8674e-14	5.0133e-13	Tbl2
ENSMUSG00000005378	1592.28	1.29043	0.217113	1.13544e-09	5.60729e-09	Bud23
ENSMUSG00000005397	32167.1	-1.14859	0.25978	4.78115e-06	1.3979e-05	Nid1
ENSMUSG00000005410	1369.12	-1.00396	0.316764	0.000869158	0.00176879	Mcm5
ENSMUSG00000005413	914.43	-0.242651	0.206288	0.230273	0.285576	Hmox1
ENSMUSG00000005417	17181	0.262177	0.140192	0.0591282	0.0846508	Mprip
ENSMUSG00000005442	3322.2	0.241746	0.269816	0.354118	0.417027	Cic
ENSMUSG00000005447	218.054	-1.65392	0.281525	9.47052e-10	4.73855e-09	Pafah1b3
ENSMUSG00000005465	130.743	0.814633	0.235479	0.000378685	0.000822957	Il27ra
ENSMUSG00000005469	23783.2	-1.2516	0.163102	7.25824e-15	6.85618e-14	Prkaca
ENSMUSG00000005470	764.005	-2.24558	0.224868	1.2553e-24	3.14044e-23	Asf1b
ENSMUSG00000005474	896.323	2.65742	0.348818	8.80161e-16	9.26101e-15	Myl10
ENSMUSG00000005481	1970.97	0.107005	0.192466	0.571721	0.629518	Ddx39a
ENSMUSG00000005483	1270.29	-0.608742	0.151985	5.12295e-05	0.000128131	Dnajb1
ENSMUSG00000005493	4.17512	0.447719	0.715736	0.427946	0.491189	Msh4
ENSMUSG00000005501	2918.91	-0.816776	0.154354	8.59903e-08	3.28296e-07	Usp40
ENSMUSG00000005505	1813.76	0.542866	0.13381	4.28133e-05	0.000108496	Kbtbd4
ENSMUSG00000005506	10408.7	-0.585278	0.168095	0.000416821	0.000900296	Celf1
ENSMUSG00000005510	22519.8	1.65342	0.250892	9.9114e-12	6.37514e-11	Ndufs3
ENSMUSG00000005514	1720.03	0.376615	0.301174	0.192075	0.242885	Por
ENSMUSG00000005533	3429	-1.40148	0.172435	1.52608e-16	1.7344e-15	Igf1r
ENSMUSG00000005534	8170.05	-0.374208	0.253603	0.128385	0.170079	Insr
ENSMUSG00000005540	21.078	5.60588	0.834937	6.54402e-13	4.9029e-12	Fcer2a
ENSMUSG00000005553	3.11761	-1.2021	0.75542	0.0411699	0.0609468	Atp4a
ENSMUSG00000005566	6963.96	-0.438375	0.236073	0.0566309	0.0814054	Trim28
ENSMUSG00000005575	6019.59	1.06467	0.206926	1.46055e-07	5.39806e-07	Ube2m
ENSMUSG00000005580	1812.3	0.707927	0.280971	0.00887032	0.0150054	Adcy9
ENSMUSG00000005583	49216	-0.41303	0.262909	0.10467	0.141634	Mef2c
ENSMUSG00000005609	3423.23	-0.589633	0.128808	3.94647e-06	1.16639e-05	Ctr9
ENSMUSG00000005610	88578.8	-0.346817	0.197972	0.0744002	0.104182	Eif4g2
ENSMUSG00000005611	1179.79	0.940457	0.138175	6.34135e-12	4.17757e-11	Irag1
ENSMUSG00000005615	11283	0.499496	0.139902	0.000313841	0.000691591	Pcyt1a
ENSMUSG00000005621	3308.36	-0.149862	0.17787	0.392607	0.455929	Zfp592
ENSMUSG00000005625	10606.4	1.31628	0.227566	2.85225e-09	1.33151e-08	Psmd4
ENSMUSG00000005628	41648.5	2.42082	0.146002	4.87108e-63	9.0832e-61	Tmod4
ENSMUSG00000005640	36.8572	1.63003	0.436513	4.20214e-05	0.000106637	Insrr
ENSMUSG00000005656	3863.55	-1.09432	0.128047	6.80342e-18	8.926e-17	Snx6
ENSMUSG00000005667	1001.14	-0.233189	0.254661	0.345406	0.408392	Mthfd2
ENSMUSG00000005672	1276.06	-0.92578	0.228848	3.30011e-05	8.53485e-05	Kit
ENSMUSG00000005674	5819.63	1.7281	0.180648	2.21668e-22	4.546e-21	Tomm40l
ENSMUSG00000005677	18.7948	1.40632	0.504687	0.00166496	0.00322318	Nr1i3
ENSMUSG00000005682	3390.42	-0.200107	0.158951	0.202774	0.25507	Pan2
ENSMUSG00000005683	118392	1.00131	0.303525	0.000555992	0.00117456	Cs
ENSMUSG00000005686	1179.06	0.730559	0.217311	0.000582386	0.00122646	Ampd3
ENSMUSG00000005687	3598.28	0.313715	0.127367	0.0130745	0.0214263	Bcas2
ENSMUSG00000005696	3.71601	-1.24909	0.90264	0.052962	0.0766347	Sh2d1a
ENSMUSG00000005698	4659.78	-0.472824	0.144049	0.000917363	0.00185956	Ctcf
ENSMUSG00000005699	443.81	1.63114	0.29023	4.43405e-09	2.01075e-08	Pard6a
ENSMUSG00000005705	37.0833	3.53865	0.83293	3.58911e-07	1.24795e-06	Agrp
ENSMUSG00000005716	764289	7.45311	0.30301	3.53567e-135	3.95583e-132	Pvalb
ENSMUSG00000005718	379.547	0.604105	0.340852	0.0611342	0.0872674	Tfap4
ENSMUSG00000005732	578.156	-0.6965	0.217698	0.00106237	0.00212548	Ranbp1
ENSMUSG00000005763	182.484	4.87919	0.271098	1.0374e-73	2.64457e-71	Cd247
ENSMUSG00000005774	1184.8	-0.148391	0.160051	0.348169	0.411175	Rfx5
ENSMUSG00000005779	9223.42	0.799135	0.201925	5.40446e-05	0.000134687	Psmb4
ENSMUSG00000005800	54.1026	-3.80973	0.4573	1.50518e-18	2.11092e-17	Mmp8
ENSMUSG00000005802	3229.11	-0.406481	0.224308	0.0635471	0.0903797	Slc30a4
ENSMUSG00000005803	2419.11	1.44351	0.25617	5.61335e-09	2.51216e-08	Sqor
ENSMUSG00000005804	3738.93	0.270313	0.172248	0.111596	0.149908	Bloc1s6
ENSMUSG00000005813	6178.83	0.130327	0.149743	0.379203	0.44248	Metap1
ENSMUSG00000005823	2802.84	0.914264	0.224691	3.02005e-05	7.86307e-05	Gpr108
ENSMUSG00000005836	105.608	-2.45585	0.385415	9.01709e-12	5.83345e-11	Gata6
ENSMUSG00000005846	7026.31	-0.1107	0.175956	0.52337	0.584169	Rsl1d1
ENSMUSG00000005864	12.021	-0.32992	0.414625	0.388845	0.452238	Cnga2
ENSMUSG00000005871	4521.76	-0.410686	0.181345	0.0214559	0.0337523	Apc
ENSMUSG00000005873	13316.5	1.59415	0.129502	2.05181e-35	1.10781e-33	Reep5
ENSMUSG00000005881	3935.06	0.694718	0.257083	0.00527691	0.00933681	Ergic3
ENSMUSG00000005882	14107	1.25586	0.233694	3.27968e-08	1.32523e-07	Uqcc1
ENSMUSG00000005886	2645.07	-0.907909	0.212405	1.23652e-05	3.40847e-05	Ncoa2
ENSMUSG00000005893	4055.35	-0.628559	0.187053	0.000632547	0.00132256	Nr2c2
ENSMUSG00000005897	1037.34	-0.133902	0.138909	0.330777	0.393057	Nr2c1
ENSMUSG00000005899	1996.2	-0.0597383	0.13904	0.664667	0.714782	Smpd4
ENSMUSG00000005907	1039.67	-0.108148	0.14705	0.457605	0.520809	Pex1
ENSMUSG00000005936	6668.34	-0.465151	0.086874	7.72398e-08	2.96971e-07	Kctd20
ENSMUSG00000005947	93.5719	0.943175	0.424987	0.0155197	0.0251086	Itgae
ENSMUSG00000005949	1295.24	-0.297034	0.123735	0.0156188	0.0252596	Ctns
ENSMUSG00000005950	1927.63	0.891381	0.270916	0.000647573	0.00135285	P2rx5
ENSMUSG00000005951	323.007	-0.922343	0.312545	0.00196561	0.00375039	Shpk
ENSMUSG00000005952	64.2975	1.16906	0.285916	2.04486e-05	5.45666e-05	Trpv1
ENSMUSG00000005958	679.396	-1.57471	0.302162	4.78505e-08	1.89221e-07	Ephb3
ENSMUSG00000005968	54.0429	-0.945644	0.250226	9.69571e-05	0.000232759	Tuft1
ENSMUSG00000005973	4984.91	-2.18788	0.236822	2.01037e-21	3.77677e-20	Rcn1
ENSMUSG00000005981	13911.8	0.873983	0.215084	3.22096e-05	8.34087e-05	Trap1
ENSMUSG00000005982	2894.5	0.946778	0.165682	6.89417e-09	3.04945e-08	Naa60
ENSMUSG00000005983	130.745	1.34215	0.296957	2.29302e-06	7.04808e-06	1700037C18Rik
ENSMUSG00000005986	80.5048	0.344377	0.306542	0.240563	0.296765	Ankrd13d
ENSMUSG00000005994	10.8939	-1.16519	0.669934	0.0332483	0.0501902	Tyrp1
ENSMUSG00000006005	11090	-0.568834	0.133311	1.68199e-05	4.54436e-05	Tpr
ENSMUSG00000006010	3703.13	-0.51702	0.182544	0.00400961	0.0072486	Odr4
ENSMUSG00000006014	659.426	0.656971	0.74591	0.256212	0.313612	Prg4
ENSMUSG00000006019	560.365	0.840348	0.268264	0.00117643	0.00233397	Dhx34
ENSMUSG00000006021	1333.9	1.10495	0.162728	5.88438e-12	3.8867e-11	Kptn
ENSMUSG00000006024	9351.84	1.18167	0.233172	1.89316e-07	6.88573e-07	Napa
ENSMUSG00000006050	3285.02	0.49962	0.157312	0.00131158	0.00258301	Sra1
ENSMUSG00000006057	71922.6	3.30049	0.28932	7.04244e-32	2.91826e-30	Atp5g1
ENSMUSG00000006058	2517.68	0.530256	0.142191	0.000166401	0.000384439	Snf8
ENSMUSG00000006095	1581.23	1.19525	0.27326	5.57992e-06	1.61156e-05	Tbcb
ENSMUSG00000006127	4234.53	0.735709	0.15288	1.13011e-06	3.64966e-06	Inpp5k
ENSMUSG00000006134	4945.92	-0.568374	0.151657	0.000151161	0.000351203	Crkl
ENSMUSG00000006154	14.2085	-1.49153	0.666145	0.0064244	0.0111786	Eps8l1
ENSMUSG00000006169	4968.14	-0.603219	0.142167	1.83239e-05	4.92296e-05	Clint1
ENSMUSG00000006191	1958.88	0.0921364	0.157158	0.553209	0.612551	Cdkal1
ENSMUSG00000006204	3.2572	-2.02103	1.11657	0.00667213	0.0115537	Cdcp3
ENSMUSG00000006205	3573.17	0.106318	0.268531	0.682338	0.73016	Htra1
ENSMUSG00000006215	1654.43	2.03754	0.365456	2.64209e-09	1.238e-08	Zbtb17
ENSMUSG00000006216	11.3606	1.23879	0.531536	0.00777483	0.0132974	Clcnkb
ENSMUSG00000006218	38.7666	1.89444	0.968152	0.00605787	0.0105948	Fam131c
ENSMUSG00000006219	547.7	0.21297	0.177426	0.22326	0.277751	Fblim1
ENSMUSG00000006221	74667.6	2.73939	0.517159	3.6959e-09	1.69433e-08	Hspb7
ENSMUSG00000006235	68.8208	0.80181	0.384602	0.025245	0.0391386	Epor
ENSMUSG00000006241	149.822	-1.77548	0.25764	9.96835e-13	7.283e-12	Ccdc159
ENSMUSG00000006262	5752.46	-0.384709	0.273023	0.144582	0.188987	Mob1b
ENSMUSG00000006273	7459.65	-0.447597	0.136687	0.000954568	0.00192761	Atp6v1b2
ENSMUSG00000006276	3273.18	0.0533795	0.118868	0.651278	0.702974	Eps15l1
ENSMUSG00000006281	2425.15	0.27976	0.183855	0.122183	0.162666	Tep1
ENSMUSG00000006288	1724.72	-0.120533	0.118361	0.305396	0.366399	Ttc5
ENSMUSG00000006289	3193.11	0.824742	0.216649	9.80146e-05	0.000235102	Osgep
ENSMUSG00000006299	8239	1.20415	0.285983	1.14765e-05	3.18091e-05	Aamp
ENSMUSG00000006301	6117.55	0.259106	0.124513	0.036085	0.0540711	Tmbim1
ENSMUSG00000006304	8093.97	-0.347302	0.115029	0.00238188	0.0044747	Arpc2
ENSMUSG00000006307	3638.37	0.49612	0.235153	0.0303451	0.0462095	Kmt2b
ENSMUSG00000006313	63.8062	0.574083	0.338148	0.0731462	0.102583	Upk1a
ENSMUSG00000006315	7610.06	1.46568	0.225854	2.6842e-11	1.64108e-10	Tmem147
ENSMUSG00000006333	24531.1	0.930541	0.325452	0.00260476	0.00486301	Rps9
ENSMUSG00000006335	841.283	0.83764	0.212789	5.69656e-05	0.000141441	Tfpt
ENSMUSG00000006342	486.34	0.365614	0.239862	0.117416	0.156828	Susd2
ENSMUSG00000006344	938.922	-0.216413	0.239174	0.352862	0.415913	Ggt5
ENSMUSG00000006345	9.26818	0.604728	0.700846	0.279532	0.338922	Ggt1
ENSMUSG00000006356	4599.37	1.68057	0.355509	4.76586e-07	1.62541e-06	Crip2
ENSMUSG00000006360	4710.42	1.14559	0.308693	9.963e-05	0.000238571	Crip1
ENSMUSG00000006362	1662.24	2.01105	0.213549	5.32263e-22	1.05091e-20	Cbfa2t3
ENSMUSG00000006369	1187.84	-1.68919	0.307421	8.17148e-09	3.5814e-08	Fbln1
ENSMUSG00000006373	2842.65	-1.59733	0.203905	1.19063e-15	1.22734e-14	Pgrmc1
ENSMUSG00000006378	40.5562	0.62374	0.371824	0.0733232	0.102783	Gcat
ENSMUSG00000006386	5056.7	0.145536	0.192584	0.442063	0.505118	Tek
ENSMUSG00000006390	2142.36	-0.862592	0.147477	3.37045e-09	1.55647e-08	Elovl1
ENSMUSG00000006392	2698.88	0.325077	0.156328	0.0354439	0.0531896	Med8
ENSMUSG00000006395	502.007	0.472111	0.251041	0.0527207	0.0763239	Hyi
ENSMUSG00000006398	782.096	-1.23852	0.259261	7.70458e-07	2.54073e-06	Cdc20
ENSMUSG00000006403	381.268	-0.350539	0.272414	0.182859	0.232722	Adamts4
ENSMUSG00000006411	21.6615	-0.594662	0.538966	0.206576	0.259318	Nectin4
ENSMUSG00000006412	3015.88	0.904571	0.179785	3.1721e-07	1.11236e-06	Pfdn2
ENSMUSG00000006418	5186.19	0.753363	0.220468	0.00046734	0.00100061	Rnf114
ENSMUSG00000006423	2250.72	-0.84432	0.195719	1.10195e-05	3.06142e-05	Steep1
ENSMUSG00000006435	12721.1	2.91801	0.22207	4.60147e-41	3.44494e-39	Neurl1a
ENSMUSG00000006442	1170.22	-0.41399	0.26171	0.10239	0.138905	Srm
ENSMUSG00000006445	489.41	1.47817	0.293339	1.40488e-07	5.20856e-07	Epha2
ENSMUSG00000006456	584.461	-0.165185	0.193241	0.384494	0.447902	Rbm14
ENSMUSG00000006457	380724	5.18598	0.255366	6.90771e-93	3.75985e-90	Actn3
ENSMUSG00000006462	240.241	3.83339	0.501543	3.92687e-16	4.28635e-15	A530013C23Rik
ENSMUSG00000006463	511.287	-0.110751	0.17393	0.518489	0.579523	Zdhhc24
ENSMUSG00000006464	456.887	-0.180432	0.178355	0.304613	0.365655	Bbs1
ENSMUSG00000006471	323.135	0.050435	0.189372	0.786583	0.821799	Ndor1
ENSMUSG00000006476	2358.14	0.798	0.223424	0.000252352	0.000565108	Nsmf
ENSMUSG00000006494	8607.97	-1.03918	0.232	4.19203e-06	1.2339e-05	Pdk1
ENSMUSG00000006498	4051.36	-0.188965	0.229813	0.399492	0.462883	Ptbp1
ENSMUSG00000006517	598.667	0.475427	0.327487	0.12686	0.168224	Mvd
ENSMUSG00000006519	717.646	1.05344	0.357978	0.00172862	0.00333486	Cyba
ENSMUSG00000006522	31.3281	-1.64698	0.353207	6.92893e-07	2.30609e-06	Itih3
ENSMUSG00000006526	1087.28	0.612837	0.208607	0.0027034	0.00503224	Stimate
ENSMUSG00000006527	1592.24	-0.387213	0.196781	0.0451029	0.0661901	Sfmbt1
ENSMUSG00000006538	19.0687	1.11403	0.510887	0.0136295	0.0222705	Ihh
ENSMUSG00000006542	11567.3	2.15825	0.215428	1.0811e-24	2.72154e-23	Prkag3
ENSMUSG00000006567	9.47081	-2.63736	0.767373	2.26145e-05	5.98781e-05	Atp7b
ENSMUSG00000006574	44.2748	-0.676641	0.536981	0.149477	0.194679	Slc4a1
ENSMUSG00000006575	21.7351	1.39958	0.427348	0.000343795	0.00075135	Rundc3a
ENSMUSG00000006576	1233.13	0.308281	0.27177	0.240435	0.296626	Slc4a3
ENSMUSG00000006585	240.714	-0.647259	0.348411	0.0490759	0.0715462	Cdt1
ENSMUSG00000006586	447.701	-2.4822	0.261681	1.09807e-22	2.33024e-21	Runx1t1
ENSMUSG00000006587	363.322	1.53364	0.394231	2.66561e-05	6.99358e-05	Snai3
ENSMUSG00000006589	1151.59	1.07974	0.364984	0.00159017	0.00308819	Aprt
ENSMUSG00000006599	2183.05	-0.721825	0.128301	1.41657e-08	5.98707e-08	Gtf2h1
ENSMUSG00000006611	831.014	1.48543	0.165129	7.17915e-20	1.1641e-18	Hfe
ENSMUSG00000006638	1237.01	1.63244	0.411877	1.6551e-05	4.4789e-05	Abhd1
ENSMUSG00000006641	1156.25	-1.53482	0.188692	1.16446e-16	1.34313e-15	Slc5a6
ENSMUSG00000006642	35.982	2.0285	0.436793	3.67917e-07	1.2775e-06	Tcf23
ENSMUSG00000006649	3.90644	-2.48499	1.06413	0.000962306	0.00194109	Nphs1
ENSMUSG00000006651	152.267	0.344351	0.277771	0.198796	0.250504	Aplp1
ENSMUSG00000006673	3904.85	-0.445797	0.124572	0.000312276	0.000688443	Qrich1
ENSMUSG00000006675	210.033	0.870622	0.288398	0.00166694	0.00322639	P4htm
ENSMUSG00000006676	13925.1	1.46826	0.205747	2.9897e-13	2.33915e-12	Usp19
ENSMUSG00000006678	1159.65	-2.49436	0.283365	5.96733e-20	9.75455e-19	Pola1
ENSMUSG00000006699	30381.5	-0.541662	0.168133	0.00109366	0.00218374	Cdc42
ENSMUSG00000006705	1468.48	-0.50793	0.143219	0.00034202	0.000747553	Pknox1
ENSMUSG00000006711	3.52508	-1.38279	0.810608	0.0245694	0.038197	D130043K22Rik
ENSMUSG00000006715	692.427	-1.28751	0.257378	2.29293e-07	8.22979e-07	Gmnn
ENSMUSG00000006717	8247.69	1.90188	0.275151	6.74432e-13	5.03943e-12	Acot13
ENSMUSG00000006720	100.475	-2.08092	0.263257	2.67439e-16	2.9642e-15	Zfp184
ENSMUSG00000006724	30.2054	-0.046848	0.313474	0.875756	0.898078	Cyp27b1
ENSMUSG00000006728	5261.89	-0.802106	0.212585	0.000114563	0.000271848	Cdk4
ENSMUSG00000006731	147.358	0.47403	0.314681	0.114565	0.153406	B4galnt1
ENSMUSG00000006732	1590.42	0.162421	0.157638	0.297316	0.357899	Mettl1
ENSMUSG00000006736	3789.99	-0.0764579	0.113416	0.497687	0.559502	Tspan31
ENSMUSG00000006740	15584.9	-0.131128	0.290434	0.638812	0.691631	Kif5b
ENSMUSG00000006763	706.985	-0.849966	0.120336	1.1253e-12	8.16955e-12	Saal1
ENSMUSG00000006764	16.4175	-0.10079	0.520722	0.826347	0.856192	Tph2
ENSMUSG00000006782	1457.87	0.256529	0.236512	0.265674	0.323993	Cnp
ENSMUSG00000006784	52.5682	-0.583819	0.358759	0.0837707	0.115838	Odad4
ENSMUSG00000006800	1910.51	-1.23975	0.273982	2.60327e-06	7.92551e-06	Sulf2
ENSMUSG00000006818	24960.7	1.38199	0.313361	3.58521e-06	1.06888e-05	Sod2
ENSMUSG00000006850	520.121	0.194811	0.240296	0.405073	0.468469	Tmco6
ENSMUSG00000006906	1313.02	-0.465634	0.133332	0.00042874	0.000923662	Stambp
ENSMUSG00000006920	3620.07	0.390142	0.131298	0.00273966	0.00509456	Ezh1
ENSMUSG00000006930	70.5747	1.68175	0.413356	9.72103e-06	2.71943e-05	Hap1
ENSMUSG00000006931	962.64	-0.726634	0.231939	0.0013021	0.00256636	P3h4
ENSMUSG00000006932	31748.3	-0.165534	0.102488	0.104591	0.141546	Ctnnb1
ENSMUSG00000006941	2098.63	0.327949	0.181869	0.0670717	0.0948831	Eif1b
ENSMUSG00000006958	581.493	-0.147528	0.265472	0.565938	0.624311	Chrd
ENSMUSG00000006998	23845.7	0.442536	0.136733	0.00109415	0.0021845	Psmd2
ENSMUSG00000007021	7.84076	0.0443086	0.446224	0.913332	0.929956	Syngr3
ENSMUSG00000007029	3076.81	0.825007	0.27153	0.00163565	0.00317131	Vars
ENSMUSG00000007030	770.929	4.02324	0.293249	1.81837e-44	1.63483e-42	Vwa7
ENSMUSG00000007033	1022.72	3.24115	0.302482	1.62276e-28	5.50182e-27	Hspa1l
ENSMUSG00000007035	117	-1.46196	0.184328	6.85849e-16	7.28114e-15	Msh5
ENSMUSG00000007036	3634.88	1.95226	0.305997	2.25642e-11	1.39009e-10	Abhd16a
ENSMUSG00000007038	1283.96	1.23127	0.197864	2.16756e-10	1.17792e-09	Neu1
ENSMUSG00000007039	1236.13	0.416786	0.331769	0.186008	0.236238	Ddah2
ENSMUSG00000007041	3853.19	-0.388077	0.195405	0.0431973	0.0636394	Clic1
ENSMUSG00000007050	451.654	-0.145702	0.174402	0.396874	0.46022	Lsm2
ENSMUSG00000007080	934.865	-1.7728	0.273281	1.58053e-11	9.91905e-11	Pole
ENSMUSG00000007097	188430	3.6881	0.248899	2.17152e-51	2.68296e-49	Atp1a2
ENSMUSG00000007107	131.759	2.36937	0.187486	7.35443e-38	4.62846e-36	Atp1a4
ENSMUSG00000007122	366023	3.20623	0.195774	5.30221e-62	9.61993e-60	Casq1
ENSMUSG00000007207	322.828	0.582122	0.342913	0.0727274	0.102067	Stx1a
ENSMUSG00000007216	562.971	0.85275	0.261883	0.000759024	0.00156442	Zfp775
ENSMUSG00000007279	562.026	-0.876399	0.411721	0.0209687	0.0330533	Scube2
ENSMUSG00000007338	3519.77	0.310232	0.142282	0.0277341	0.0426364	Mrpl49
ENSMUSG00000007379	1287.53	-1.59722	0.196331	1.0343e-16	1.19917e-15	Dennd2c
ENSMUSG00000007411	5566.84	0.30337	0.0865016	0.000432633	0.000931152	Mark3
ENSMUSG00000007415	5645.04	0.140773	0.138799	0.306185	0.367215	Gatad1
ENSMUSG00000007458	4714.95	-0.415922	0.103791	5.63385e-05	0.000140074	M6pr
ENSMUSG00000007476	646.837	1.17902	0.199759	1.70531e-09	8.19451e-09	Lrrc8a
ENSMUSG00000007480	296.952	0.772006	0.264795	0.00255889	0.00478314	Mc5r
ENSMUSG00000007564	14261.1	0.287828	0.162318	0.0726451	0.101972	Ppp2r1a
ENSMUSG00000007570	605.678	0.908117	0.279631	0.000739286	0.00152718	Fance
ENSMUSG00000007589	1561.4	0.0913902	0.125666	0.463836	0.526947	Tinf2
ENSMUSG00000007591	40.9305	-0.720415	0.321058	0.0183997	0.0293227	Tssk4
ENSMUSG00000007594	22.7659	1.83643	0.462332	1.0932e-05	3.03837e-05	Hapln4
ENSMUSG00000007603	1529.43	2.14128	0.347383	6.20733e-11	3.61717e-10	Dus3l
ENSMUSG00000007610	1033.21	1.10976	0.22529	4.33085e-07	1.49016e-06	Gtpbp3
ENSMUSG00000007613	4462.86	-1.34774	0.222811	5.46148e-10	2.81661e-09	Tgfbr1
ENSMUSG00000007617	7091.92	0.885509	0.24409	0.000187165	0.000428137	Homer1
ENSMUSG00000007646	228.762	-2.39932	0.206807	2.13954e-32	9.27881e-31	Rad51c
ENSMUSG00000007653	43.8792	-0.992823	0.464931	0.0179291	0.0286384	Gabrb2
ENSMUSG00000007655	41141.4	-0.109563	0.193162	0.563925	0.622466	Cav1
ENSMUSG00000007656	6293.75	-0.166627	0.159018	0.289087	0.349099	Arpp19
ENSMUSG00000007659	1843.75	0.824142	0.266784	0.00138283	0.00271219	Bcl2l1
ENSMUSG00000007670	2118.05	0.1588	0.187334	0.388964	0.45235	Khsrp
ENSMUSG00000007682	602.351	-2.29291	0.401099	7.09235e-10	3.60234e-09	Dio2
ENSMUSG00000007721	1795.4	3.87192	0.454306	3.01804e-19	4.62912e-18	Ccdc124
ENSMUSG00000007739	12381.8	-0.662294	0.17773	0.000154557	0.000358638	Cct4
ENSMUSG00000007777	1967.14	0.969198	0.149218	5.08979e-11	2.99805e-10	0610009B22Rik
ENSMUSG00000007783	391.895	-0.384222	0.250115	0.113717	0.152412	Cpt1c
ENSMUSG00000007805	51.1793	-1.52039	0.397737	3.58786e-05	9.22573e-05	Twist2
ENSMUSG00000007812	2484.62	-0.989661	0.19094	1.30082e-07	4.84686e-07	Zfp655
ENSMUSG00000007815	15564.4	-0.42065	0.126405	0.000799709	0.00164039	Rhoa
ENSMUSG00000007817	5338.62	0.707706	0.226696	0.00137269	0.00269415	Zmiz1
ENSMUSG00000007827	643.521	-0.988158	0.227252	8.12906e-06	2.30028e-05	Ankrd26
ENSMUSG00000007833	921.652	1.57095	0.334806	6.88724e-07	2.29298e-06	Aldh16a1
ENSMUSG00000007836	4006.22	-0.85812	0.191682	5.14589e-06	1.49543e-05	Hnrnpa0
ENSMUSG00000007837	862.6	1.36062	0.244216	9.2304e-09	4.01579e-08	Prrg2
ENSMUSG00000007850	22523.1	-0.875751	0.162295	4.57567e-08	1.81575e-07	Hnrnph1
ENSMUSG00000007867	902.369	0.616154	0.229162	0.00583179	0.0102296	Ift43
ENSMUSG00000007872	1222.44	1.861	0.432214	2.4589e-06	7.51325e-06	Id3
ENSMUSG00000007877	111095	5.68965	0.472312	1.23254e-34	6.23669e-33	Tcap
ENSMUSG00000007880	5745.35	-0.410482	0.156102	0.00781828	0.0133661	Arid1a
ENSMUSG00000007888	253.925	0.85159	0.398055	0.0209947	0.0330891	Crlf1
ENSMUSG00000007891	18976.2	1.81448	0.294881	1.26225e-10	7.05342e-10	Ctsd
ENSMUSG00000007892	19225.6	2.61247	0.488082	3.27005e-09	1.51427e-08	Rplp1
ENSMUSG00000007908	45.8307	-1.10459	0.322529	0.0003112	0.00068622	Hmgcll1
ENSMUSG00000007946	12.2663	0.062657	0.414024	0.869918	0.892975	Phox2a
ENSMUSG00000007950	1412.75	2.41104	0.364891	2.04304e-12	1.43362e-11	Abhd8
ENSMUSG00000007987	460.153	0.0476986	0.182542	0.790754	0.8253	Ift22
ENSMUSG00000007989	453.443	-2.70014	0.289411	3.37202e-22	6.76385e-21	Fzd3
ENSMUSG00000008035	1598.59	1.21081	0.446706	0.00284141	0.00527014	Mid1ip1
ENSMUSG00000008036	1973.26	1.33014	0.273951	4.55642e-07	1.56164e-06	Ap2s1
ENSMUSG00000008090	2874.69	-1.06274	0.252068	1.34732e-05	3.69517e-05	Fgfrl1
ENSMUSG00000008129	90.4776	-0.434644	0.294129	0.123855	0.164685	Brme1
ENSMUSG00000008136	674.709	-1.63591	0.259694	6.93852e-11	4.0223e-10	Fhl2
ENSMUSG00000008140	2674.4	2.23594	0.309048	3.39434e-14	2.97988e-13	Emc10
ENSMUSG00000008153	509.033	-2.45089	0.900779	0.000335278	0.000734011	Clstn3
ENSMUSG00000008167	397.272	0.742464	0.275463	0.0051758	0.00916919	Fbxw9
ENSMUSG00000008193	19.8367	-1.77437	0.635235	0.000850162	0.00173399	Spib
ENSMUSG00000008200	4498.41	-0.304649	0.147333	0.0367318	0.0549627	Fnbp4
ENSMUSG00000008206	2367.92	-0.727388	0.149053	8.08938e-07	2.65849e-06	Cers4
ENSMUSG00000008226	4803.02	0.784322	0.202694	7.8813e-05	0.000191716	Scrn3
ENSMUSG00000008301	1656	0.407552	0.164572	0.0121386	0.0200311	Phax
ENSMUSG00000008305	2011.9	0.854339	0.14293	1.55844e-09	7.53007e-09	Tle1
ENSMUSG00000008307	453.231	0.467754	0.226776	0.0345859	0.05203	1700109H08Rik
ENSMUSG00000008318	1968.18	2.95605	0.325635	2.55942e-21	4.755e-20	Relt
ENSMUSG00000008333	2236.12	-0.763318	0.172012	6.72393e-06	1.92311e-05	Snrpb2
ENSMUSG00000008348	1493.51	1.67453	0.304948	8.56253e-09	3.73977e-08	Ubc
ENSMUSG00000008373	2513.53	0.401502	0.140926	0.00403154	0.00728303	Prpf31
ENSMUSG00000008384	536.955	1.22881	0.303766	2.26681e-05	6.00123e-05	Sertad1
ENSMUSG00000008393	3339.19	-1.11492	0.180598	3.45699e-10	1.82971e-09	Carhsp1
ENSMUSG00000008398	3483.53	0.733337	0.119637	6.71241e-10	3.41885e-09	Elk3
ENSMUSG00000008429	3673.45	0.183542	0.16712	0.265921	0.324255	Herpud2
ENSMUSG00000008435	2791.68	0.445289	0.132706	0.000715884	0.00148325	Rdh13
ENSMUSG00000008438	11.2653	-0.788064	0.469117	0.0623554	0.0888416	Adam21
ENSMUSG00000008450	2860.52	0.704813	0.148717	1.6636e-06	5.23896e-06	Nutf2
ENSMUSG00000008461	22.7719	-0.438534	0.359568	0.195145	0.246335	Fut1
ENSMUSG00000008475	3555.81	-0.998407	0.160968	3.29889e-10	1.75248e-09	Arpc5
ENSMUSG00000008489	27.0362	-2.41709	0.461365	8.41689e-09	3.68015e-08	Elavl2
ENSMUSG00000008496	41.5345	-0.124912	0.420287	0.747144	0.78721	Pou2f2
ENSMUSG00000008540	4454.93	-2.7142	0.695739	3.24786e-06	9.75521e-06	Mgst1
ENSMUSG00000008575	15737.9	-0.892642	0.157977	1.05855e-08	4.55517e-08	Nfib
ENSMUSG00000008601	12.5046	-0.772522	0.631571	0.141582	0.185344	Rab25
ENSMUSG00000008604	9012.8	0.716927	0.163209	8.5886e-06	2.42283e-05	Ubqln4
ENSMUSG00000008658	10768.8	1.03434	0.217148	1.07496e-06	3.4788e-06	Rbfox1
ENSMUSG00000008668	26998	0.0049185	0.258436	0.984343	0.987615	Rps18
ENSMUSG00000008682	34298.5	-0.315923	0.177657	0.071142	0.100135	Rpl10
ENSMUSG00000008683	21145	-0.482219	0.150924	0.00123917	0.0024488	Rps15a
ENSMUSG00000008690	6288.58	0.398116	0.199558	0.0421004	0.0621917	Ncaph2
ENSMUSG00000008730	8098.53	-0.121313	0.216184	0.56641	0.624626	Hipk1
ENSMUSG00000008734	6823.28	0.525551	0.219764	0.0144141	0.023446	Gprc5b
ENSMUSG00000008763	2664.4	-1.1553	0.187373	3.4465e-10	1.82511e-09	Man1a2
ENSMUSG00000008813	48.3793	3.31305	0.40484	5.0356e-18	6.71157e-17	Tppp2
ENSMUSG00000008822	1018.54	1.96879	0.234489	5.75743e-18	7.6232e-17	Acyp1
ENSMUSG00000008845	1191.37	-0.803154	0.359709	0.0175059	0.0280203	Cd163
ENSMUSG00000008855	4877.74	1.54538	0.280219	9.41877e-09	4.09105e-08	Hdac5
ENSMUSG00000008859	3534.58	-0.349973	0.16582	0.0325325	0.0491687	Rala
ENSMUSG00000008874	42.1597	-0.645897	0.761362	0.269139	0.327702	Clec3a
ENSMUSG00000008892	42467.2	1.12388	0.183093	4.26626e-10	2.23338e-09	Vdac3
ENSMUSG00000008958	2457.85	0.986127	0.231296	1.19402e-05	3.29879e-05	Vps72
ENSMUSG00000008976	4463.65	-0.905173	0.212217	1.2915e-05	3.55126e-05	Gabpa
ENSMUSG00000008999	142.475	-1.7484	0.461088	2.69062e-05	7.05658e-05	Bmp7
ENSMUSG00000009013	6119.11	-0.613245	0.19752	0.00155992	0.00303383	Dynll1
ENSMUSG00000009030	2416.56	-0.734719	0.180717	3.61615e-05	9.28306e-05	Pdcl
ENSMUSG00000009035	3613.34	0.479168	0.229988	0.0326772	0.0493725	Tmem184b
ENSMUSG00000009073	10174.6	0.191594	0.155464	0.212683	0.265923	Nf2
ENSMUSG00000009075	92.1805	5.34643	0.400657	7.72763e-42	5.98565e-40	Cabp7
ENSMUSG00000009076	1280.04	1.91805	0.28632	2.86774e-12	1.97589e-11	Zmat5
ENSMUSG00000009079	13599.5	-0.294695	0.125527	0.0180348	0.0287982	Ewsr1
ENSMUSG00000009090	6629.57	0.939324	0.230284	2.81812e-05	7.36588e-05	Ap1b1
ENSMUSG00000009092	10.3982	-0.0933859	0.555752	0.846297	0.872419	Derl3
ENSMUSG00000009097	2078.77	3.71063	0.321034	1.27471e-32	5.62971e-31	Tbx1
ENSMUSG00000009108	13.4961	-0.439065	0.558619	0.363673	0.427106	Gnat2
ENSMUSG00000009112	8632.11	0.215488	0.264345	0.399842	0.463164	Bcl2l13
ENSMUSG00000009114	37.9715	-0.527924	0.465791	0.20978	0.262815	2610028H24Rik
ENSMUSG00000009145	96.2813	-0.189865	0.280074	0.482131	0.544476	Dqx1
ENSMUSG00000009185	47.6167	4.78309	0.604239	8.08133e-17	9.46221e-16	Ccl8
ENSMUSG00000009207	2891.04	0.547774	0.213284	0.00868059	0.0147054	Lnpk
ENSMUSG00000009210	927.345	3.50748	0.276567	1.34898e-38	8.7636e-37	Prr29
ENSMUSG00000009214	1975.39	-1.48802	0.346063	4.97659e-06	1.45041e-05	Mymk
ENSMUSG00000009216	9.8407	-1.23747	0.753192	0.0353923	0.05312	Fam163b
ENSMUSG00000009246	662.057	-6.6904	0.410394	4.35777e-61	7.56561e-59	Trpm5
ENSMUSG00000009281	2007.49	0.34478	0.236546	0.134646	0.177463	Rarres2
ENSMUSG00000009291	4942.01	-0.139182	0.113979	0.21928	0.273306	Pttg1ip
ENSMUSG00000009292	32.2545	-2.70255	0.430038	1.06893e-11	6.84055e-11	Trpm2
ENSMUSG00000009293	5529.42	1.57359	0.239799	1.37845e-11	8.71055e-11	Ube2g2
ENSMUSG00000009350	11.2291	-0.74523	0.635648	0.157876	0.204257	Mpo
ENSMUSG00000009376	1873.6	-0.634281	0.214112	0.00245989	0.00461222	Met
ENSMUSG00000009378	361.947	-0.780849	0.278845	0.00363999	0.00662621	Slc16a12
ENSMUSG00000009394	425.167	-0.305585	0.227172	0.168266	0.21609	Syn2
ENSMUSG00000009406	1093.39	-0.553008	0.112498	7.59366e-07	2.50621e-06	Elk1
ENSMUSG00000009418	3080.89	-0.578843	0.181163	0.00117195	0.00232714	Nav1
ENSMUSG00000009470	6105.64	-1.15476	0.218735	6.33702e-08	2.46945e-07	Tnpo1
ENSMUSG00000009471	1951.74	0.434023	0.273081	0.0997933	0.135656	Myod1
ENSMUSG00000009487	342.16	-1.655	0.33614	1.87173e-07	6.8164e-07	Otog
ENSMUSG00000009535	3149.79	-0.189026	0.127353	0.134805	0.177627	Rnmt
ENSMUSG00000009545	220.33	-0.0458548	0.222285	0.832869	0.86131	Kcnq1
ENSMUSG00000009549	5776.18	1.4438	0.185663	2.42729e-15	2.43443e-14	Srp14
ENSMUSG00000009555	2287.23	0.366916	0.205006	0.0679649	0.0960253	Cdk9
ENSMUSG00000009563	615.744	0.369035	0.248731	0.126737	0.168084	Tor2a
ENSMUSG00000009566	763.506	0.700641	0.256472	0.00480609	0.00855714	Fpgs
ENSMUSG00000009569	4089.77	0.675398	0.20907	0.000969293	0.00195304	Mrtfb
ENSMUSG00000009575	9759.43	-2.05425	0.196963	1.91744e-26	5.50859e-25	Cbx5
ENSMUSG00000009585	473.385	0.205269	0.141057	0.141928	0.185748	Apobec3
ENSMUSG00000009614	427.292	-0.37649	0.260772	0.136151	0.179153	Sardh
ENSMUSG00000009621	924.735	-0.075794	0.203949	0.704835	0.750247	Vav2
ENSMUSG00000009628	160.779	-3.13457	0.360805	7.37863e-20	1.19548e-18	Tex15
ENSMUSG00000009630	3363.27	-0.468897	0.113139	3.0517e-05	7.94443e-05	Ppp2cb
ENSMUSG00000009633	2175.63	1.58878	0.627947	0.0025393	0.00474872	G0s2
ENSMUSG00000009640	1562.47	0.750324	0.211214	0.000283028	0.000627888	Dmap1
ENSMUSG00000009647	4305.61	-0.127623	0.153105	0.399451	0.462862	Mcu
ENSMUSG00000009654	34.0749	-1.40076	0.627486	0.00763819	0.0130815	Oit3
ENSMUSG00000009670	40.5986	-1.49826	0.952268	0.0252997	0.0392143	Tex11
ENSMUSG00000009681	787.115	0.137107	0.206285	0.497903	0.5596	Bcr
ENSMUSG00000009687	1201.96	0.287403	0.217544	0.176874	0.225919	Fxyd5
ENSMUSG00000009731	148.577	-0.515893	0.242615	0.0287883	0.0440753	Kcnd1
ENSMUSG00000009733	1348.78	-0.175924	0.120532	0.141733	0.185528	Tfcp2
ENSMUSG00000009734	1.9997	-3.0803	1.41647	0.000706229	0.00146481	Pou6f2
ENSMUSG00000009739	1684.85	0.326479	0.163611	0.0433328	0.063811	Pou6f1
ENSMUSG00000009741	4488.26	-0.236903	0.11085	0.0316077	0.0479076	Ubp1
ENSMUSG00000009772	128.107	0.137501	0.293291	0.625723	0.679483	Nuak2
ENSMUSG00000009828	1684.52	-0.64073	0.152481	2.14359e-05	5.69747e-05	Cilk1
ENSMUSG00000009863	40150.7	2.71375	0.305361	1.96e-20	3.35649e-19	Sdhb
ENSMUSG00000009876	363.671	1.98741	0.260317	2.71387e-15	2.70568e-14	Cox4i2
ENSMUSG00000009894	3026.44	0.81085	0.188167	1.16099e-05	3.21656e-05	Snap47
ENSMUSG00000009905	704.341	-0.239144	0.172743	0.160428	0.207066	Kdsr
ENSMUSG00000009907	3473.64	-0.914585	0.190276	9.88418e-07	3.2132e-06	Vps4b
ENSMUSG00000009927	26154.5	-0.241893	0.170944	0.151486	0.196977	Rps25
ENSMUSG00000009941	18.2268	-3.31675	0.598575	5.50872e-10	2.83807e-09	Nxf2
ENSMUSG00000009995	7003.76	0.36173	0.126459	0.00395283	0.00714918	Tafazzin
ENSMUSG00000010021	99.4755	1.41393	0.390363	9.42613e-05	0.000226856	Kif19a
ENSMUSG00000010025	2381.02	-0.244909	0.116036	0.0336845	0.0507916	Aldh3a2
ENSMUSG00000010044	54.2076	1.06626	0.364662	0.00180543	0.00347108	Zmynd10
ENSMUSG00000010045	1326.65	1.23183	0.276399	3.62275e-06	1.07895e-05	Tmem115
ENSMUSG00000010047	962.815	1.26784	0.310566	1.82885e-05	4.91411e-05	Hyal2
ENSMUSG00000010048	2948.25	2.03145	0.273257	1.15293e-14	1.06655e-13	Ifrd2
ENSMUSG00000010051	419.25	1.03503	0.234099	5.51073e-06	1.59272e-05	Hyal1
ENSMUSG00000010054	3032.79	1.21933	0.208859	2.37692e-09	1.1221e-08	Tusc2
ENSMUSG00000010057	1676.44	0.736571	0.218312	0.000554648	0.00117209	Nprl2
ENSMUSG00000010064	14114.9	5.61829	0.278079	6.41348e-92	3.22903e-89	Slc38a3
ENSMUSG00000010066	191.272	0.330616	0.294922	0.24311	0.299522	Cacna2d2
ENSMUSG00000010067	1928.05	0.239954	0.174688	0.163576	0.21063	Rassf1
ENSMUSG00000010080	8.92174	-0.978452	0.638314	0.0647137	0.0918701	Epn3
ENSMUSG00000010086	29.8005	0.341958	0.444962	0.39957	0.462947	Rnf112
ENSMUSG00000010095	3180.48	0.0326781	0.163947	0.840076	0.867204	Slc3a2
ENSMUSG00000010097	8680.02	-0.0517507	0.112497	0.643578	0.696118	Nxf1
ENSMUSG00000010110	3977.43	-0.301023	0.126271	0.0163205	0.0262649	Stx5a
ENSMUSG00000010122	4569.88	2.6129	0.452819	2.96206e-10	1.58189e-09	Slc47a1
ENSMUSG00000010142	64.6408	-1.37355	0.305414	2.42512e-06	7.42015e-06	Tnfrsf13b
ENSMUSG00000010154	21.5103	-0.132509	0.435529	0.739851	0.780466	Spire2
ENSMUSG00000010175	524.017	-1.55016	0.298852	5.69248e-08	2.23037e-07	Prox1
ENSMUSG00000010277	42994.3	1.09894	0.219537	2.91221e-07	1.02749e-06	2610507B11Rik
ENSMUSG00000010290	2394.22	-0.195953	0.17294	0.250633	0.307624	AI597479
ENSMUSG00000010307	780.353	1.01751	0.252713	3.2314e-05	8.36467e-05	Tmem86a
ENSMUSG00000010311	20.0964	-1.51128	0.371803	1.33746e-05	3.66962e-05	Optc
ENSMUSG00000010342	68.0888	-1.90009	0.337583	2.54664e-09	1.19661e-08	Tex14
ENSMUSG00000010358	1563.82	1.62984	0.240834	3.08801e-12	2.11889e-11	Ifi35
ENSMUSG00000010362	1549.27	1.66479	0.263533	5.87111e-11	3.43317e-10	Rdm1
ENSMUSG00000010376	6745.51	0.569989	0.176927	0.00107518	0.00215003	Nedd8
ENSMUSG00000010392	2714.34	-0.354404	0.176366	0.0414644	0.0613248	Gosr1
ENSMUSG00000010406	767.597	1.83254	0.35105	2.83806e-08	1.15583e-07	Mrpl52
ENSMUSG00000010453	8134.54	0.341538	0.158382	0.0291252	0.0445268	Kansl3
ENSMUSG00000010461	4370.26	-0.356025	0.260918	0.158994	0.205506	Eya4
ENSMUSG00000010476	2355.15	-1.41002	0.167723	1.44983e-17	1.83983e-16	Ebf3
ENSMUSG00000010492	6710.27	2.89803	0.243147	2.29554e-34	1.1443e-32	Uckl1os
ENSMUSG00000010517	6336.73	0.0472508	0.187005	0.797363	0.831035	Faf1
ENSMUSG00000010529	59.388	-0.782134	0.506322	0.0814706	0.112982	Gm266
ENSMUSG00000010538	91.0086	0.436913	0.21706	0.0395999	0.058852	Tsacc
ENSMUSG00000010554	1730.35	-0.443316	0.14218	0.00164491	0.00318774	Mettl16
ENSMUSG00000010592	14.4484	-0.127228	0.487818	0.770984	0.808058	Dazl
ENSMUSG00000010601	7.0529	-1.70572	0.6978	0.00259525	0.00484667	Apol7a
ENSMUSG00000010607	512.431	3.06398	0.44059	7.54056e-14	6.34333e-13	Pigyl
ENSMUSG00000010608	10879.4	-0.484922	0.189674	0.00931097	0.0156784	Rbm25
ENSMUSG00000010609	716.502	0.825012	0.267888	0.00142614	0.00279061	Psen2
ENSMUSG00000010651	58.7861	-2.97761	1.03567	0.00010668	0.000254342	Acaa1b
ENSMUSG00000010660	1227.79	1.47558	0.293617	1.51435e-07	5.58254e-07	Plcd1
ENSMUSG00000010663	3374.06	-1.72652	0.244221	3.07852e-13	2.40118e-12	Fads1
ENSMUSG00000010721	1724.38	0.17563	0.167771	0.288912	0.348909	Lmbr1
ENSMUSG00000010751	659.066	-0.835721	0.159742	1.17047e-07	4.38143e-07	Tnfrsf22
ENSMUSG00000010755	4976.56	0.811034	0.119431	7.98337e-12	5.20146e-11	Cars
ENSMUSG00000010797	150.477	-3.64894	0.329872	3.56848e-30	1.33085e-28	Wnt2
ENSMUSG00000010803	112.49	-0.36032	0.34946	0.275143	0.334204	Gabra1
ENSMUSG00000010830	1942.89	-1.51287	0.280442	1.95627e-08	8.11479e-08	Kdelr3
ENSMUSG00000010911	2566.75	0.540659	0.161647	0.000707783	0.00146767	Apip
ENSMUSG00000010914	13790.3	1.5327	0.234405	1.73016e-11	1.0821e-10	Pdhx
ENSMUSG00000010936	2087.58	1.27425	0.219762	2.78879e-09	1.3034e-08	Vac14
ENSMUSG00000011008	55.3501	-1.27809	0.394859	0.000475442	0.00101655	Mcoln2
ENSMUSG00000011096	3243.97	2.464	0.348472	7.30592e-14	6.15623e-13	Akt1s1
ENSMUSG00000011114	4217.37	-0.455558	0.138922	0.000935599	0.00189367	Tbrg1
ENSMUSG00000011118	34.9225	-5.45546	0.742728	8.04141e-15	7.56403e-14	Panx3
ENSMUSG00000011148	55841.5	3.799	0.307156	7.75377e-37	4.55257e-35	Adssl1
ENSMUSG00000011158	2423.05	0.381281	0.139483	0.00580613	0.0101899	Brf1
ENSMUSG00000011171	380.439	-0.699412	0.227943	0.00165355	0.00320324	Vipr2
ENSMUSG00000011179	9181.85	-0.594593	0.178021	0.000696252	0.00144614	Odc1
ENSMUSG00000011254	977.897	0.037182	0.196887	0.847553	0.873535	Thg1l
ENSMUSG00000011256	3715.08	-1.09985	0.27338	2.962e-05	7.7209e-05	Adam19
ENSMUSG00000011257	20531.4	1.11677	0.154913	2.92365e-13	2.29013e-12	Pabpc4
ENSMUSG00000011263	115.437	2.37629	0.399783	1.55445e-10	8.61213e-10	Exoc3l2
ENSMUSG00000011267	16.8918	3.68278	0.618305	4.37792e-11	2.60233e-10	Zfp296
ENSMUSG00000011305	2134.43	2.22907	0.531665	2.02392e-06	6.27747e-06	Plin5
ENSMUSG00000011306	2331.67	0.863153	0.148036	3.7591e-09	1.72134e-08	Sugp1
ENSMUSG00000011382	1782.06	-0.333659	0.355598	0.31973	0.381144	Dhdh
ENSMUSG00000011427	1098.96	-0.599446	0.142575	2.17972e-05	5.78817e-05	Zfp790
ENSMUSG00000011463	17.897	-1.92056	0.439338	1.62905e-06	5.14303e-06	Cpb1
ENSMUSG00000011486	20.9815	2.99391	0.523161	2.41953e-10	1.3053e-09	Slc25a41
ENSMUSG00000011589	10.3048	-0.261556	0.492475	0.552405	0.611759	Fsd1
ENSMUSG00000011658	1323.39	1.6933	0.244597	9.31019e-13	6.838e-12	Fuz
ENSMUSG00000011751	6.7004	0.139422	0.584522	0.779917	0.81602	Sptbn4
ENSMUSG00000011752	1618.52	-1.81211	0.230726	6.82007e-16	7.24417e-15	Pgam1
ENSMUSG00000011831	2188.53	-1.04108	0.2043	1.94997e-07	7.07448e-07	Evi5
ENSMUSG00000011832	2031.46	0.238362	0.191482	0.205472	0.258045	Evi5l
ENSMUSG00000011837	603.057	0.503855	0.220715	0.0194916	0.0309331	Snapc2
ENSMUSG00000011877	3110.78	1.42864	0.301232	6.84005e-07	2.2784e-06	Git1
ENSMUSG00000011884	868.253	0.249717	0.22983	0.265533	0.32384	Gltp
ENSMUSG00000011958	8952.93	0.336963	0.128567	0.00826128	0.0140554	Bnip2
ENSMUSG00000011960	2790.81	-0.928346	0.187589	4.74504e-07	1.61967e-06	Ccnt1
ENSMUSG00000012017	565.574	0.222846	0.325054	0.471625	0.534319	Scarf2
ENSMUSG00000012076	2333.1	-0.0740935	0.127397	0.55791	0.616908	Brms1l
ENSMUSG00000012114	2101.88	0.678065	0.205406	0.000754473	0.001556	Med15
ENSMUSG00000012117	1923.99	-0.537327	0.13866	9.20014e-05	0.000221841	Dhdds
ENSMUSG00000012126	102.417	-0.466598	0.279692	0.0835088	0.115515	Ubxn11
ENSMUSG00000012187	10.5886	-2.39705	0.853624	0.000277766	0.000617295	Mogat1
ENSMUSG00000012296	3176.14	0.544337	0.272785	0.0387359	0.0576786	Tjap1
ENSMUSG00000012350	84.6482	-4.32694	1.52832			Ehf
ENSMUSG00000012405	13746.3	0.0599939	0.147948	0.682096	0.730017	Rpl15
ENSMUSG00000012422	4192.19	-1.13042	0.193211	2.47897e-09	1.167e-08	Tmem167
ENSMUSG00000012428	4831.41	0.19581	0.23694	0.396387	0.459817	Steap4
ENSMUSG00000012429	580.046	-0.723039	0.191382	0.000120161	0.000284262	Mplkip
ENSMUSG00000012443	1751.27	-2.12579	0.37561	1.3658e-09	6.65516e-09	Kif11
ENSMUSG00000012483	746.252	-1.27154	0.222315	4.46149e-09	2.02228e-08	Rpa3
ENSMUSG00000012519	274.459	0.615418	0.244151	0.00950232	0.0159739	Mlkl
ENSMUSG00000012535	6443.49	-0.382715	0.138539	0.00531251	0.00939404	Tnpo3
ENSMUSG00000012609	884.843	-0.477204	0.118382	4.95212e-05	0.000124074	Ttll5
ENSMUSG00000012640	2678.98	-0.553648	0.236639	0.0162767	0.026209	Zfp715
ENSMUSG00000012705	712.251	-5.89993	0.962303	2.44797e-11	1.50304e-10	Retn
ENSMUSG00000012777	25.4165	-7.23058	1.05441	1.00968e-13	8.37132e-13	Acp4
ENSMUSG00000012819	909.845	3.74768	0.349313	1.42881e-28	4.86062e-27	Cdh23
ENSMUSG00000012848	19768.3	0.77171	0.312855	0.00971521	0.0163086	Rps5
ENSMUSG00000012889	9.40424	0.0266036	0.551138	0.9557	0.964319	Podnl1
ENSMUSG00000013033	5610.48	0.546273	0.237482	0.0181459	0.0289481	Adgrl1
ENSMUSG00000013076	40015.2	-0.122101	0.204081	0.541948	0.60174	Amotl1
ENSMUSG00000013089	2280.02	-0.379011	0.206334	0.0609599	0.0870442	Etv5
ENSMUSG00000013150	856.737	1.6512	0.237649	8.40993e-13	6.23133e-12	Gfod2
ENSMUSG00000013155	88.9883	0.423392	0.310049	0.153202	0.198926	Enkd1
ENSMUSG00000013160	3376.03	0.17009	0.15367	0.263154	0.32123	Atp6v0d1
ENSMUSG00000013236	4104.78	0.654627	0.29557	0.0209373	0.0330064	Ptprs
ENSMUSG00000013275	12074	1.04831	0.184947	8.07193e-09	3.54085e-08	Slc41a1
ENSMUSG00000013367	60.4414	1.11052	0.328987	0.000369156	0.000803635	Iglon5
ENSMUSG00000013415	704.294	-8.18589	0.368654	3.741e-111	2.69071e-108	Igf2bp1
ENSMUSG00000013419	8126.8	1.67315	0.319474	3.49187e-08	1.40646e-07	Zfp651
ENSMUSG00000013465	3584.31	0.189756	0.163497	0.239991	0.296151	Nelfb
ENSMUSG00000013483	100.732	1.82545	0.381689	2.76491e-07	9.79463e-07	Card14
ENSMUSG00000013495	1028.35	-0.459066	0.120999	0.000133295	0.000312507	Tmem175
ENSMUSG00000013523	157.128	0.276257	0.32597	0.373351	0.43669	Bcas1
ENSMUSG00000013539	4328.49	1.81775	0.254552	1.54447e-13	1.25197e-12	Tango2
ENSMUSG00000013584	527.443	-0.984086	0.330277	0.00167175	0.00323506	Aldh1a2
ENSMUSG00000013593	74530.1	1.92759	0.259325	1.42928e-14	1.31315e-13	Ndufs2
ENSMUSG00000013622	3254.13	0.271405	0.151363	0.0699519	0.0985625	Atraid
ENSMUSG00000013629	1633.94	-0.100702	0.276919	0.706395	0.75163	Cad
ENSMUSG00000013646	2407.8	1.00229	0.198904	2.74639e-07	9.73418e-07	Sh3bp5l
ENSMUSG00000013662	9547.54	0.478728	0.232904	0.0349717	0.0525632	Atad1
ENSMUSG00000013663	5504.89	-0.363806	0.207245	0.0732973	0.102759	Pten
ENSMUSG00000013698	8708.86	-0.359128	0.121003	0.00280534	0.00520803	Pea15a
ENSMUSG00000013701	8379.4	1.39872	0.218075	4.91805e-11	2.90368e-10	Timm23
ENSMUSG00000013707	63.907	0.296456	0.391704	0.416472	0.479632	Tnfaip8l2
ENSMUSG00000013736	2665.08	-0.536262	0.178691	0.00231173	0.00435305	Trnt1
ENSMUSG00000013766	14.3172	-0.448873	0.674698	0.411495	0.474579	Ly6g6e
ENSMUSG00000013787	3538.78	0.633566	0.274356	0.016677	0.0267873	Ehmt2
ENSMUSG00000013822	2944.44	0.613816	0.20359	0.00210225	0.00398692	Elof1
ENSMUSG00000013833	1633.22	2.22447	0.316914	1.66293e-13	1.34228e-12	Med16
ENSMUSG00000013846	4237.61	-1.08167	0.167963	6.45206e-11	3.75002e-10	St3gal1
ENSMUSG00000013858	4827.15	1.98481	0.291795	1.23579e-12	8.9235e-12	Tmem259
ENSMUSG00000013878	2083.99	0.467462	0.184448	0.0100135	0.0167646	Rnf170
ENSMUSG00000013921	1192.03	-0.315786	0.24685	0.188179	0.238633	Clip3
ENSMUSG00000013928	9.98362	-0.305442	0.543336	0.519234	0.580131	1700020L13Rik
ENSMUSG00000013936	3533	-0.442772	0.356058	0.187034	0.237331	Myl2
ENSMUSG00000013973	3119.08	0.526491	0.131508	5.42443e-05	0.000135151	Dedd
ENSMUSG00000013974	16.4949	-2.83292	0.684854	1.019e-06	3.30833e-06	Mcemp1
ENSMUSG00000013997	2775.98	0.58332	0.163868	0.000311296	0.000686359	Nit1
ENSMUSG00000014030	10.5326	-0.703519	0.438085	0.0787241	0.109597	Pax5
ENSMUSG00000014039	1023.06	-0.00595867	0.150728	0.968135	0.97462	Prdm15
ENSMUSG00000014074	1945.21	-0.358662	0.189105	0.0537877	0.0776955	Rnf168
ENSMUSG00000014075	498.007	0.0365151	0.18581	0.841747	0.868618	Dynlt2b
ENSMUSG00000014077	7334.37	-0.314235	0.271582	0.231168	0.286538	Chp1
ENSMUSG00000014158	177.873	1.28914	0.383773	0.000304005	0.000671239	Trpv4
ENSMUSG00000014164	960.848	-1.71782	0.253875	2.65024e-12	1.8335e-11	Klhl3
ENSMUSG00000014177	1694.85	-1.10821	0.148798	4.9815e-14	4.28912e-13	Tvp23b
ENSMUSG00000014195	17114.9	0.259753	0.115267	0.0233646	0.0364703	Dnajc7
ENSMUSG00000014198	155.48	1.18504	0.335098	0.000184658	0.000422883	Zfp385c
ENSMUSG00000014226	4909.1	-0.538366	0.194378	0.00480487	0.00855649	Cacybp
ENSMUSG00000014232	542.311	0.0436432	0.195901	0.820624	0.851138	Cluap1
ENSMUSG00000014243	1391.98	2.17433	0.233698	1.11785e-21	2.1359e-20	Zswim7
ENSMUSG00000014245	383.313	-0.2991	0.191516	0.112156	0.150561	Pigl
ENSMUSG00000014294	9945.18	3.45709	0.374499	4.77092e-22	9.47309e-21	Ndufa2
ENSMUSG00000014301	1147.57	2.05596	0.325053	2.6268e-11	1.60794e-10	Pam16
ENSMUSG00000014303	1318.24	-0.363359	0.293843	0.197992	0.249538	Glis2
ENSMUSG00000014313	45306.5	2.39339	0.240412	1.28232e-24	3.20404e-23	Cox6c
ENSMUSG00000014329	3066.78	-1.76359	0.231839	5.20132e-15	5.00236e-14	Bicc1
ENSMUSG00000014349	5342.04	-0.543888	0.111061	8.38938e-07	2.75035e-06	Ube2z
ENSMUSG00000014353	2688.54	-0.615272	0.169281	0.000228741	0.000515859	Tmem87b
ENSMUSG00000014355	6893.99	-0.81601	0.138442	2.67684e-09	1.25369e-08	Anapc1
ENSMUSG00000014361	778.586	-0.907485	0.170163	6.28583e-08	2.45092e-07	Mertk
ENSMUSG00000014402	4598	0.11014	0.114767	0.334287	0.396642	Tsg101
ENSMUSG00000014418	2738.07	-0.0262677	0.143022	0.85292	0.878302	Hps5
ENSMUSG00000014426	3554.47	0.969114	0.187797	1.50196e-07	5.54196e-07	Map3k4
ENSMUSG00000014444	3691.06	0.0319966	0.254866	0.897085	0.916378	Piezo1
ENSMUSG00000014453	8.96217	-0.178926	0.570428	0.715354	0.759357	Blk
ENSMUSG00000014470	1811.62	1.84431	0.319091	1.1689e-09	5.76408e-09	Rnf166
ENSMUSG00000014496	8318.08	0.0764516	0.217301	0.719192	0.762466	Ankrd28
ENSMUSG00000014498	8434.27	1.1288	0.282048	3.11823e-05	8.10296e-05	Ankrd52
ENSMUSG00000014503	229.226	0.50607	0.282023	0.0624693	0.0889786	Pkd2l2
ENSMUSG00000014504	3273.95	0.0448825	0.150861	0.763692	0.801585	Srp19
ENSMUSG00000014543	16.0094	-2.32072	0.462812	3.30087e-08	1.33246e-07	Klra17
ENSMUSG00000014547	2112.8	-0.609745	0.170519	0.000287795	0.000637754	Wdfy2
ENSMUSG00000014550	2894.23	-0.346126	0.138354	0.0115968	0.0191905	Rbsn
ENSMUSG00000014551	2745.55	1.14974	0.174606	2.26032e-11	1.39207e-10	Mrps25
ENSMUSG00000014554	1154.95	0.105655	0.155481	0.492001	0.55413	Dguok
ENSMUSG00000014592	3206.39	0.19699	0.243937	0.406526	0.469709	Camta1
ENSMUSG00000014599	1804.83	-0.319092	0.259636	0.204767	0.257239	Csf1
ENSMUSG00000014601	3170.56	0.639715	0.172136	0.000163437	0.000377765	Strip1
ENSMUSG00000014602	350.25	-0.59619	0.364383	0.0815091	0.113021	Kif1a
ENSMUSG00000014603	5.78796	-4.99187	1.29684	1.31821e-06	4.2226e-06	Alx3
ENSMUSG00000014606	36426.6	2.16539	0.182686	1.75037e-33	8.25543e-32	Slc25a11
ENSMUSG00000014609	2439.16	4.6072	0.250747	8.75064e-77	2.44763e-74	Chrne
ENSMUSG00000014633	2067.09	1.31491	0.174445	1.89746e-14	1.71205e-13	Cmc2
ENSMUSG00000014668	2520.53	-0.0592081	0.0980415	0.544129	0.603892	Chfr
ENSMUSG00000014686	67.9099	3.66473	0.400997	1.14742e-21	2.19032e-20	Ceacam16
ENSMUSG00000014704	85.6924	-0.4228	0.318927	0.164465	0.211667	Hoxa2
ENSMUSG00000014725	3.7297	-4.12478	1.37838	3.15498e-05	8.18791e-05	Adam28
ENSMUSG00000014748	6062.65	0.770674	0.15175	2.80332e-07	9.92374e-07	Tex261
ENSMUSG00000014763	2561.94	0.166915	0.117788	0.15382	0.199656	Fam120b
ENSMUSG00000014767	1282.81	-0.73	0.147914	6.09338e-07	2.0432e-06	Tbp
ENSMUSG00000014769	9105.83	0.732374	0.181154	3.99279e-05	0.000101747	Psmb1
ENSMUSG00000014771	736.518	0.386762	0.193051	0.0414849	0.06135	Pdcd2
ENSMUSG00000014773	749.452	0.998888	0.205483	6.86679e-07	2.28655e-06	Dll1
ENSMUSG00000014776	3734.26	2.54036	0.264261	2.89406e-23	6.49038e-22	Nol3
ENSMUSG00000014778	3505.23	2.47333	0.339289	1.44759e-14	1.32876e-13	Fhod1
ENSMUSG00000014782	60.4358	-0.0926064	0.30585	0.751933	0.791221	Plekhg4
ENSMUSG00000014786	598.649	0.0592939	0.290206	0.831812	0.860437	Slc9a5
ENSMUSG00000014791	163.654	0.401746	0.325437	0.194636	0.245816	Elmo3
ENSMUSG00000014813	320.032	-1.61602	0.264058	2.24806e-10	1.219e-09	Stc1
ENSMUSG00000014837	414.245	-0.547436	0.181702	0.00220951	0.0041754	4931428F04Rik
ENSMUSG00000014846	5343.44	0.873812	0.580638	0.0784355	0.109233	Tppp3
ENSMUSG00000014850	2223.61	0.074153	0.152351	0.622761	0.676764	Msh3
ENSMUSG00000014852	7.31125	-0.533778	0.579899	0.282005	0.341551	Adamts13
ENSMUSG00000014856	1812.51	0.958976	0.203899	1.57288e-06	4.9829e-06	Tmem208
ENSMUSG00000014859	2444.25	0.403186	0.212456	0.0525899	0.0761671	E2f4
ENSMUSG00000014867	13107.3	0.412532	0.150188	0.00550322	0.00970602	Surf4
ENSMUSG00000014873	1497.04	0.371131	0.143662	0.00909622	0.015354	Surf2
ENSMUSG00000014905	2151.64	0.546225	0.220318	0.011179	0.0185525	Dnajb9
ENSMUSG00000014907	529.929	-0.301523	0.207616	0.138428	0.181782	Naf1
ENSMUSG00000014932	2978.79	-0.75162	0.279602	0.00524482	0.00928412	Yes1
ENSMUSG00000014956	36666.6	0.0145567	0.285265	0.957754	0.965956	Ppp1cb
ENSMUSG00000014959	7129.76	0.694599	0.131891	1.08929e-07	4.09889e-07	Gorasp2
ENSMUSG00000014980	1313.77	-0.286745	0.165454	0.0792176	0.110207	Tsen15
ENSMUSG00000015002	4912.34	-0.0413801	0.194295	0.828443	0.857746	Efr3a
ENSMUSG00000015013	2620.07	0.714766	0.165323	1.17983e-05	3.26561e-05	Trappc2l
ENSMUSG00000015016	2023.55	1.23188	0.344553	0.000149197	0.000347001	Acsf3
ENSMUSG00000015023	2312.54	-0.288441	0.100141	0.00380624	0.00690887	Ddx19a
ENSMUSG00000015027	402.363	-0.751473	0.227426	0.000703258	0.00145904	Galns
ENSMUSG00000015053	712.012	0.972643	0.338084	0.00234885	0.00441758	Gata2
ENSMUSG00000015083	147.37	0.625544	0.391452	0.0858235	0.118351	C8g
ENSMUSG00000015085	588.611	1.14148	0.253753	3.37304e-06	1.00966e-05	Entpd2
ENSMUSG00000015087	8771.73	0.686255	0.169449	4.01505e-05	0.000102225	Rabl6
ENSMUSG00000015090	54.7524	-1.09561	0.810429	0.0723245	0.101579	Ptgds
ENSMUSG00000015092	3958.66	2.46998	0.371699	1.42567e-12	1.02176e-11	Edf1
ENSMUSG00000015093	15.14	0.295314	0.586736	0.554944	0.614067	Clic3
ENSMUSG00000015094	1209.52	1.41882	0.254486	8.24079e-09	3.60707e-08	Npdc1
ENSMUSG00000015095	6205.25	1.74318	0.252202	9.16964e-13	6.74107e-12	Fbxw5
ENSMUSG00000015112	179.331	-1.53207	0.222992	1.78941e-12	1.26401e-11	Slc25a13
ENSMUSG00000015120	4044.77	-0.462781	0.114099	4.48477e-05	0.000113252	Ube2i
ENSMUSG00000015126	1092.55	1.58287	0.253647	1.11258e-10	6.27625e-10	Tsr3
ENSMUSG00000015127	237.692	0.93707	0.375088	0.00748959	0.012851	Unkl
ENSMUSG00000015133	1060.26	0.455813	0.233528	0.0452265	0.0663522	Lrrk1
ENSMUSG00000015134	408.539	-1.42598	0.390247	8.17386e-05	0.000198377	Aldh1a3
ENSMUSG00000015143	2853.86	-0.0689981	0.18327	0.702212	0.748048	Actn1
ENSMUSG00000015149	6825.06	1.75601	0.225292	1.21768e-15	1.25372e-14	Sirt2
ENSMUSG00000015165	12278.7	-0.306817	0.121215	0.0108174	0.0179924	Hnrnpl
ENSMUSG00000015176	3687.31	0.0883943	0.156627	0.568163	0.626251	Nolc1
ENSMUSG00000015189	4138.91	-1.68001	0.219588	4.32699e-15	4.19352e-14	Casd1
ENSMUSG00000015202	867.763	-0.32463	0.171821	0.0554304	0.0798164	Cnksr3
ENSMUSG00000015214	3374.08	-0.0906184	0.19272	0.632434	0.685759	Mtmr1
ENSMUSG00000015217	1865.72	-1.1427	0.186898	4.85007e-10	2.51936e-09	Hmgb3
ENSMUSG00000015222	751.407	-1.78803	0.3038	6.91908e-10	3.51877e-09	Map2
ENSMUSG00000015224	199.474	-0.725975	0.242883	0.00210168	0.00398622	Cyp2j9
ENSMUSG00000015243	3701.44	-1.20178	0.397766	0.00109742	0.00219059	Abca1
ENSMUSG00000015247	658.108	-1.19141	0.163221	1.36238e-13	1.11126e-12	Nipsnap3b
ENSMUSG00000015289	1777.93	0.769087	0.210078	0.000183589	0.000420579	Lage3
ENSMUSG00000015290	8234.74	0.934453	0.154983	1.04569e-09	5.19336e-09	Ubl4a
ENSMUSG00000015291	9220.27	-0.60061	0.0909922	3.42573e-11	2.0656e-10	Gdi1
ENSMUSG00000015305	4259.19	-0.607671	0.204996	0.00249027	0.00466352	Sash1
ENSMUSG00000015312	962.591	1.99318	0.315496	3.12013e-11	1.89038e-10	Gadd45b
ENSMUSG00000015314	11.6503	-0.641772	0.547174	0.177577	0.226644	Slamf6
ENSMUSG00000015316	4.95372	-2.07367	1.03259	0.00401378	0.00725485	Slamf1
ENSMUSG00000015335	187.592	1.10751	0.387559	0.00210557	0.0039921	Zdhhc12
ENSMUSG00000015337	1387.61	3.4705	0.40913	3.90354e-19	5.90633e-18	Endog
ENSMUSG00000015340	303.446	-0.660942	0.343275	0.0417149	0.0616493	Cybb
ENSMUSG00000015341	4018.41	-0.0705998	0.0853483	0.406556	0.469717	Golga7
ENSMUSG00000015342	988.028	-1.26288	0.23043	1.7897e-08	7.46844e-08	Xk
ENSMUSG00000015354	346.717	0.817639	0.343785	0.0118119	0.0195303	Pcolce2
ENSMUSG00000015355	98.1138	-1.21402	0.336026	0.000132652	0.000311143	Cd48
ENSMUSG00000015357	7630.44	0.0497733	0.245265	0.834743	0.862849	Clpx
ENSMUSG00000015363	2424.52	1.32999	0.279355	7.29845e-07	2.41749e-06	Trabd
ENSMUSG00000015365	28.3022	-2.6429	0.447901	1.29196e-10	7.2174e-10	Mov10l1
ENSMUSG00000015377	1376.6	1.33121	0.230577	2.97419e-09	1.38363e-08	Dennd6b
ENSMUSG00000015396	275.277	-1.43326	0.384814	6.13677e-05	0.00015158	Cd83
ENSMUSG00000015405	139.893	-0.670772	0.401738	0.0715294	0.100624	Ace2
ENSMUSG00000015437	4.26534	-2.38008	1.08327	0.00159751	0.00310143	Gzmb
ENSMUSG00000015451	54.21	-0.148668	0.292816	0.597387	0.653812	C4a
ENSMUSG00000015452	75.359	0.290152	0.313528	0.332766	0.395164	Ager
ENSMUSG00000015461	979.963	0.915577	0.27533	0.000557293	0.00117694	Atf6b
ENSMUSG00000015467	89.0675	1.08162	0.415891	0.00468776	0.0083657	Egfl8
ENSMUSG00000015468	2521.57	2.45223	0.310516	1.37686e-16	1.57639e-15	Notch4
ENSMUSG00000015474	779.518	1.72912	0.252865	1.57783e-12	1.12322e-11	Ppt2
ENSMUSG00000015476	69.9529	0.953672	0.339619	0.00297265	0.00549685	Prrt1
ENSMUSG00000015478	1899.29	0.891782	0.23906	0.00012459	0.000293498	Rnf5
ENSMUSG00000015488	5262.68	0.50487	0.14826	0.000579616	0.00122101	Cacfd1
ENSMUSG00000015501	5200.13	0.149564	0.192674	0.429742	0.493082	Hivep2
ENSMUSG00000015522	6228.05	-0.333151	0.150583	0.0253577	0.0392921	Arnt
ENSMUSG00000015533	935.177	-2.34856	0.449321	1.01567e-08	4.3808e-08	Itga2
ENSMUSG00000015536	5179.46	0.433448	0.187001	0.0184586	0.029412	Mocs2
ENSMUSG00000015542	1368.42	1.34651	0.265559	1.47231e-07	5.43754e-07	Nat9
ENSMUSG00000015568	56139.9	-0.484877	0.359125	0.151504	0.196988	Lpl
ENSMUSG00000015575	1915.96	-0.171148	0.21645	0.419113	0.482439	Atp6v0e
ENSMUSG00000015597	2533.65	-1.15002	0.190143	7.24344e-10	3.67445e-09	Zfp318
ENSMUSG00000015599	210.522	5.49989	0.476396	4.59212e-32	1.94696e-30	Ttbk1
ENSMUSG00000015605	3242.65	1.00148	0.291831	0.00034468	0.000753201	Srf
ENSMUSG00000015619	10.0455	-0.133345	0.608379	0.79469	0.828807	Gata3
ENSMUSG00000015647	5004.42	1.73914	0.326454	1.89172e-08	7.86808e-08	Lama5
ENSMUSG00000015652	7.96379	-1.66585	0.689156	0.00299673	0.00553578	Steap1
ENSMUSG00000015653	172.513	-1.71227	0.273052	7.25063e-11	4.19599e-10	Steap2
ENSMUSG00000015656	81336.6	0.35299	0.148284	0.0161702	0.0260592	Hspa8
ENSMUSG00000015659	1024.9	-0.169497	0.191483	0.36798	0.431284	Serac1
ENSMUSG00000015668	2013.55	0.0441178	0.155499	0.7742	0.810881	Pdzd11
ENSMUSG00000015671	10645.8	0.0249863	0.139216	0.856303	0.88129	Psma2
ENSMUSG00000015672	2383.78	0.819599	0.1718	1.2952e-06	4.15485e-06	Mrpl32
ENSMUSG00000015697	3887.56	-0.878956	0.11792	6.11015e-14	5.21408e-13	Setdb1
ENSMUSG00000015702	102.046	-0.831806	0.172059	9.31727e-07	3.0392e-06	Anxa9
ENSMUSG00000015709	275.737	-1.42976	0.295185	4.13446e-07	1.42526e-06	Arnt2
ENSMUSG00000015711	6383.13	-0.204294	0.205605	0.310964	0.371927	Prune1
ENSMUSG00000015714	4217.9	-0.391643	0.115829	0.000667594	0.00139121	Cers2
ENSMUSG00000015733	29522.7	0.527821	0.20785	0.00954247	0.0160347	Capza2
ENSMUSG00000015745	2288.82	0.27609	0.279925	0.306428	0.36744	Plekho1
ENSMUSG00000015747	1190.74	-0.550979	0.152814	0.000266454	0.000593662	Vps45
ENSMUSG00000015748	1952.07	-0.515898	0.118349	1.1428e-05	3.16835e-05	Prpf3
ENSMUSG00000015749	10045.6	-0.424359	0.16781	0.0103929	0.0173479	Anp32e
ENSMUSG00000015750	3250.73	0.467172	0.139632	0.000733675	0.00151637	Aph1a
ENSMUSG00000015755	13412.8	-0.308776	0.179532	0.0808365	0.112219	Tab2
ENSMUSG00000015757	2510.98	-0.286987	0.150772	0.0543989	0.0784875	Ppil4
ENSMUSG00000015759	4883.93	-0.187751	0.14937	0.204101	0.256547	Cnih1
ENSMUSG00000015766	1139.32	-1.41977	0.163209	1.13531e-18	1.62502e-17	Eps8
ENSMUSG00000015776	2287.83	-0.0894323	0.159872	0.571388	0.629255	Med22
ENSMUSG00000015790	2220.19	0.809601	0.199401	3.47118e-05	8.94396e-05	Surf1
ENSMUSG00000015804	1992.44	0.971847	0.214198	3.44745e-06	1.0307e-05	Med28
ENSMUSG00000015806	5747.02	0.752383	0.229708	0.000778294	0.00159991	Qdpr
ENSMUSG00000015812	235.893	-0.583448	0.18744	0.00154872	0.0030135	Gnrh1
ENSMUSG00000015829	4.83848	0.778687	0.543942	0.100278	0.136277	Tnr
ENSMUSG00000015837	24463.4	2.11236	0.225534	7.05415e-22	1.38194e-20	Sqstm1
ENSMUSG00000015839	4252.61	-0.587314	0.14378	3.69982e-05	9.47884e-05	Nfe2l2
ENSMUSG00000015843	3941.28	1.12384	0.221331	1.93942e-07	7.03872e-07	Rxrg
ENSMUSG00000015846	11339.9	1.37663	0.2713	1.37813e-07	5.11691e-07	Rxra
ENSMUSG00000015850	2246.28	1.44611	0.317476	1.64466e-06	5.18743e-06	Adamtsl4
ENSMUSG00000015852	608.123	-1.43402	0.311474	1.32874e-06	4.25496e-06	Fcrls
ENSMUSG00000015869	1639.16	0.28109	0.205467	0.162986	0.209978	Prpsap1
ENSMUSG00000015879	70.4284	-0.707849	0.268632	0.00636937	0.011091	Fam184b
ENSMUSG00000015880	990.98	-2.55548	0.328992	3.2261e-16	3.55612e-15	Ncapg
ENSMUSG00000015882	986.161	-0.965708	0.299416	0.000749827	0.00154705	Lcorl
ENSMUSG00000015889	3295.5	-0.615206	0.11715	1.24869e-07	4.6596e-07	Lta4h
ENSMUSG00000015890	8.32046	1.91049	0.676854	0.000606487	0.0012723	Amdhd1
ENSMUSG00000015932	6168.24	-1.0863	0.170839	1.09219e-10	6.17157e-10	Dstn
ENSMUSG00000015937	4736.41	0.806205	0.162673	5.1422e-07	1.74312e-06	Macroh2a1
ENSMUSG00000015942	781.938	0.673551	0.212339	0.00118807	0.00235452	Gtf2ird2
ENSMUSG00000015943	279.431	3.05884	0.412835	2.70003e-15	2.69455e-14	Bola1
ENSMUSG00000015944	12137.2	0.235617	0.159588	0.1352	0.178112	Castor2
ENSMUSG00000015947	107.526	-2.07883	0.298009	3.02706e-13	2.36654e-12	Fcgr1
ENSMUSG00000015950	313.505	-0.763481	0.208018	0.000177905	0.000408485	Ncf1
ENSMUSG00000015957	518.823	0.851121	0.259997	0.000715289	0.00148232	Wnt11
ENSMUSG00000015961	2477.04	-0.582473	0.170975	0.000550863	0.00116491	Adss
ENSMUSG00000015962	70.9742	2.13128	0.507086	2.31818e-06	7.11891e-06	1700016C15Rik
ENSMUSG00000015966	15.6889	-0.277948	0.46162	0.506371	0.567964	Il17rb
ENSMUSG00000015968	121.093	-0.732796	0.29194	0.00891769	0.0150767	Cacna1d
ENSMUSG00000015970	251.284	-2.67875	0.946117	0.000173615	0.000399454	Chdh
ENSMUSG00000015971	2859.12	0.280272	0.122399	0.0211221	0.0332716	Actr8
ENSMUSG00000015980	207.347	-1.35381	0.27014	1.97966e-07	7.17702e-07	Lrrc27
ENSMUSG00000015981	77.5524	0.522257	0.407419	0.165908	0.213306	Stk32c
ENSMUSG00000015994	6430.83	-0.0682067	0.1607	0.66756	0.717452	Fnta
ENSMUSG00000016018	4393.35	-0.519271	0.1569	0.000812584	0.0016646	Mtrex
ENSMUSG00000016024	822.444	1.53169	0.254901	5.18907e-10	2.68575e-09	Lbp
ENSMUSG00000016028	65.6734	-0.974916	0.369413	0.00480319	0.008555	Celsr1
ENSMUSG00000016087	1415.32	0.666626	0.196874	0.000560748	0.00118349	Fli1
ENSMUSG00000016128	2274.34	-0.662852	0.14465	3.67321e-06	1.09301e-05	Stard13
ENSMUSG00000016150	56.7491	-4.60488	0.519538	2.47395e-20	4.19385e-19	Tenm1
ENSMUSG00000016179	103.76	-1.75746	0.283967	1.12296e-10	6.33127e-10	Camk1g
ENSMUSG00000016181	1317.72	-0.395695	0.104548	0.000142224	0.000331778	Utp25
ENSMUSG00000016194	644.271	1.03051	0.22878	3.76418e-06	1.11809e-05	Hsd11b1
ENSMUSG00000016200	134.742	-3.12159	0.345211	3.07634e-21	5.6839e-20	Syt14
ENSMUSG00000016206	155.662	1.18444	0.212229	1.12655e-08	4.83227e-08	H2-M3
ENSMUSG00000016239	51.8882	-0.868861	0.334903	0.00615717	0.0107498	Lonrf3
ENSMUSG00000016252	25862.4	3.0269	0.30301	3.6517e-25	9.67651e-24	Atp5e
ENSMUSG00000016253	6024.19	-0.202318	0.191841	0.283415	0.343031	Nelfcd
ENSMUSG00000016255	9.22632	-2.58479	0.684374	6.49105e-06	1.8603e-05	Tubb1
ENSMUSG00000016256	4356.61	-0.0886161	0.195677	0.644865	0.697303	Ctsz
ENSMUSG00000016257	6544.24	0.169178	0.20746	0.405518	0.468706	Prelid3b
ENSMUSG00000016262	1178.59	-1.9263	0.282897	1.32085e-12	9.51041e-12	Sertad4
ENSMUSG00000016308	2616.3	0.243194	0.176429	0.161987	0.208838	Ube2a
ENSMUSG00000016319	12490.5	-0.470992	0.21934	0.0280534	0.0430714	Slc25a5
ENSMUSG00000016327	47568.6	-4.03666	0.375446	1.3151e-28	4.49657e-27	Atp1b4
ENSMUSG00000016344	1531.45	1.94506	0.292331	3.70405e-12	2.50827e-11	Ppdpf
ENSMUSG00000016349	96979.7	5.55734	0.284528	4.13691e-86	1.63359e-83	Eef1a2
ENSMUSG00000016356	1150.22	1.24123	0.244122	1.59768e-07	5.86398e-07	Col20a1
ENSMUSG00000016382	6913.38	-0.57692	0.231193	0.010476	0.0174722	Pls3
ENSMUSG00000016386	433.931	-0.249809	0.251692	0.306766	0.367801	Mpped2
ENSMUSG00000016409	1532.03	-0.846906	0.194349	9.01433e-06	2.53335e-05	Nkap
ENSMUSG00000016427	11344.3	2.53243	0.24858	9.37333e-26	2.58588e-24	Ndufa1
ENSMUSG00000016458	14.9933	-3.35003	0.942831	7.0571e-06	2.01279e-05	Wt1
ENSMUSG00000016477	2194.5	-0.514063	0.166345	0.00174112	0.00335608	E2f3
ENSMUSG00000016481	5138.11	0.095387	0.172545	0.575179	0.632945	Cr1l
ENSMUSG00000016487	5728.99	-0.58356	0.179396	0.000955451	0.00192901	Ppfibp1
ENSMUSG00000016493	433.488	0.383141	0.242194	0.103974	0.140778	Cd46
ENSMUSG00000016494	17514.2	0.0431755	0.174801	0.80221	0.835439	Cd34
ENSMUSG00000016495	2360.97	-0.434584	0.232257	0.0549722	0.0792304	Plgrkt
ENSMUSG00000016496	401.573	-0.440394	0.39755	0.233071	0.288744	Cd274
ENSMUSG00000016503	1945.01	1.14622	0.236054	5.89829e-07	1.98207e-06	Gtf3a
ENSMUSG00000016510	1800.48	1.32065	0.150256	5.93959e-19	8.80186e-18	Mtif3
ENSMUSG00000016520	737.365	0.133744	0.19757	0.490689	0.552808	Lnx2
ENSMUSG00000016526	10.1874	-2.4305	0.586883	1.78106e-06	5.57401e-06	Dyrk3
ENSMUSG00000016528	25384	1.63873	0.187306	5.04946e-19	7.52153e-18	Mapkapk2
ENSMUSG00000016534	12330.3	-0.667602	0.209705	0.00114724	0.00228077	Lamp2
ENSMUSG00000016541	5311	-1.37569	0.157506	8.91934e-19	1.29321e-17	Atxn10
ENSMUSG00000016552	207.864	0.703818	0.243699	0.00295887	0.00547689	Foxred2
ENSMUSG00000016554	6097.77	0.331719	0.223299	0.128411	0.170081	Eif3d
ENSMUSG00000016559	10497.3	-0.900717	0.159682	1.11148e-08	4.76969e-08	H3f3b
ENSMUSG00000016619	2410.02	-0.635361	0.118044	6.00292e-08	2.34561e-07	Nup50
ENSMUSG00000016624	169.384	2.21963	0.205253	2.23002e-28	7.4602e-27	Phf21b
ENSMUSG00000016637	988.059	1.37637	0.209326	1.74643e-11	1.09092e-10	Ift27
ENSMUSG00000016664	7824.66	0.853402	0.153696	1.933e-08	8.02985e-08	Pacsin2
ENSMUSG00000016756	292.756	-0.998192	0.429138	0.0110478	0.0183498	Cmah
ENSMUSG00000016757	1124.08	0.229705	0.192681	0.22521	0.279935	Ttll12
ENSMUSG00000016758	103.527	1.92079	0.318845	2.2961e-10	1.24237e-09	Bik
ENSMUSG00000016763	98.8075	-0.965613	0.318777	0.00145364	0.00284111	Scube1
ENSMUSG00000016831	5376.61	-0.28466	0.139217	0.0390944	0.0581737	Tox4
ENSMUSG00000016833	448.051	0.870176	0.289789	0.00175742	0.00338491	Mrps18c
ENSMUSG00000016918	3781.25	-1.81754	0.218467	1.48207e-17	1.8772e-16	Sulf1
ENSMUSG00000016921	14056.1	-0.381335	0.142618	0.00694655	0.0119965	Srsf6
ENSMUSG00000016933	7152.05	-0.0405866	0.17857	0.817595	0.848783	Plcg1
ENSMUSG00000016940	1778.47	1.15895	0.201107	4.03387e-09	1.83714e-08	Kctd2
ENSMUSG00000016942	15.6459	-1.73837	0.745259	0.00327647	0.00601065	Tmprss6
ENSMUSG00000016946	1318.32	-0.136492	0.136959	0.314783	0.37578	Kctd5
ENSMUSG00000016984	599.262	-1.87686	0.232854	1.13743e-16	1.31421e-15	Etaa1
ENSMUSG00000016995	178.761	-0.200868	0.320824	0.511473	0.572635	Matn4
ENSMUSG00000017002	11.7053	-1.02901	0.475226	0.0159077	0.0256827	Slpi
ENSMUSG00000017007	8.85607	0.267376	0.613626	0.603864	0.659466	Rbpjl
ENSMUSG00000017009	2774.11	0.365597	0.16132	0.0217901	0.0342302	Sdc4
ENSMUSG00000017057	1128.44	-1.54779	0.27063	2.88406e-09	1.34543e-08	Il13ra1
ENSMUSG00000017119	11296.5	-0.215722	0.13513	0.107413	0.144927	Nbr1
ENSMUSG00000017132	4679.33	1.58475	0.254749	1.25643e-10	7.02672e-10	Cyth1
ENSMUSG00000017144	2111.23	-1.94982	0.251183	1.07511e-15	1.11377e-14	Rnd3
ENSMUSG00000017146	520.868	-2.45154	0.342716	4.10889e-14	3.56404e-13	Brca1
ENSMUSG00000017167	469.628	0.344395	0.376809	0.328948	0.391044	Cntnap1
ENSMUSG00000017176	1351.36	-0.210158	0.156977	0.175702	0.224536	Nt5c3b
ENSMUSG00000017188	4259.41	1.59993	0.211437	9.54497e-15	8.90761e-14	Coa3
ENSMUSG00000017195	3.25152	-4.00927	1.37998	4.3915e-05	0.000111064	Zpbp2
ENSMUSG00000017204	10.8075	0.00177499	0.767411	0.997568	0.998259	Gsdma
ENSMUSG00000017210	5465	1.39111	0.179236	2.97233e-15	2.9473e-14	Med24
ENSMUSG00000017221	8367.33	1.34479	0.280233	5.9134e-07	1.98649e-06	Psmd3
ENSMUSG00000017264	3034.65	0.0127093	0.150723	0.932098	0.945192	Exosc10
ENSMUSG00000017286	3003.32	-0.666864	0.130068	2.35072e-07	8.41919e-07	Glod4
ENSMUSG00000017288	1732.23	0.656321	0.160249	3.37294e-05	8.71032e-05	Vps53
ENSMUSG00000017291	7130.43	-0.542833	0.212988	0.0092104	0.0155311	Taok1
ENSMUSG00000017299	1421.27	0.722407	0.205036	0.000323269	0.000710268	Dnttip1
ENSMUSG00000017300	732385	2.93703	0.247743	4.71614e-34	2.29972e-32	Tnnc2
ENSMUSG00000017307	430.187	1.00069	0.221163	3.54037e-06	1.05645e-05	Acot8
ENSMUSG00000017309	4387.03	2.58128	0.313013	6.28362e-18	8.29265e-17	Cd300lg
ENSMUSG00000017314	331.641	0.505177	0.239218	0.0300349	0.0457821	Mpp2
ENSMUSG00000017344	3589.22	3.27236	0.237217	5.09447e-45	4.79428e-43	Vtn
ENSMUSG00000017376	1223.18	-0.00757254	0.136751	0.95546	0.964224	Nlk
ENSMUSG00000017386	989.075	-0.625778	0.264738	0.0145186	0.0235988	Traf4
ENSMUSG00000017390	112.882	-2.58923	0.271173	4.99046e-23	1.09242e-21	Aldoc
ENSMUSG00000017400	43.7674	-1.39837	0.402444	0.000168242	0.000388201	Stac2
ENSMUSG00000017404	9576.85	0.570965	0.258107	0.0224172	0.0351194	Rpl19
ENSMUSG00000017405	362.28	-0.660836	0.179938	0.000191184	0.000436686	Nek8
ENSMUSG00000017412	47.8211	0.183962	0.285071	0.502888	0.564562	Cacnb4
ENSMUSG00000017417	947.527	2.87749	0.24744	7.30123e-33	3.30426e-31	Plxdc1
ENSMUSG00000017418	2388.88	-0.925779	0.260147	0.000233755	0.000526517	Arl5b
ENSMUSG00000017421	9261.41	-0.645582	0.117492	3.17611e-08	1.28518e-07	Zfp207
ENSMUSG00000017428	8199.95	0.564489	0.136478	3.00507e-05	7.82709e-05	Psmd11
ENSMUSG00000017446	1126.56	0.190858	0.283949	0.485418	0.547666	C1qtnf1
ENSMUSG00000017453	15.8834	-0.214686	0.460747	0.607281	0.662766	Pipox
ENSMUSG00000017466	10390.5	-0.474501	0.250244	0.0508364	0.0738615	Timp2
ENSMUSG00000017478	2581.7	0.570065	0.212115	0.0060377	0.0105656	Zc3h18
ENSMUSG00000017485	9181.23	-1.2502	0.221638	7.28572e-09	3.21488e-08	Top2b
ENSMUSG00000017491	1156.78	-0.0929928	0.182203	0.6043	0.659906	Rarb
ENSMUSG00000017493	7319.07	-0.36753	0.222599	0.091085	0.124948	Igfbp4
ENSMUSG00000017499	483.927	-1.7074	0.320702	2.04502e-08	8.46027e-08	Cdc6
ENSMUSG00000017548	3648.86	-1.40996	0.227503	1.951e-10	1.0677e-09	Suz12
ENSMUSG00000017550	776.644	-2.21466	0.270522	2.04481e-17	2.54987e-16	Atad5
ENSMUSG00000017561	1488.46	-1.20944	0.118958	1.29039e-24	3.22021e-23	Crlf3
ENSMUSG00000017607	18.2741	-0.182062	0.418576	0.637234	0.690183	Tns4
ENSMUSG00000017615	9835.15	0.50238	0.126175	6.02562e-05	0.000149042	Tnfaip1
ENSMUSG00000017631	3075.06	-0.32287	0.158803	0.0396718	0.058937	Abr
ENSMUSG00000017639	69.5515	-0.846257	0.389765	0.01953	0.0309843	Rab11fip4
ENSMUSG00000017652	112.026	1.06343	0.23281	2.6816e-06	8.14059e-06	Cd40
ENSMUSG00000017664	1474.64	1.11846	0.268121	1.52829e-05	4.15808e-05	Slc35c2
ENSMUSG00000017667	839.312	-1.07789	0.141621	1.48017e-14	1.35743e-13	Zfp334
ENSMUSG00000017670	2915.57	0.293743	0.19568	0.126498	0.167822	Elmo2
ENSMUSG00000017677	5294.12	-1.23063	0.237854	1.00962e-07	3.81621e-07	Wsb1
ENSMUSG00000017679	1494.87	-0.833918	0.185623	4.88997e-06	1.42661e-05	Ttpal
ENSMUSG00000017686	6337.34	-0.230906	0.147807	0.114549	0.153394	Rhot1
ENSMUSG00000017692	878.627	1.50407	0.228747	1.42147e-11	8.96838e-11	Rhbdl3
ENSMUSG00000017697	174.234	0.311967	0.277677	0.244252	0.300801	Ada
ENSMUSG00000017707	10259.6	0.0499687	0.113138	0.65685	0.707926	Serinc3
ENSMUSG00000017713	593.153	2.08924	0.296263	1.71924e-13	1.38439e-12	Tha1
ENSMUSG00000017715	2213.41	1.57686	0.253797	1.33829e-10	7.46384e-10	Pgs1
ENSMUSG00000017716	902.738	-1.55284	0.252903	2.21329e-10	1.20112e-09	Birc5
ENSMUSG00000017718	140.53	0.44435	0.232908	0.0503408	0.0731996	Afmid
ENSMUSG00000017721	3595.59	0.791894	0.241507	0.000742244	0.00153298	Pigt
ENSMUSG00000017724	702.617	0.373136	0.268742	0.151003	0.19645	Etv4
ENSMUSG00000017734	367.321	2.23626	0.222149	5.67584e-25	1.46546e-23	Dbndd2
ENSMUSG00000017737	117.536	-0.922911	0.392813	0.0113801	0.0188566	Mmp9
ENSMUSG00000017740	208.934	1.18643	0.256151	1.68555e-06	5.30231e-06	Slc12a5
ENSMUSG00000017747	801.923	1.08152	0.240518	3.67089e-06	1.09248e-05	Ghdc
ENSMUSG00000017754	1323.07	4.06907	0.262941	1.26105e-55	1.81402e-53	Pltp
ENSMUSG00000017756	1882.78	-0.230195	0.24368	0.331579	0.393824	Slc12a7
ENSMUSG00000017760	5421.62	0.601239	0.182027	0.00079127	0.00162391	Ctsa
ENSMUSG00000017764	527.793	1.21747	0.162709	3.31966e-14	2.91942e-13	Zswim1
ENSMUSG00000017765	2141.17	0.889922	0.243992	0.000172768	0.000397734	Slc12a4
ENSMUSG00000017767	8.41501	0.174915	0.521296	0.703611	0.749221	Spata25
ENSMUSG00000017774	8400.7	0.363101	0.218298	0.0889962	0.122349	Myo1c
ENSMUSG00000017776	9916.23	-0.611794	0.183682	0.000711722	0.00147554	Crk
ENSMUSG00000017778	25752.1	2.79985	0.288584	8.15743e-24	1.92143e-22	Cox7c
ENSMUSG00000017781	11321.4	0.470883	0.137326	0.000540925	0.00114478	Pitpna
ENSMUSG00000017801	1644	-0.364073	0.148627	0.013324	0.0218102	Mlx
ENSMUSG00000017802	6304.07	0.381786	0.109511	0.000455051	0.000976481	Retreg3
ENSMUSG00000017817	46364.8	2.84381	0.223999	1.61596e-38	1.04642e-36	Jph2
ENSMUSG00000017830	216.976	1.04901	0.364814	0.00214994	0.00407086	Dhx58
ENSMUSG00000017831	3893.54	-0.235846	0.181523	0.187099	0.237374	Rab5a
ENSMUSG00000017837	2471.33	0.687353	0.219645	0.00135973	0.00267053	Nkiras2
ENSMUSG00000017843	7363.62	0.260836	0.12361	0.0335742	0.0506443	Ppp2r5c
ENSMUSG00000017858	1757.55	-0.390412	0.118189	0.000884231	0.00179693	Ift52
ENSMUSG00000017861	316.414	-0.924401	0.276758	0.000523765	0.00111138	Mybl2
ENSMUSG00000017868	20.8928	-3.54171	1.83906	0.000679407	0.00141334	Sgk2
ENSMUSG00000017897	139.662	-0.55304	0.330442	0.0780537	0.108761	Eya2
ENSMUSG00000017929	1889.53	-0.40377	0.212759	0.0525707	0.076156	B4galt5
ENSMUSG00000017969	517.219	-0.967454	0.399499	0.00890891	0.0150631	Ptgis
ENSMUSG00000017978	108.312	-2.23242	0.336664	2.44427e-12	1.69859e-11	Cadps2
ENSMUSG00000017999	1235.08	0.241649	0.182457	0.178636	0.227822	Ddx27
ENSMUSG00000018001	3297.66	-0.569188	0.155441	0.000212009	0.00048087	Cyth3
ENSMUSG00000018008	637.089	0.055698	0.270909	0.831602	0.860265	Cyth4
ENSMUSG00000018012	112.913	-0.0202671	0.385713	0.95513	0.964034	Rac3
ENSMUSG00000018040	2716.47	0.806905	0.236216	0.000447579	0.000961061	Rrp7a
ENSMUSG00000018042	6650.62	0.616517	0.200348	0.00170698	0.00329817	Cyb5r3
ENSMUSG00000018068	1485.65	-1.70794	0.26352	1.85527e-11	1.15569e-10	Ints2
ENSMUSG00000018076	2721.27	-0.432033	0.218293	0.0429796	0.0633575	Med13l
ENSMUSG00000018102	1930.36	2.22893	0.262189	1.38847e-18	1.95816e-17	H2bc4
ENSMUSG00000018126	83.2587	0.377226	0.448861	0.356114	0.419132	Baiap2l2
ENSMUSG00000018143	1666.92	1.98476	0.223659	8.53574e-20	1.37521e-18	Mafk
ENSMUSG00000018160	4720.52	-0.314658	0.167854	0.0575222	0.0825452	Med1
ENSMUSG00000018166	2252.63	-1.99749	0.176688	1.46681e-30	5.60533e-29	Erbb3
ENSMUSG00000018167	1584.78	1.10255	0.263788	1.50468e-05	4.09775e-05	Stard3
ENSMUSG00000018168	9.43331	-0.136762	0.468507	0.74668	0.786762	Ikzf3
ENSMUSG00000018169	635.591	1.24649	0.273537	2.21642e-06	6.83351e-06	Mfng
ENSMUSG00000018171	6669.18	0.709439	0.153026	2.7433e-06	8.31787e-06	Vmp1
ENSMUSG00000018189	2811.98	0.478548	0.190151	0.0104675	0.0174594	Uchl5
ENSMUSG00000018196	3855.05	0.784606	0.164595	1.36073e-06	4.35119e-06	Glrx2
ENSMUSG00000018199	1354.67	-1.05473	0.241935	7.14707e-06	2.03672e-05	Ro60
ENSMUSG00000018209	2058.51	-0.75718	0.161802	2.13774e-06	6.61116e-06	Stk4
ENSMUSG00000018217	8483.65	-0.373519	0.320159	0.221069	0.275315	Pmp22
ENSMUSG00000018238	67.2366	0.0604749	0.29667	0.831905	0.860489	Gdf9
ENSMUSG00000018239	823.828	-0.00549826	0.160853	0.972406	0.978066	Zcchc10
ENSMUSG00000018263	122.016	-6.34677	0.524889	5.97824e-35	3.10298e-33	Tbx5
ENSMUSG00000018286	13171.8	1.8766	0.262682	1.34787e-13	1.09987e-12	Psmb6
ENSMUSG00000018287	9039.55	1.50757	0.216123	8.89123e-13	6.55244e-12	Spag7
ENSMUSG00000018293	10943.1	0.356376	0.195488	0.0634831	0.0903078	Pfn1
ENSMUSG00000018322	1221.63	-0.0464663	0.154598	0.76122	0.799322	Tomm34
ENSMUSG00000018326	12144.3	-1.05542	0.154123	4.17909e-12	2.80636e-11	Ywhab
ENSMUSG00000018334	16090.2	1.25645	0.221366	5.88697e-09	2.6247e-08	Ksr1
ENSMUSG00000018339	4339	0.496789	0.307968	0.0916662	0.125634	Gpx3
ENSMUSG00000018340	29238.5	-0.00294072	0.151784	0.984378	0.987615	Anxa6
ENSMUSG00000018341	21.7778	-3.39789	0.547513	9.62872e-12	6.20918e-11	Il12rb2
ENSMUSG00000018347	568.105	-0.462682	0.134174	0.000505524	0.00107596	Zkscan6
ENSMUSG00000018362	2330.58	-1.13353	0.150644	2.68872e-14	2.39449e-13	Kpna2
ENSMUSG00000018363	3678.34	-0.652613	0.188412	0.000425925	0.000918385	Smurf2
ENSMUSG00000018372	1354.66	-1.07874	0.147751	1.55167e-13	1.25655e-12	Cep95
ENSMUSG00000018377	8266.05	0.545065	0.145697	0.000157384	0.000364862	Vezf1
ENSMUSG00000018378	8932.14	2.68453	0.263902	8.53566e-26	2.35802e-24	2210416O15Rik
ENSMUSG00000018379	14598.4	-1.19147	0.185701	6.56104e-11	3.81116e-10	Srsf1
ENSMUSG00000018381	440.227	1.70512	0.316394	1.43256e-08	6.04828e-08	Abi3
ENSMUSG00000018387	58.2206	0.875219	0.307795	0.00290344	0.00537825	Shroom1
ENSMUSG00000018395	1137.24	-1.4342	0.117723	1.28209e-34	6.47119e-33	Kif3a
ENSMUSG00000018398	6156.16	-0.828093	0.192121	1.13739e-05	3.15379e-05	Septin8
ENSMUSG00000018401	2525.89	-1.04035	0.14807	1.20655e-12	8.71859e-12	Mtmr4
ENSMUSG00000018405	1053.15	0.838001	0.171837	7.4854e-07	2.47372e-06	Mrm1
ENSMUSG00000018411	4943.62	3.93557	0.281083	3.37122e-46	3.34448e-44	Mapt
ENSMUSG00000018412	3107.9	-0.24902	0.163549	0.123177	0.163891	Kansl1
ENSMUSG00000018415	8271.65	0.686302	0.156139	8.67988e-06	2.44721e-05	Gid4
ENSMUSG00000018417	4890.84	-0.615237	0.192695	0.00115351	0.0022921	Myo1b
ENSMUSG00000018425	2354.24	-0.425157	0.185233	0.0196725	0.0311907	Dhx40
ENSMUSG00000018427	1362.52	-0.197391	0.233531	0.386063	0.449451	Ypel2
ENSMUSG00000018428	14528.2	0.149958	0.283279	0.582807	0.640045	Akap1
ENSMUSG00000018433	2094.55	-0.756786	0.137289	2.64457e-08	1.08228e-07	Nol11
ENSMUSG00000018442	2013.11	-0.252722	0.130375	0.050731	0.0737349	Derl2
ENSMUSG00000018446	8452.71	0.194257	0.194445	0.309337	0.370223	C1qbp
ENSMUSG00000018449	965.854	-0.0629802	0.156249	0.683551	0.731342	Rpain
ENSMUSG00000018451	456.615	-5.12171	0.370988	1.31226e-44	1.20126e-42	6330403K07Rik
ENSMUSG00000018459	20.2276	-0.136779	0.486973	0.754001	0.793004	Slc13a3
ENSMUSG00000018470	54.3685	-0.035014	0.283064	0.897885	0.916823	Kcnab3
ENSMUSG00000018474	3878.04	-1.1001	0.202576	2.94636e-08	1.19703e-07	Chd3
ENSMUSG00000018476	2570.94	0.810373	0.241132	0.000545272	0.00115361	Kdm6b
ENSMUSG00000018481	3797.36	-1.36181	0.198348	2.43614e-12	1.69352e-11	Appbp2
ENSMUSG00000018500	111.377	-0.708622	0.253618	0.00395112	0.00714737	Adora2b
ENSMUSG00000018501	10276.5	-0.0436995	0.152738	0.772437	0.809245	Ncor1
ENSMUSG00000018507	341.352	0.131116	0.225845	0.552281	0.611658	Trpv2
ENSMUSG00000018509	797.122	1.46509	0.248026	1.08125e-09	5.36204e-09	Cenpv
ENSMUSG00000018537	823.941	-1.27407	0.205722	2.46281e-10	1.32581e-09	Pcgf2
ENSMUSG00000018541	1373.57	0.219399	0.103144	0.032549	0.0491899	Cwc25
ENSMUSG00000018543	9.38094	-0.358479	0.445288	0.377447	0.440866	1700001P01Rik
ENSMUSG00000018547	7888.81	-0.0742483	0.185694	0.684576	0.732166	Pip4k2b
ENSMUSG00000018548	1467.9	-1.22337	0.154179	9.54294e-16	9.95263e-15	Trim37
ENSMUSG00000018554	2573.18	0.675855	0.598652	0.182601	0.232453	Ybx2
ENSMUSG00000018559	10456.1	1.4221	0.203074	8.41391e-13	6.23199e-12	Ctdnep1
ENSMUSG00000018565	3988.57	0.469398	0.149109	0.00146642	0.00286332	Elp5
ENSMUSG00000018566	46427.8	2.64572	0.26445	5.01204e-25	1.30748e-23	Slc2a4
ENSMUSG00000018567	11097.7	-0.116975	0.18523	0.521162	0.582091	Gabarap
ENSMUSG00000018570	111.752	-0.396498	0.262122	0.118291	0.157892	2810408A11Rik
ENSMUSG00000018572	2253.35	-0.0358933	0.206464	0.859285	0.883863	Phf23
ENSMUSG00000018574	57298.7	1.11118	0.435458	0.00517312	0.00916606	Acadvl
ENSMUSG00000018583	14280.6	0.422972	0.117284	0.000283641	0.00062911	G3bp1
ENSMUSG00000018585	2002.75	1.61572	0.320149	1.06426e-07	4.00843e-07	Atox1
ENSMUSG00000018593	137992	0.316131	0.222551	0.146068	0.190659	Sparc
ENSMUSG00000018599	6535.72	2.90474	0.239556	1.86617e-35	1.01029e-33	Mief2
ENSMUSG00000018604	757.102	-0.269187	0.156794	0.0824769	0.114205	Tbx3
ENSMUSG00000018648	422.204	1.90653	0.262879	5.73974e-14	4.91465e-13	Dusp14
ENSMUSG00000018651	1354.7	-0.483856	0.125214	9.90075e-05	0.000237201	Tada2a
ENSMUSG00000018654	176.684	-2.27417	0.293621	6.4517e-16	6.87101e-15	Ikzf1
ENSMUSG00000018659	1535.71	0.538432	0.281371	0.0469713	0.0687078	Pnpo
ENSMUSG00000018661	2044.35	1.22936	0.193437	9.26264e-11	5.29042e-10	Cog1
ENSMUSG00000018666	5487.01	-0.814442	0.14488	1.3469e-08	5.70817e-08	Cbx1
ENSMUSG00000018669	2220.85	0.895968	0.222978	3.81969e-05	9.76325e-05	Cdk5rap3
ENSMUSG00000018672	2775.31	-0.742678	0.166686	6.29148e-06	1.80567e-05	Copz2
ENSMUSG00000018677	4158.42	1.30328	0.344312	5.93089e-05	0.000146879	Slc25a39
ENSMUSG00000018678	694.278	1.59371	0.243332	1.44765e-11	9.12495e-11	Sp2
ENSMUSG00000018697	1125.35	-0.452326	0.164502	0.00535371	0.00946357	Aatf
ENSMUSG00000018707	17821.7	0.961476	0.203798	1.46036e-06	4.64835e-06	Dync1h1
ENSMUSG00000018733	1186.31	0.0474007	0.16362	0.769306	0.806499	Pex12
ENSMUSG00000018736	5685.21	0.419029	0.112234	0.000172858	0.000397895	Ndel1
ENSMUSG00000018740	804.867	0.915227	0.383397	0.0103905	0.0173453	Slc25a35
ENSMUSG00000018750	3912.55	0.66746	0.119178	1.70853e-08	7.1505e-08	Zbtb4
ENSMUSG00000018752	17.6426	0.834899	0.401213	0.0246106	0.0382522	Tnfsfm13
ENSMUSG00000018761	1603.35	-0.710574	0.284328	0.00937284	0.0157698	Mpdu1
ENSMUSG00000018765	8891.22	1.10599	0.197323	1.08598e-08	4.66622e-08	Fxr2
ENSMUSG00000018770	68225.1	2.009	0.241711	1.08632e-17	1.39613e-16	Atp5g3
ENSMUSG00000018774	511.218	-0.109555	0.261122	0.665073	0.715143	Cd68
ENSMUSG00000018776	4.11038	-0.775599	0.679705	0.158668	0.205137	Slc35g3
ENSMUSG00000018796	35273	0.204972	0.416212	0.593712	0.650461	Acsl1
ENSMUSG00000018800	2393.87	-1.42134	0.244272	1.9745e-09	9.42511e-09	Abca5
ENSMUSG00000018809	691.284	-0.315677	0.166423	0.0546768	0.0788441	Smyd4
ENSMUSG00000018819	2932.95	0.657442	0.208195	0.00126253	0.00249251	Lsp1
ENSMUSG00000018820	2278.94	0.66773	0.145977	3.80772e-06	1.13003e-05	Zfyve27
ENSMUSG00000018821	642.167	2.23441	0.321654	2.73396e-13	2.15075e-12	Avpi1
ENSMUSG00000018822	212.848	2.26315	0.370045	6.62935e-11	3.84862e-10	Sfrp5
ENSMUSG00000018830	5840.76	1.31259	0.203298	4.23949e-11	2.5275e-10	Myh11
ENSMUSG00000018841	557.595	-0.225465	0.17545	0.192411	0.243249	Rad51d
ENSMUSG00000018844	12.6803	-1.79234	0.625289	0.000657906	0.00137315	Fndc8
ENSMUSG00000018845	22714.3	1.57037	0.22984	2.18635e-12	1.52832e-11	Unc45b
ENSMUSG00000018846	4607.33	-1.62359	0.259613	9.49775e-11	5.41019e-10	Pank3
ENSMUSG00000018848	5658.55	-0.0571182	0.148851	0.698273	0.744646	Rars
ENSMUSG00000018849	41.6094	-3.51593	0.550132	2.84723e-12	1.96506e-11	Wwc1
ENSMUSG00000018858	2584.68	1.35957	0.207326	2.01687e-11	1.24891e-10	Mrpl58
ENSMUSG00000018861	493.63	1.82809	0.307032	4.22842e-10	2.21473e-09	Fdxr
ENSMUSG00000018868	12.5825	2.72342	0.647222	8.53664e-07	2.79589e-06	Pnpla5
ENSMUSG00000018882	8391.92	1.04001	0.188287	1.87453e-08	7.80143e-08	Mrpl45
ENSMUSG00000018893	386931	7.31049	0.545339	1.45774e-42	1.17902e-40	Mb
ENSMUSG00000018899	1363.13	0.844334	0.20899	3.66201e-05	9.38883e-05	Irf1
ENSMUSG00000018900	1692.36	0.642515	0.27385	0.0150232	0.024362	Slc22a5
ENSMUSG00000018906	4232.6	-0.180277	0.21272	0.386848	0.450283	P4ha2
ENSMUSG00000018907	8.39558	0.500761	0.685652	0.364177	0.427597	Alox12e
ENSMUSG00000018909	3065.05	-0.0901126	0.24193	0.701995	0.747896	Arrb1
ENSMUSG00000018920	217.29	1.43578	0.162506	3.30647e-19	5.05995e-18	Cxcl16
ENSMUSG00000018921	1669.2	0.727483	0.222251	0.000800739	0.00164217	Pelp1
ENSMUSG00000018923	317.763	0.398538	0.27948	0.139149	0.182573	Med11
ENSMUSG00000018927	188.934	1.51576	0.30083	1.32254e-07	4.92231e-07	Ccl6
ENSMUSG00000018930	3.89237	-2.74487	1.1952	0.000760303	0.0015669	Ccl4
ENSMUSG00000018931	1723.46	-0.247427	0.186644	0.177914	0.227046	Natd1
ENSMUSG00000018932	16027.5	3.1629	0.201633	3.64195e-57	5.31488e-55	Map2k3
ENSMUSG00000018965	5022.34	-0.744225	0.147791	3.58674e-07	1.24734e-06	Ywhah
ENSMUSG00000018974	1393.9	0.377547	0.237194	0.102243	0.138752	Sart3
ENSMUSG00000018983	1153.89	-1.43798	0.31366	1.44883e-06	4.61386e-06	E2f2
ENSMUSG00000018986	142.865	-0.167276	0.527531	0.718376	0.761952	Slfn3
ENSMUSG00000018995	1118.11	-0.472934	0.183013	0.0086569	0.0146666	Nars2
ENSMUSG00000018999	1907.87	-1.01223	0.130322	4.71657e-15	4.56024e-14	Slc35b4
ENSMUSG00000019027	131.069	-1.93667	0.267428	5.85135e-14	5.00171e-13	Dnah1
ENSMUSG00000019039	895.017	0.928489	0.278363	0.000530049	0.00112341	Dalrd3
ENSMUSG00000019054	7100.6	1.9857	0.252837	4.86088e-16	5.2546e-15	Fis1
ENSMUSG00000019055	6574.91	0.977881	0.207982	1.55149e-06	4.91746e-06	Plod1
ENSMUSG00000019066	1032.87	-0.718535	0.215752	0.000658479	0.00137421	Rab3d
ENSMUSG00000019080	668.511	2.87033	0.345238	2.35802e-18	3.24595e-17	Mfsd3
ENSMUSG00000019082	2891.13	2.08148	0.352523	3.47811e-10	1.83895e-09	Slc25a22
ENSMUSG00000019087	12378.4	0.697072	0.122157	9.03487e-09	3.93583e-08	Atp6ap1
ENSMUSG00000019088	7831.96	1.87041	0.149838	1.41613e-36	8.17177e-35	Dnase1l1
ENSMUSG00000019102	15.4046	-0.518406	0.488103	0.235315	0.291059	Aldh3a1
ENSMUSG00000019122	422.288	-0.47978	0.311913	0.107386	0.144901	Ccl9
ENSMUSG00000019124	534.421	-0.666338	0.215901	0.00159761	0.00310143	Scrn1
ENSMUSG00000019132	10388.4	-0.983314	0.166022	1.90851e-09	9.12738e-09	BC005537
ENSMUSG00000019139	711.347	1.38333	0.363327	4.79035e-05	0.000120275	Isyna1
ENSMUSG00000019143	3344.48	-0.246402	0.13055	0.0571228	0.0820305	Hars2
ENSMUSG00000019158	508.05	4.10164	0.462586	1.67845e-20	2.899e-19	Tmem160
ENSMUSG00000019173	3914.9	0.833322	0.227726	0.000174344	0.000400995	Rab5c
ENSMUSG00000019178	9.52622	-1.0412	0.53185	0.025365	0.0393003	Styxl1
ENSMUSG00000019179	118917	2.92236	0.273533	2.88056e-28	9.47902e-27	Mdh2
ENSMUSG00000019188	3967.63	0.458944	0.136825	0.000714363	0.00148055	H13
ENSMUSG00000019189	2428.94	-1.25026	0.178079	9.57926e-13	7.02281e-12	Rnf145
ENSMUSG00000019194	28517.9	6.27762	0.240265	1.10674e-151	1.85738e-148	Scn1b
ENSMUSG00000019210	11311.3	1.01467	0.154173	2.72235e-11	1.66339e-10	Atp6v1e1
ENSMUSG00000019214	172.143	-0.104709	0.358491	0.756655	0.795192	Chtf18
ENSMUSG00000019230	14.829	-3.4745	0.843437	6.50606e-07	2.17578e-06	Lhx9
ENSMUSG00000019235	188.035	4.41542	0.4112	2.04846e-28	6.87567e-27	Rps6kl1
ENSMUSG00000019254	3484.74	0.815581	0.23897	0.000448978	0.000963963	Ppp1r12c
ENSMUSG00000019256	847.486	-1.87193	0.246772	4.97622e-15	4.80192e-14	Ahr
ENSMUSG00000019261	637.593	1.1057	0.283576	4.93141e-05	0.000123571	Map1s
ENSMUSG00000019278	1903.14	1.08604	0.257022	1.25579e-05	3.45781e-05	Dpep1
ENSMUSG00000019295	1839.7	-0.852576	0.138503	5.14956e-10	2.66736e-09	Tmem129
ENSMUSG00000019297	1344.89	0.554577	0.156353	0.000332547	0.000728824	Nop9
ENSMUSG00000019301	7.95581	0.651347	0.587395	0.193172	0.244074	Hsd17b1
ENSMUSG00000019302	6955.76	0.593833	0.129649	3.88603e-06	1.15017e-05	Atp6v0a1
ENSMUSG00000019303	198.164	-0.232058	0.228402	0.297969	0.358541	Psmc3ip
ENSMUSG00000019312	21.4601	0.856967	0.655506	0.111477	0.149759	Grb7
ENSMUSG00000019320	130.108	0.121982	0.207476	0.548714	0.608242	Noxo1
ENSMUSG00000019326	3545.74	-0.90183	0.296789	0.00151194	0.00294731	Aoc3
ENSMUSG00000019338	1647.19	0.28849	0.208595	0.158181	0.20463	Zfp687
ENSMUSG00000019359	72.9294	-3.13192	0.437213	1.58667e-14	1.44588e-13	Gdpd2
ENSMUSG00000019362	3804.42	2.43446	0.344809	8.31179e-14	6.94569e-13	D8Ertd738e
ENSMUSG00000019370	16052	1.43817	0.233759	2.48136e-10	1.33508e-09	Calm3
ENSMUSG00000019373	8755.21	0.0528621	0.116	0.646569	0.698677	Cops3
ENSMUSG00000019428	6034.2	1.83147	0.316239	1.11913e-09	5.53762e-09	Fkbp8
ENSMUSG00000019432	9657.21	-0.0777743	0.194992	0.684825	0.732315	Ddx39b
ENSMUSG00000019433	1322.79	1.26835	0.331309	5.2564e-05	0.000131192	Gipc1
ENSMUSG00000019437	835.204	-1.90494	0.253709	8.44024e-15	7.90595e-14	Tlcd1
ENSMUSG00000019461	1857.32	1.13123	0.2565	5.1483e-06	1.49591e-05	Plscr3
ENSMUSG00000019464	54.1727	0.599616	0.323425	0.0513965	0.0746107	Ptger1
ENSMUSG00000019467	3247.56	-0.490968	0.179401	0.00545822	0.00963393	Arhgef25
ENSMUSG00000019470	1738.38	0.711036	0.256023	0.00415188	0.00748096	Xab2
ENSMUSG00000019471	10101.1	1.90236	0.248695	2.86295e-15	2.84585e-14	Cdc37
ENSMUSG00000019478	1450.67	1.61392	0.195558	3.78166e-17	4.57961e-16	Rab4a
ENSMUSG00000019487	10258.8	2.34009	0.239222	7.99565e-24	1.8874e-22	Trip10
ENSMUSG00000019494	8096.21	0.734746	0.172473	1.54453e-05	4.19658e-05	Cops6
ENSMUSG00000019505	21872.4	1.37907	0.279663	2.87701e-07	1.01596e-06	Ubb
ENSMUSG00000019518	2409.54	-0.448901	0.161221	0.00482221	0.00858129	Ap4m1
ENSMUSG00000019528	25381.3	1.75273	0.19367	2.72052e-20	4.57333e-19	Gyg
ENSMUSG00000019539	2711.65	0.16833	0.361535	0.620948	0.675166	Rcn3
ENSMUSG00000019558	11196.2	1.44617	0.179886	2.93181e-16	3.23704e-15	Slc6a8
ENSMUSG00000019564	386.954	-0.730456	0.159265	3.42637e-06	1.02471e-05	Arid3a
ENSMUSG00000019577	66872.7	2.12417	0.722465	0.000286496	0.000635155	Pdk4
ENSMUSG00000019578	2929.33	1.622	0.277411	1.18628e-09	5.83848e-09	Ubxn6
ENSMUSG00000019579	1685.8	0.609836	0.208545	0.00282895	0.00524992	Mydgf
ENSMUSG00000019590	748.278	2.51146	0.194146	1.21324e-39	8.31073e-38	Cyb561
ENSMUSG00000019647	2036.8	0.323701	0.191988	0.086306	0.118967	Sema6a
ENSMUSG00000019659	2605.44	2.13774	0.327679	6.04848e-12	3.99248e-11	Ccdc12
ENSMUSG00000019689	2105.69	3.25102	0.400348	8.69839e-18	1.12872e-16	Fmc1
ENSMUSG00000019699	2054.23	-1.04907	0.252407	1.78105e-05	4.79489e-05	Akt3
ENSMUSG00000019710	5638.11	0.349031	0.165201	0.0323682	0.048946	Mrpl24
ENSMUSG00000019715	3743.91	0.449364	0.119881	0.000160706	0.000371965	Gle1
ENSMUSG00000019718	197.769	-1.78643	0.353787	7.66124e-08	2.94937e-07	L3hypdh
ENSMUSG00000019726	945.836	-0.970608	0.158647	5.7963e-10	2.97861e-09	Lyst
ENSMUSG00000019731	6080.44	0.108394	0.159139	0.490756	0.552852	Slc35e1
ENSMUSG00000019732	223.175	1.08794	0.214738	2.15243e-07	7.76565e-07	Calr3
ENSMUSG00000019734	182.366	-0.541211	0.203569	0.00669877	0.0115949	Tmc4
ENSMUSG00000019737	125.862	0.408581	0.286254	0.138064	0.181386	Syne4
ENSMUSG00000019738	1614.93	1.97397	0.31061	2.54137e-11	1.55754e-10	Polr2i
ENSMUSG00000019761	386.107	-0.744881	0.632011	0.156533	0.202702	Krt10
ENSMUSG00000019762	14.0818	-2.65385	0.702719	5.88785e-06	1.69553e-05	Iyd
ENSMUSG00000019763	3996.75	0.215233	0.209727	0.294955	0.355311	Rmnd1
ENSMUSG00000019767	76.719	0.908972	0.303024	0.00170453	0.00329438	Ccdc170
ENSMUSG00000019768	2004.47	1.39296	0.248778	7.4817e-09	3.29558e-08	Esr1
ENSMUSG00000019773	561.816	-1.82517	0.235674	1.58255e-15	1.61864e-14	Fbxo5
ENSMUSG00000019774	704.877	-0.0328892	0.176126	0.849767	0.875503	Mtrf1l
ENSMUSG00000019775	53.3404	-2.22692	0.325104	5.48066e-13	4.15256e-12	Rgs17
ENSMUSG00000019777	8426.75	-0.63384	0.195574	0.000963419	0.00194289	Hdac2
ENSMUSG00000019779	306.959	-1.20472	0.258682	1.45415e-06	4.62933e-06	Frk
ENSMUSG00000019782	5026.02	1.22313	0.185394	1.88134e-11	1.17011e-10	Rwdd1
ENSMUSG00000019787	98455	2.46933	0.25155	4.45666e-24	1.06976e-22	Trdn
ENSMUSG00000019789	145.374	-1.42514	0.279584	1.12959e-07	4.24259e-07	Hey2
ENSMUSG00000019790	1669.97	-0.484474	0.167814	0.00343728	0.00628162	Stxbp5
ENSMUSG00000019791	1438.07	1.77294	0.213608	1.90252e-17	2.38276e-16	Hint3
ENSMUSG00000019792	711.129	-0.758795	0.174517	1.01883e-05	2.84305e-05	Trmt11
ENSMUSG00000019794	1872.91	-0.140325	0.13152	0.282162	0.341699	Katna1
ENSMUSG00000019795	9991.05	1.15916	0.154147	2.69832e-14	2.4013e-13	Pcmt1
ENSMUSG00000019796	249.096	0.743019	0.188524	6.07026e-05	0.000150036	Lrp11
ENSMUSG00000019797	6342.04	1.70727	0.190521	6.66214e-20	1.08463e-18	Mtres1
ENSMUSG00000019802	6227.04	-0.686758	0.168442	3.57232e-05	9.18928e-05	Sec63
ENSMUSG00000019804	7971.25	0.663465	0.156371	1.76014e-05	4.74276e-05	Snx3
ENSMUSG00000019806	1121.92	1.11159	0.263908	1.29038e-05	3.54869e-05	Aig1
ENSMUSG00000019808	492.061	0.33007	0.150417	0.026581	0.0410235	Adat2
ENSMUSG00000019809	1659.59	-0.983117	0.20664	1.17208e-06	3.77673e-06	Pex3
ENSMUSG00000019810	1877.96	-0.849123	0.155657	3.37263e-08	1.36088e-07	Fuca2
ENSMUSG00000019813	506.621	-1.21298	0.178959	5.56483e-12	3.68208e-11	Cep57l1
ENSMUSG00000019814	3063.57	-0.180223	0.149175	0.222242	0.276621	Ltv1
ENSMUSG00000019817	18580.1	-4.69735	0.372805	8.55091e-38	5.31502e-36	Plagl1
ENSMUSG00000019818	17638.3	-0.972266	0.209117	2.01406e-06	6.25172e-06	Cd164
ENSMUSG00000019820	5151.49	-0.771583	0.192787	4.58985e-05	0.000115688	Utrn
ENSMUSG00000019822	1251.46	0.575296	0.217646	0.00685967	0.0118612	Smpd2
ENSMUSG00000019823	1159.57	0.300447	0.264867	0.241256	0.297474	Mical1
ENSMUSG00000019826	591.366	-0.266074	0.118211	0.0234843	0.0366372	Zbtb24
ENSMUSG00000019828	80.6913	0.873921	0.535888	0.0621273	0.088573	Grm1
ENSMUSG00000019831	142.773	-1.52037	0.271598	6.11963e-09	2.72301e-08	Wasf1
ENSMUSG00000019832	279.781	-1.65565	0.260319	4.52064e-11	2.68479e-10	Rab32
ENSMUSG00000019836	21.8998	-0.01226	0.521873	0.978746	0.98309	ENSMUSG00000019836
ENSMUSG00000019837	2849.36	0.0102453	0.137946	0.940277	0.952191	Gtf3c6
ENSMUSG00000019838	4217.16	1.18404	0.110075	2.64539e-27	8.0843e-26	Slc16a10
ENSMUSG00000019841	5155.3	-0.680716	0.22436	0.00188027	0.00360191	Rev3l
ENSMUSG00000019842	414.297	1.09706	0.22314	4.6176e-07	1.58072e-06	Traf3ip2
ENSMUSG00000019843	3054.5	-0.972742	0.181506	5.07968e-08	2.00117e-07	Fyn
ENSMUSG00000019845	286.708	-1.56502	0.181716	1.90806e-18	2.65926e-17	Tube1
ENSMUSG00000019846	13282.8	-1.06964	0.224097	9.81913e-07	3.19411e-06	Lama4
ENSMUSG00000019848	2428.67	1.09584	0.216775	2.25931e-07	8.11708e-07	Popdc3
ENSMUSG00000019849	3754.26	-0.0825801	0.129416	0.520205	0.581151	Prep
ENSMUSG00000019850	843.277	-0.73198	0.273607	0.00554323	0.00976857	Tnfaip3
ENSMUSG00000019851	191.703	-1.0045	0.217131	2.17222e-06	6.7075e-06	Perp
ENSMUSG00000019852	129.793	-3.05526	0.503946	2.90241e-11	1.76645e-10	Arfgef3
ENSMUSG00000019853	47.7786	-1.18853	0.330455	0.000146311	0.00034084	Hebp2
ENSMUSG00000019854	2369.45	-0.329534	0.102955	0.00129713	0.0025568	Reps1
ENSMUSG00000019856	101.756	-1.67371	0.27331	1.9768e-10	1.08123e-09	Fam184a
ENSMUSG00000019857	1101.9	-0.511904	0.194585	0.00739862	0.0127123	Asf1a
ENSMUSG00000019861	2378.21	-0.311983	0.172506	0.0666944	0.0943959	Gopc
ENSMUSG00000019863	2407.93	1.05423	0.200253	7.78577e-08	2.99232e-07	Qrsl1
ENSMUSG00000019864	4087.02	0.833101	0.280687	0.00204133	0.00388273	Rtn4ip1
ENSMUSG00000019865	35.6289	0.519419	0.339989	0.10673	0.144084	Nmbr
ENSMUSG00000019866	324.713	1.1157	0.241603	1.97758e-06	6.14416e-06	Crybg1
ENSMUSG00000019868	2049.28	0.773833	0.117268	3.06155e-11	1.85656e-10	Vta1
ENSMUSG00000019872	4148.57	1.02062	0.319329	0.00077751	0.0015986	Smpdl3a
ENSMUSG00000019873	3972.34	-0.636465	0.186068	0.000505156	0.00107541	Reep3
ENSMUSG00000019874	135.446	-1.09255	0.296529	0.000118515	0.000280664	Fabp7
ENSMUSG00000019876	18.3858	-2.74966	0.493068	7.5472e-10	3.81988e-09	Pkib
ENSMUSG00000019877	19226.2	0.205866	0.195532	0.283901	0.343536	Serinc1
ENSMUSG00000019878	3813	-0.177412	0.237998	0.444182	0.507021	Hsf2
ENSMUSG00000019880	319.973	-1.87802	0.263956	1.6603e-13	1.34069e-12	Rspo3
ENSMUSG00000019883	2861.5	-0.890929	0.317247	0.00318406	0.00585433	Echdc1
ENSMUSG00000019888	6.42732	-3.92813	1.2082	1.53668e-05	4.17866e-05	Mgat4c
ENSMUSG00000019889	2057.3	-0.458005	0.169207	0.00607797	0.0106263	Ptprk
ENSMUSG00000019890	91.633	0.0990054	0.328462	0.751429	0.790856	Nts
ENSMUSG00000019891	605.938	0.360313	0.13883	0.0088233	0.0149353	Dcbld1
ENSMUSG00000019893	38.7043	0.464469	0.268738	0.0737802	0.103379	Ros1
ENSMUSG00000019894	30.3946	-1.09105	0.439677	0.00646114	0.0112338	Slc6a15
ENSMUSG00000019897	1868.38	-0.474266	0.14082	0.000674823	0.00140482	Ccdc59
ENSMUSG00000019899	11797	-0.670385	0.250345	0.0057862	0.0101594	Lama2
ENSMUSG00000019906	139.476	-0.0137556	0.302218	0.962142	0.969507	Lin7a
ENSMUSG00000019907	5690.49	-0.690748	0.191591	0.000242626	0.000544611	Ppp1r12a
ENSMUSG00000019913	685.813	0.796742	0.356503	0.0175251	0.0280488	Sim1
ENSMUSG00000019916	6083.31	-1.50386	0.194668	3.29166e-15	3.23843e-14	P4ha1
ENSMUSG00000019917	1976.71	-1.17138	0.201026	2.7095e-09	1.26781e-08	Septin10
ENSMUSG00000019920	8721.63	-0.629162	0.218784	0.00325639	0.00597652	Lims1
ENSMUSG00000019923	4832.38	-0.914231	0.12295	6.7689e-14	5.73733e-13	Zwint
ENSMUSG00000019927	9613.56	1.53782	0.187718	7.15953e-17	8.42699e-16	Ube2d1
ENSMUSG00000019929	44456.3	-0.775688	0.267512	0.00268206	0.00499622	Dcn
ENSMUSG00000019932	2559.37	-1.82479	0.753601	0.00222693	0.00420438	Kera
ENSMUSG00000019933	3682.89	0.873575	0.208148	1.80579e-05	4.85798e-05	Mrln
ENSMUSG00000019936	36.9259	-3.1862	0.599683	2.13802e-09	1.01479e-08	Epyc
ENSMUSG00000019942	2170.83	-1.95682	0.311449	4.19172e-11	2.50051e-10	Cdk1
ENSMUSG00000019943	7910.33	-0.517609	0.22911	0.0205571	0.0324654	Atp2b1
ENSMUSG00000019944	1541.05	-0.562823	0.14419	8.07057e-05	0.000196154	Rhobtb1
ENSMUSG00000019945	52.9399	-0.824916	0.459347	0.0471965	0.0690161	Cabcoco1
ENSMUSG00000019947	3582.89	-0.968744	0.246102	4.98197e-05	0.000124775	Arid5b
ENSMUSG00000019948	957.266	-0.752261	0.204214	0.00017043	0.000392801	Actr6
ENSMUSG00000019951	1876.71	-0.312523	0.216908	0.140845	0.184556	Uhrf1bp1l
ENSMUSG00000019952	741.565	-0.922032	0.143244	7.86319e-11	4.53095e-10	Poc1b
ENSMUSG00000019960	2422.77	-0.0838467	0.187256	0.649081	0.701091	Dusp6
ENSMUSG00000019961	8571.43	-1.81462	0.183813	9.33508e-24	2.19113e-22	Tmpo
ENSMUSG00000019966	6735.04	-0.368498	0.237859	0.111687	0.150001	Kitl
ENSMUSG00000019969	3080.96	0.0343003	0.116015	0.766095	0.803562	Psen1
ENSMUSG00000019970	15735.9	3.21631	0.164299	4.70501e-87	1.97404e-84	Sgk1
ENSMUSG00000019971	492.265	-1.08658	0.25824	1.35793e-05	3.72377e-05	Cep290
[truncated: 18,166 more rows]
