# Supplementary material for: Transcriptomic characterization of postnatal muscle maturation
Source: Dis Model Mech. 2025 Mar 3;18(2):DMM052098. doi: 10.1242/dmm.052098 (PMC11911633; doi:10.1242/dmm.052098)
Supplement: Table S2. Differential expression analysis of late muscle maturation [file dmm-18-052098-TableS2.xlsx]

## Sheet: Summary
Supplementary Table S1. Differential expression analysis of early muscle maturation
Supplementary Table S2. Differential expression analysis of late muscle maturation
Supplementary Table S3. Enrichment analysis of upregulated genes during early muscle maturation
Supplementary Table S4. Enrichment analysis of downregulated genes during early muscle maturation
Supplementary Table S5. Enrichment analysis of upregulated genes during late muscle maturation
Supplementary Table S6. Enrichment analysis of downregulated genes during late muscle maturation
Supplementary Table S7. Enrichment analysis of alternatively spliced genes during early muscle maturation
Supplementary Table S8. Enrichment analysis of alternatively spliced genes during late muscle maturation
Supplementary Table S9. Evaluation of DE and AS in genes associated to the RNA splicing GO term
Supplementary Table S10. Enrichment analysis of DE-specific genes
Supplementary Table S11. Enrichment analysis of AS-specific genes
Supplementary Table S12. Enrichment analysis of genes affected by DE and AS
Supplementary Table S13. Number of AS events detected in myopathy-associated genes during early and late skeletal muscle maturation

## Sheet: Table S2
Supplementary Table S2. Differential expression analysis of late muscle maturation
ENS_ID	baseMean	log2FoldChange	lfcSE	pvalue	padj	gene_name
ENSMUSG00000000001	5102.94	-0.233316	0.192478	0.181833	0.325043	Gnai3
ENSMUSG00000000028	579.2	-0.437015	0.203669	0.0165718	0.0536731	Cdc45
ENSMUSG00000000031	472119	-2.36313	0.289548	1.33856e-17	1.63378e-15	H19
ENSMUSG00000000037	253.751	-0.910688	0.397107	0.0013239	0.00700158	Scml2
ENSMUSG00000000049	41.8629	0.368914	0.327463	0.135465	0.2627	Apoh
ENSMUSG00000000056	10108.4	1.18293	0.178408	5.11526e-13	3.23951e-11	Narf
ENSMUSG00000000058	6477.97	-0.0874494	0.230765	0.663065	0.783366	Cav2
ENSMUSG00000000078	5591.19	0.0137473	0.219838	0.943454	0.969663	Klf6
ENSMUSG00000000085	3127.97	0.665707	0.160168	8.04627e-06	9.59407e-05	Scmh1
ENSMUSG00000000088	31414.1	0.0771326	0.234131	0.703659	0.814761	Cox5a
ENSMUSG00000000093	496.307	-1.05862	0.209678	1.3926e-08	3.66129e-07	Tbx2
ENSMUSG00000000094	294.682	-0.0554955	0.271146	0.803336	0.883775	Tbx4
ENSMUSG00000000120	993.816	-0.309151	0.244991	0.139351	0.268272	Ngfr
ENSMUSG00000000125	5.8626	0.0468164	0.482946	0.845211	0.908519	Wnt3
ENSMUSG00000000126	1524.31	0.347256	0.198017	0.0517996	0.128314	Wnt9a
ENSMUSG00000000127	1178.35	0.217073	0.148296	0.121277	0.242661	Fer
ENSMUSG00000000131	7034.26	-0.198792	0.13681	0.127307	0.251308	Xpo6
ENSMUSG00000000134	1557.83	-0.194544	0.145966	0.159119	0.295509	Tfe3
ENSMUSG00000000142	653.209	-0.0697359	0.205447	0.704904	0.815584	Axin2
ENSMUSG00000000148	877.624	-0.453845	0.19209	0.00912035	0.0334136	Brat1
ENSMUSG00000000149	3175.53	-0.126016	0.228479	0.527165	0.676689	Gna12
ENSMUSG00000000154	28.6271	-0.356279	0.387065	0.173149	0.314489	Slc22a18
ENSMUSG00000000167	56.924	0.219282	0.251802	0.303225	0.466138	Pih1d2
ENSMUSG00000000168	30554.7	0.0360705	0.208669	0.846534	0.909245	Dlat
ENSMUSG00000000171	34959.8	0.202187	0.208311	0.277033	0.437675	Sdhd
ENSMUSG00000000182	17.6681	-0.179328	0.43262	0.481669	0.638127	Fgf23
ENSMUSG00000000183	1036.82	0.604763	0.322739	0.0149633	0.0494495	Fgf6
ENSMUSG00000000184	4986.89	-0.594407	0.214099	0.00169129	0.00856445	Ccnd2
ENSMUSG00000000194	4375.16	0.320499	0.128442	0.00916269	0.0335382	Gpr107
ENSMUSG00000000197	38.4439	0.413746	0.377518	0.114127	0.23202	Nalcn
ENSMUSG00000000202	23.8615	-3.23499	0.748554	2.64164e-07	4.94883e-06	Btbd17
ENSMUSG00000000204	66.5014	0.432487	0.32198	0.0788061	0.176072	Slfn4
ENSMUSG00000000223	1583.81	-0.606144	0.223132	0.00191596	0.00952026	Drp2
ENSMUSG00000000244	56.4782	-0.0411134	0.321336	0.865092	0.921511	Tspan32
ENSMUSG00000000247	16.5108	-0.392857	0.405486	0.139787	0.268932	Lhx2
ENSMUSG00000000253	12227.1	0.293687	0.229879	0.142054	0.272174	Gmpr
ENSMUSG00000000266	1418.81	-0.0724197	0.212673	0.701697	0.81335	Mid2
ENSMUSG00000000275	3801.6	0.159613	0.197818	0.371764	0.537225	Trim25
ENSMUSG00000000276	1252.08	0.0503769	0.188313	0.76943	0.861971	Dgke
ENSMUSG00000000278	2690.7	-0.42639	0.168087	0.00622151	0.0245725	Scpep1
ENSMUSG00000000282	752.731	-0.0938873	0.217217	0.624991	0.754507	Mnt
ENSMUSG00000000290	165.84	-0.383125	0.260256	0.0784735	0.175442	Itgb2
ENSMUSG00000000295	1559.77	0.205663	0.142565	0.128448	0.253019	Hddc2
ENSMUSG00000000296	1622.74	0.377948	0.167952	0.0152975	0.0503251	Tpd52l1
ENSMUSG00000000301	256.271	0.0115909	0.240298	0.955227	0.975961	Pemt
ENSMUSG00000000303	113.135	-0.306999	0.522834	0.238848	0.393663	Cdh1
ENSMUSG00000000305	821.603	1.68403	0.309628	2.73702e-10	1.04992e-08	Cdh4
ENSMUSG00000000308	18.9421	-0.699412	0.734585	0.0316159	0.0879923	Ckmt1
ENSMUSG00000000317	2804.44	-0.925157	0.220867	1.83931e-06	2.68429e-05	Bcl6b
ENSMUSG00000000318	270.343	-1.0911	0.328625	2.39246e-05	0.000245069	Clec10a
ENSMUSG00000000320	226.935	0.315796	0.233884	0.118875	0.23902	Alox12
ENSMUSG00000000326	3710.23	0.0685314	0.168103	0.66117	0.781874	Comt
ENSMUSG00000000339	2191.07	0.0192487	0.146483	0.889624	0.936508	Rtca
ENSMUSG00000000340	4473.78	0.243079	0.272709	0.277595	0.438298	Dbt
ENSMUSG00000000346	7620.45	0.471428	0.135314	0.000250579	0.00176916	Dazap2
ENSMUSG00000000355	3221.55	0.135336	0.170977	0.393424	0.558239	Mcts1
ENSMUSG00000000359	400.697	-0.694914	0.225874	0.000422086	0.00270026	Rem1
ENSMUSG00000000365	36.6761	-0.327762	0.453518	0.216911	0.367797	Rnf17
ENSMUSG00000000374	5633.89	0.607877	0.161725	5.34337e-05	0.000483641	Trappc10
ENSMUSG00000000378	1342.75	-0.0383759	0.251869	0.857007	0.915708	Ccm2
ENSMUSG00000000384	4962.93	-0.0525214	0.197829	0.768938	0.861702	Tbrg4
ENSMUSG00000000386	24.4853	0.563338	0.568215	0.0570284	0.138289	Mx1
ENSMUSG00000000392	4094.03	-0.604737	0.277976	0.0078961	0.0297455	Fap
ENSMUSG00000000394	10.7944	0.204942	0.536415	0.400394	0.564396	Gcg
ENSMUSG00000000399	40561.5	0.299627	0.227565	0.131324	0.25727	Ndufa9
ENSMUSG00000000402	1046.46	-0.582622	0.360882	0.0262983	0.0765531	Egfl6
ENSMUSG00000000409	21.2867	-0.083756	0.389071	0.740134	0.842313	Lck
ENSMUSG00000000416	422.557	-0.768253	0.215956	5.49124e-05	0.00049458	Cttnbp2
ENSMUSG00000000420	8546.69	0.795955	0.172332	5.22302e-07	9.07561e-06	Galnt1
ENSMUSG00000000435	485.975	-0.507067	0.258132	0.0192885	0.0603185	Myf5
ENSMUSG00000000439	5318.4	0.795879	0.134068	4.09719e-10	1.50572e-08	Mkrn2
ENSMUSG00000000440	1707.59	-0.0518989	0.444223	0.834082	0.901613	Pparg
ENSMUSG00000000441	15919.9	0.641227	0.121732	3.95226e-08	9.27676e-07	Raf1
ENSMUSG00000000486	268.457	-1.37988	0.25701	5.47456e-10	1.96178e-08	Septin1
ENSMUSG00000000489	2792.76	-0.85022	0.239454	3.65715e-05	0.000351055	Pdgfb
ENSMUSG00000000530	2679.19	-0.289965	0.174831	0.0723719	0.165343	Acvrl1
ENSMUSG00000000531	696.538	-0.422498	0.241803	0.0414685	0.10794	Tamalin
ENSMUSG00000000532	3412.08	0.995412	0.237782	1.25246e-06	1.92543e-05	Acvr1b
ENSMUSG00000000538	9158.48	0.627791	0.2301	0.00168214	0.00852888	Tom1l2
ENSMUSG00000000552	1666.46	-3.33362	0.319828	1.37752e-26	5.66162e-24	Zfp385a
ENSMUSG00000000555	5201.64	-1.03089	0.243531	8.3594e-07	1.36205e-05	Itga5
ENSMUSG00000000560	68.6869	-0.286516	0.351697	0.256461	0.414116	Gabra2
ENSMUSG00000000561	2191.74	0.0793697	0.167096	0.609884	0.74281	Wdr77
ENSMUSG00000000562	53.2346	-1.24521	0.988444	0.00430377	0.0183126	Adora3
ENSMUSG00000000563	70226.4	0.169543	0.183182	0.312711	0.47634	Atp5pb
ENSMUSG00000000567	171.271	-0.0508102	0.278541	0.822324	0.894582	Sox9
ENSMUSG00000000568	7281.03	0.109888	0.155779	0.452875	0.613634	Hnrnpd
ENSMUSG00000000579	363.935	-0.069593	0.152078	0.627366	0.756287	Dynlt1c
ENSMUSG00000000581	3984.53	0.280289	0.157564	0.0576832	0.139441	C1d
ENSMUSG00000000594	1202.57	-0.110423	0.139898	0.406695	0.570261	Gm2a
ENSMUSG00000000600	3166.57	0.203799	0.178598	0.215141	0.365786	Krit1
ENSMUSG00000000605	5421.01	0.352596	0.16377	0.0208229	0.0638574	Clcn4
ENSMUSG00000000617	3.85115	-0.0495215	0.586254	0.813272	0.889506	Grm6
ENSMUSG00000000627	24.9671	-1.17205	0.500169	0.000404471	0.00261162	Sema4f
ENSMUSG00000000628	28036.4	0.985986	0.315036	7.81816e-05	0.000674	Hk2
ENSMUSG00000000631	20348.4	0.17346	0.253363	0.417246	0.580445	Myo18a
ENSMUSG00000000632	51.2724	0.00547502	0.283651	0.980883	0.990822	Sez6
ENSMUSG00000000682	74.5188	-0.0630114	0.285884	0.783641	0.870988	Cd52
ENSMUSG00000000686	125.961	-0.0163976	0.447479	0.946989	0.971205	Abhd15
ENSMUSG00000000690	140.397	-0.362559	0.223637	0.0643223	0.151224	Hoxb6
ENSMUSG00000000693	1103.76	-0.886904	0.251968	3.35903e-05	0.000326799	Loxl3
ENSMUSG00000000708	6963.35	0.951103	0.21509	5.59688e-07	9.60918e-06	Kat2b
ENSMUSG00000000711	10916.6	0.699252	0.13589	5.88817e-08	1.31611e-06	Rab5b
ENSMUSG00000000732	455.129	-0.123783	0.179683	0.454035	0.614762	Icosl
ENSMUSG00000000738	7736.56	0.387878	0.215147	0.0415859	0.108148	Spg7
ENSMUSG00000000739	336.651	-0.984109	0.25314	4.71312e-06	6.01887e-05	Sult5a1
ENSMUSG00000000740	8746.63	-0.348794	0.277708	0.123755	0.2463	Rpl13
ENSMUSG00000000743	4794.21	0.24742	0.20397	0.17622	0.318258	Chmp1a
ENSMUSG00000000751	7202.55	0.328787	0.100891	0.000815569	0.00469144	Rpa1
ENSMUSG00000000753	7417.68	-0.344137	0.273181	0.125085	0.248332	Serpinf1
ENSMUSG00000000759	1821.45	-0.253681	0.131692	0.0439001	0.112783	Tubgcp3
ENSMUSG00000000776	1714.88	0.345885	0.167287	0.026003	0.07594	Polr3d
ENSMUSG00000000782	110.978	-0.720451	0.282265	0.00176528	0.00887665	Tcf7
ENSMUSG00000000787	19178	0.525258	0.230503	0.00869355	0.032166	Ddx3x
ENSMUSG00000000791	7.4269	0.0757377	0.413941	0.763588	0.857998	Il12rb1
ENSMUSG00000000792	6.21739	-0.200446	0.485876	0.424676	0.587481	Slc5a5
ENSMUSG00000000794	917.775	-0.108519	0.231616	0.589702	0.726583	Kcnn3
ENSMUSG00000000804	2038.89	0.555484	0.205938	0.00250358	0.0118607	Usp32
ENSMUSG00000000805	1808.32	0.114515	0.437504	0.648183	0.771955	Car4
ENSMUSG00000000811	768.281	-0.0517412	0.172572	0.746224	0.846993	Txnrd3
ENSMUSG00000000823	3824.85	-0.153705	0.171179	0.332849	0.498417	Zfp512b
ENSMUSG00000000826	8536.4	0.153631	0.114717	0.166069	0.304985	Dnajc5
ENSMUSG00000000827	5732.25	0.114993	0.117119	0.309307	0.4728	Tpd52l2
ENSMUSG00000000838	3114.89	-0.115565	0.211924	0.539917	0.687102	Fmr1
ENSMUSG00000000861	38.3977	0.640418	0.564574	0.0357038	0.0965801	Bcl11a
ENSMUSG00000000869	11.7435	0.318938	0.571155	0.216984	0.367832	Il4
ENSMUSG00000000876	1831.78	-0.00414106	0.220792	0.983008	0.992122	Pxmp4
ENSMUSG00000000881	657.962	0.0586021	0.136892	0.653453	0.775861	Dlg3
ENSMUSG00000000884	238.762	0.126412	0.227697	0.524848	0.674532	Gnb1l
ENSMUSG00000000889	14.0392	-0.66634	0.830674	0.037012	0.0992789	Dbh
ENSMUSG00000000901	599.842	-0.220833	0.257063	0.30628	0.469456	Mmp11
ENSMUSG00000000902	2555.76	-0.261913	0.18577	0.122852	0.245011	Smarcb1
ENSMUSG00000000903	10.1884	-0.166644	0.392775	0.513049	0.664542	Vpreb3
ENSMUSG00000000915	1055.71	-0.337935	0.271409	0.13048	0.256043	Hip1r
ENSMUSG00000000916	886.967	-0.0813282	0.176865	0.618246	0.749465	Nsun5
ENSMUSG00000000934	914.085	0.204046	0.184766	0.227529	0.380231	Top1mt
ENSMUSG00000000938	1437.5	0.0886344	0.241325	0.668577	0.787719	Hoxa10
ENSMUSG00000000942	216.009	-0.919863	0.387129	0.00102595	0.00567316	Hoxa4
ENSMUSG00000000948	72.978	1.12909	0.575002	0.00128053	0.00680795	ENSMUSG00000000948
ENSMUSG00000000957	4818.46	-1.40296	0.289405	8.56794e-09	2.38658e-07	Mmp14
ENSMUSG00000000958	371.268	-0.874092	0.188335	3.08447e-07	5.66771e-06	Slc7a7
ENSMUSG00000000959	6562.81	0.0610594	0.21508	0.748806	0.848776	Oxa1l
ENSMUSG00000000976	1459.28	0.26095	0.101993	0.00857547	0.0317992	Heatr6
ENSMUSG00000000982	8.36348	0.0323099	0.480385	0.892902	0.938722	Ccl3
ENSMUSG00000001014	47.2603	-0.280857	0.275342	0.212455	0.362227	Icam4
ENSMUSG00000001016	4841.47	-0.0474884	0.124094	0.690701	0.804838	Ilf2
ENSMUSG00000001017	9252.7	0.228912	0.126968	0.0601627	0.143846	Chtop
ENSMUSG00000001018	5151.4	0.515956	0.151688	0.000292456	0.00201429	Snapin
ENSMUSG00000001021	10.7116	-1.1281	0.831243	0.00484809	0.0200495	S100a3
ENSMUSG00000001025	4759.06	-0.438926	0.258869	0.0431417	0.111306	S100a6
ENSMUSG00000001027	32854.8	1.09996	0.216234	9.01439e-09	2.50401e-07	Scn4a
ENSMUSG00000001029	1640.94	-1.01077	0.182833	1.34772e-09	4.53874e-08	Icam2
ENSMUSG00000001034	913.08	-0.712298	0.261807	0.00115162	0.00624123	Mapk7
ENSMUSG00000001036	3657.76	0.175978	0.126714	0.147859	0.279993	Epn2
ENSMUSG00000001039	317.544	-0.419777	0.230276	0.0359657	0.0971321	B9d1
ENSMUSG00000001052	3264.61	0.17941	0.100156	0.0660887	0.154296	Sec24b
ENSMUSG00000001053	726.471	-1.0831	0.422326	0.000294561	0.00202463	N4bp3
ENSMUSG00000001054	1315.05	-0.151807	0.187408	0.375011	0.540205	Rmnd5b
ENSMUSG00000001056	1064.17	-0.208075	0.242846	0.316925	0.481303	Nhp2
ENSMUSG00000001062	2110.81	0.277584	0.218021	0.149169	0.281785	Vps9d1
ENSMUSG00000001065	1038.3	-0.322843	0.226159	0.10239	0.214504	Zfp276
ENSMUSG00000001082	489.552	-1.16066	0.36367	2.78726e-05	0.000277609	Mfsd10
ENSMUSG00000001089	3937.05	0.203739	0.187562	0.233952	0.388165	Luzp1
ENSMUSG00000001098	3573.45	-0.437956	0.141717	0.00110566	0.00602946	Kctd10
ENSMUSG00000001100	11974.6	0.163059	0.196133	0.358259	0.524001	Poldip2
ENSMUSG00000001103	6.06554	0.145783	0.443842	0.562782	0.70493	Sebox
ENSMUSG00000001105	1469.01	-0.119251	0.178318	0.467923	0.626961	Ift20
ENSMUSG00000001119	34430.7	-1.18034	0.30845	2.22715e-06	3.15864e-05	Col6a1
ENSMUSG00000001120	324.833	-0.693529	0.190968	5.99428e-05	0.000535814	Pcbp3
ENSMUSG00000001123	2948.85	-0.444932	0.22895	0.0255709	0.075036	Lgals9
ENSMUSG00000001127	10216.9	0.26895	0.0986428	0.00516848	0.0210491	Araf
ENSMUSG00000001128	726.293	-0.559724	0.189801	0.00114947	0.00623342	Cfp
ENSMUSG00000001131	358.261	-0.673491	0.434792	0.018554	0.0586224	Timp1
ENSMUSG00000001134	1419.98	0.137844	0.198889	0.442499	0.604259	Uxt
ENSMUSG00000001138	1710.59	0.227837	0.149089	0.1055	0.219196	Cnnm3
ENSMUSG00000001143	3225.52	0.231477	0.131721	0.0660641	0.154275	Lman2l
ENSMUSG00000001150	3823.97	0.131046	0.129817	0.291967	0.453254	Mcm3ap
ENSMUSG00000001151	6314.57	0.188395	0.187577	0.271156	0.431071	Pcnt
ENSMUSG00000001156	631.45	-0.170861	0.172356	0.284444	0.445317	Mxd1
ENSMUSG00000001157	1052.79	-0.110018	0.162061	0.467735	0.626905	Gmcl1
ENSMUSG00000001158	4336.08	0.14792	0.122779	0.210557	0.359936	Snrnp27
ENSMUSG00000001166	63.0338	-0.0221915	0.249703	0.91655	0.953049	Oas1c
ENSMUSG00000001173	3232.72	0.25986	0.169076	0.0977463	0.20698	Ocrl
ENSMUSG00000001175	39606.4	0.506099	0.151336	0.000371507	0.00244663	Calm1
ENSMUSG00000001211	12403.3	-0.148994	0.191773	0.392771	0.557751	Agpat3
ENSMUSG00000001227	771.501	-1.04741	0.342205	7.26356e-05	0.000631883	Sema6b
ENSMUSG00000001228	1341.63	-2.8023	0.336412	6.16049e-18	8.00427e-16	Uhrf1
ENSMUSG00000001229	3737.38	0.321131	0.249983	0.129836	0.255124	Dpp9
ENSMUSG00000001240	2822.36	-0.447949	0.218514	0.0199667	0.0618629	Ramp2
ENSMUSG00000001247	39.4611	0.00896314	0.358329	0.971355	0.985897	Lsr
ENSMUSG00000001248	5731.39	-0.350394	0.148195	0.0122174	0.042171	Gramd1a
ENSMUSG00000001249	734.861	-0.234853	0.268183	0.289308	0.450783	Hpn
ENSMUSG00000001270	792.199	-1.21883	0.429672	7.56992e-05	0.000655064	Ckb
ENSMUSG00000001280	4976.54	0.0791595	0.184348	0.639287	0.765483	Sp1
ENSMUSG00000001281	62.0706	0.229292	0.291778	0.323969	0.48872	Itgb7
ENSMUSG00000001285	954.104	-0.0661788	0.186183	0.697527	0.810214	Myg1
ENSMUSG00000001288	1215.35	-0.530423	0.238112	0.00964725	0.0349687	Rarg
ENSMUSG00000001289	8405.2	0.195935	0.179589	0.235551	0.390134	Pfdn5
ENSMUSG00000001300	2312.61	-0.199614	0.17912	0.225853	0.378344	Efnb2
ENSMUSG00000001305	992.738	0.309258	0.165816	0.0449982	0.115117	Rrp15
ENSMUSG00000001313	325.976	-0.0659349	0.210872	0.725603	0.832075	Rnd2
ENSMUSG00000001323	2833.31	0.457983	0.168615	0.00336866	0.0150792	Srr
ENSMUSG00000001333	4229.53	0.24572	0.168907	0.11714	0.236286	Sync
ENSMUSG00000001334	8434.86	0.118903	0.188816	0.489874	0.644977	Fndc5
ENSMUSG00000001348	225.907	-1.18766	0.766878	0.00287414	0.0132879	Acp5
ENSMUSG00000001349	346.762	-0.513525	0.233841	0.011134	0.0392143	Cnn1
ENSMUSG00000001366	5124.4	0.221087	0.148014	0.113924	0.231726	Fbxo9
ENSMUSG00000001376	3389.23	0.71986	0.171871	5.44975e-06	6.81589e-05	Vps50
ENSMUSG00000001380	4138.95	0.029631	0.125041	0.805263	0.884687	Hars
ENSMUSG00000001383	7165.28	0.151327	0.135639	0.242222	0.397435	Zmat2
ENSMUSG00000001403	1349.74	-0.807691	0.240269	9.09954e-05	0.000769335	Ube2c
ENSMUSG00000001415	6767.37	0.297367	0.154038	0.03995	0.105064	Smg5
ENSMUSG00000001416	13260.6	0.0127029	0.105039	0.901041	0.943289	Cct3
ENSMUSG00000001418	2683.95	-0.122424	0.193443	0.485654	0.641771	Glmp
ENSMUSG00000001419	19818.8	0.305733	0.146426	0.027193	0.0784248	Mef2d
ENSMUSG00000001420	220.518	0.064171	0.439841	0.796435	0.879602	Tmem79
ENSMUSG00000001424	4869.94	-0.107574	0.190285	0.534745	0.682893	Snd1
ENSMUSG00000001435	3502.41	-1.66267	0.33308	3.09342e-09	9.68871e-08	Col18a1
ENSMUSG00000001436	505.161	-0.131029	0.282032	0.565406	0.706942	Slc19a1
ENSMUSG00000001440	16405.8	0.0718631	0.140215	0.590012	0.726788	Kpnb1
ENSMUSG00000001441	9674.12	0.478898	0.139969	0.000307817	0.00209856	Npepps
ENSMUSG00000001444	78.6323	-0.438402	0.280028	0.0545674	0.133739	Tbx21
ENSMUSG00000001445	3958.92	0.197866	0.196904	0.266318	0.425091	Mrpl10
ENSMUSG00000001467	1934.64	-0.014394	0.259262	0.947092	0.971205	Cyp51
ENSMUSG00000001472	17851.5	0.0105836	0.151007	0.940789	0.967994	Tcf25
ENSMUSG00000001473	3660.61	-2.01735	0.280752	8.18152e-15	6.5384e-13	Tubb6
ENSMUSG00000001482	4811.6	0.373703	0.160339	0.0125862	0.0431813	Def8
ENSMUSG00000001493	934.514	-1.79771	0.198337	8.36147e-22	1.68392e-19	Meox1
ENSMUSG00000001494	10.0228	0.314626	0.60949	0.214093	0.364434	Sost
ENSMUSG00000001497	20.6718	0.00408079	0.357854	0.986953	0.994409	Pax9
ENSMUSG00000001504	24.509	0.0618678	0.461923	0.800564	0.882207	Irx2
ENSMUSG00000001506	88118.7	-1.47225	0.733117	0.000524729	0.00324955	Col1a1
ENSMUSG00000001507	669.157	-0.0860172	0.269223	0.698337	0.810968	Itga3
ENSMUSG00000001508	15225.9	0.121791	0.212139	0.518616	0.668956	Sgca
ENSMUSG00000001510	15.5107	-2.22295	1.48964	0.000458683	0.00289756	Dlx3
ENSMUSG00000001517	1080.46	-2.94421	0.274794	8.0683e-28	4.16634e-25	Foxm1
ENSMUSG00000001518	1070.13	-0.0318764	0.167875	0.838284	0.904097	Itfg2
ENSMUSG00000001520	295.511	-0.467528	0.189743	0.00665921	0.0259953	Nrip2
ENSMUSG00000001521	1640.89	-0.236432	0.151572	0.0977921	0.207004	Tulp3
ENSMUSG00000001524	933.165	0.0686314	0.185817	0.686421	0.801754	Gtf2h4
ENSMUSG00000001525	14009.3	-1.33726	0.255733	1.36832e-09	4.60045e-08	Tubb5
ENSMUSG00000001542	2576.31	0.519613	0.208512	0.00511781	0.0208995	Ell2
ENSMUSG00000001552	6167.37	-0.323498	0.25766	0.134692	0.261653	Jup
ENSMUSG00000001555	2187.44	-2.01364	0.334084	1.68786e-11	8.09327e-10	Fkbp10
ENSMUSG00000001558	49.3166	0.108437	0.297863	0.643635	0.769099	Klhl10
ENSMUSG00000001569	2038.82	0.428923	0.107471	3.82751e-05	0.000363595	Nom1
ENSMUSG00000001576	5489.87	-0.348797	0.142283	0.0097027	0.035126	Ergic1
ENSMUSG00000001583	18.8974	0.0110752	0.413581	0.964798	0.981961	Tnk1
ENSMUSG00000001588	72.8288	-0.30603	0.310717	0.203137	0.350832	Acap1
ENSMUSG00000001604	13246.3	0.554227	0.252971	0.0095371	0.034613	Tcea3
ENSMUSG00000001627	4140.38	0.434087	0.211858	0.020982	0.0642183	Ifrd1
ENSMUSG00000001630	1845.22	0.473912	0.171506	0.00277986	0.0129233	Stk38l
ENSMUSG00000001632	1793.39	-0.193619	0.177882	0.23741	0.392256	Brpf1
ENSMUSG00000001642	14144.4	0.152327	0.145151	0.267995	0.427193	Akr1b3
ENSMUSG00000001656	505.549	-0.0303298	0.29814	0.897019	0.941253	Hoxc11
ENSMUSG00000001657	168.27	-0.0991797	0.30238	0.674359	0.79242	Hoxc8
ENSMUSG00000001661	331.033	0.088135	0.246063	0.67436	0.79242	Hoxc6
ENSMUSG00000001663	416.557	0.00766039	0.256674	0.971651	0.985897	Gstt1
ENSMUSG00000001665	246.984	-0.267283	0.19022	0.122442	0.244383	Gstt3
ENSMUSG00000001666	138.227	-0.666789	0.339482	0.00924658	0.0337839	Ddt
ENSMUSG00000001672	11.1727	-0.473256	0.544115	0.0947188	0.202241	Marveld3
ENSMUSG00000001674	1740.05	0.341012	0.110835	0.00148138	0.00767323	Ddx18
ENSMUSG00000001687	5997.91	0.726096	0.134506	1.32008e-08	3.50727e-07	Ubl3
ENSMUSG00000001700	2077.37	0.350025	0.225536	0.0759354	0.171288	Gramd3
ENSMUSG00000001707	1320.34	0.141505	0.134276	0.269792	0.42931	Eef1e1
ENSMUSG00000001729	8179.42	-0.421861	0.264885	0.0554711	0.135286	Akt1
ENSMUSG00000001739	537.356	-0.0276923	0.333841	0.910075	0.948605	Cldn15
ENSMUSG00000001741	748.787	-0.335069	0.189589	0.052026	0.128701	Il16
ENSMUSG00000001750	1464.29	-0.831786	0.245891	7.43123e-05	0.000644728	Tcirg1
ENSMUSG00000001751	504.785	-0.344772	0.25882	0.111958	0.22879	Naglu
ENSMUSG00000001755	1315.45	0.010451	0.251926	0.960869	0.979844	Coasy
ENSMUSG00000001761	2273.34	-0.805719	0.195104	4.56085e-06	5.84666e-05	Smo
ENSMUSG00000001763	355.526	0.0610147	0.196997	0.732038	0.836746	Tspan33
ENSMUSG00000001767	1804.4	0.388454	0.147114	0.00515412	0.0210077	Crnkl1
ENSMUSG00000001768	2052.07	-0.017378	0.160942	0.908158	0.947659	Rin2
ENSMUSG00000001773	9.38688	-0.231944	0.461605	0.366285	0.531955	Folh1
ENSMUSG00000001774	5304.32	0.464382	0.206682	0.0118091	0.0410795	Chordc1
ENSMUSG00000001783	6114.61	0.117589	0.13095	0.348206	0.513323	Rtcb
ENSMUSG00000001785	2671.34	0.58536	0.126959	1.41519e-06	2.13808e-05	Pwp1
ENSMUSG00000001786	1089.71	0.361446	0.134625	0.00484663	0.0200495	Fbxo7
ENSMUSG00000001794	19089	-0.157058	0.178498	0.339382	0.504252	Capns1
ENSMUSG00000001802	578.761	-0.344168	0.217646	0.0731835	0.166652	Lrp3
ENSMUSG00000001819	10.838	0.0494267	0.582205	0.814825	0.890328	Hoxd13
ENSMUSG00000001823	2.93122	0	0.597287	1	1	Hoxd12
ENSMUSG00000001827	18.404	-0.0672662	0.369325	0.788835	0.874654	Folr1
ENSMUSG00000001829	6436.46	0.601197	0.207922	0.00116012	0.00627887	Clpb
ENSMUSG00000001833	15272.1	0.193362	0.209858	0.30131	0.464027	Septin7
ENSMUSG00000001844	1916.97	0.016799	0.212191	0.929085	0.961602	Zdhhc4
ENSMUSG00000001847	18137.2	0.387358	0.0977426	4.7887e-05	0.000440565	Rac1
ENSMUSG00000001855	2007.84	0.191734	0.156309	0.191393	0.336903	Nup214
ENSMUSG00000001864	1039.84	-1.67679	0.272626	3.82213e-12	2.08037e-10	Aif1l
ENSMUSG00000001865	10237.7	-0.607318	0.412137	0.0286399	0.081558	Cpa3
ENSMUSG00000001870	3250.05	0.223598	0.161128	0.137721	0.265769	Ltbp1
ENSMUSG00000001891	75932.2	0.635771	0.294626	0.00710336	0.0273632	Ugp2
ENSMUSG00000001909	2738.03	0.24054	0.201456	0.184308	0.328099	Trmt1
ENSMUSG00000001910	3478.61	-0.269752	0.209099	0.147961	0.280108	Nacc1
ENSMUSG00000001911	9559.78	-0.0152033	0.230738	0.939621	0.967138	Nfix
ENSMUSG00000001918	1801.32	-0.735019	0.242387	0.000399565	0.00258657	Slc1a5
ENSMUSG00000001924	19637.5	0.273101	0.137016	0.0363356	0.0979239	Uba1
ENSMUSG00000001930	3146.49	0.140468	0.199528	0.435016	0.597557	Vwf
ENSMUSG00000001942	1062.61	0.520406	0.173643	0.00114485	0.00621459	Siae
ENSMUSG00000001943	1264.86	-0.147727	0.19696	0.406845	0.570336	Vsig2
ENSMUSG00000001946	7014.94	-0.341259	0.182281	0.0409915	0.107072	Esam
ENSMUSG00000001948	191.329	0.559729	0.267575	0.0116887	0.0407334	Spa17
ENSMUSG00000001962	2210.49	0.52142	0.168113	0.000810638	0.00466975	Fam50a
ENSMUSG00000001964	2229.64	0.178914	0.150816	0.208446	0.357116	Emd
ENSMUSG00000001983	3976	0.531113	0.258425	0.0143373	0.0479235	Taco1
ENSMUSG00000001985	82.5328	-0.0816508	0.313104	0.733311	0.837641	Grik3
ENSMUSG00000001986	609.044	-0.372841	0.264359	0.0899971	0.194615	Gria3
ENSMUSG00000001995	1850.65	-0.173315	0.196599	0.329712	0.495085	Sipa1l2
ENSMUSG00000001998	1259.52	0.452324	0.252182	0.0339518	0.0927755	Ap4e1
ENSMUSG00000001999	1417.48	-0.00615724	0.190133	0.971644	0.985897	Blvra
ENSMUSG00000002006	355.236	-0.505294	0.22161	0.00936523	0.0341431	Pdzd4
ENSMUSG00000002007	7119.88	-0.512002	0.168887	0.00105493	0.00581265	Srpk3
ENSMUSG00000002010	43034.6	0.234503	0.265715	0.287311	0.448227	Idh3g
ENSMUSG00000002012	795.824	-0.40704	0.230931	0.0424213	0.109768	Pnck
ENSMUSG00000002014	3411.23	-0.194272	0.181516	0.243714	0.399134	Ssr4
ENSMUSG00000002015	5747.58	-0.188407	0.192985	0.282154	0.442996	Bcap31
ENSMUSG00000002017	6729.93	0.191159	0.143396	0.159852	0.296541	Fam98a
ENSMUSG00000002020	451.099	-0.779287	0.302695	0.00123283	0.00659265	Ltbp2
ENSMUSG00000002028	3939.22	0.189088	0.166559	0.222598	0.374497	Kmt2a
ENSMUSG00000002031	2431.3	0.0025473	0.137805	0.984524	0.992856	Ift46
ENSMUSG00000002032	2099.78	-0.396285	0.217375	0.0388457	0.103004	Tmem25
ENSMUSG00000002043	413.531	-0.559179	0.388244	0.03806	0.101468	Trappc6a
ENSMUSG00000002052	6707.85	0.462135	0.142136	0.000594394	0.00359943	Supt6
ENSMUSG00000002055	1386.58	-0.701114	0.230226	0.000453115	0.00286868	Spag5
ENSMUSG00000002058	491.502	-0.383878	0.234665	0.0585214	0.140858	Unc119
ENSMUSG00000002059	1106.92	-1.07013	0.244112	3.41238e-07	6.19116e-06	Rab34
ENSMUSG00000002064	4837.25	0.137447	0.156866	0.350649	0.516245	Sdf2
ENSMUSG00000002068	813.68	-2.36744	0.247974	6.46515e-23	1.58782e-20	Ccne1
ENSMUSG00000002076	106.375	-1.17437	0.351193	1.51444e-05	0.00016336	Hsf2bp
ENSMUSG00000002083	76.5935	-0.460979	0.424669	0.0908204	0.196143	Bbc3
ENSMUSG00000002100	9.11988	0.155343	0.577468	0.493365	0.647584	Mybpc3
ENSMUSG00000002102	18793.5	0.212594	0.177925	0.194559	0.340834	Psmc3
ENSMUSG00000002103	3532.78	0.41864	0.148067	0.00271316	0.0126688	Acp2
ENSMUSG00000002104	1813.19	0.226658	0.280089	0.318737	0.483216	Rapsn
ENSMUSG00000002105	2355.7	-0.192965	0.223629	0.325293	0.490423	Slc39a13
ENSMUSG00000002107	7112.59	0.627325	0.185017	0.000196723	0.00145068	Celf2
ENSMUSG00000002108	946.38	0.566953	0.413331	0.0399514	0.105064	Nr1h3
ENSMUSG00000002109	862.432	-0.0393271	0.148859	0.779837	0.868455	Ddb2
ENSMUSG00000002111	95.5074	-0.760325	0.342961	0.00334293	0.0150007	Spi1
ENSMUSG00000002129	3479.07	-0.123725	0.107666	0.236613	0.391387	Sf3a1
ENSMUSG00000002147	3600.07	0.0176797	0.153071	0.902417	0.944338	Stat6
ENSMUSG00000002190	4.97367	0.27312	0.568546	0.275166	0.435555	Clgn
ENSMUSG00000002204	36.6653	0.408178	0.360887	0.113298	0.230802	Napsa
ENSMUSG00000002205	1956.09	0.374404	0.187103	0.0281331	0.0804774	Vrk3
ENSMUSG00000002210	737.809	-0.184409	0.238749	0.369545	0.535261	Smg9
ENSMUSG00000002221	1699.38	-0.0769255	0.133244	0.545857	0.69195	Paxip1
ENSMUSG00000002222	15749.9	1.29206	0.20276	1.65604e-12	9.58363e-11	Rmnd5a
ENSMUSG00000002227	554.105	-0.828624	0.269818	0.000217511	0.00157514	Mov10
ENSMUSG00000002228	5005.85	-0.0749965	0.186239	0.659684	0.780574	Ppm1j
ENSMUSG00000002233	3975	-0.777019	0.258211	0.000347299	0.00231215	Rhoc
ENSMUSG00000002249	1110.31	-0.315308	0.23463	0.120283	0.241153	Tead3
ENSMUSG00000002250	2308.44	-0.159466	0.242452	0.442598	0.604344	Ppard
ENSMUSG00000002257	154.241	-0.677133	0.287979	0.00367638	0.0161573	Def6
ENSMUSG00000002265	45917.7	-0.8902	0.277786	0.000100683	0.000835461	Peg3
ENSMUSG00000002266	20983.5	-1.64021	0.370903	5.30469e-08	1.2017e-06	Zim1
ENSMUSG00000002274	1182.8	-0.543854	0.205191	0.00300001	0.0137405	Metrn
ENSMUSG00000002279	1263.48	0.048946	0.24719	0.816041	0.890846	Lmf1
ENSMUSG00000002280	3966.18	0.0966598	0.189965	0.576481	0.716695	Ciao3
ENSMUSG00000002289	1584.89	-0.386845	0.541196	0.153817	0.287892	Angptl4
ENSMUSG00000002297	684.89	-1.76851	0.215186	1.22437e-18	1.66606e-16	Dbf4
ENSMUSG00000002307	1344.38	0.0793149	0.199039	0.658832	0.779841	Daxx
ENSMUSG00000002308	947.039	-0.0594183	0.254496	0.781679	0.869967	Cd320
ENSMUSG00000002319	1626.78	-0.165521	0.256924	0.442955	0.60443	Ipo4
ENSMUSG00000002320	1942.21	-0.0345727	0.16988	0.82655	0.896869	Tm9sf1
ENSMUSG00000002324	11.5103	-1.02575	0.710902	0.00548344	0.0220774	Rec8
ENSMUSG00000002325	1416.74	0.168732	0.224004	0.390352	0.555722	Irf9
ENSMUSG00000002326	1088.51	-0.352931	0.13555	0.00626701	0.0247376	Gmpr2
ENSMUSG00000002329	2727.5	0.0153174	0.124899	0.898483	0.941934	Mdp1
ENSMUSG00000002332	3551	0.196744	0.18455	0.244177	0.399795	Dhrs1
ENSMUSG00000002341	9.45042	-0.446573	0.60934	0.10958	0.225395	Ncan
ENSMUSG00000002342	4988.95	0.0842637	0.173574	0.599914	0.735073	Tmem161a
ENSMUSG00000002343	909.496	-0.266273	0.239951	0.196571	0.343016	Armc6
ENSMUSG00000002345	622.03	-0.0503467	0.221233	0.79597	0.879383	Borcs8
ENSMUSG00000002346	5142.8	-0.0150895	0.341298	0.951243	0.97362	Slc25a42
ENSMUSG00000002365	3020.63	0.281421	0.105666	0.00610687	0.0242242	Snx9
ENSMUSG00000002372	4286.53	0.00440344	0.217124	0.981707	0.991255	Ranbp3
ENSMUSG00000002379	15405.6	-0.163	0.29029	0.481502	0.638084	Ndufa11
ENSMUSG00000002393	607.074	-0.455663	0.240161	0.0271367	0.0783184	Nr2f6
ENSMUSG00000002395	3272.2	-0.104673	0.279365	0.644285	0.769406	Use1
ENSMUSG00000002396	367.236	-0.169047	0.254089	0.430042	0.593031	Ocel1
ENSMUSG00000002409	2824.25	-0.331749	0.24581	0.113493	0.231083	Dyrk1b
ENSMUSG00000002413	1813.7	0.00300615	0.195613	0.986465	0.993967	Braf
ENSMUSG00000002416	624.28	-0.461209	0.198983	0.00998686	0.0359924	Ndufb2
ENSMUSG00000002428	1169.23	0.0169943	0.18725	0.920873	0.955804	Hltf
ENSMUSG00000002455	4282.49	0.304622	0.0988599	0.00157067	0.00806187	Prpf6
ENSMUSG00000002458	487.298	-1.04092	0.159522	2.39677e-12	1.36738e-10	Rgs19
ENSMUSG00000002459	6.4906	0.0484986	0.543049	0.828223	0.897862	Rgs20
ENSMUSG00000002475	147.229	0.932076	0.187865	4.54836e-08	1.05287e-06	Abhd3
ENSMUSG00000002477	2297.22	-0.318512	0.142701	0.0185348	0.0585802	Snrpd1
ENSMUSG00000002486	724.274	-0.262584	0.192001	0.132065	0.258144	Tchp
ENSMUSG00000002489	666.695	-0.0226429	0.248299	0.914546	0.951682	Tiam1
ENSMUSG00000002496	8178.39	0.557089	0.195792	0.00160204	0.00819286	Tsc2
ENSMUSG00000002500	34759	-0.0724094	0.233073	0.720175	0.827736	Rpl3l
ENSMUSG00000002504	4459.59	-0.0256212	0.282647	0.910553	0.948813	Slc9a3r2
ENSMUSG00000002524	5372.55	-0.203451	0.203754	0.265846	0.42454	Puf60
ENSMUSG00000002546	7612.52	0.146777	0.139188	0.267804	0.427092	Golga2
ENSMUSG00000002550	2040.8	-0.213998	0.332692	0.385235	0.550347	Uck1
ENSMUSG00000002565	185.844	0.689737	0.307242	0.00446564	0.0188303	Scin
ENSMUSG00000002578	132.739	-0.0580462	0.295931	0.803705	0.883877	Ikzf4
ENSMUSG00000002580	1885.18	0.129341	0.18686	0.448721	0.609601	Mien1
ENSMUSG00000002588	14.9113	0.64896	0.712237	0.0398495	0.104873	Pon1
ENSMUSG00000002602	6840.44	-0.511457	0.264336	0.0201592	0.0623539	Axl
ENSMUSG00000002603	481.467	-1.17684	0.325092	5.21403e-06	6.56694e-05	Tgfb1
ENSMUSG00000002608	3227.59	0.23962	0.170577	0.129721	0.254972	Ccdc97
ENSMUSG00000002617	467.076	-0.000985976	0.237742	0.996161	1	Zfp40
ENSMUSG00000002625	4273.36	0.176555	0.150571	0.213861	0.3641	Akap8l
ENSMUSG00000002635	1020.27	0.10467	0.180826	0.528874	0.678203	Pdcd2l
ENSMUSG00000002658	2260.04	-0.148734	0.204015	0.416587	0.579676	Gtf2f1
ENSMUSG00000002660	1632.9	-0.00357098	0.27703	0.987369	0.994729	Clpp
ENSMUSG00000002661	676.632	-0.176631	0.249096	0.403585	0.567227	Alkbh7
ENSMUSG00000002668	114.801	-0.575253	0.25548	0.0075352	0.028654	Dennd1c
ENSMUSG00000002679	1312.22	0.0770544	0.170835	0.626883	0.755976	Med6
ENSMUSG00000002688	809.11	0.378412	0.236764	0.063875	0.150338	Prkd1
ENSMUSG00000002699	277.014	-0.827383	0.332941	0.00122263	0.00654854	Lcp2
ENSMUSG00000002718	8587	0.426442	0.166044	0.00569401	0.0228384	Cse1l
ENSMUSG00000002728	4820.55	0.223463	0.155295	0.12559	0.248929	Naa20
ENSMUSG00000002731	1100.95	-0.1587	0.147032	0.253894	0.41096	Prkra
ENSMUSG00000002732	1719.36	-0.520623	0.179289	0.00153656	0.00791226	Fkbp7
ENSMUSG00000002733	1300.12	0.548717	0.143419	5.14373e-05	0.000468519	Plekha3
ENSMUSG00000002741	8309.03	0.690055	0.141622	2.52005e-07	4.74755e-06	Ykt6
ENSMUSG00000002748	8594.59	0.300478	0.13514	0.0196787	0.0611779	Baz1b
ENSMUSG00000002763	2102.94	0.0513781	0.294891	0.825566	0.896429	Pex6
ENSMUSG00000002767	4304.96	-0.0821178	0.244324	0.694068	0.807314	Mrpl2
ENSMUSG00000002768	1937.23	-0.127022	0.216274	0.507004	0.659483	Mea1
ENSMUSG00000002769	42.8654	-0.0369874	0.32052	0.878399	0.929541	Gnmt
ENSMUSG00000002771	90.6828	-1.0938	0.359527	6.23402e-05	0.000554536	Grin2d
ENSMUSG00000002778	4955.64	-0.130886	0.143445	0.336169	0.501304	Kdelr1
ENSMUSG00000002781	4250.16	0.0568084	0.260587	0.794045	0.878111	Tmem143
ENSMUSG00000002791	5.8474	-0.0927276	0.483303	0.701601	0.81335	Pdxk-ps
ENSMUSG00000002797	382.999	0.0715563	0.179638	0.665155	0.784743	Ggct
ENSMUSG00000002799	2861.22	-0.364835	0.314137	0.132196	0.258249	Jag2
ENSMUSG00000002803	1674.07	0.963676	0.203581	1.18698e-07	2.43839e-06	Btbd6
ENSMUSG00000002804	500.899	-0.557643	0.303695	0.0200752	0.0621608	Nudt14
ENSMUSG00000002808	10878.8	0.410312	0.191081	0.0179704	0.0572365	Epdr1
ENSMUSG00000002812	9105.01	0.27825	0.173783	0.0831491	0.18313	Flii
ENSMUSG00000002814	740.928	-0.107109	0.144516	0.434358	0.597061	Top3a
ENSMUSG00000002820	3157.05	0.439106	0.262697	0.0450833	0.115264	Atg4d
ENSMUSG00000002825	613.407	0.122145	0.223387	0.533305	0.68192	Qtrt1
ENSMUSG00000002831	29514.5	0.131329	0.335413	0.593715	0.729831	Plin4
ENSMUSG00000002833	3125.96	-0.162047	0.236453	0.427328	0.590257	Hdgfl2
ENSMUSG00000002835	788.635	-1.53124	0.325294	1.39665e-08	3.66715e-07	Chaf1a
ENSMUSG00000002844	2907.71	-0.342699	0.213888	0.0706649	0.162618	Adprh
ENSMUSG00000002845	1897.56	-0.271479	0.146679	0.0502743	0.125337	Tmem39a
ENSMUSG00000002846	2715.97	0.215343	0.182664	0.198546	0.345459	Timmdc1
ENSMUSG00000002847	555.801	0.468407	0.211731	0.0126754	0.0434354	Pla1a
ENSMUSG00000002870	1267.75	-0.912269	0.269046	4.67874e-05	0.000431631	Mcm2
ENSMUSG00000002871	1892.95	-0.26251	0.241161	0.204541	0.352361	Tpra1
ENSMUSG00000002881	2970.61	-0.129948	0.183651	0.440131	0.602059	Nab1
ENSMUSG00000002885	3749.38	-0.688075	0.179717	2.84817e-05	0.000282976	Adgre5
ENSMUSG00000002897	509.782	-0.4169	0.217391	0.0297393	0.0839323	Il17ra
ENSMUSG00000002900	14206.8	-1.1587	0.277973	5.69747e-07	9.74948e-06	Lamb1
ENSMUSG00000002908	1046.5	0.662954	0.244213	0.00148809	0.00770205	Kcnn1
ENSMUSG00000002910	5702	0.707255	0.435569	0.0140238	0.0471257	Arrdc2
ENSMUSG00000002944	55101.1	0.346032	0.293865	0.139204	0.268117	Cd36
ENSMUSG00000002948	3740.22	0.413925	0.172777	0.00947866	0.0344444	Map2k7
ENSMUSG00000002949	9876.9	-0.0851426	0.214785	0.654876	0.776904	Timm44
ENSMUSG00000002957	5991.58	0.295744	0.138706	0.0249432	0.0736233	Ap2a2
ENSMUSG00000002963	1796.4	0.0786381	0.223028	0.688051	0.803099	Pnkp
ENSMUSG00000002968	2845.13	0.0626589	0.234371	0.757487	0.854049	Med25
ENSMUSG00000002980	4226.82	-0.50969	0.300445	0.0322446	0.0893103	Bcam
ENSMUSG00000002981	5609.95	0.0621026	0.145146	0.651667	0.774585	Clptm1
ENSMUSG00000002983	486.869	-0.277221	0.214718	0.145061	0.276175	Relb
ENSMUSG00000002984	2598.52	-0.235159	0.293654	0.313426	0.47714	Tomm40
ENSMUSG00000002985	3624.83	-0.244884	0.33566	0.322846	0.487647	Apoe
ENSMUSG00000002996	9090.23	0.647309	0.151299	5.10216e-06	6.43006e-05	Hbp1
ENSMUSG00000002997	4405.2	-0.540694	0.559662	0.0646243	0.151792	Prkar2b
ENSMUSG00000003031	4139.66	0.217651	0.167437	0.162137	0.299648	Cdkn1b
ENSMUSG00000003032	1597.66	0.0974615	0.231267	0.627798	0.756716	Klf4
ENSMUSG00000003033	3163.09	-0.106571	0.194609	0.545846	0.69195	Ap1m1
ENSMUSG00000003037	2331.19	-0.369289	0.131263	0.00322782	0.0145915	Rab8a
ENSMUSG00000003038	1647.14	-1.25699	0.192763	7.26546e-13	4.43391e-11	Hmgn2
ENSMUSG00000003039	2604.93	-0.190278	0.147403	0.172193	0.313313	Fam32a
ENSMUSG00000003051	47.0509	0.225063	0.372673	0.377036	0.542056	Elf3
ENSMUSG00000003062	1099.13	0.0503158	0.131123	0.688537	0.803479	Stard3nl
ENSMUSG00000003068	5876.79	0.207906	0.262607	0.341919	0.506615	Stk11
ENSMUSG00000003070	69.1692	-0.714587	0.361707	0.00711934	0.0273944	Efna2
ENSMUSG00000003072	24082.3	-0.215936	0.306797	0.364794	0.530171	Atp5d
ENSMUSG00000003099	6150.37	0.165194	0.200841	0.361003	0.526905	Ppp5c
ENSMUSG00000003119	1786.83	0.204969	0.198427	0.252399	0.409232	Cdk12
ENSMUSG00000003123	4045.91	0.0647587	0.479595	0.788406	0.874371	Lipe
ENSMUSG00000003131	4614.4	-0.3014	0.161282	0.0454288	0.115882	Pafah1b2
ENSMUSG00000003134	1958.22	0.108662	0.12193	0.3547	0.520269	Tbc1d8
ENSMUSG00000003135	2602.15	0.419018	0.136038	0.00120753	0.0064849	Cnot11
ENSMUSG00000003153	494.253	2.98634	0.214462	4.46539e-45	1.79857e-41	Slc2a3
ENSMUSG00000003154	3358.16	0.493854	0.119938	1.84214e-05	0.000195258	Foxj2
ENSMUSG00000003161	2763.52	-0.471388	0.154786	0.00115701	0.00626539	Sri
ENSMUSG00000003166	3469.58	-0.0417365	0.163562	0.784667	0.871858	Dgcr2
ENSMUSG00000003184	1815.61	-0.331634	0.224034	0.091107	0.196551	Irf3
ENSMUSG00000003190	602.579	-0.380046	0.24444	0.0687427	0.159164	Bcl2l12
ENSMUSG00000003198	615.932	0.00427944	0.178346	0.979228	0.989844	Zfp959
ENSMUSG00000003199	3104.83	0.192396	0.258475	0.374372	0.539654	Mpnd
ENSMUSG00000003200	1871.64	-0.784953	0.274908	0.00053608	0.00330459	Sh3gl1
ENSMUSG00000003206	26.1649	-0.515437	0.401408	0.057224	0.138647	Ebi3
ENSMUSG00000003208	520.912	-0.290436	0.189556	0.0922704	0.198383	Yju2
ENSMUSG00000003226	9494.39	0.329191	0.226798	0.0964858	0.204971	Ranbp2
ENSMUSG00000003227	33.2248	-0.395613	0.286302	0.086614	0.189066	Edar
ENSMUSG00000003228	1560.11	-0.160828	0.16669	0.299983	0.462656	Grk5
ENSMUSG00000003233	4335.27	-0.137025	0.106957	0.187188	0.331788	Dvl3
ENSMUSG00000003234	5003.32	0.437777	0.147462	0.00164592	0.00838532	Abcf3
ENSMUSG00000003235	6092.29	0.412955	0.138255	0.00166672	0.00847416	Eif2b5
ENSMUSG00000003269	1996.55	-0.0418318	0.187222	0.806806	0.885673	Cyth2
ENSMUSG00000003273	525.001	0.468093	0.235305	0.0212731	0.0649022	Car11
ENSMUSG00000003279	74.4887	-0.428851	0.27173	0.0554084	0.135224	Dlgap1
ENSMUSG00000003282	239.674	-0.58504	0.380916	0.0292947	0.0829887	Plag1
ENSMUSG00000003283	123.764	-0.359448	0.271336	0.107757	0.222621	Hck
ENSMUSG00000003299	4003.99	-0.0581023	0.266612	0.792297	0.876755	Mrpl4
ENSMUSG00000003308	5510.32	0.224283	0.205909	0.223675	0.375601	Keap1
ENSMUSG00000003316	8337.55	0.138894	0.202741	0.445894	0.607116	Glg1
ENSMUSG00000003341	5.45118	-0.383748	0.66334	0.144144	0.274975	Atp8b3
ENSMUSG00000003344	2180.01	0.0396688	0.296559	0.86524	0.921587	Btbd2
ENSMUSG00000003345	4498.53	-0.14609	0.281443	0.521169	0.671342	Csnk1g2
ENSMUSG00000003346	2064.88	-0.168798	0.295216	0.469921	0.628444	Abhd17a
ENSMUSG00000003348	1129.61	-0.435723	0.175371	0.00698309	0.0270083	Mob3a
ENSMUSG00000003352	784.851	-1.96027	0.311623	2.87687e-12	1.59607e-10	Cacnb3
ENSMUSG00000003354	10.4881	-0.642078	0.489901	0.0296051	0.083656	Ccdc65
ENSMUSG00000003355	303.39	-1.44364	0.313217	2.6082e-08	6.42133e-07	Fkbp11
ENSMUSG00000003360	6689.55	0.343382	0.186061	0.0431765	0.111364	Ddx23
ENSMUSG00000003363	1906.99	-0.549953	0.277702	0.0155436	0.0509414	Pld3
ENSMUSG00000003378	429.314	-0.692607	0.290529	0.00314095	0.0142692	Grik5
ENSMUSG00000003379	18.6837	0.102004	0.362274	0.684204	0.800092	Cd79a
ENSMUSG00000003380	3391.62	-0.0819095	0.300855	0.727911	0.83401	Rabac1
ENSMUSG00000003382	1765.26	0.089648	0.170164	0.570387	0.711051	Etv3
ENSMUSG00000003402	3013.45	-0.249763	0.223233	0.202244	0.349944	Prkcsh
ENSMUSG00000003410	8.00774	-1.94542	1.12558	0.000564294	0.00344478	Elavl3
ENSMUSG00000003411	19.8703	0.0715709	0.316288	0.766106	0.859724	Rab3b
ENSMUSG00000003418	171.663	0.335116	0.232764	0.0967695	0.205444	St8sia6
ENSMUSG00000003420	4463.3	-0.440584	0.244177	0.0347085	0.0944203	Fcgrt
ENSMUSG00000003421	2098.06	-0.220672	0.251506	0.2998	0.462497	Nosip
ENSMUSG00000003423	2242.35	-0.107753	0.242027	0.603466	0.737974	Pih1d1
ENSMUSG00000003429	30662.6	-0.0389993	0.164598	0.799542	0.881335	Rps11
ENSMUSG00000003435	9427.44	0.190972	0.18555	0.260417	0.418625	Supt5
ENSMUSG00000003437	3440.8	-0.0199062	0.161291	0.895064	0.940023	Paf1
ENSMUSG00000003438	3345.42	-0.00693978	0.2505	0.973914	0.987	Timm50
ENSMUSG00000003444	1145.07	-0.139893	0.255524	0.515227	0.665992	Med29
ENSMUSG00000003452	102.19	-0.110135	0.279632	0.6273	0.756253	Bicd1
ENSMUSG00000003458	5326.46	0.105126	0.142517	0.437231	0.599414	Ncstn
ENSMUSG00000003464	16298.4	0.254027	0.125956	0.0355915	0.0963409	Pex19
ENSMUSG00000003469	364.566	-0.185537	0.244928	0.374942	0.540205	Phyhip
ENSMUSG00000003476	4910.36	0.480233	0.214445	0.0113682	0.0398925	Crhr2
ENSMUSG00000003477	178.213	3.49479	0.765468	9.18188e-08	1.96091e-06	Inmt
ENSMUSG00000003484	5.70846	-0.313603	0.553735	0.226066	0.378575	Cyp4f18
ENSMUSG00000003500	2749.19	-0.295313	0.363203	0.247153	0.403357	Impdh1
ENSMUSG00000003518	13676	0.142658	0.140704	0.286158	0.44712	Dusp3
ENSMUSG00000003526	578.494	0.465065	0.306814	0.0530633	0.130737	Prodh
ENSMUSG00000003527	1063.86	-0.149671	0.191345	0.389769	0.555234	Ess2
ENSMUSG00000003528	927.76	-0.466067	0.35615	0.0707925	0.162792	Slc25a1
ENSMUSG00000003531	1593.87	0.23399	0.267807	0.290671	0.451999	Dgcr6
ENSMUSG00000003534	2459.76	-0.53239	0.258586	0.0141454	0.0473922	Ddr1
ENSMUSG00000003541	295.543	0.185412	0.302347	0.432914	0.595645	Ier3
ENSMUSG00000003545	72.0659	0.0772153	0.37118	0.758772	0.854828	Fosb
ENSMUSG00000003546	1684.58	-0.0393616	0.252549	0.853628	0.913503	Klc4
ENSMUSG00000003549	1618.21	-0.0556004	0.24262	0.789025	0.874673	Ercc1
ENSMUSG00000003559	6176.97	0.230535	0.123685	0.0524963	0.129641	As3mt
ENSMUSG00000003573	605.274	-1.05835	0.280428	4.99866e-06	6.32734e-05	Homer3
ENSMUSG00000003575	1378.99	-0.011022	0.220274	0.954717	0.97565	Crtc1
ENSMUSG00000003581	1124.16	-0.26047	0.231322	0.194936	0.341167	Rnf215
ENSMUSG00000003585	173.044	-1.73761	0.220427	1.7441e-17	2.11592e-15	Sec14l2
ENSMUSG00000003604	1484.2	0.185203	0.167512	0.234536	0.388868	Aven
ENSMUSG00000003617	1220.64	0.39726	0.200787	0.0276857	0.0795156	Cp
ENSMUSG00000003623	4935.1	0.29884	0.184566	0.076642	0.172534	Crot
ENSMUSG00000003644	926.757	-0.0442862	0.249865	0.834438	0.901871	Rps6ka1
ENSMUSG00000003657	11.6733	-1.76239	1.33529	0.00133334	0.00702751	Calb2
ENSMUSG00000003660	7921.92	0.632053	0.136471	1.06228e-06	1.67265e-05	Snrnp200
ENSMUSG00000003662	3572.62	0.406333	0.129	0.000989257	0.0054959	Ciao1
ENSMUSG00000003665	20.3171	-0.435782	0.454772	0.112308	0.229249	Has1
ENSMUSG00000003680	461.245	-0.508526	0.195183	0.00389969	0.0169126	Taf6l
ENSMUSG00000003721	5557.66	0.695677	0.164698	5.22699e-06	6.57503e-05	Insig2
ENSMUSG00000003731	10277.3	0.659924	0.169168	2.41586e-05	0.000246594	Kpna6
ENSMUSG00000003746	2103.85	-0.385367	0.255407	0.0731682	0.166652	Man1a
ENSMUSG00000003752	549.9	0.0790782	0.177009	0.62823	0.756946	Itpkc
ENSMUSG00000003762	310.168	-0.45996	0.279196	0.0434099	0.111784	Coq8b
ENSMUSG00000003778	4160.72	0.00409457	0.119281	0.971614	0.985897	Brd8
ENSMUSG00000003779	1270.42	-2.36667	0.280345	1.3266e-18	1.79305e-16	Kif20a
ENSMUSG00000003808	2712.29	-0.0825187	0.173943	0.608131	0.7416	Farsa
ENSMUSG00000003809	4123.97	0.293764	0.213083	0.120348	0.241211	Gcdh
ENSMUSG00000003810	14407.1	0.269723	0.181079	0.104628	0.217879	Mast2
ENSMUSG00000003812	664.614	0.0838499	0.214216	0.65915	0.78008	Dnase2a
ENSMUSG00000003813	8747.45	0.401803	0.229508	0.0442014	0.113426	Rad23a
ENSMUSG00000003814	24852	-0.270263	0.129107	0.028802	0.0819358	Calr
ENSMUSG00000003824	147.644	-1.67257	0.37152	3.63008e-08	8.58054e-07	Syce2
ENSMUSG00000003847	6327.75	0.145896	0.192399	0.403925	0.567507	Nfat5
ENSMUSG00000003848	1732.22	-0.0932543	0.191907	0.593031	0.729213	Nob1
ENSMUSG00000003849	579.246	2.02637	0.281517	7.70217e-15	6.17984e-13	Nqo1
ENSMUSG00000003863	34.8939	-0.467657	0.399267	0.0815805	0.180723	Ppfia3
ENSMUSG00000003865	48160.7	0.657379	0.214889	0.000532676	0.00328563	Gys1
ENSMUSG00000003868	1818.78	-0.0900606	0.259961	0.678537	0.795729	Ruvbl2
ENSMUSG00000003872	19.4418	-0.441283	0.433024	0.105395	0.219022	Lin7b
ENSMUSG00000003873	465.175	-0.244564	0.283171	0.285093	0.445852	Bax
ENSMUSG00000003882	53.9054	0.147317	0.379391	0.560996	0.703393	Il7r
ENSMUSG00000003923	4832.81	0.416125	0.164294	0.00648416	0.0254303	Tfam
ENSMUSG00000003929	1045.28	0.0517176	0.23311	0.798086	0.8805	Zfp81
ENSMUSG00000003934	194.819	-0.311834	0.225724	0.114155	0.232026	Efnb3
ENSMUSG00000003948	1818.83	0.15511	0.230565	0.439309	0.601267	Mmd
ENSMUSG00000003949	564.898	0.784496	0.265285	0.000393431	0.00255604	Hlf
ENSMUSG00000003955	4904.28	0.0129489	0.196618	0.941985	0.968779	Fam162a
ENSMUSG00000003970	19578.6	-0.125036	0.283193	0.58414	0.721983	Rpl8
ENSMUSG00000003974	4.54075	-0.0493287	0.586806	0.813805	0.889799	Grm3
ENSMUSG00000003992	1968.91	0.533488	0.164297	0.000474018	0.00297483	Ssbp2
ENSMUSG00000004018	434.178	-0.0075638	0.178456	0.963313	0.981194	Fancl
ENSMUSG00000004031	63.6727	0.221413	0.267714	0.317231	0.481604	Brinp2
ENSMUSG00000004032	5348.07	0.407598	0.163208	0.00733162	0.028044	Gstm5
ENSMUSG00000004035	333.002	-0.240859	0.20477	0.189336	0.33433	Gstm7
ENSMUSG00000004040	7581.89	0.126774	0.154649	0.383439	0.548638	Stat3
ENSMUSG00000004043	1801.36	-0.1329	0.212426	0.481642	0.638127	Stat5a
ENSMUSG00000004044	21413.8	-0.770449	0.116815	6.85517e-12	3.549e-10	Cavin1
ENSMUSG00000004054	1482.16	-0.727468	0.306086	0.00268707	0.0125644	Map3k11
ENSMUSG00000004056	15858.6	0.592115	0.240646	0.00413448	0.0177309	Akt2
ENSMUSG00000004069	13389.6	0.345101	0.225255	0.0798862	0.177928	Dnaja3
ENSMUSG00000004070	4132.18	0.240204	0.191434	0.167384	0.306916	Hmox2
ENSMUSG00000004071	12744.5	0.204805	0.127152	0.0931214	0.199694	Cdip1
ENSMUSG00000004085	22436.4	0.611567	0.202304	0.000733612	0.00429608	Map3k20
ENSMUSG00000004096	6237.83	0.411871	0.147481	0.0030751	0.0140398	Cwc15
ENSMUSG00000004098	11003.4	-0.800352	0.239547	0.000101641	0.000841858	Col5a3
ENSMUSG00000004099	3138.8	-0.767296	0.258937	0.00042192	0.00270026	Dnmt1
ENSMUSG00000004100	663.269	-0.71301	0.263855	0.00120963	0.00649447	Ppan
ENSMUSG00000004105	14905.9	-0.599476	0.178434	0.000247091	0.00175102	Angptl2
ENSMUSG00000004110	65.191	-0.194915	0.344721	0.434005	0.596697	Cacna1e
ENSMUSG00000004113	30.3782	-0.148294	0.343066	0.550038	0.695238	Cacna1b
ENSMUSG00000004127	474.673	-0.215031	0.153569	0.136667	0.264296	Trmt10a
ENSMUSG00000004151	737.724	-0.0801396	0.238942	0.696762	0.8097	Etv1
ENSMUSG00000004187	501.959	-0.117303	0.221868	0.547671	0.693463	Kifc2
ENSMUSG00000004207	66997.5	0.507939	0.199152	0.00455616	0.019104	Psap
ENSMUSG00000004221	3293.59	0.411569	0.153345	0.0042611	0.0181848	Ikbkg
ENSMUSG00000004233	1248.71	0.394595	0.166542	0.0107456	0.038113	Wars2
ENSMUSG00000004263	229.245	-0.140437	0.246001	0.503099	0.656254	Atn1
ENSMUSG00000004264	10856.7	0.000253406	0.231155	0.998994	1	Phb2
ENSMUSG00000004266	240.03	-0.473882	0.299991	0.0460579	0.117072	Ptpn6
ENSMUSG00000004267	313.679	-0.809352	0.236314	7.20148e-05	0.000626753	Eno2
ENSMUSG00000004268	5159.85	0.210509	0.154937	0.148262	0.280462	Emg1
ENSMUSG00000004270	2979.7	-0.278113	0.222568	0.154656	0.289086	Lpcat3
ENSMUSG00000004285	3349.08	-0.0641334	0.230923	0.749456	0.849226	Atp6v1f
ENSMUSG00000004296	1.94175	-0.122341	0.619175	0.557373	0.700643	Il12b
ENSMUSG00000004317	3711.7	-0.934248	0.316911	0.000184498	0.00138024	Clcn5
ENSMUSG00000004319	4239.37	0.678472	0.226076	0.000581561	0.00352879	Clcn3
ENSMUSG00000004328	4800.68	-0.268332	0.294872	0.251427	0.408017	Hif3a
ENSMUSG00000004347	201.449	-0.520893	0.253496	0.0149704	0.049465	Pde1c
ENSMUSG00000004356	1761.42	0.50745	0.127445	3.13749e-05	0.000307623	Utp20
ENSMUSG00000004359	13.4275	-0.605504	0.517663	0.0408018	0.106674	Spic
ENSMUSG00000004360	2349.09	1.22577	0.306595	8.87535e-07	1.43337e-05	9330159F19Rik
ENSMUSG00000004364	22587.2	0.91569	0.202939	4.50333e-07	7.92767e-06	Cul3
ENSMUSG00000004371	7.57781	-0.147484	0.407161	0.561968	0.704217	Il11
ENSMUSG00000004383	3676.12	0.60104	0.184192	0.000344357	0.00229636	Large1
ENSMUSG00000004393	2720.35	-0.0472633	0.183209	0.778522	0.867566	Ddx56
ENSMUSG00000004394	4826.98	0.261608	0.118203	0.0217326	0.0659741	Tmed4
ENSMUSG00000004415	899.349	-2.43942	0.326147	3.16961e-15	2.69336e-13	Col26a1
ENSMUSG00000004446	168.511	-1.80845	0.276916	4.08054e-13	2.61714e-11	Bid
ENSMUSG00000004451	1707.65	-0.891596	0.111751	1.28341e-16	1.36035e-14	Ralb
ENSMUSG00000004455	5779.35	0.336796	0.14448	0.0137759	0.0464791	Ppp1cc
ENSMUSG00000004460	4165.72	-0.00627622	0.135109	0.961194	0.980027	Dnajb11
ENSMUSG00000004462	938.757	0.417412	0.119146	0.000272858	0.00190284	Tbccd1
ENSMUSG00000004473	262.173	-0.526593	0.391355	0.0504361	0.125585	Clec11a
ENSMUSG00000004500	449.21	-0.1782	0.173836	0.267683	0.426965	Zfp324
ENSMUSG00000004508	1689.17	0.0993848	0.160051	0.507287	0.659483	Gab2
ENSMUSG00000004530	2924.59	-0.99386	0.196413	1.91145e-08	4.87892e-07	Coro1c
ENSMUSG00000004535	8697.87	0.473623	0.142008	0.000426967	0.00272628	Tax1bp1
ENSMUSG00000004552	47.2031	-0.0824255	0.304944	0.727896	0.83401	Ctse
ENSMUSG00000004558	147033	0.626411	0.200244	0.000487978	0.00304915	Ndrg2
ENSMUSG00000004561	1848.14	0.0829217	0.138765	0.530271	0.679378	Mettl17
ENSMUSG00000004562	3303.89	-0.812951	0.192354	2.88614e-06	3.95671e-05	Arhgef40
ENSMUSG00000004565	2184.42	-0.224407	0.135839	0.0831485	0.18313	Pnpla6
ENSMUSG00000004567	2491.45	0.205312	0.148782	0.143981	0.274769	Mcoln1
ENSMUSG00000004568	1546.08	0.028357	0.158786	0.848948	0.910721	Arhgef18
ENSMUSG00000004591	5179.13	0.509947	0.218881	0.0081212	0.0304001	Pkn2
ENSMUSG00000004609	353.179	-0.520533	0.370357	0.0481995	0.121154	Cd33
ENSMUSG00000004610	438.022	-0.6921	0.386881	0.0113965	0.0399572	Etfb
ENSMUSG00000004612	21.8022	0.167672	0.481584	0.499695	0.653067	Nkg7
ENSMUSG00000004626	260.829	-0.221936	0.287219	0.335611	0.5009	Stxbp2
ENSMUSG00000004631	1972.71	-0.632934	0.179767	0.000119482	0.000962502	Sgce
ENSMUSG00000004633	535.497	-0.596355	0.218488	0.00192496	0.00955319	Chn2
ENSMUSG00000004637	648.073	0.0723459	0.122925	0.540851	0.687639	Wwox
ENSMUSG00000004642	2239.18	-0.56485	0.163975	0.000208851	0.00152338	Slbp
ENSMUSG00000004655	58568.6	0.30405	0.232533	0.13165	0.257758	Aqp1
ENSMUSG00000004661	314.404	0.203197	0.18237	0.224487	0.376588	Arid3b
ENSMUSG00000004665	2045.74	-1.30098	0.219993	2.9343e-11	1.35226e-09	Cnn2
ENSMUSG00000004667	2404.95	-0.162255	0.293272	0.4858	0.64188	Polr2e
ENSMUSG00000004677	2815.01	-0.338379	0.214785	0.0752197	0.170142	Myo9b
ENSMUSG00000004698	1248.31	0.678964	0.33557	0.00770757	0.0291717	Hdac9
ENSMUSG00000004707	39.3783	0.186985	0.33467	0.448351	0.609309	Ly9
ENSMUSG00000004709	10.0959	-0.00937212	0.388867	0.970306	0.985243	Cd244a
ENSMUSG00000004730	847.961	-0.330927	0.324381	0.177754	0.320139	Adgre1
ENSMUSG00000004748	5105.88	0.013786	0.221123	0.943537	0.969683	Mtfp1
ENSMUSG00000004768	1098.8	-0.251781	0.17175	0.113402	0.230963	Rab23
ENSMUSG00000004771	3700.98	0.306671	0.176843	0.0597661	0.143127	Rab11a
ENSMUSG00000004788	2669.38	-0.107336	0.221538	0.581806	0.720611	Eif2b2
ENSMUSG00000004789	49733.5	0.0977833	0.240697	0.636122	0.763051	Dlst
ENSMUSG00000004791	324.114	-0.461538	0.237858	0.0242349	0.0720713	Pgf
ENSMUSG00000004798	10504.2	0.94202	0.168113	1.31266e-09	4.45795e-08	Ulk2
ENSMUSG00000004814	54.0873	-0.0461604	0.326821	0.849646	0.911015	Ccl24
ENSMUSG00000004815	1540.86	-0.224959	0.168456	0.150574	0.283654	Dgkq
ENSMUSG00000004837	1363.58	-0.452141	0.229379	0.023461	0.0702573	Grap
ENSMUSG00000004843	3269.75	0.294552	0.157637	0.0461333	0.117218	Chmp2b
ENSMUSG00000004846	2635.36	-0.302526	0.213472	0.110143	0.226148	Plod3
ENSMUSG00000004849	1816.13	-0.485045	0.186048	0.00422029	0.0180413	Ap1s1
ENSMUSG00000004864	21.7896	-0.4829	0.453595	0.0822881	0.18178	Mapk13
ENSMUSG00000004865	3574.19	0.0148349	0.0917269	0.868795	0.923648	Srpk1
ENSMUSG00000004872	29.537	0.111995	0.311323	0.639626	0.765652	Pax3
ENSMUSG00000004880	3387.57	-0.0678076	0.155335	0.642453	0.768038	Lbr
ENSMUSG00000004885	96.3901	-1.71093	0.625129	4.3839e-05	0.000407516	Crabp2
ENSMUSG00000004891	19063.4	-0.755612	0.230021	0.000155644	0.00120235	Nes
ENSMUSG00000004892	10.5406	-0.337948	0.485214	0.204485	0.352338	Bcan
ENSMUSG00000004894	8.10242	-0.30935	0.452178	0.241044	0.396075	Hapln2
ENSMUSG00000004895	3207.59	0.244613	0.19058	0.158205	0.294204	Prcc
ENSMUSG00000004896	2024.6	-0.143168	0.123618	0.228512	0.381392	Rrnad1
ENSMUSG00000004897	19831.5	0.764812	0.138893	5.96617e-09	1.71402e-07	Hdgf
ENSMUSG00000004902	45.643	-0.536754	0.280494	0.0189138	0.0594515	Slc25a18
ENSMUSG00000004929	1648.3	0.107014	0.272509	0.632135	0.759985	Thop1
ENSMUSG00000004931	2780.68	0.0606762	0.300986	0.796622	0.879603	Apba3
ENSMUSG00000004933	65.7047	-0.524852	0.318226	0.0326945	0.0902831	Matk
ENSMUSG00000004934	920.238	0.0801319	0.245221	0.701801	0.81335	Pias4
ENSMUSG00000004936	6084.53	0.287735	0.107367	0.00574818	0.0230099	Map2k1
ENSMUSG00000004937	6739.25	0.0135536	0.249312	0.948922	0.972182	Sgta
ENSMUSG00000004939	7356.11	0.123892	0.363063	0.62189	0.752206	Nmrk2
ENSMUSG00000004945	9537.71	0.208099	0.180487	0.209569	0.358644	Tmem242
ENSMUSG00000004947	655.841	-0.197649	0.25314	0.355062	0.520649	Dtx2
ENSMUSG00000004951	6444.84	-0.396867	0.306501	0.09775	0.20698	Hspb1
ENSMUSG00000004952	3152.26	-0.0290476	0.190213	0.866866	0.922571	Rasa4
ENSMUSG00000004961	7.13538	-0.809983	0.700376	0.0173161	0.0555833	Syt5
ENSMUSG00000004980	73217	0.321724	0.138608	0.0146292	0.0486568	Hnrnpa2b1
ENSMUSG00000004994	739.797	0.105752	0.152206	0.460997	0.621227	Ccdc130
ENSMUSG00000004996	648.514	0.0171395	0.220664	0.929728	0.961921	Mri1
ENSMUSG00000005034	5859.4	0.465494	0.142089	0.000539617	0.00332436	Prkacb
ENSMUSG00000005043	550.756	0.00109703	0.225199	0.995563	1	Sgsh
ENSMUSG00000005045	30.4536	-0.136608	0.323059	0.573948	0.714119	Chd5
ENSMUSG00000005054	726.872	-0.539795	0.190109	0.00174476	0.00879982	Cstb
ENSMUSG00000005057	452.89	-0.926722	0.435455	0.00184023	0.00919841	Sh2b2
ENSMUSG00000005069	3633.41	0.0628366	0.164791	0.682714	0.799008	Pex5
ENSMUSG00000005078	1289.08	-0.186239	0.138907	0.158849	0.295089	Jkamp
ENSMUSG00000005087	4790.26	-0.915953	0.274254	5.4957e-05	0.000494761	Cd44
ENSMUSG00000005089	84.6585	-0.615338	0.403796	0.0256463	0.0751697	Slc1a2
ENSMUSG00000005102	1190.61	-0.076874	0.122392	0.514132	0.665494	Eif2ak4
ENSMUSG00000005103	12456.2	-0.493803	0.176621	0.00235543	0.0112862	Wdr1
ENSMUSG00000005107	122.423	-0.243928	0.260001	0.261938	0.420534	Slc2a9
ENSMUSG00000005124	1525.85	-0.452028	0.382074	0.0871496	0.189854	Ccn4
ENSMUSG00000005125	4051.92	0.207357	0.135244	0.108004	0.223069	Ndrg1
ENSMUSG00000005131	40.0814	-0.03927	0.30579	0.868451	0.923478	4930550C14Rik
ENSMUSG00000005142	2627.33	-0.310598	0.203059	0.0882449	0.191794	Man2b1
ENSMUSG00000005148	475.568	-0.322521	0.230943	0.108006	0.223069	Klf5
ENSMUSG00000005150	1526.28	-0.109246	0.208729	0.557773	0.70101	Wdr83
ENSMUSG00000005161	16838.6	-0.000562175	0.209253	0.997598	1	Prdx2
ENSMUSG00000005198	7865.37	0.237984	0.134293	0.0633308	0.149381	Polr2a
ENSMUSG00000005202	48.8139	-0.833103	0.514362	0.00794648	0.0298906	Shbg
ENSMUSG00000005204	3428.14	0.0323793	0.109774	0.761071	0.85624	Senp3
ENSMUSG00000005220	76.1176	0.0057622	0.338513	0.981327	0.991071	Corin
ENSMUSG00000005225	1066.41	-0.0914448	0.14751	0.512257	0.663986	Plekha8
ENSMUSG00000005233	770.847	-2.85406	0.326999	2.09835e-19	3.20141e-17	Spc25
ENSMUSG00000005237	98.7107	0.175091	0.28745	0.447325	0.608347	Dnah2
ENSMUSG00000005262	4837.98	0.557393	0.12633	3.98626e-06	5.20617e-05	Ufd1
ENSMUSG00000005267	242.581	-0.351369	0.209641	0.0598202	0.143214	Zfp287
ENSMUSG00000005268	250.098	-1.77103	0.916532	0.000438539	0.0027878	Prlr
ENSMUSG00000005299	8923.04	0.0471844	0.260039	0.828116	0.897842	Letm1
ENSMUSG00000005312	7042.06	0.27354	0.132187	0.0303307	0.0851924	Ubqln1
ENSMUSG00000005320	1567.68	-1.2414	0.321013	1.45584e-06	2.188e-05	Fgfr4
ENSMUSG00000005338	1229.77	-0.654213	0.317046	0.00799987	0.0300577	Cadm3
ENSMUSG00000005339	13.1796	-0.501436	0.52949	0.0796584	0.177578	Fcer1a
ENSMUSG00000005354	21254.9	-0.0329214	0.231925	0.87018	0.924388	Txn2
ENSMUSG00000005357	8.93825	-1.40204	0.982969	0.00234897	0.0112714	Slc1a6
ENSMUSG00000005360	1242.52	-0.407144	0.331752	0.102214	0.214225	Slc1a3
ENSMUSG00000005362	2697.7	0.946856	0.203169	1.86554e-07	3.64944e-06	Crbn
ENSMUSG00000005364	5.51612	-0.143984	0.605225	0.507276	0.659483	Il5ra
ENSMUSG00000005370	1500.91	-0.104509	0.194034	0.552707	0.697223	Msh6
ENSMUSG00000005371	6273.88	0.274752	0.182658	0.100725	0.211804	Fbxo11
ENSMUSG00000005373	8091.27	-0.010139	0.343846	0.967293	0.983137	Mlxipl
ENSMUSG00000005374	2181.69	-0.0897327	0.119596	0.436553	0.598892	Tbl2
ENSMUSG00000005378	1592.28	-0.116244	0.198596	0.516773	0.667171	Bud23
ENSMUSG00000005397	32167.1	-0.644901	0.248129	0.0022427	0.0108467	Nid1
ENSMUSG00000005410	1369.12	-2.61732	0.332939	2.32345e-16	2.3396e-14	Mcm5
ENSMUSG00000005413	914.43	-0.655814	0.204301	0.000325401	0.00219166	Hmox1
ENSMUSG00000005417	17181	-0.115019	0.135249	0.372911	0.538472	Mprip
ENSMUSG00000005442	3322.2	-0.327294	0.245597	0.118206	0.237958	Cic
ENSMUSG00000005447	218.054	-1.5236	0.341811	4.81594e-08	1.10465e-06	Pafah1b3
ENSMUSG00000005465	130.743	-0.431237	0.225924	0.0288921	0.0821139	Il27ra
ENSMUSG00000005469	23783.2	-0.20766	0.155108	0.154239	0.288413	Prkaca
ENSMUSG00000005470	764.005	-2.81463	0.255065	2.43314e-29	1.4412e-26	Asf1b
ENSMUSG00000005474	896.323	-0.367309	0.290566	0.114417	0.232377	Myl10
ENSMUSG00000005481	1970.97	-0.0354437	0.180636	0.831029	0.899707	Ddx39a
ENSMUSG00000005483	1270.29	-0.512659	0.150785	0.000297419	0.00204089	Dnajb1
ENSMUSG00000005493	4.17512	-0.925878	1.03798	0.0134924	0.0457757	Msh4
ENSMUSG00000005501	2918.91	0.289173	0.14891	0.0396025	0.104456	Usp40
ENSMUSG00000005505	1813.76	0.331353	0.130514	0.00792071	0.0298159	Kbtbd4
ENSMUSG00000005506	10408.7	0.459274	0.162656	0.00242848	0.0115674	Celf1
ENSMUSG00000005510	22519.8	0.128623	0.222664	0.510812	0.66271	Ndufs3
ENSMUSG00000005514	1720.03	-0.215115	0.264766	0.327907	0.493174	Por
ENSMUSG00000005533	3429	-0.122752	0.163118	0.420396	0.583082	Igf1r
ENSMUSG00000005534	8170.05	0.607267	0.243507	0.00354042	0.0156911	Insr
ENSMUSG00000005540	21.078	-2.50467	0.799686	1.19825e-05	0.000134513	Fcer2a
ENSMUSG00000005553	3.11761	-0.446958	0.723577	0.100824	0.211953	Atp4a
ENSMUSG00000005566	6963.96	-0.148463	0.215447	0.436687	0.598994	Trim28
ENSMUSG00000005575	6019.59	0.147396	0.191209	0.396751	0.561015	Ube2m
ENSMUSG00000005580	1812.3	1.16468	0.302628	2.1837e-06	3.11015e-05	Adcy9
ENSMUSG00000005583	49216	1.0365	0.276099	6.07413e-06	7.51394e-05	Mef2c
ENSMUSG00000005609	3423.23	0.144847	0.125451	0.229385	0.382226	Ctr9
ENSMUSG00000005610	88578.8	0.654024	0.193961	0.000186967	0.0013956	Eif4g2
ENSMUSG00000005611	1179.79	-0.147063	0.133841	0.250023	0.406676	Irag1
ENSMUSG00000005615	11283	0.862152	0.140342	8.03172e-11	3.41246e-09	Pcyt1a
ENSMUSG00000005621	3308.36	0.174494	0.168789	0.265833	0.42454	Zfp592
ENSMUSG00000005625	10606.4	0.347483	0.209959	0.0630178	0.148835	Psmd4
ENSMUSG00000005628	41648.5	0.452629	0.140825	0.000696129	0.00410883	Tmod4
ENSMUSG00000005640	36.8572	-1.77453	0.554778	8.67681e-06	0.000102069	Insrr
ENSMUSG00000005656	3863.55	0.052944	0.124515	0.658316	0.779422	Snx6
ENSMUSG00000005667	1001.14	-0.183518	0.231163	0.361034	0.526912	Mthfd2
ENSMUSG00000005672	1276.06	-1.47483	0.250362	2.03198e-11	9.58361e-10	Kit
ENSMUSG00000005674	5819.63	0.267861	0.169657	0.0887493	0.192418	Tomm40l
ENSMUSG00000005677	18.7948	0.50682	0.400842	0.0610376	0.145385	Nr1i3
ENSMUSG00000005682	3390.42	-0.123084	0.152337	0.391199	0.556381	Pan2
ENSMUSG00000005683	118392	0.274801	0.265476	0.212318	0.362116	Cs
ENSMUSG00000005686	1179.06	-0.432753	0.205832	0.018618	0.0587477	Ampd3
ENSMUSG00000005687	3598.28	0.107902	0.123874	0.365085	0.530518	Bcas2
ENSMUSG00000005696	3.71601	-0.132089	0.565092	0.559231	0.702087	Sh2d1a
ENSMUSG00000005698	4659.78	0.35091	0.140006	0.00829545	0.030926	Ctcf
ENSMUSG00000005699	443.81	0.0697727	0.248629	0.741125	0.843011	Pard6a
ENSMUSG00000005705	37.0833	-0.329574	0.483695	0.214404	0.364839	Agrp
ENSMUSG00000005716	764289	-0.15242	0.257655	0.480657	0.637551	Pvalb
ENSMUSG00000005718	379.547	0.352613	0.297661	0.134593	0.261536	Tfap4
ENSMUSG00000005732	578.156	-0.52255	0.211568	0.00537064	0.0217144	Ranbp1
ENSMUSG00000005763	182.484	-1.00135	0.23882	1.17666e-06	1.82283e-05	Cd247
ENSMUSG00000005774	1184.8	-0.156359	0.154358	0.281513	0.442403	Rfx5
ENSMUSG00000005779	9223.42	0.219541	0.188374	0.201172	0.348717	Psmb4
ENSMUSG00000005800	54.1026	0.882979	0.468842	0.00385593	0.0167503	Mmp8
ENSMUSG00000005802	3229.11	0.290317	0.208519	0.118604	0.238575	Slc30a4
ENSMUSG00000005803	2419.11	0.8305	0.252693	0.000104764	0.000862008	Sqor
ENSMUSG00000005804	3738.93	0.185496	0.16388	0.225056	0.377324	Bloc1s6
ENSMUSG00000005813	6178.83	0.452268	0.146003	0.00103382	0.00571194	Metap1
ENSMUSG00000005823	2802.84	0.00682253	0.204858	0.970382	0.985243	Gpr108
ENSMUSG00000005836	105.608	-0.408193	0.338641	0.104443	0.217645	Gata6
ENSMUSG00000005846	7026.31	0.0120493	0.166454	0.938062	0.966571	Rsl1d1
ENSMUSG00000005864	12.021	-0.984684	0.607528	0.00443446	0.0187263	Cnga2
ENSMUSG00000005871	4521.76	0.45174	0.174745	0.00501934	0.0205894	Apc
ENSMUSG00000005873	13316.5	0.161088	0.124905	0.179534	0.322336	Reep5
ENSMUSG00000005881	3935.06	-0.104444	0.230115	0.602082	0.736744	Ergic3
ENSMUSG00000005882	14107	0.615239	0.223347	0.00164748	0.00839115	Uqcc1
ENSMUSG00000005886	2645.07	0.395212	0.200093	0.0280698	0.0803666	Ncoa2
ENSMUSG00000005893	4055.35	0.400714	0.178815	0.0146926	0.0488057	Nr2c2
ENSMUSG00000005897	1037.34	0.300289	0.136055	0.0205165	0.0631679	Nr2c1
ENSMUSG00000005899	1996.2	0.0325222	0.134847	0.800601	0.882207	Smpd4
ENSMUSG00000005907	1039.67	0.15794	0.142787	0.243817	0.399254	Pex1
ENSMUSG00000005936	6668.34	0.186831	0.0861189	0.0270384	0.0781001	Kctd20
ENSMUSG00000005947	93.5719	-0.281719	0.345325	0.261412	0.419857	Itgae
ENSMUSG00000005949	1295.24	-0.0743615	0.121939	0.526567	0.676108	Ctns
ENSMUSG00000005950	1927.63	-0.00616152	0.238851	0.976092	0.988262	P2rx5
ENSMUSG00000005951	323.007	-0.293203	0.276324	0.194039	0.34031	Shpk
ENSMUSG00000005952	64.2975	-0.404674	0.263927	0.0655268	0.153429	Trpv1
ENSMUSG00000005958	679.396	-1.08481	0.323319	2.1712e-05	0.000225507	Ephb3
ENSMUSG00000005968	54.0429	-0.353065	0.257565	0.10252	0.21471	Tuft1
ENSMUSG00000005973	4984.91	-0.740655	0.229342	0.000202948	0.00149112	Rcn1
ENSMUSG00000005981	13911.8	0.495257	0.20442	0.00674375	0.026249	Trap1
ENSMUSG00000005982	2894.5	0.381192	0.159096	0.0103863	0.0370957	Naa60
ENSMUSG00000005983	130.745	-0.0319058	0.254867	0.881809	0.931555	1700037C18Rik
ENSMUSG00000005986	80.5048	-0.644457	0.306025	0.00765069	0.0290219	Ankrd13d
ENSMUSG00000005994	10.8939	-0.548636	0.646981	0.0645009	0.151538	Tyrp1
ENSMUSG00000006005	11090	0.588522	0.131549	2.66654e-06	3.69336e-05	Tpr
ENSMUSG00000006010	3703.13	0.670117	0.179762	4.60914e-05	0.000425601	Odr4
ENSMUSG00000006014	659.426	0.287469	0.520312	0.26533	0.423985	Prg4
ENSMUSG00000006019	560.365	-0.409016	0.246622	0.0515372	0.127774	Dhx34
ENSMUSG00000006021	1333.9	0.0131192	0.154475	0.928084	0.960961	Kptn
ENSMUSG00000006024	9351.84	-0.00647416	0.21049	0.972472	0.986382	Napa
ENSMUSG00000006050	3285.02	0.333578	0.151712	0.0194767	0.0606808	Sra1
ENSMUSG00000006057	71922.6	0.0260288	0.244848	0.900921	0.943279	Atp5g1
ENSMUSG00000006058	2517.68	0.273785	0.137762	0.0367825	0.0988475	Snf8
ENSMUSG00000006095	1581.23	-0.191126	0.241276	0.355835	0.521555	Tbcb
ENSMUSG00000006127	4234.53	0.415357	0.148163	0.00294757	0.0135589	Inpp5k
ENSMUSG00000006134	4945.92	0.380227	0.147085	0.00617741	0.0244366	Crkl
ENSMUSG00000006154	14.2085	0.355197	0.482383	0.185414	0.329368	Eps8l1
ENSMUSG00000006169	4968.14	0.34337	0.138178	0.00896077	0.0329308	Clint1
ENSMUSG00000006191	1958.88	0.787264	0.157214	7.90825e-08	1.72117e-06	Cdkal1
ENSMUSG00000006204	3.2572	0.134688	0.571211	0.549374	0.694821	Cdcp3
ENSMUSG00000006205	3573.17	-0.268541	0.242916	0.196549	0.343007	Htra1
ENSMUSG00000006215	1654.43	0.11385	0.29201	0.623791	0.75342	Zbtb17
ENSMUSG00000006216	11.3606	-0.504447	0.459444	0.0718544	0.164534	Clcnkb
ENSMUSG00000006218	38.7666	0.0995807	0.496979	0.677496	0.794971	Fam131c
ENSMUSG00000006219	547.7	-2.24598	0.193166	1.21412e-32	1.0188e-29	Fblim1
ENSMUSG00000006221	74667.6	0.0173677	0.354973	0.944427	0.970161	Hspb7
ENSMUSG00000006235	68.8208	-2.16637	0.475243	5.12015e-08	1.16514e-06	Epor
ENSMUSG00000006241	149.822	-0.0671392	0.238296	0.743606	0.844803	Ccdc159
ENSMUSG00000006262	5752.46	0.186618	0.243756	0.37062	0.53597	Mob1b
ENSMUSG00000006273	7459.65	0.194561	0.132415	0.124268	0.246979	Atp6v1b2
ENSMUSG00000006276	3273.18	0.0367834	0.116229	0.743312	0.84464	Eps15l1
ENSMUSG00000006281	2425.15	0.108701	0.173445	0.498323	0.651841	Tep1
ENSMUSG00000006288	1724.72	-0.308981	0.117354	0.00633809	0.0249741	Ttc5
ENSMUSG00000006289	3193.11	0.451712	0.204775	0.0136418	0.0461578	Osgep
ENSMUSG00000006299	8239	0.0215465	0.247794	0.918561	0.954191	Aamp
ENSMUSG00000006301	6117.55	0.0558717	0.121092	0.632041	0.759966	Tmbim1
ENSMUSG00000006304	8093.97	-0.0533388	0.112415	0.624215	0.753796	Arpc2
ENSMUSG00000006307	3638.37	-0.319694	0.21771	0.0961936	0.204501	Kmt2b
ENSMUSG00000006313	63.8062	-0.0331196	0.288708	0.885813	0.934207	Upk1a
ENSMUSG00000006315	7610.06	-0.00179649	0.204253	0.992181	0.998328	Tmem147
ENSMUSG00000006333	24531.1	-0.210674	0.278324	0.352235	0.518088	Rps9
ENSMUSG00000006335	841.283	0.0348806	0.196164	0.844297	0.907973	Tfpt
ENSMUSG00000006342	486.34	-0.898813	0.24794	2.12201e-05	0.000221311	Susd2
ENSMUSG00000006344	938.922	-0.417279	0.225267	0.0341261	0.093138	Ggt5
ENSMUSG00000006345	9.26818	-1.01412	0.909591	0.00937868	0.0341783	Ggt1
ENSMUSG00000006356	4599.37	-0.750496	0.336647	0.00341336	0.0152387	Crip2
ENSMUSG00000006360	4710.42	-0.632831	0.289739	0.00678513	0.0263897	Crip1
ENSMUSG00000006362	1662.24	0.0818851	0.193694	0.64136	0.767187	Cbfa2t3
ENSMUSG00000006369	1187.84	-0.517044	0.278833	0.023201	0.0695822	Fbln1
ENSMUSG00000006373	2842.65	-0.253479	0.189812	0.142326	0.272566	Pgrmc1
ENSMUSG00000006378	40.5562	0.063317	0.309054	0.790432	0.875799	Gcat
ENSMUSG00000006386	5056.7	0.0106096	0.180372	0.949011	0.972182	Tek
ENSMUSG00000006390	2142.36	-0.674663	0.147597	1.17884e-06	1.8248e-05	Elovl1
ENSMUSG00000006392	2698.88	0.327564	0.150973	0.0212291	0.0647877	Med8
ENSMUSG00000006395	502.007	-0.417756	0.234958	0.0396679	0.104524	Hyi
ENSMUSG00000006398	782.096	-3.38439	0.284856	1.03345e-33	1.04063e-30	Cdc20
ENSMUSG00000006403	381.268	-2.35193	0.300664	1.92791e-16	1.98093e-14	Adamts4
ENSMUSG00000006411	21.6615	-0.523922	0.498079	0.0670872	0.156265	Nectin4
ENSMUSG00000006412	3015.88	0.221849	0.169856	0.159233	0.295693	Pfdn2
ENSMUSG00000006418	5186.19	1.45513	0.235954	3.7268e-12	2.03399e-10	Rnf114
ENSMUSG00000006423	2250.72	0.414833	0.18652	0.0146919	0.0488057	Steep1
ENSMUSG00000006435	12721.1	0.553845	0.207906	0.00277469	0.0129022	Neurl1a
ENSMUSG00000006442	1170.22	-0.467062	0.245185	0.0255942	0.0750672	Srm
ENSMUSG00000006445	489.41	-0.461704	0.264813	0.0361043	0.097415	Epha2
ENSMUSG00000006456	584.461	-0.473954	0.18883	0.00574936	0.02301	Rbm14
ENSMUSG00000006457	380724	0.312284	0.228629	0.117009	0.236117	Actn3
ENSMUSG00000006462	240.241	0.361214	0.365873	0.160892	0.297894	A530013C23Rik
ENSMUSG00000006463	511.287	-0.326933	0.169799	0.0377803	0.100971	Zdhhc24
ENSMUSG00000006464	456.887	-0.143629	0.171847	0.367119	0.532858	Bbs1
ENSMUSG00000006471	323.135	-0.11049	0.181318	0.507161	0.659483	Ndor1
ENSMUSG00000006476	2358.14	-0.580148	0.214863	0.00224532	0.0108568	Nsmf
ENSMUSG00000006494	8607.97	0.596608	0.222009	0.00217229	0.0105629	Pdk1
ENSMUSG00000006498	4051.36	-1.21756	0.245968	9.98246e-09	2.73148e-07	Ptbp1
ENSMUSG00000006517	598.667	-0.622034	0.310739	0.0106539	0.0378813	Mvd
ENSMUSG00000006519	717.646	-1.0522	0.384352	0.000199917	0.00147262	Cyba
ENSMUSG00000006522	31.3281	-0.0862607	0.316936	0.720234	0.827758	Itih3
ENSMUSG00000006526	1087.28	-0.0052784	0.193277	0.976008	0.988227	Stimate
ENSMUSG00000006527	1592.24	0.502122	0.189824	0.00356394	0.0157815	Sfmbt1
ENSMUSG00000006538	19.0687	0.213631	0.377874	0.402331	0.566096	Ihh
ENSMUSG00000006542	11567.3	0.337957	0.1982	0.0586055	0.140993	Prkag3
ENSMUSG00000006567	9.47081	0.323569	0.506535	0.220166	0.371256	Atp7b
ENSMUSG00000006574	44.2748	-2.99162	0.781476	1.47767e-06	2.20926e-05	Slc4a1
ENSMUSG00000006575	21.7351	-0.720455	0.421243	0.0113868	0.0399383	Rundc3a
ENSMUSG00000006576	1233.13	-0.68086	0.265142	0.00205835	0.0101204	Slc4a3
ENSMUSG00000006585	240.714	-2.82522	0.394101	4.83435e-14	3.54033e-12	Cdt1
ENSMUSG00000006586	447.701	0.202066	0.234013	0.318719	0.483216	Runx1t1
ENSMUSG00000006587	363.322	-0.121119	0.311476	0.612743	0.745215	Snai3
ENSMUSG00000006589	1151.59	-0.191299	0.301415	0.417824	0.580956	Aprt
ENSMUSG00000006599	2183.05	0.222498	0.125532	0.0648911	0.152264	Gtf2h1
ENSMUSG00000006611	831.014	-0.0117902	0.155842	0.935848	0.965425	Hfe
ENSMUSG00000006638	1237.01	-0.874751	0.406896	0.0022212	0.0107634	Abhd1
ENSMUSG00000006641	1156.25	0.540916	0.182527	0.00118086	0.00636887	Slc5a6
ENSMUSG00000006642	35.982	0.207424	0.323449	0.394758	0.55935	Tcf23
ENSMUSG00000006649	3.90644	-0.154454	0.589741	0.489441	0.644593	Nphs1
ENSMUSG00000006651	152.267	-0.721268	0.280759	0.00168109	0.00852782	Aplp1
ENSMUSG00000006673	3904.85	0.0889604	0.121459	0.447034	0.608216	Qrich1
ENSMUSG00000006675	210.033	-0.0860121	0.252669	0.68694	0.80222	P4htm
ENSMUSG00000006676	13925.1	0.361678	0.192229	0.0380307	0.101403	Usp19
ENSMUSG00000006678	1159.65	-0.943518	0.287982	5.91899e-05	0.00053026	Pola1
ENSMUSG00000006699	30381.5	0.0762694	0.159518	0.609857	0.74281	Cdc42
ENSMUSG00000006705	1468.48	0.107902	0.139044	0.414926	0.577843	Pknox1
ENSMUSG00000006711	3.52508	-0.41771	0.713773	0.116103	0.234854	D130043K22Rik
ENSMUSG00000006715	692.427	0.161286	0.230658	0.421432	0.584117	Gmnn
ENSMUSG00000006717	8247.69	0.24968	0.240947	0.227269	0.38002	Acot13
ENSMUSG00000006720	100.475	0.378769	0.25072	0.0745893	0.169143	Zfp184
ENSMUSG00000006724	30.2054	-0.857938	0.374711	0.0017239	0.00871644	Cyp27b1
ENSMUSG00000006728	5261.89	-0.470649	0.202213	0.0094315	0.0343163	Cdk4
ENSMUSG00000006731	147.358	-0.423572	0.28782	0.0675587	0.157109	B4galnt1
ENSMUSG00000006732	1590.42	-0.0131172	0.151272	0.926763	0.960189	Mettl1
ENSMUSG00000006736	3789.99	-0.105811	0.1113	0.326575	0.491658	Tspan31
ENSMUSG00000006740	15584.9	0.323896	0.26101	0.13746	0.265442	Kif5b
ENSMUSG00000006763	706.985	-0.285595	0.122522	0.0153443	0.0504243	Saal1
ENSMUSG00000006764	16.4175	1.02004	0.596007	0.00326298	0.0147207	Tph2
ENSMUSG00000006782	1457.87	-0.475062	0.22421	0.0154651	0.0507415	Cnp
ENSMUSG00000006784	52.5682	0.550628	0.33431	0.0291051	0.0826142	Odad4
ENSMUSG00000006800	1910.51	-0.590681	0.258253	0.00645718	0.025359	Sulf2
ENSMUSG00000006818	24960.7	0.539873	0.284806	0.0193503	0.0604367	Sod2
ENSMUSG00000006850	520.121	0.471799	0.227298	0.0172912	0.0555387	Tmco6
ENSMUSG00000006906	1313.02	0.00268799	0.130451	0.982836	0.991998	Stambp
ENSMUSG00000006920	3620.07	0.545393	0.129404	1.01256e-05	0.000116993	Ezh1
ENSMUSG00000006930	70.5747	-0.896611	0.419015	0.00205283	0.0101006	Hap1
ENSMUSG00000006931	962.64	-1.06722	0.245458	4.08553e-07	7.26842e-06	P3h4
ENSMUSG00000006932	31748.3	-0.00170936	0.100476	0.986077	0.993825	Ctnnb1
ENSMUSG00000006941	2098.63	0.0594408	0.171643	0.708786	0.818654	Eif1b
ENSMUSG00000006958	581.493	-0.867792	0.273264	0.000125153	0.000999782	Chrd
ENSMUSG00000006998	23845.7	0.810624	0.136712	3.96021e-10	1.46071e-08	Psmd2
ENSMUSG00000007021	7.84076	-0.591138	0.500813	0.0433433	0.111665	Syngr3
ENSMUSG00000007029	3076.81	-0.187367	0.241401	0.365548	0.531076	Vars
ENSMUSG00000007030	770.929	0.676741	0.265552	0.00221331	0.0107303	Vwa7
ENSMUSG00000007033	1022.72	0.225919	0.254328	0.291964	0.453254	Hspa1l
ENSMUSG00000007035	117	-0.828463	0.224085	2.35969e-05	0.000242334	Msh5
ENSMUSG00000007036	3634.88	0.0669406	0.257461	0.756609	0.853546	Abhd16a
ENSMUSG00000007038	1283.96	0.0632302	0.183276	0.706799	0.816858	Neu1
ENSMUSG00000007039	1236.13	-1.71119	0.384691	4.74191e-08	1.08891e-06	Ddah2
ENSMUSG00000007041	3853.19	-1.00641	0.201258	2.42014e-08	5.99497e-07	Clic1
ENSMUSG00000007050	451.654	-0.333574	0.170798	0.0349372	0.0948904	Lsm2
ENSMUSG00000007080	934.865	-2.17742	0.293169	2.36128e-15	2.04093e-13	Pole
ENSMUSG00000007097	188430	0.0848164	0.218922	0.660662	0.781419	Atp1a2
ENSMUSG00000007107	131.759	-0.309989	0.170168	0.0493469	0.123407	Atp1a4
ENSMUSG00000007122	366023	-0.203659	0.18038	0.219245	0.370206	Casq1
ENSMUSG00000007207	322.828	-0.976942	0.366827	0.00035367	0.00234835	Stx1a
ENSMUSG00000007216	562.971	0.643275	0.250917	0.0024896	0.0118139	Zfp775
ENSMUSG00000007279	562.026	0.196784	0.33103	0.423351	0.586091	Scube2
ENSMUSG00000007338	3519.77	0.203458	0.137599	0.120525	0.241471	Mrpl49
ENSMUSG00000007379	1287.53	-0.0666574	0.183245	0.691659	0.805525	Dennd2c
ENSMUSG00000007411	5566.84	0.21802	0.0856641	0.00950006	0.0344932	Mark3
ENSMUSG00000007415	5645.04	0.833271	0.139166	2.46526e-10	9.51109e-09	Gatad1
ENSMUSG00000007458	4714.95	-0.0393331	0.102226	0.692812	0.806365	M6pr
ENSMUSG00000007476	646.837	-0.0886224	0.185369	0.60141	0.736235	Lrrc8a
ENSMUSG00000007480	296.952	0.126657	0.236421	0.534965	0.683059	Mc5r
ENSMUSG00000007564	14261.1	0.0971432	0.154729	0.504469	0.657488	Ppp2r1a
ENSMUSG00000007570	605.678	-0.202395	0.247663	0.336696	0.501755	Fance
ENSMUSG00000007589	1561.4	0.0932055	0.122975	0.430932	0.59377	Tinf2
ENSMUSG00000007591	40.9305	-1.06869	0.416896	0.000313607	0.00212651	Tssk4
ENSMUSG00000007594	22.7659	-0.239555	0.347685	0.339088	0.504072	Hapln4
ENSMUSG00000007603	1529.43	-0.297603	0.288101	0.19805	0.34479	Dus3l
ENSMUSG00000007610	1033.21	-0.00681008	0.204947	0.970446	0.985243	Gtpbp3
ENSMUSG00000007613	4462.86	0.481732	0.209726	0.00979848	0.0353958	Tgfbr1
ENSMUSG00000007617	7091.92	0.661591	0.235801	0.00114752	0.00622571	Homer1
ENSMUSG00000007646	228.762	-0.570087	0.220325	0.00322184	0.0145743	Rad51c
ENSMUSG00000007653	43.8792	0.175003	0.363211	0.487718	0.643397	Gabrb2
ENSMUSG00000007655	41141.4	-0.521128	0.186652	0.00216067	0.0105157	Cav1
ENSMUSG00000007656	6293.75	0.487698	0.154974	0.000782839	0.00453555	Arpp19
ENSMUSG00000007659	1843.75	-0.0539135	0.236367	0.791685	0.876561	Bcl2l1
ENSMUSG00000007670	2118.05	-0.418377	0.180186	0.0113457	0.0398277	Khsrp
ENSMUSG00000007682	602.351	0.43922	0.331293	0.0783302	0.175257	Dio2
ENSMUSG00000007721	1795.4	-0.114043	0.332384	0.64198	0.767664	Ccdc124
ENSMUSG00000007739	12381.8	0.168603	0.16805	0.280532	0.441363	Cct4
ENSMUSG00000007777	1967.14	0.465763	0.145028	0.000674474	0.00400803	0610009B22Rik
ENSMUSG00000007783	391.895	-0.976568	0.265884	1.15361e-05	0.0001303	Cpt1c
ENSMUSG00000007805	51.1793	-0.383267	0.353357	0.133077	0.259543	Twist2
ENSMUSG00000007812	2484.62	0.179451	0.179249	0.276612	0.437226	Zfp655
ENSMUSG00000007815	15564.4	-0.192517	0.122967	0.10361	0.216543	Rhoa
ENSMUSG00000007817	5338.62	0.0501532	0.206905	0.786491	0.873157	Zmiz1
ENSMUSG00000007827	643.521	0.249821	0.210462	0.182527	0.325892	Ankrd26
ENSMUSG00000007833	921.652	-0.579178	0.303511	0.0157864	0.0516444	Aldh16a1
ENSMUSG00000007836	4006.22	-0.450697	0.183728	0.00725281	0.0278027	Hnrnpa0
ENSMUSG00000007837	862.6	-0.265107	0.221239	0.173004	0.314348	Prrg2
ENSMUSG00000007850	22523.1	0.0354454	0.154166	0.80701	0.885673	Hnrnph1
ENSMUSG00000007867	902.369	-0.135223	0.210145	0.470375	0.628842	Ift43
ENSMUSG00000007872	1222.44	-0.526979	0.36395	0.0441226	0.113282	Id3
ENSMUSG00000007877	111095	0.498226	0.384954	0.061635	0.146393	Tcap
ENSMUSG00000007880	5745.35	-0.0101174	0.14936	0.942843	0.969296	Arid1a
ENSMUSG00000007888	253.925	-0.182985	0.322923	0.45205	0.613012	Crlf1
ENSMUSG00000007891	18976.2	0.481238	0.264603	0.0288746	0.0820756	Ctsd
ENSMUSG00000007892	19225.6	-0.341709	0.363974	0.183036	0.326497	Rplp1
ENSMUSG00000007908	45.8307	0.108206	0.288127	0.638768	0.765268	Hmgcll1
ENSMUSG00000007946	12.2663	-2.06973	0.821412	7.30605e-05	0.000635305	Phox2a
ENSMUSG00000007950	1412.75	-0.424843	0.305583	0.07614	0.171692	Abhd8
ENSMUSG00000007987	460.153	-0.178102	0.17527	0.271249	0.431155	Ift22
ENSMUSG00000007989	453.443	-0.872324	0.298555	0.000276793	0.00192417	Fzd3
ENSMUSG00000008035	1598.59	0.496059	0.378482	0.0611235	0.145474	Mid1ip1
ENSMUSG00000008036	1973.26	-0.445831	0.249571	0.0352886	0.0956755	Ap2s1
ENSMUSG00000008090	2874.69	-0.459857	0.234438	0.0232984	0.0698015	Fgfrl1
ENSMUSG00000008129	90.4776	0.773062	0.296019	0.00115041	0.00623634	Brme1
ENSMUSG00000008136	674.709	-1.06413	0.276021	3.49144e-06	4.65964e-05	Fhl2
ENSMUSG00000008140	2674.4	-0.200701	0.260627	0.356629	0.5223	Emc10
ENSMUSG00000008153	509.033	-0.182448	0.484124	0.464568	0.624325	Clstn3
ENSMUSG00000008167	397.272	-0.689117	0.26911	0.00201598	0.00995336	Fbxw9
ENSMUSG00000008193	19.8367	0.328846	0.45343	0.215553	0.366176	Spib
ENSMUSG00000008200	4498.41	-0.179954	0.142209	0.182549	0.325892	Fnbp4
ENSMUSG00000008206	2367.92	-0.191056	0.144168	0.162083	0.299605	Cers4
ENSMUSG00000008226	4803.02	0.889699	0.204175	1.06039e-06	1.67099e-05	Scrn3
ENSMUSG00000008301	1656	0.0299015	0.156984	0.839261	0.904617	Phax
ENSMUSG00000008305	2011.9	-0.0985056	0.137704	0.452802	0.613577	Tle1
ENSMUSG00000008307	453.231	0.088569	0.208635	0.634542	0.761836	1700109H08Rik
ENSMUSG00000008318	1968.18	0.249367	0.27031	0.262867	0.421521	Relt
ENSMUSG00000008333	2236.12	0.127773	0.163493	0.402558	0.566258	Snrpb2
ENSMUSG00000008348	1493.51	0.488286	0.272907	0.0297284	0.0839222	Ubc
ENSMUSG00000008373	2513.53	0.0715693	0.13613	0.58156	0.720611	Prpf31
ENSMUSG00000008384	536.955	-0.522352	0.278054	0.0216067	0.0657207	Sertad1
ENSMUSG00000008393	3339.19	-0.813534	0.180954	8.50648e-07	1.38266e-05	Carhsp1
ENSMUSG00000008398	3483.53	-0.56404	0.118674	7.68655e-07	1.26885e-05	Elk3
ENSMUSG00000008429	3673.45	0.334578	0.160669	0.0258118	0.075512	Herpud2
ENSMUSG00000008435	2791.68	0.18685	0.128885	0.1303	0.255787	Rdh13
ENSMUSG00000008438	11.2653	0.230014	0.385614	0.369782	0.53545	Adam21
ENSMUSG00000008450	2860.52	-0.136517	0.142963	0.314327	0.478291	Nutf2
ENSMUSG00000008461	22.7719	-0.125069	0.3215	0.605928	0.739921	Fut1
ENSMUSG00000008475	3555.81	-0.687726	0.159792	3.80372e-06	5.00021e-05	Arpc5
ENSMUSG00000008489	27.0362	-2.20028	1.26749	0.000390256	0.0025402	Elavl2
ENSMUSG00000008496	41.5345	-0.310777	0.359938	0.22279	0.374646	Pou2f2
ENSMUSG00000008540	4454.93	2.3714	0.764512	1.30438e-05	0.000144334	Mgst1
ENSMUSG00000008575	15737.9	0.313967	0.151749	0.0279492	0.0801236	Nfib
ENSMUSG00000008601	12.5046	-0.0605487	0.441265	0.807458	0.885765	Rab25
ENSMUSG00000008604	9012.8	0.744651	0.161917	7.43425e-07	1.23124e-05	Ubqln4
ENSMUSG00000008658	10768.8	0.704801	0.212097	0.000175371	0.00132277	Rbfox1
ENSMUSG00000008668	26998	-0.0311637	0.231638	0.876948	0.92866	Rps18
ENSMUSG00000008682	34298.5	0.137302	0.168025	0.379546	0.544732	Rpl10
ENSMUSG00000008683	21145	-0.102207	0.144698	0.456195	0.616516	Rps15a
ENSMUSG00000008690	6288.58	0.26887	0.187634	0.116148	0.234921	Ncaph2
ENSMUSG00000008730	8098.53	0.31997	0.202516	0.0784052	0.175347	Hipk1
ENSMUSG00000008734	6823.28	-0.157712	0.20261	0.386445	0.551597	Gprc5b
ENSMUSG00000008763	2664.4	0.197066	0.1762	0.225466	0.377859	Man1a2
ENSMUSG00000008813	48.3793	0.488482	0.292508	0.0370512	0.0993573	Tppp2
ENSMUSG00000008822	1018.54	-0.0243165	0.209082	0.896348	0.940904	Acyp1
ENSMUSG00000008845	1191.37	-0.729161	0.349095	0.00521693	0.0212336	Cd163
ENSMUSG00000008855	4877.74	0.0630082	0.242646	0.761734	0.856776	Hdac5
ENSMUSG00000008859	3534.58	0.401584	0.160268	0.0072888	0.0278961	Rala
ENSMUSG00000008874	42.1597	-0.345165	0.559291	0.190847	0.336274	Clec3a
ENSMUSG00000008892	42467.2	0.638437	0.178501	9.47168e-05	0.000795455	Vdac3
ENSMUSG00000008958	2457.85	0.33648	0.213624	0.0756684	0.170889	Vps72
ENSMUSG00000008976	4463.65	0.425895	0.200441	0.0180607	0.0574066	Gabpa
ENSMUSG00000008999	142.475	-0.671586	0.426704	0.018038	0.057379	Bmp7
ENSMUSG00000009013	6119.11	-0.313007	0.186501	0.0659216	0.154073	Dynll1
ENSMUSG00000009030	2416.56	-0.0227247	0.170544	0.885851	0.934207	Pdcl
ENSMUSG00000009035	3613.34	-0.216174	0.211604	0.250777	0.407468	Tmem184b
ENSMUSG00000009073	10174.6	0.912854	0.156902	4.42376e-10	1.61395e-08	Nf2
ENSMUSG00000009075	92.1805	-1.61335	0.380495	1.24929e-07	2.55167e-06	Cabp7
ENSMUSG00000009076	1280.04	0.273972	0.248879	0.194913	0.341157	Zmat5
ENSMUSG00000009079	13599.5	-0.440888	0.123332	0.000195345	0.0014421	Ewsr1
ENSMUSG00000009090	6629.57	0.0498028	0.209069	0.789593	0.875109	Ap1b1
ENSMUSG00000009092	10.3982	-0.268224	0.447252	0.303202	0.466138	Derl3
ENSMUSG00000009097	2078.77	0.310716	0.270029	0.162974	0.300892	Tbx1
ENSMUSG00000009108	13.4961	0.181131	0.419533	0.478443	0.635845	Gnat2
ENSMUSG00000009112	8632.11	0.628023	0.254457	0.00344926	0.0153683	Bcl2l13
ENSMUSG00000009114	37.9715	-0.271898	0.381879	0.291072	0.452412	2610028H24Rik
ENSMUSG00000009145	96.2813	-0.117055	0.255119	0.585709	0.723188	Dqx1
ENSMUSG00000009185	47.6167	-1.53226	0.652964	0.000180738	0.00135614	Ccl8
ENSMUSG00000009207	2891.04	0.400174	0.201314	0.0268731	0.0778388	Lnpk
ENSMUSG00000009210	927.345	-0.932769	0.27246	3.72209e-05	0.000355932	Prr29
ENSMUSG00000009214	1975.39	-4.05004	0.362015	1.44632e-30	1.04027e-27	Mymk
ENSMUSG00000009216	9.8407	-0.463318	0.65096	0.0990478	0.209025	Fam163b
ENSMUSG00000009246	662.057	-1.82035	0.778081	0.000139438	0.0010965	Trpm5
ENSMUSG00000009281	2007.49	-0.187642	0.216676	0.327546	0.492787	Rarres2
ENSMUSG00000009291	4942.01	-0.257477	0.11206	0.0176078	0.0563398	Pttg1ip
ENSMUSG00000009292	32.2545	0.176184	0.352721	0.481775	0.638152	Trpm2
ENSMUSG00000009293	5529.42	0.00886942	0.214245	0.962794	0.980877	Ube2g2
ENSMUSG00000009350	11.2291	-0.668509	0.688397	0.0356167	0.0963705	Mpo
ENSMUSG00000009376	1873.6	0.56053	0.206336	0.00231988	0.0111495	Met
ENSMUSG00000009378	361.947	-0.244835	0.251255	0.249688	0.406242	Slc16a12
ENSMUSG00000009394	425.167	-0.751628	0.23032	0.000171044	0.00129852	Syn2
ENSMUSG00000009406	1093.39	0.176031	0.112092	0.104863	0.218156	Elk1
ENSMUSG00000009418	3080.89	-0.698067	0.179663	2.16246e-05	0.000224715	Nav1
ENSMUSG00000009470	6105.64	-0.0125885	0.199865	0.94432	0.970161	Tnpo1
ENSMUSG00000009471	1951.74	-0.263588	0.245789	0.208555	0.357242	Myod1
ENSMUSG00000009487	342.16	2.6541	0.34086	4.33692e-16	4.28143e-14	Otog
ENSMUSG00000009535	3149.79	0.67241	0.126753	2.82078e-08	6.87746e-07	Rnmt
ENSMUSG00000009545	220.33	-0.627058	0.223932	0.00136618	0.00716863	Kcnq1
ENSMUSG00000009549	5776.18	-0.0192929	0.172902	0.90411	0.945274	Srp14
ENSMUSG00000009555	2287.23	-0.173582	0.19139	0.318575	0.483189	Cdk9
ENSMUSG00000009563	615.744	-0.498231	0.236205	0.0144872	0.0482803	Tor2a
ENSMUSG00000009566	763.506	-0.694699	0.250955	0.00109413	0.00598117	Fpgs
ENSMUSG00000009569	4089.77	0.269955	0.195145	0.126423	0.249978	Mrtfb
ENSMUSG00000009575	9759.43	0.0795478	0.181448	0.633234	0.760578	Cbx5
ENSMUSG00000009585	473.385	-0.485168	0.142702	0.000326243	0.00219519	Apobec3
ENSMUSG00000009614	427.292	-0.987863	0.277552	1.67554e-05	0.000179679	Sardh
ENSMUSG00000009621	924.735	-0.255691	0.192637	0.143607	0.274263	Vav2
ENSMUSG00000009628	160.779	-0.437044	0.327007	0.0779633	0.174631	Tex15
ENSMUSG00000009630	3363.27	0.438431	0.111874	5.03261e-05	0.000460378	Ppp2cb
ENSMUSG00000009633	2175.63	-0.534007	0.496674	0.062736	0.148361	G0s2
ENSMUSG00000009640	1562.47	0.0341141	0.194907	0.846905	0.909352	Dmap1
ENSMUSG00000009647	4305.61	0.0212496	0.146877	0.878523	0.929574	Mcu
ENSMUSG00000009654	34.0749	-0.75758	0.640653	0.0205556	0.0632207	Oit3
ENSMUSG00000009670	40.5986	-0.118219	0.520123	0.615988	0.747627	Tex11
ENSMUSG00000009681	787.115	-0.293904	0.195228	0.096158	0.204453	Bcr
ENSMUSG00000009687	1201.96	-0.255869	0.203112	0.160507	0.297456	Fxyd5
ENSMUSG00000009731	148.577	-0.841968	0.261093	0.000121764	0.000976198	Kcnd1
ENSMUSG00000009733	1348.78	0.235978	0.118835	0.0394371	0.104147	Tfcp2
ENSMUSG00000009734	1.9997	0.131509	0.61599	0.533826	0.682294	Pou6f2
ENSMUSG00000009739	1684.85	0.355541	0.157883	0.0161527	0.0526035	Pou6f1
ENSMUSG00000009741	4488.26	-0.239714	0.109167	0.0235407	0.0704228	Ubp1
ENSMUSG00000009772	128.107	-0.751871	0.30092	0.00173748	0.00876972	Nuak2
ENSMUSG00000009828	1684.52	-0.409447	0.149444	0.00363213	0.016005	Cilk1
ENSMUSG00000009863	40150.7	-0.0380786	0.254794	0.859137	0.917279	Sdhb
ENSMUSG00000009876	363.671	-0.614931	0.244142	0.00320073	0.0145016	Cox4i2
ENSMUSG00000009894	3026.44	0.160086	0.176576	0.325779	0.490904	Snap47
ENSMUSG00000009905	704.341	0.0145557	0.165433	0.924819	0.958862	Kdsr
ENSMUSG00000009907	3473.64	0.0266815	0.177975	0.870818	0.924822	Vps4b
ENSMUSG00000009927	26154.5	0.0194951	0.162024	0.897618	0.941566	Rps25
ENSMUSG00000009941	18.2268	0.0837037	0.42425	0.738972	0.841616	Nxf2
ENSMUSG00000009995	7003.76	0.315579	0.123453	0.00779784	0.0294304	Tafazzin
ENSMUSG00000010021	99.4755	-0.666454	0.363197	0.0118987	0.0413294	Kif19a
ENSMUSG00000010025	2381.02	0.00274736	0.113994	0.980131	0.990359	Aldh3a2
ENSMUSG00000010044	54.2076	0.118398	0.299585	0.614509	0.746462	Zmynd10
ENSMUSG00000010045	1326.65	-0.0555574	0.241437	0.788505	0.874433	Tmem115
ENSMUSG00000010047	962.815	-0.379754	0.273907	0.0912112	0.196713	Hyal2
ENSMUSG00000010048	2948.25	0.197163	0.237896	0.336159	0.501304	Ifrd2
ENSMUSG00000010051	419.25	-0.327666	0.216799	0.0871636	0.189854	Hyal1
ENSMUSG00000010054	3032.79	0.763667	0.205446	3.06183e-05	0.000301379	Tusc2
ENSMUSG00000010057	1676.44	0.468646	0.206877	0.0111116	0.0391628	Nprl2
ENSMUSG00000010064	14114.9	0.470041	0.250312	0.0267738	0.0776049	Slc38a3
ENSMUSG00000010066	191.272	-0.303485	0.266464	0.169461	0.309747	Cacna2d2
ENSMUSG00000010067	1928.05	-0.0223681	0.165702	0.884859	0.933531	Rassf1
ENSMUSG00000010080	8.92174	-0.499234	0.610074	0.083134	0.18313	Epn3
ENSMUSG00000010086	29.8005	-1.07172	0.555452	0.00167418	0.00849849	Rnf112
ENSMUSG00000010095	3180.48	0.0367572	0.156398	0.802462	0.883204	Slc3a2
ENSMUSG00000010097	8680.02	-0.227143	0.110339	0.0336489	0.0922594	Nxf1
ENSMUSG00000010110	3977.43	-0.270908	0.123645	0.0226092	0.0681014	Stx5a
ENSMUSG00000010122	4569.88	0.592759	0.379766	0.0271723	0.0783873	Slc47a1
ENSMUSG00000010142	64.6408	-0.477286	0.302736	0.0456234	0.116246	Tnfrsf13b
ENSMUSG00000010154	21.5103	-0.435676	0.400386	0.103111	0.215635	Spire2
ENSMUSG00000010175	524.017	-0.673944	0.287111	0.00377114	0.0164494	Prox1
ENSMUSG00000010277	42994.3	0.87089	0.21989	6.54548e-06	8.03287e-05	2610507B11Rik
ENSMUSG00000010290	2394.22	0.687534	0.171178	1.32248e-05	0.000145909	AI597479
ENSMUSG00000010307	780.353	-0.154534	0.226836	0.435667	0.598166	Tmem86a
ENSMUSG00000010311	20.0964	-0.310529	0.361224	0.223647	0.375586	Optc
ENSMUSG00000010342	68.0888	-0.455872	0.32363	0.0649235	0.1523	Tex14
ENSMUSG00000010358	1563.82	0.287382	0.217798	0.135008	0.262091	Ifi35
ENSMUSG00000010362	1549.27	0.290243	0.234498	0.152568	0.286219	Rdm1
ENSMUSG00000010376	6745.51	-0.0123968	0.166935	0.936436	0.965736	Nedd8
ENSMUSG00000010392	2714.34	0.408987	0.169869	0.00931575	0.0339933	Gosr1
ENSMUSG00000010406	767.597	-0.524787	0.308594	0.0299268	0.084364	Mrpl52
ENSMUSG00000010453	8134.54	0.392759	0.153216	0.00635433	0.0250234	Kansl3
ENSMUSG00000010461	4370.26	0.318734	0.238169	0.120176	0.24101	Eya4
ENSMUSG00000010476	2355.15	-0.234032	0.160303	0.118606	0.238575	Ebf3
ENSMUSG00000010492	6710.27	1.00915	0.243774	1.42052e-06	2.14452e-05	Uckl1os
ENSMUSG00000010517	6336.73	1.00499	0.191556	6.65398e-09	1.89005e-07	Faf1
ENSMUSG00000010529	59.388	-0.955292	0.581295	0.00470116	0.0195775	Gm266
ENSMUSG00000010538	91.0086	-0.104766	0.207716	0.572615	0.712885	Tsacc
ENSMUSG00000010554	1730.35	0.563233	0.140481	2.29385e-05	0.000236901	Mettl16
ENSMUSG00000010592	14.4484	0.918039	0.531162	0.00457207	0.0191424	Dazl
ENSMUSG00000010601	7.0529	-0.0779171	0.470381	0.749368	0.849177	Apol7a
ENSMUSG00000010607	512.431	-0.130992	0.324861	0.590512	0.727302	Pigyl
ENSMUSG00000010608	10879.4	0.0798151	0.177805	0.626324	0.755528	Rbm25
ENSMUSG00000010609	716.502	-0.221282	0.239983	0.283271	0.444299	Psen2
ENSMUSG00000010651	58.7861	-0.340658	0.590044	0.191121	0.336649	Acaa1b
ENSMUSG00000010660	1227.79	-0.4685	0.265007	0.0335472	0.0920296	Plcd1
ENSMUSG00000010663	3374.06	-0.504134	0.227614	0.0110384	0.0389595	Fads1
ENSMUSG00000010721	1724.38	0.28611	0.161054	0.0572768	0.138708	Lmbr1
ENSMUSG00000010751	659.066	-0.328699	0.157538	0.0259209	0.075754	Tnfrsf22
ENSMUSG00000010755	4976.56	0.280448	0.116596	0.0126995	0.0434916	Cars
ENSMUSG00000010797	150.477	-0.904512	0.403839	0.0015565	0.00800264	Wnt2
ENSMUSG00000010803	112.49	0.929656	0.368303	0.000658987	0.00392875	Gabra1
ENSMUSG00000010830	1942.89	-1.00551	0.289902	2.14008e-05	0.00022262	Kdelr3
ENSMUSG00000010911	2566.75	0.301622	0.155317	0.0385706	0.10249	Apip
ENSMUSG00000010914	13790.3	0.179069	0.21159	0.341518	0.506169	Pdhx
ENSMUSG00000010936	2087.58	0.131472	0.200662	0.467003	0.626381	Vac14
ENSMUSG00000011008	55.3501	-1.02023	0.477908	0.00122196	0.00654717	Mcoln2
ENSMUSG00000011096	3243.97	0.107789	0.280734	0.63538	0.762342	Akt1s1
ENSMUSG00000011114	4217.37	-0.226377	0.134911	0.0786096	0.175707	Tbrg1
ENSMUSG00000011118	34.9225	0.0282821	0.487393	0.905482	0.945972	Panx3
ENSMUSG00000011148	55841.5	0.560948	0.275951	0.0132389	0.0450521	Adssl1
ENSMUSG00000011158	2423.05	-0.265928	0.135719	0.0398185	0.104824	Brf1
ENSMUSG00000011171	380.439	-0.307434	0.21518	0.106578	0.220837	Vipr2
ENSMUSG00000011179	9181.85	0.885369	0.179337	6.71347e-08	1.48738e-06	Odc1
ENSMUSG00000011254	977.897	-0.492299	0.191067	0.00448371	0.0188986	Thg1l
ENSMUSG00000011256	3715.08	-0.920755	0.278274	5.9707e-05	0.00053418	Adam19
ENSMUSG00000011257	20531.4	0.675135	0.152514	2.30681e-06	3.26014e-05	Pabpc4
ENSMUSG00000011263	115.437	-0.204653	0.309173	0.391912	0.557001	Exoc3l2
ENSMUSG00000011267	16.8918	-0.0706737	0.345671	0.775536	0.865922	Zfp296
ENSMUSG00000011305	2134.43	-0.320361	0.384627	0.217439	0.368297	Plin5
ENSMUSG00000011306	2331.67	0.133309	0.142103	0.32323	0.488081	Sugp1
ENSMUSG00000011382	1782.06	0.510485	0.322639	0.03901	0.103317	Dhdh
ENSMUSG00000011427	1098.96	0.385408	0.139995	0.00372431	0.0163052	Zfp790
ENSMUSG00000011463	17.897	-0.413412	0.429978	0.126235	0.249755	Cpb1
ENSMUSG00000011486	20.9815	-0.0721314	0.334129	0.76883	0.861628	Slc25a41
ENSMUSG00000011589	10.3048	-0.117069	0.396335	0.644048	0.769214	Fsd1
ENSMUSG00000011658	1323.39	-0.339756	0.222047	0.0814265	0.180481	Fuz
ENSMUSG00000011751	6.7004	-0.640028	0.64555	0.0398441	0.104873	Sptbn4
ENSMUSG00000011752	1618.52	-0.526189	0.218341	0.00620528	0.024518	Pgam1
ENSMUSG00000011831	2188.53	0.27359	0.191152	0.115276	0.233532	Evi5
ENSMUSG00000011832	2031.46	0.416024	0.183313	0.0130645	0.0445412	Evi5l
ENSMUSG00000011837	603.057	-0.215101	0.205272	0.24211	0.397283	Snapc2
ENSMUSG00000011877	3110.78	0.151162	0.258159	0.484825	0.641054	Git1
ENSMUSG00000011884	868.253	-0.213983	0.212535	0.257205	0.415017	Gltp
ENSMUSG00000011958	8952.93	0.546178	0.126721	6.6043e-06	8.09027e-05	Bnip2
ENSMUSG00000011960	2790.81	0.135619	0.17622	0.404424	0.568089	Ccnt1
ENSMUSG00000012017	565.574	-1.1849	0.366144	2.15244e-05	0.00022379	Scarf2
ENSMUSG00000012076	2333.1	0.278986	0.124702	0.0198163	0.0615106	Brms1l
ENSMUSG00000012114	2101.88	-0.201994	0.191548	0.246003	0.401936	Med15
ENSMUSG00000012117	1923.99	-0.153716	0.135053	0.23303	0.38705	Dhdds
ENSMUSG00000012126	102.417	-0.0436944	0.253717	0.838201	0.904097	Ubxn11
ENSMUSG00000012187	10.5886	-0.122641	0.503674	0.609231	0.742382	Mogat1
ENSMUSG00000012296	3176.14	-0.159529	0.242724	0.442764	0.60443	Tjap1
ENSMUSG00000012350	84.6482	0.107159	0.585831			Ehf
ENSMUSG00000012405	13746.3	0.0690269	0.142129	0.609146	0.742365	Rpl15
ENSMUSG00000012422	4192.19	0.0903555	0.180119	0.58552	0.723111	Tmem167
ENSMUSG00000012428	4831.41	0.105509	0.215947	0.581141	0.7204	Steap4
ENSMUSG00000012429	580.046	-0.342053	0.184877	0.0428988	0.110776	Mplkip
ENSMUSG00000012443	1751.27	-1.92677	0.414326	2.27265e-08	5.67148e-07	Kif11
ENSMUSG00000012483	746.252	-0.2474	0.206814	0.180922	0.324047	Rpa3
ENSMUSG00000012519	274.459	-0.678346	0.241971	0.00106736	0.00587151	Mlkl
ENSMUSG00000012535	6443.49	0.436299	0.135474	0.000714624	0.00419831	Tnpo3
ENSMUSG00000012609	884.843	0.299865	0.117978	0.00838787	0.0312019	Ttll5
ENSMUSG00000012640	2678.98	0.180096	0.216244	0.346673	0.511626	Zfp715
ENSMUSG00000012705	712.251	0.086846	0.496381	0.715937	0.824371	Retn
ENSMUSG00000012777	25.4165	0	0.570117	1	1	Acp4
ENSMUSG00000012819	909.845	0.203253	0.281532	0.372498	0.538067	Cdh23
ENSMUSG00000012848	19768.3	-0.156678	0.269364	0.48052	0.637497	Rps5
ENSMUSG00000012889	9.40424	-0.27572	0.447432	0.290998	0.452332	Podnl1
ENSMUSG00000013033	5610.48	0.208048	0.217059	0.278262	0.438801	Adgrl1
ENSMUSG00000013076	40015.2	0.623632	0.199069	0.000486598	0.00304241	Amotl1
ENSMUSG00000013089	2280.02	-0.182764	0.192762	0.29639	0.458661	Etv5
ENSMUSG00000013150	856.737	0.16515	0.213197	0.383124	0.548381	Gfod2
ENSMUSG00000013155	88.9883	-1.0149	0.348537	0.000138012	0.00108743	Enkd1
ENSMUSG00000013160	3376.03	-0.0378297	0.147419	0.786226	0.873026	Atp6v0d1
ENSMUSG00000013236	4104.78	-0.359506	0.265095	0.102665	0.214901	Ptprs
ENSMUSG00000013275	12074	0.414061	0.176285	0.0107194	0.0380604	Slc41a1
ENSMUSG00000013367	60.4414	-0.942755	0.355951	0.000435705	0.00277153	Iglon5
ENSMUSG00000013415	704.294	-0.682594	0.572027	0.0278799	0.0799478	Igf2bp1
ENSMUSG00000013419	8126.8	1.11026	0.336004	2.31783e-05	0.000238766	Zfp651
ENSMUSG00000013465	3584.31	0.0114529	0.155895	0.937698	0.966344	Nelfb
ENSMUSG00000013483	100.732	-0.819145	0.371406	0.0025552	0.0120541	Card14
ENSMUSG00000013495	1028.35	0.146086	0.119823	0.20599	0.354053	Tmem175
ENSMUSG00000013523	157.128	-0.437763	0.2981	0.0641182	0.15085	Bcas1
ENSMUSG00000013539	4328.49	1.03751	0.25972	2.25669e-06	3.19602e-05	Tango2
ENSMUSG00000013584	527.443	-0.559118	0.305634	0.0202013	0.0624745	Aldh1a2
ENSMUSG00000013593	74530.1	0.302539	0.231145	0.131925	0.258024	Ndufs2
ENSMUSG00000013622	3254.13	-0.057498	0.145386	0.676419	0.794216	Atraid
ENSMUSG00000013629	1633.94	-0.302714	0.250625	0.15402	0.288139	Cad
ENSMUSG00000013646	2407.8	-0.0216053	0.184486	0.898284	0.941823	Sh3bp5l
ENSMUSG00000013662	9547.54	0.623492	0.225232	0.00152607	0.00787432	Atad1
ENSMUSG00000013663	5504.89	0.309026	0.194774	0.0796183	0.177528	Pten
ENSMUSG00000013698	8708.86	-0.391447	0.118934	0.000630385	0.003784	Pea15a
ENSMUSG00000013701	8379.4	0.286488	0.201004	0.113049	0.230379	Timm23
ENSMUSG00000013707	63.907	-0.792563	0.410071	0.00528627	0.0214465	Tnfaip8l2
ENSMUSG00000013736	2665.08	0.205424	0.169633	0.191992	0.337477	Trnt1
ENSMUSG00000013766	14.3172	2.6024	0.90008	2.25911e-05	0.000233554	Ly6g6e
ENSMUSG00000013787	3538.78	-0.23301	0.245159	0.265458	0.424089	Ehmt2
ENSMUSG00000013822	2944.44	0.153683	0.189517	0.373476	0.538862	Elof1
ENSMUSG00000013833	1633.22	-0.193865	0.26527	0.378435	0.543564	Med16
ENSMUSG00000013846	4237.61	0.377177	0.161287	0.0122185	0.042171	St3gal1
ENSMUSG00000013858	4827.15	-0.128023	0.249184	0.545	0.691256	Tmem259
ENSMUSG00000013878	2083.99	0.746161	0.18305	7.76482e-06	9.28597e-05	Rnf170
ENSMUSG00000013921	1192.03	-1.62649	0.273311	1.28192e-11	6.28139e-10	Clip3
ENSMUSG00000013928	9.98362	-0.386737	0.479321	0.154228	0.288413	1700020L13Rik
ENSMUSG00000013936	3533	-0.980341	0.379924	0.00044191	0.00280745	Myl2
ENSMUSG00000013973	3119.08	0.365796	0.12842	0.00292044	0.0134588	Dedd
ENSMUSG00000013974	16.4949	0.356995	0.476195	0.183476	0.327108	Mcemp1
ENSMUSG00000013997	2775.98	0.383588	0.157986	0.00947043	0.0344269	Nit1
ENSMUSG00000014030	10.5326	0.0168609	0.368885	0.946398	0.971064	Pax5
ENSMUSG00000014039	1023.06	0.213344	0.14615	0.122931	0.245119	Prdm15
ENSMUSG00000014074	1945.21	0.0796838	0.177953	0.627131	0.756099	Rnf168
ENSMUSG00000014075	498.007	0.150129	0.17689	0.357515	0.523218	Dynlt2b
ENSMUSG00000014077	7334.37	0.357336	0.247747	0.0899419	0.194559	Chp1
ENSMUSG00000014158	177.873	-0.521307	0.338656	0.0396909	0.10457	Trpv4
ENSMUSG00000014164	960.848	0.0581083	0.225731	0.768688	0.861565	Klhl3
ENSMUSG00000014177	1694.85	-0.228955	0.144609	0.094651	0.202161	Tvp23b
ENSMUSG00000014195	17114.9	0.0679512	0.112435	0.532626	0.681441	Dnajc7
ENSMUSG00000014198	155.48	-1.72586	0.392203	5.97494e-08	1.33255e-06	Zfp385c
ENSMUSG00000014226	4909.1	0.486027	0.186831	0.0042741	0.018221	Cacybp
ENSMUSG00000014232	542.311	0.289554	0.186303	0.0887133	0.192397	Cluap1
ENSMUSG00000014243	1391.98	0.564529	0.217992	0.00327666	0.0147659	Zswim7
ENSMUSG00000014245	383.313	-0.231111	0.1844	0.170891	0.311567	Pigl
ENSMUSG00000014294	9945.18	-0.286014	0.30098	0.22664	0.379253	Ndufa2
ENSMUSG00000014301	1147.57	-0.148725	0.269738	0.503406	0.656527	Pam16
ENSMUSG00000014303	1318.24	-1.03065	0.313609	3.62902e-05	0.00034852	Glis2
ENSMUSG00000014313	45306.5	0.103313	0.21322	0.585471	0.723096	Cox6c
ENSMUSG00000014329	3066.78	-0.282742	0.21163	0.132915	0.259302	Bicc1
ENSMUSG00000014349	5342.04	0.0632865	0.108883	0.549228	0.694781	Ube2z
ENSMUSG00000014353	2688.54	0.357589	0.162842	0.0184962	0.0585223	Tmem87b
ENSMUSG00000014355	6893.99	0.191677	0.133871	0.133788	0.260551	Anapc1
ENSMUSG00000014361	778.586	-0.16367	0.164105	0.285062	0.445852	Mertk
ENSMUSG00000014402	4598	0.348993	0.112836	0.00137918	0.00721998	Tsg101
ENSMUSG00000014418	2738.07	0.106604	0.138237	0.41813	0.581091	Hps5
ENSMUSG00000014426	3554.47	0.686059	0.184096	4.30363e-05	0.000401626	Map3k4
ENSMUSG00000014444	3691.06	-0.965089	0.264482	1.34694e-05	0.000148148	Piezo1
ENSMUSG00000014453	8.96217	0.327925	0.451295	0.216645	0.367504	Blk
ENSMUSG00000014470	1811.62	0.0536662	0.265777	0.807476	0.885765	Rnf166
ENSMUSG00000014496	8318.08	0.775633	0.216437	4.79446e-05	0.000440692	Ankrd28
ENSMUSG00000014498	8434.27	0.0951725	0.24597	0.649948	0.77328	Ankrd52
ENSMUSG00000014503	229.226	0.308153	0.254305	0.150667	0.283737	Pkd2l2
ENSMUSG00000014504	3273.95	0.0791734	0.145029	0.564628	0.706359	Srp19
ENSMUSG00000014543	16.0094	0.405398	0.398685	0.12693	0.250725	Klra17
ENSMUSG00000014547	2112.8	0.0680597	0.1622	0.65356	0.775895	Wdfy2
ENSMUSG00000014550	2894.23	0.437565	0.135586	0.000695777	0.00410883	Rbsn
ENSMUSG00000014551	2745.55	0.151718	0.164641	0.3231	0.487958	Mrps25
ENSMUSG00000014554	1154.95	-0.0109506	0.149746	0.938285	0.966752	Dguok
ENSMUSG00000014592	3206.39	0.378489	0.226707	0.0558522	0.135936	Camta1
ENSMUSG00000014599	1804.83	-0.410389	0.240908	0.0470924	0.119115	Csf1
ENSMUSG00000014601	3170.56	0.0463897	0.162951	0.760603	0.856071	Strip1
ENSMUSG00000014602	350.25	-0.64511	0.347196	0.0126661	0.0434157	Kif1a
ENSMUSG00000014603	5.78796	0	0.585642	1	1	Alx3
ENSMUSG00000014606	36426.6	0.241151	0.170631	0.127384	0.251434	Slc25a11
ENSMUSG00000014609	2439.16	-0.810996	0.242379	9.44775e-05	0.000794439	Chrne
ENSMUSG00000014633	2067.09	0.0477465	0.163925	0.755043	0.852631	Cmc2
ENSMUSG00000014668	2520.53	0.203531	0.0971939	0.0319178	0.0886612	Chfr
ENSMUSG00000014686	67.9099	-1.34076	0.423678	1.66682e-05	0.000179118	Ceacam16
ENSMUSG00000014704	85.6924	-0.132258	0.281843	0.561624	0.703874	Hoxa2
ENSMUSG00000014725	3.7297	0.373352	0.73301	0.136327	0.263938	Adam28
ENSMUSG00000014748	6062.65	0.491334	0.147807	0.000419242	0.00268803	Tex261
ENSMUSG00000014763	2561.94	0.433608	0.116196	0.000108648	0.000889821	Fam120b
ENSMUSG00000014767	1282.81	0.0520939	0.143343	0.701772	0.81335	Tbp
ENSMUSG00000014769	9105.83	0.0684567	0.170339	0.665064	0.784682	Psmb1
ENSMUSG00000014771	736.518	0.191922	0.182114	0.250759	0.407468	Pdcd2
ENSMUSG00000014773	749.452	-1.02566	0.212936	5.50752e-08	1.24345e-06	Dll1
ENSMUSG00000014776	3734.26	-0.0293164	0.228784	0.883174	0.932358	Nol3
ENSMUSG00000014778	3505.23	0.04448	0.274828	0.842992	0.907279	Fhod1
ENSMUSG00000014782	60.4358	-1.49366	0.405478	1.59213e-06	2.36111e-05	Plekhg4
ENSMUSG00000014786	598.649	-0.616585	0.279116	0.00691417	0.0267803	Slc9a5
ENSMUSG00000014791	163.654	-0.356413	0.291106	0.12586	0.249356	Elmo3
ENSMUSG00000014813	320.032	-0.453215	0.248616	0.0319138	0.0886612	Stc1
ENSMUSG00000014837	414.245	-0.983803	0.194549	2.06109e-08	5.1756e-07	4931428F04Rik
ENSMUSG00000014846	5343.44	-1.20215	0.69771	0.00187744	0.00935654	Tppp3
ENSMUSG00000014850	2223.61	0.433112	0.1485	0.00197023	0.00974902	Msh3
ENSMUSG00000014852	7.31125	-3.04383	1.33117	5.05168e-05	0.000461596	Adamts13
ENSMUSG00000014856	1812.51	-0.0936006	0.188878	0.586877	0.724148	Tmem208
ENSMUSG00000014859	2444.25	0.413723	0.201173	0.0220274	0.0667685	E2f4
ENSMUSG00000014867	13107.3	-0.124834	0.144143	0.361091	0.526957	Surf4
ENSMUSG00000014873	1497.04	-0.0744877	0.139017	0.573551	0.713847	Surf2
ENSMUSG00000014905	2151.64	0.712659	0.21662	0.000189432	0.00140913	Dnajb9
ENSMUSG00000014907	529.929	0.160758	0.194865	0.362608	0.528342	Naf1
ENSMUSG00000014932	2978.79	-0.237011	0.248887	0.262149	0.420652	Yes1
ENSMUSG00000014956	36666.6	0.923121	0.294673	0.000107509	0.000881923	Ppp1cb
ENSMUSG00000014959	7129.76	0.218845	0.127884	0.0742565	0.168502	Gorasp2
ENSMUSG00000014980	1313.77	0.115628	0.15848	0.436496	0.598892	Tsen15
ENSMUSG00000015002	4912.34	0.423591	0.18586	0.0124581	0.0428575	Efr3a
ENSMUSG00000015013	2620.07	0.0784074	0.157148	0.595104	0.731021	Trappc2l
ENSMUSG00000015016	2023.55	-0.0262458	0.284563	0.908711	0.947919	Acsf3
ENSMUSG00000015023	2312.54	0.235298	0.0993896	0.0151583	0.0499926	Ddx19a
ENSMUSG00000015027	402.363	-1.10784	0.247901	1.87511e-07	3.66273e-06	Galns
ENSMUSG00000015053	712.012	-0.0821297	0.283133	0.719077	0.82694	Gata2
ENSMUSG00000015083	147.37	0.157465	0.319773	0.515526	0.666293	C8g
ENSMUSG00000015085	588.611	-0.897755	0.25766	3.60962e-05	0.000347154	Entpd2
ENSMUSG00000015087	8771.73	0.814151	0.169198	1.85363e-07	3.63134e-06	Rabl6
ENSMUSG00000015090	54.7524	-1.25008	1.04006	0.00459014	0.0192065	Ptgds
ENSMUSG00000015092	3958.66	-0.217897	0.296785	0.352705	0.518363	Edf1
ENSMUSG00000015093	15.14	0.494423	0.496678	0.0807773	0.179496	Clic3
ENSMUSG00000015094	1209.52	-0.763017	0.248719	0.000309519	0.00210588	Npdc1
ENSMUSG00000015095	6205.25	0.237804	0.224986	0.227381	0.380114	Fbxw5
ENSMUSG00000015112	179.331	-0.377444	0.220993	0.0519992	0.12865	Slc25a13
ENSMUSG00000015120	4044.77	-0.355795	0.112748	0.00109896	0.00600271	Ube2i
ENSMUSG00000015126	1092.55	-0.0087229	0.224062	0.964599	0.981907	Tsr3
ENSMUSG00000015127	237.692	-0.16058	0.308014	0.500465	0.65375	Unkl
ENSMUSG00000015133	1060.26	-0.27555	0.216052	0.149399	0.28214	Lrrk1
ENSMUSG00000015134	408.539	-0.872186	0.395691	0.00197772	0.00978366	Aldh1a3
ENSMUSG00000015143	2853.86	-0.914679	0.18669	6.88312e-08	1.51662e-06	Actn1
ENSMUSG00000015149	6825.06	0.0758059	0.203297	0.678104	0.7955	Sirt2
ENSMUSG00000015165	12278.7	-0.338391	0.118781	0.00310621	0.0141562	Hnrnpl
ENSMUSG00000015176	3687.31	0.194763	0.15042	0.169876	0.310303	Nolc1
ENSMUSG00000015189	4138.91	0.387888	0.203993	0.0337565	0.0924425	Casd1
ENSMUSG00000015202	867.763	0.0675422	0.164337	0.659633	0.780574	Cnksr3
ENSMUSG00000015214	3374.08	0.632742	0.188837	0.000221478	0.00159983	Mtmr1
ENSMUSG00000015217	1865.72	-0.223271	0.17669	0.170555	0.311162	Hmgb3
ENSMUSG00000015222	751.407	-0.311004	0.265473	0.158199	0.294204	Map2
ENSMUSG00000015224	199.474	0.465245	0.231461	0.020536	0.0632013	Cyp2j9
ENSMUSG00000015243	3701.44	-0.442278	0.338996	0.0794123	0.177186	Abca1
ENSMUSG00000015247	658.108	-0.770024	0.169025	8.04433e-07	1.31815e-05	Nipsnap3b
ENSMUSG00000015289	1777.93	0.0202339	0.193919	0.908462	0.947846	Lage3
ENSMUSG00000015290	8234.74	0.467785	0.150363	0.000942079	0.00528336	Ubl4a
ENSMUSG00000015291	9220.27	-0.045115	0.0898849	0.608487	0.741787	Gdi1
ENSMUSG00000015305	4259.19	-0.271943	0.192253	0.11919	0.239533	Sash1
ENSMUSG00000015312	962.591	0.7052	0.294216	0.00285627	0.0132205	Gadd45b
ENSMUSG00000015314	11.6503	0.150399	0.412825	0.554267	0.698435	Slamf6
ENSMUSG00000015316	4.95372	0.296888	0.594646	0.237695	0.392605	Slamf1
ENSMUSG00000015335	187.592	-0.383272	0.328668	0.121833	0.243484	Zdhhc12
ENSMUSG00000015337	1387.61	-0.0975905	0.310332	0.682781	0.799032	Endog
ENSMUSG00000015340	303.446	0.0484255	0.289304	0.833876	0.901613	Cybb
ENSMUSG00000015341	4018.41	0.0280646	0.0848462	0.736259	0.83942	Golga7
ENSMUSG00000015342	988.028	0.613183	0.221553	0.00159992	0.00818408	Xk
ENSMUSG00000015354	346.717	-0.0266154	0.287327	0.907898	0.947562	Pcolce2
ENSMUSG00000015355	98.1138	-0.188341	0.292606	0.418153	0.581091	Cd48
ENSMUSG00000015357	7630.44	0.291756	0.225435	0.139065	0.267944	Clpx
ENSMUSG00000015363	2424.52	0.125397	0.243628	0.547309	0.693137	Trabd
ENSMUSG00000015365	28.3022	0.0321944	0.360709	0.897523	0.941544	Mov10l1
ENSMUSG00000015377	1376.6	0.195135	0.209428	0.296138	0.458375	Dennd6b
ENSMUSG00000015396	275.277	-0.559492	0.346652	0.0294455	0.0833222	Cd83
ENSMUSG00000015405	139.893	0.588157	0.368712	0.0263788	0.076725	Ace2
ENSMUSG00000015437	4.26534	0.325488	0.618401	0.200904	0.348312	Gzmb
ENSMUSG00000015451	54.21	-0.563835	0.297471	0.0173822	0.055751	C4a
ENSMUSG00000015452	75.359	-1.38763	0.392417	3.57016e-06	4.75211e-05	Ager
ENSMUSG00000015461	979.963	-0.534455	0.257404	0.0134878	0.0457722	Atf6b
ENSMUSG00000015467	89.0675	-0.909859	0.437177	0.00221507	0.0107363	Egfl8
ENSMUSG00000015468	2521.57	-0.743091	0.291957	0.00160534	0.00820764	Notch4
ENSMUSG00000015474	779.518	-0.132943	0.223807	0.498322	0.651841	Ppt2
ENSMUSG00000015476	69.9529	0.299319	0.291387	0.198267	0.345108	Prrt1
ENSMUSG00000015478	1899.29	0.115851	0.21632	0.545155	0.691365	Rnf5
ENSMUSG00000015488	5262.68	0.641424	0.146346	3.26633e-06	4.39416e-05	Cacfd1
ENSMUSG00000015501	5200.13	0.651622	0.189112	0.000145009	0.00113323	Hivep2
ENSMUSG00000015522	6228.05	0.430672	0.146581	0.0018534	0.00924815	Arnt
ENSMUSG00000015533	935.177	-1.83742	0.51578	2.23752e-06	3.17111e-05	Itga2
ENSMUSG00000015536	5179.46	0.250404	0.176822	0.124444	0.247279	Mocs2
ENSMUSG00000015542	1368.42	0.0470906	0.233386	0.815961	0.890846	Nat9
ENSMUSG00000015568	56139.9	0.667149	0.342125	0.00949599	0.0344887	Lpl
ENSMUSG00000015575	1915.96	-0.530527	0.208614	0.00426951	0.0182053	Atp6v0e
ENSMUSG00000015597	2533.65	0.145646	0.178153	0.3749	0.540205	Zfp318
ENSMUSG00000015599	210.522	-2.7368	0.469563	2.2356e-10	8.69165e-09	Ttbk1
ENSMUSG00000015605	3242.65	0.264806	0.256977	0.219882	0.370996	Srf
ENSMUSG00000015619	10.0455	0.00817831	0.434476	0.97376	0.986943	Gata3
ENSMUSG00000015647	5004.42	-0.400176	0.282838	0.080902	0.179635	Lama5
ENSMUSG00000015652	7.96379	-0.480698	0.667829	0.0902522	0.195041	Steap1
ENSMUSG00000015653	172.513	-0.478936	0.263341	0.0291431	0.0826386	Steap2
ENSMUSG00000015656	81336.6	0.256494	0.142969	0.0584949	0.140828	Hspa8
ENSMUSG00000015659	1024.9	0.461484	0.184659	0.00617711	0.0244366	Serac1
ENSMUSG00000015668	2013.55	-0.427144	0.151952	0.00278337	0.0129338	Pdzd11
ENSMUSG00000015671	10645.8	0.295786	0.135141	0.0216831	0.0658835	Psma2
ENSMUSG00000015672	2383.78	-0.0222008	0.162492	0.883791	0.932734	Mrpl32
ENSMUSG00000015697	3887.56	-0.00103001	0.115388	0.992634	0.998485	Setdb1
ENSMUSG00000015702	102.046	0.301354	0.17812	0.0659588	0.154136	Anxa9
ENSMUSG00000015709	275.737	-0.0469189	0.257266	0.82794	0.897701	Arnt2
ENSMUSG00000015711	6383.13	0.925252	0.209252	6.48538e-07	1.09065e-05	Prune1
ENSMUSG00000015714	4217.9	-0.39112	0.114485	0.000402783	0.00260376	Cers2
ENSMUSG00000015733	29522.7	0.547515	0.200096	0.00230632	0.0110931	Capza2
ENSMUSG00000015745	2288.82	-0.785698	0.279503	0.000609478	0.00367493	Plekho1
ENSMUSG00000015747	1190.74	0.171179	0.147878	0.220761	0.37198	Vps45
ENSMUSG00000015748	1952.07	0.316875	0.116769	0.00491259	0.0202433	Prpf3
ENSMUSG00000015749	10045.6	0.480048	0.162794	0.0015361	0.00791192	Anp32e
ENSMUSG00000015750	3250.73	0.00445499	0.134807	0.972394	0.986382	Aph1a
ENSMUSG00000015755	13412.8	1.45242	0.188774	7.00121e-17	7.6629e-15	Tab2
ENSMUSG00000015757	2510.98	0.215501	0.145557	0.117854	0.237418	Ppil4
ENSMUSG00000015759	4883.93	0.259848	0.144277	0.0572677	0.138708	Cnih1
ENSMUSG00000015766	1139.32	0.145213	0.156752	0.323774	0.488608	Eps8
ENSMUSG00000015776	2287.83	-0.163344	0.153547	0.258353	0.416371	Med22
ENSMUSG00000015790	2220.19	0.219917	0.186393	0.196534	0.343007	Surf1
ENSMUSG00000015804	1992.44	0.319927	0.199542	0.0750133	0.169817	Med28
ENSMUSG00000015806	5747.02	-0.685206	0.224169	0.000471548	0.00296395	Qdpr
ENSMUSG00000015812	235.893	-0.0320115	0.181923	0.848063	0.910305	Gnrh1
ENSMUSG00000015829	4.83848	-0.959153	0.791597	0.00978162	0.0353476	Tnr
ENSMUSG00000015837	24463.4	0.750722	0.218464	9.3536e-05	0.000787839	Sqstm1
ENSMUSG00000015839	4252.61	0.495826	0.140886	0.000203093	0.00149164	Nfe2l2
ENSMUSG00000015843	3941.28	0.982964	0.225396	6.16523e-07	1.04513e-05	Rxrg
ENSMUSG00000015846	11339.9	1.06083	0.281612	5.07574e-06	6.40478e-05	Rxra
ENSMUSG00000015850	2246.28	-0.490613	0.284244	0.033176	0.0912997	Adamtsl4
ENSMUSG00000015852	608.123	-0.475588	0.281918	0.0379345	0.101186	Fcrls
ENSMUSG00000015869	1639.16	-0.617917	0.201083	0.000607296	0.00366288	Prpsap1
ENSMUSG00000015879	70.4284	0.509059	0.259793	0.0193319	0.0603969	Fam184b
ENSMUSG00000015880	990.98	-3.92308	0.368995	7.55494e-28	4.00392e-25	Ncapg
ENSMUSG00000015882	986.161	-0.124367	0.259835	0.567011	0.708114	Lcorl
ENSMUSG00000015889	3295.5	-0.123106	0.114984	0.268191	0.427337	Lta4h
ENSMUSG00000015890	8.32046	-0.310433	0.449494	0.239539	0.394382	Amdhd1
ENSMUSG00000015932	6168.24	-0.362443	0.163714	0.017468	0.055955	Dstn
ENSMUSG00000015937	4736.41	0.0455658	0.154608	0.754089	0.851935	Macroh2a1
ENSMUSG00000015942	781.938	0.257475	0.197967	0.149587	0.282389	Gtf2ird2
ENSMUSG00000015943	279.431	-0.355496	0.324311	0.148195	0.280366	Bola1
ENSMUSG00000015944	12137.2	0.64518	0.157386	1.12501e-05	0.000127571	Castor2
ENSMUSG00000015947	107.526	-0.230838	0.273461	0.303236	0.466138	Fcgr1
ENSMUSG00000015950	313.505	-1.29691	0.236312	3.7239e-10	1.37964e-08	Ncf1
ENSMUSG00000015957	518.823	-0.276893	0.235765	0.173991	0.315563	Wnt11
ENSMUSG00000015961	2477.04	0.0437383	0.162455	0.773325	0.864459	Adss
ENSMUSG00000015962	70.9742	-0.677019	0.441047	0.0186199	0.0587477	1700016C15Rik
ENSMUSG00000015966	15.6889	-0.33726	0.405513	0.200106	0.347499	Il17rb
ENSMUSG00000015968	121.093	-0.441859	0.277041	0.0511758	0.127097	Cacna1d
ENSMUSG00000015970	251.284	-0.169981	0.490632	0.491639	0.646329	Chdh
ENSMUSG00000015971	2859.12	0.348477	0.120066	0.00256747	0.0120978	Actr8
ENSMUSG00000015980	207.347	-0.0940224	0.243471	0.651687	0.774585	Lrrc27
ENSMUSG00000015981	77.5524	-1.7702	0.529331	5.08365e-06	6.41074e-05	Stk32c
ENSMUSG00000015994	6430.83	0.581272	0.15771	7.91293e-05	0.000680147	Fnta
ENSMUSG00000016018	4393.35	0.56815	0.153918	8.1486e-05	0.000697427	Mtrex
ENSMUSG00000016024	822.444	-0.343923	0.230649	0.0862304	0.188351	Lbp
ENSMUSG00000016028	65.6734	-1.11476	0.455036	0.000363672	0.00240237	Celsr1
ENSMUSG00000016087	1415.32	-0.195481	0.184709	0.247554	0.403749	Fli1
ENSMUSG00000016128	2274.34	-0.380484	0.141653	0.00460577	0.0192479	Stard13
ENSMUSG00000016150	56.7491	-0.336548	0.46807	0.20638	0.35448	Tenm1
ENSMUSG00000016179	103.76	0.346297	0.26173	0.112956	0.23027	Camk1g
ENSMUSG00000016181	1317.72	0.162107	0.104296	0.110037	0.226057	Utp25
ENSMUSG00000016194	644.271	0.672562	0.221395	0.000531794	0.00328119	Hsd11b1
ENSMUSG00000016200	134.742	-0.555587	0.33846	0.0286891	0.0816635	Syt14
ENSMUSG00000016206	155.662	0.19584	0.195876	0.269256	0.428762	H2-M3
ENSMUSG00000016239	51.8882	-0.343164	0.31047	0.154007	0.288139	Lonrf3
ENSMUSG00000016252	25862.4	-0.317478	0.259389	0.143811	0.274535	Atp5e
ENSMUSG00000016253	6024.19	-0.112667	0.180057	0.496344	0.650392	Nelfcd
ENSMUSG00000016255	9.22632	-0.0870057	0.467567	0.722399	0.829866	Tubb1
ENSMUSG00000016256	4356.61	-0.527347	0.189449	0.00216504	0.0105318	Ctsz
ENSMUSG00000016257	6544.24	0.0470063	0.192482	0.788148	0.874181	Prelid3b
ENSMUSG00000016262	1178.59	-0.380026	0.252771	0.0752117	0.170142	Sertad4
ENSMUSG00000016308	2616.3	0.0763776	0.16709	0.623418	0.753105	Ube2a
ENSMUSG00000016319	12490.5	-0.899964	0.222626	3.96213e-06	5.18139e-05	Slc25a5
ENSMUSG00000016327	47568.6	-0.614585	0.331618	0.0148423	0.0491836	Atp1b4
ENSMUSG00000016344	1531.45	-0.370983	0.256844	0.08568	0.187458	Ppdpf
ENSMUSG00000016349	96979.7	0.137393	0.245092	0.511358	0.663263	Eef1a2
ENSMUSG00000016356	1150.22	-0.741607	0.238898	0.000306485	0.0020923	Col20a1
ENSMUSG00000016382	6913.38	-0.378419	0.215801	0.0473422	0.119537	Pls3
ENSMUSG00000016386	433.931	1.12862	0.268598	5.69797e-07	9.74948e-06	Mpped2
ENSMUSG00000016409	1532.03	0.363006	0.184742	0.0315125	0.0877983	Nkap
ENSMUSG00000016427	11344.3	-0.16626	0.219406	0.390134	0.555574	Ndufa1
ENSMUSG00000016458	14.9933	-0.850633	1.01137	0.0172976	0.0555415	Wt1
ENSMUSG00000016477	2194.5	0.359012	0.160427	0.0165927	0.0537236	E2f3
ENSMUSG00000016481	5138.11	0.411122	0.166351	0.00779446	0.0294287	Cr1l
ENSMUSG00000016487	5728.99	0.134634	0.16948	0.392361	0.557364	Ppfibp1
ENSMUSG00000016493	433.488	0.202075	0.221802	0.300046	0.462682	Cd46
ENSMUSG00000016494	17514.2	-1.09656	0.180247	2.96441e-11	1.36302e-09	Cd34
ENSMUSG00000016495	2360.97	-0.0551975	0.21208	0.769868	0.862216	Plgrkt
ENSMUSG00000016496	401.573	0.502284	0.354105	0.0517271	0.128166	Cd274
ENSMUSG00000016503	1945.01	0.280689	0.215655	0.141392	0.271345	Gtf3a
ENSMUSG00000016510	1800.48	0.0815896	0.143366	0.548705	0.694424	Mtif3
ENSMUSG00000016520	737.365	-0.408734	0.190223	0.0179969	0.0572754	Lnx2
ENSMUSG00000016526	10.1874	-0.0160237	0.430652	0.94873	0.972142	Dyrk3
ENSMUSG00000016528	25384	0.731833	0.183445	1.20013e-05	0.000134574	Mapkapk2
ENSMUSG00000016534	12330.3	0.177744	0.194532	0.313416	0.47714	Lamp2
ENSMUSG00000016541	5311	-0.366174	0.151904	0.0103869	0.0370957	Atxn10
ENSMUSG00000016552	207.864	-1.23359	0.272129	7.46711e-08	1.63279e-06	Foxred2
ENSMUSG00000016554	6097.77	-0.0420097	0.2049	0.819183	0.893013	Eif3d
ENSMUSG00000016559	10497.3	-0.541018	0.155893	0.000207911	0.00151869	H3f3b
ENSMUSG00000016619	2410.02	0.134747	0.11594	0.229099	0.381931	Nup50
ENSMUSG00000016624	169.384	-0.69299	0.198542	0.000101881	0.000843312	Phf21b
ENSMUSG00000016637	988.059	-0.757498	0.206502	3.81506e-05	0.000362584	Ift27
ENSMUSG00000016664	7824.66	0.304709	0.147832	0.0290538	0.0825035	Pacsin2
ENSMUSG00000016756	292.756	-0.608015	0.392185	0.0255904	0.0750672	Cmah
ENSMUSG00000016757	1124.08	-0.327361	0.183807	0.0515746	0.127851	Ttll12
ENSMUSG00000016758	103.527	-0.677359	0.298935	0.00451768	0.0189835	Bik
ENSMUSG00000016763	98.8075	-0.505764	0.304552	0.0349378	0.0948904	Scube1
ENSMUSG00000016831	5376.61	0.538111	0.13697	3.51789e-05	0.000339955	Tox4
ENSMUSG00000016833	448.051	-0.248706	0.256524	0.248653	0.404951	Mrps18c
ENSMUSG00000016918	3781.25	-0.161104	0.199405	0.370329	0.535779	Sulf1
ENSMUSG00000016921	14056.1	-0.313155	0.13834	0.0172969	0.0555415	Srsf6
ENSMUSG00000016933	7152.05	-0.218547	0.169611	0.165025	0.303788	Plcg1
ENSMUSG00000016940	1778.47	0.159184	0.186491	0.350303	0.515811	Kctd2
ENSMUSG00000016942	15.6459	-0.141026	0.471969	0.569072	0.709763	Tmprss6
ENSMUSG00000016946	1318.32	-0.31994	0.134861	0.0128252	0.043874	Kctd5
ENSMUSG00000016984	599.262	-0.00756443	0.212017	0.968014	0.983629	Etaa1
ENSMUSG00000016995	178.761	-0.956317	0.348669	0.000309347	0.0021056	Matn4
ENSMUSG00000017002	11.7053	-0.301682	0.422199	0.250543	0.407173	Slpi
ENSMUSG00000017007	8.85607	-0.221456	0.46136	0.386668	0.551807	Rbpjl
ENSMUSG00000017009	2774.11	-0.318492	0.155594	0.0291502	0.0826386	Sdc4
ENSMUSG00000017057	1128.44	-0.482203	0.249627	0.0228267	0.0686438	Il13ra1
ENSMUSG00000017119	11296.5	0.471089	0.132477	0.000191638	0.00142274	Nbr1
ENSMUSG00000017132	4679.33	0.2043	0.226696	0.30244	0.46534	Cyth1
ENSMUSG00000017144	2111.23	-0.232817	0.224802	0.237011	0.391816	Rnd3
ENSMUSG00000017146	520.868	-3.12322	0.382891	2.51249e-17	2.90799e-15	Brca1
ENSMUSG00000017167	469.628	-0.727214	0.369749	0.00680533	0.0264529	Cntnap1
ENSMUSG00000017176	1351.36	-0.265658	0.152296	0.0638783	0.150338	Nt5c3b
ENSMUSG00000017188	4259.41	0.00782044	0.192981	0.964417	0.981907	Coa3
ENSMUSG00000017195	3.25152	0.135912	0.612458	0.524127	0.674029	Zpbp2
ENSMUSG00000017204	10.8075	0.143019	0.506946	0.55335	0.697715	Gsdma
ENSMUSG00000017210	5465	0.0857078	0.167836	0.583058	0.721532	Med24
ENSMUSG00000017221	8367.33	0.143873	0.244448	0.490878	0.645713	Psmd3
ENSMUSG00000017264	3034.65	0.0390993	0.144908	0.775928	0.866161	Exosc10
ENSMUSG00000017286	3003.32	0.434547	0.127818	0.000380915	0.00249067	Glod4
ENSMUSG00000017288	1732.23	0.0105787	0.152948	0.941476	0.968543	Vps53
ENSMUSG00000017291	7130.43	0.51712	0.203955	0.00458943	0.0192065	Taok1
ENSMUSG00000017299	1421.27	-0.0118331	0.190096	0.945527	0.970562	Dnttip1
ENSMUSG00000017300	732385	0.208219	0.219217	0.281408	0.442307	Tnnc2
ENSMUSG00000017307	430.187	-0.448073	0.209813	0.0163573	0.0531151	Acot8
ENSMUSG00000017309	4387.03	0.0661372	0.259621	0.760652	0.856071	Cd300lg
ENSMUSG00000017314	331.641	-0.993849	0.253311	3.85621e-06	5.05601e-05	Mpp2
ENSMUSG00000017344	3589.22	0.206349	0.21104	0.272019	0.431932	Vtn
ENSMUSG00000017376	1223.18	0.323268	0.133921	0.0113894	0.0399392	Nlk
ENSMUSG00000017386	989.075	-1.49503	0.296689	2.61142e-09	8.25611e-08	Traf4
ENSMUSG00000017390	112.882	0.411482	0.2581	0.0574534	0.139052	Aldoc
ENSMUSG00000017400	43.7674	-0.730834	0.429811	0.0110158	0.0388933	Stac2
ENSMUSG00000017404	9576.85	-0.350731	0.236426	0.0856032	0.187347	Rpl19
ENSMUSG00000017405	362.28	-1.19315	0.200521	3.9221e-11	1.75918e-09	Nek8
ENSMUSG00000017412	47.8211	-0.450715	0.280921	0.0485989	0.121946	Cacnb4
ENSMUSG00000017417	947.527	-0.0658043	0.216116	0.730949	0.836016	Plxdc1
ENSMUSG00000017418	2388.88	0.357121	0.237355	0.0808818	0.179635	Arl5b
ENSMUSG00000017421	9261.41	0.0341198	0.114578	0.75821	0.854477	Zfp207
ENSMUSG00000017428	8199.95	0.41375	0.133162	0.00111981	0.00609647	Psmd11
ENSMUSG00000017446	1126.56	-0.537843	0.267446	0.0153459	0.0504243	C1qtnf1
ENSMUSG00000017453	15.8834	-0.913641	0.589199	0.00652677	0.0255775	Pipox
ENSMUSG00000017466	10390.5	0.000847987	0.225092	0.996569	1	Timp2
ENSMUSG00000017478	2581.7	0.102585	0.196109	0.563362	0.705349	Zc3h18
ENSMUSG00000017485	9181.23	0.0766598	0.201952	0.673094	0.791466	Top2b
ENSMUSG00000017491	1156.78	0.0349885	0.172565	0.826773	0.896966	Rarb
ENSMUSG00000017493	7319.07	-1.16292	0.235376	1.37436e-08	3.62282e-07	Igfbp4
ENSMUSG00000017499	483.927	-2.32268	0.352385	1.15498e-12	6.82117e-11	Cdc6
ENSMUSG00000017548	3648.86	0.241645	0.208019	0.19329	0.339496	Suz12
ENSMUSG00000017550	776.644	-0.475495	0.249117	0.0245878	0.0728386	Atad5
ENSMUSG00000017561	1488.46	-0.146632	0.118234	0.198722	0.345721	Crlf3
ENSMUSG00000017607	18.2741	0.441845	0.37197	0.0911237	0.196566	Tns4
ENSMUSG00000017615	9835.15	0.171534	0.122604	0.145951	0.277411	Tnfaip1
ENSMUSG00000017631	3075.06	-0.148589	0.152361	0.300612	0.46333	Abr
ENSMUSG00000017639	69.5515	-0.904661	0.435226	0.00228118	0.0109932	Rab11fip4
ENSMUSG00000017652	112.026	-0.585941	0.229706	0.00333319	0.0149837	Cd40
ENSMUSG00000017664	1474.64	0.120672	0.236712	0.554778	0.698725	Slc35c2
ENSMUSG00000017667	839.312	-0.0286947	0.139202	0.828568	0.897994	Zfp334
ENSMUSG00000017670	2915.57	0.009891	0.182937	0.95301	0.97494	Elmo2
ENSMUSG00000017677	5294.12	-0.775717	0.234373	0.000128891	0.00102517	Wsb1
ENSMUSG00000017679	1494.87	-0.297634	0.177079	0.0680262	0.157922	Ttpal
ENSMUSG00000017686	6337.34	0.321835	0.143194	0.0176877	0.0564864	Rhot1
ENSMUSG00000017692	878.627	-0.705849	0.222347	0.000289926	0.00200075	Rhbdl3
ENSMUSG00000017697	174.234	-0.599989	0.270873	0.007361	0.0281296	Ada
ENSMUSG00000017707	10259.6	0.300121	0.11099	0.00522744	0.0212654	Serinc3
ENSMUSG00000017713	593.153	-0.384154	0.259436	0.0770712	0.173191	Tha1
ENSMUSG00000017715	2213.41	0.0722589	0.224421	0.713425	0.822278	Pgs1
ENSMUSG00000017716	902.738	-3.55043	0.280745	6.8073e-38	9.79231e-35	Birc5
ENSMUSG00000017718	140.53	0.076475	0.215739	0.689043	0.803743	Afmid
ENSMUSG00000017721	3595.59	-0.157339	0.218897	0.415285	0.578183	Pigt
ENSMUSG00000017724	702.617	-0.116203	0.240186	0.573384	0.713682	Etv4
ENSMUSG00000017734	367.321	0.557836	0.204861	0.00230156	0.0110754	Dbndd2
ENSMUSG00000017737	117.536	-1.52907	0.504209	1.87048e-05	0.000197949	Mmp9
ENSMUSG00000017740	208.934	-0.228322	0.231129	0.255674	0.413211	Slc12a5
ENSMUSG00000017747	801.923	-0.110449	0.217078	0.56508	0.706684	Ghdc
ENSMUSG00000017754	1323.07	-0.134869	0.226929	0.496445	0.650439	Pltp
ENSMUSG00000017756	1882.78	0.00873233	0.220904	0.964192	0.981799	Slc12a7
ENSMUSG00000017760	5421.62	-0.0452832	0.171246	0.775585	0.865922	Ctsa
ENSMUSG00000017764	527.793	0.17577	0.154661	0.226781	0.379397	Zswim1
ENSMUSG00000017765	2141.17	-0.656954	0.235995	0.00125139	0.00667598	Slc12a4
ENSMUSG00000017767	8.41501	-0.501887	0.5059	0.0778267	0.174383	Spata25
ENSMUSG00000017774	8400.7	-0.231456	0.202577	0.203431	0.351101	Myo1c
ENSMUSG00000017776	9916.23	0.29042	0.17426	0.0711447	0.163355	Crk
ENSMUSG00000017778	25752.1	-0.350969	0.251226	0.0989521	0.208911	Cox7c
ENSMUSG00000017781	11321.4	0.0519697	0.13251	0.681754	0.798228	Pitpna
ENSMUSG00000017801	1644	0.112742	0.143657	0.408079	0.57136	Mlx
ENSMUSG00000017802	6304.07	0.175426	0.107314	0.0922716	0.198383	Retreg3
ENSMUSG00000017817	46364.8	0.582478	0.210559	0.00183183	0.0091643	Jph2
ENSMUSG00000017830	216.976	0.159822	0.300376	0.49746	0.651304	Dhx58
ENSMUSG00000017831	3893.54	0.462101	0.175194	0.00417874	0.0178826	Rab5a
ENSMUSG00000017837	2471.33	0.00854812	0.201517	0.962418	0.980728	Nkiras2
ENSMUSG00000017843	7363.62	0.298849	0.120772	0.0101462	0.0364362	Ppp2r5c
ENSMUSG00000017858	1757.55	0.168527	0.116381	0.13385	0.260621	Ift52
ENSMUSG00000017861	316.414	-2.89614	0.315105	3.30024e-21	6.27014e-19	Mybl2
ENSMUSG00000017868	20.8928	-0.0657246	0.640759	0.729804	0.835331	Sgk2
ENSMUSG00000017897	139.662	0.122765	0.284713	0.592048	0.72836	Eya2
ENSMUSG00000017929	1889.53	-0.441769	0.202868	0.0151084	0.0498554	B4galt5
ENSMUSG00000017969	517.219	-1.27895	0.46727	8.70908e-05	0.000740676	Ptgis
ENSMUSG00000017978	108.312	-0.0559825	0.288079	0.808018	0.886166	Cadps2
ENSMUSG00000017999	1235.08	-0.171234	0.173234	0.285455	0.446299	Ddx27
ENSMUSG00000018001	3297.66	-0.388787	0.151102	0.00625047	0.0246772	Cyth3
ENSMUSG00000018008	637.089	-0.696723	0.266921	0.00169683	0.00858602	Cyth4
ENSMUSG00000018012	112.913	0.20602	0.322188	0.397195	0.56146	Rac3
ENSMUSG00000018040	2716.47	0.172943	0.214994	0.364094	0.529637	Rrp7a
ENSMUSG00000018042	6650.62	-0.494976	0.192188	0.00445496	0.018801	Cyb5r3
ENSMUSG00000018068	1485.65	-0.13959	0.232757	0.489368	0.644593	Ints2
ENSMUSG00000018076	2721.27	0.41913	0.206375	0.0229641	0.0689951	Med13l
ENSMUSG00000018102	1930.36	-0.403518	0.23542	0.0472358	0.119346	H2bc4
ENSMUSG00000018126	83.2587	0.0520733	0.350684	0.834101	0.901613	Baiap2l2
ENSMUSG00000018143	1666.92	0.265803	0.203283	0.145111	0.276239	Mafk
ENSMUSG00000018160	4720.52	0.323084	0.161183	0.0318533	0.0885412	Med1
ENSMUSG00000018166	2252.63	-0.237874	0.167674	0.12695	0.250725	Erbb3
ENSMUSG00000018167	1584.78	0.251741	0.236049	0.216882	0.367783	Stard3
ENSMUSG00000018168	9.43331	-0.253068	0.405781	0.328478	0.493654	Ikzf3
ENSMUSG00000018169	635.591	-0.410441	0.248574	0.0519836	0.128643	Mfng
ENSMUSG00000018171	6669.18	0.401221	0.148164	0.00408556	0.0175585	Vmp1
ENSMUSG00000018189	2811.98	0.0564436	0.17826	0.731165	0.836169	Uchl5
ENSMUSG00000018196	3855.05	0.274544	0.157352	0.0627077	0.148311	Glrx2
ENSMUSG00000018199	1354.67	0.18022	0.219486	0.351677	0.517456	Ro60
ENSMUSG00000018209	2058.51	0.173496	0.155037	0.233846	0.388048	Stk4
ENSMUSG00000018217	8483.65	-0.912281	0.331568	0.00037634	0.00246716	Pmp22
ENSMUSG00000018238	67.2366	-0.707424	0.309579	0.00371715	0.0162809	Gdf9
ENSMUSG00000018239	823.828	0.270324	0.155607	0.0642459	0.151085	Zcchc10
ENSMUSG00000018263	122.016	0.0479949	0.416617	0.848395	0.910419	Tbx5
ENSMUSG00000018286	13171.8	-0.108776	0.230005	0.586975	0.724198	Psmb6
ENSMUSG00000018287	9039.55	-0.0212786	0.196803	0.904878	0.945684	Spag7
ENSMUSG00000018293	10943.1	-0.261164	0.184176	0.121288	0.242661	Pfn1
ENSMUSG00000018322	1221.63	0.0438276	0.148996	0.755596	0.853016	Tomm34
ENSMUSG00000018326	12144.3	-0.25526	0.147898	0.0677093	0.15735	Ywhab
ENSMUSG00000018334	16090.2	0.28652	0.203975	0.117181	0.236346	Ksr1
ENSMUSG00000018339	4339	1.06593	0.330261	3.75315e-05	0.000358391	Gpx3
ENSMUSG00000018340	29238.5	-0.0534312	0.145458	0.698265	0.810931	Anxa6
ENSMUSG00000018341	21.7778	0.456053	0.448933	0.0977325	0.20698	Il12rb2
ENSMUSG00000018347	568.105	-0.0337329	0.133423	0.791389	0.876472	Zkscan6
ENSMUSG00000018362	2330.58	-0.660194	0.150248	2.86312e-06	3.92781e-05	Kpna2
ENSMUSG00000018363	3678.34	0.646361	0.18467	0.000121662	0.000976132	Smurf2
ENSMUSG00000018372	1354.66	0.204834	0.14341	0.132032	0.258144	Cep95
ENSMUSG00000018377	8266.05	0.918391	0.146752	2.8299e-11	1.30714e-09	Vezf1
ENSMUSG00000018378	8932.14	0.49391	0.239221	0.0163107	0.0530022	2210416O15Rik
ENSMUSG00000018379	14598.4	-0.0138424	0.173445	0.931301	0.962957	Srsf1
ENSMUSG00000018381	440.227	-0.590482	0.289456	0.0114036	0.0399683	Abi3
ENSMUSG00000018387	58.2206	0.0844201	0.266947	0.702245	0.813684	Shroom1
ENSMUSG00000018395	1137.24	0.0141369	0.117727	0.901028	0.943289	Kif3a
ENSMUSG00000018398	6156.16	-0.726917	0.189995	2.39362e-05	0.000245069	Septin8
ENSMUSG00000018401	2525.89	0.167212	0.14279	0.217216	0.368101	Mtmr4
ENSMUSG00000018405	1053.15	0.455209	0.165715	0.00310155	0.0141381	Mrm1
ENSMUSG00000018411	4943.62	0.555015	0.255124	0.00985462	0.0355794	Mapt
ENSMUSG00000018412	3107.9	0.385002	0.158118	0.00925979	0.033826	Kansl1
ENSMUSG00000018415	8271.65	1.64564	0.161358	9.01474e-27	3.94669e-24	Gid4
ENSMUSG00000018417	4890.84	-0.374607	0.183453	0.02559	0.0750672	Myo1b
ENSMUSG00000018425	2354.24	0.346911	0.176827	0.0331163	0.0911479	Dhx40
ENSMUSG00000018427	1362.52	0.0740645	0.213576	0.696181	0.809211	Ypel2
ENSMUSG00000018428	14528.2	0.459352	0.261704	0.0356276	0.096387	Akap1
ENSMUSG00000018433	2094.55	0.486279	0.135121	0.000155252	0.0012007	Nol11
ENSMUSG00000018442	2013.11	-0.0547122	0.127244	0.654153	0.776356	Derl2
ENSMUSG00000018446	8452.71	0.116829	0.182118	0.48468	0.640904	C1qbp
ENSMUSG00000018449	965.854	-0.0863207	0.150986	0.544526	0.690876	Rpain
ENSMUSG00000018451	456.615	-2.23415	0.570143	7.75738e-07	1.27949e-05	6330403K07Rik
ENSMUSG00000018459	20.2276	-0.517134	0.457675	0.0656735	0.153701	Slc13a3
ENSMUSG00000018470	54.3685	-1.55474	0.384034	3.08969e-07	5.67213e-06	Kcnab3
ENSMUSG00000018474	3878.04	-0.894099	0.204612	9.79127e-07	1.56249e-05	Chd3
ENSMUSG00000018476	2570.94	-0.168651	0.218768	0.382322	0.547662	Kdm6b
ENSMUSG00000018481	3797.36	-0.120521	0.184177	0.475068	0.633015	Appbp2
ENSMUSG00000018500	111.377	-0.17649	0.238708	0.390404	0.555722	Adora2b
ENSMUSG00000018501	10276.5	0.396795	0.148214	0.00452825	0.0190143	Ncor1
ENSMUSG00000018507	341.352	-0.343118	0.214121	0.0705525	0.162402	Trpv2
ENSMUSG00000018509	797.122	0.0113757	0.220491	0.953299	0.975087	Cenpv
ENSMUSG00000018537	823.941	-1.19687	0.22157	9.64011e-10	3.33006e-08	Pcgf2
ENSMUSG00000018541	1373.57	0.0661185	0.102379	0.507237	0.659483	Cwc25
ENSMUSG00000018543	9.38094	-0.526572	0.475388	0.0636569	0.149993	1700001P01Rik
ENSMUSG00000018547	7888.81	0.801855	0.185736	2.04509e-06	2.93976e-05	Pip4k2b
ENSMUSG00000018548	1467.9	-0.0955907	0.148797	0.496635	0.650519	Trim37
ENSMUSG00000018554	2573.18	0.361361	0.459238	0.178328	0.320999	Ybx2
ENSMUSG00000018559	10456.1	0.350503	0.189919	0.0423663	0.109682	Ctdnep1
ENSMUSG00000018565	3988.57	0.085167	0.143202	0.530891	0.679808	Elp5
ENSMUSG00000018566	46427.8	0.686861	0.248902	0.00116563	0.00630414	Slc2a4
ENSMUSG00000018567	11097.7	0.262605	0.175602	0.105062	0.218444	Gabarap
ENSMUSG00000018570	111.752	-1.27083	0.317964	7.46951e-07	1.23504e-05	2810408A11Rik
ENSMUSG00000018572	2253.35	-0.0601755	0.192086	0.730411	0.835748	Phf23
ENSMUSG00000018574	57298.7	0.171968	0.339405	0.487333	0.643161	Acadvl
ENSMUSG00000018583	14280.6	0.0748743	0.114277	0.498264	0.651841	G3bp1
ENSMUSG00000018585	2002.75	-0.503491	0.28597	0.0294539	0.0833341	Atox1
ENSMUSG00000018593	137992	-0.935644	0.227327	2.37669e-06	3.34246e-05	Sparc
ENSMUSG00000018599	6535.72	-0.166259	0.212626	0.378966	0.544094	Mief2
ENSMUSG00000018604	757.102	-0.482434	0.155937	0.000951646	0.00532663	Tbx3
ENSMUSG00000018648	422.204	-0.111478	0.229621	0.577263	0.717402	Dusp14
ENSMUSG00000018651	1354.7	0.228305	0.123269	0.0540763	0.132761	Tada2a
ENSMUSG00000018654	176.684	-0.570508	0.28761	0.0140828	0.0472532	Ikzf1
ENSMUSG00000018659	1535.71	0.189547	0.24951	0.370614	0.53597	Pnpo
ENSMUSG00000018661	2044.35	-0.0818136	0.179817	0.620984	0.751517	Cog1
ENSMUSG00000018666	5487.01	0.118796	0.139475	0.370728	0.53605	Cbx1
ENSMUSG00000018669	2220.85	-0.232926	0.205509	0.205623	0.353603	Cdk5rap3
ENSMUSG00000018672	2775.31	0.111057	0.158778	0.455589	0.616063	Copz2
ENSMUSG00000018677	4158.42	-0.0751051	0.284365	0.742777	0.844366	Slc25a39
ENSMUSG00000018678	694.278	-0.156979	0.2178	0.41461	0.577662	Sp2
ENSMUSG00000018697	1125.35	0.360991	0.159382	0.0154128	0.0506029	Aatf
ENSMUSG00000018707	17821.7	0.269193	0.190209	0.11977	0.240435	Dync1h1
ENSMUSG00000018733	1186.31	0.355089	0.15832	0.0165476	0.0536034	Pex12
ENSMUSG00000018736	5685.21	0.509097	0.110891	2.04073e-06	2.9356e-05	Ndel1
ENSMUSG00000018740	804.867	-0.0161567	0.309371	0.945941	0.970816	Slc25a35
ENSMUSG00000018750	3912.55	0.410902	0.116979	0.00026822	0.00187493	Zbtb4
ENSMUSG00000018752	17.6426	-0.229236	0.339059	0.355978	0.521612	Tnfsfm13
ENSMUSG00000018761	1603.35	-0.252961	0.253206	0.236697	0.391434	Mpdu1
ENSMUSG00000018765	8891.22	0.545559	0.189523	0.00151317	0.00781813	Fxr2
ENSMUSG00000018770	68225.1	-0.326826	0.218573	0.0899304	0.194554	Atp5g3
ENSMUSG00000018774	511.218	-1.12522	0.284707	1.70916e-06	2.51064e-05	Cd68
ENSMUSG00000018776	4.11038	-0.391195	0.636253	0.142698	0.272992	Slc35g3
ENSMUSG00000018796	35273	0.319933	0.347046	0.204359	0.352211	Acsl1
ENSMUSG00000018800	2393.87	0.390067	0.224465	0.0471161	0.119145	Abca5
ENSMUSG00000018809	691.284	0.529822	0.163611	0.000495214	0.0030844	Smyd4
ENSMUSG00000018819	2932.95	-0.256059	0.194452	0.146049	0.277506	Lsp1
ENSMUSG00000018820	2278.94	-0.0389061	0.140427	0.770825	0.862952	Zfyve27
ENSMUSG00000018821	642.167	-0.440662	0.279209	0.0529216	0.130452	Avpi1
ENSMUSG00000018822	212.848	-0.205424	0.295231	0.379543	0.544732	Sfrp5
ENSMUSG00000018830	5840.76	-0.182646	0.188152	0.287272	0.4482	Myh11
ENSMUSG00000018841	557.595	-0.0495185	0.168351	0.751784	0.850614	Rad51d
ENSMUSG00000018844	12.6803	-0.744704	0.763229	0.0260351	0.0759886	Fndc8
ENSMUSG00000018845	22714.3	0.586783	0.218005	0.00223765	0.010833	Unc45b
ENSMUSG00000018846	4607.33	0.42512	0.236566	0.0372177	0.0997243	Pank3
ENSMUSG00000018848	5658.55	0.0476796	0.143061	0.725518	0.832026	Rars
ENSMUSG00000018849	41.6094	0.0550624	0.393326	0.827128	0.897139	Wwc1
ENSMUSG00000018858	2584.68	-0.157913	0.191077	0.363632	0.529209	Mrpl58
ENSMUSG00000018861	493.63	-0.627427	0.283874	0.00655332	0.0256615	Fdxr
ENSMUSG00000018868	12.5825	0.0593965	0.371962	0.813164	0.889485	Pnpla5
ENSMUSG00000018882	8391.92	0.317167	0.177785	0.0525543	0.129753	Mrpl45
ENSMUSG00000018893	386931	1.0632	0.574929	0.00208031	0.0102015	Mb
ENSMUSG00000018899	1363.13	-0.054398	0.193085	0.756411	0.853546	Irf1
ENSMUSG00000018900	1692.36	0.192435	0.243813	0.355967	0.521612	Slc22a5
ENSMUSG00000018906	4232.6	0.422611	0.201821	0.0196276	0.061047	P4ha2
ENSMUSG00000018907	8.39558	0.323673	0.501955	0.220423	0.371594	Alox12e
ENSMUSG00000018909	3065.05	0.0393467	0.219546	0.83897	0.904498	Arrb1
ENSMUSG00000018920	217.29	-0.71405	0.165054	3.04483e-06	4.14324e-05	Cxcl16
ENSMUSG00000018921	1669.2	0.0306006	0.203556	0.867084	0.922648	Pelp1
ENSMUSG00000018923	317.763	-0.36246	0.256062	0.0924593	0.19866	Med11
ENSMUSG00000018927	188.934	-0.285531	0.262094	0.191471	0.336919	Ccl6
ENSMUSG00000018930	3.89237	0.310848	0.638546	0.210879	0.360273	Ccl4
ENSMUSG00000018931	1723.46	0.147866	0.17632	0.363524	0.529115	Natd1
ENSMUSG00000018932	16027.5	-0.0275309	0.183821	0.870225	0.924388	Map2k3
ENSMUSG00000018965	5022.34	-0.174389	0.142402	0.19701	0.343454	Ywhah
ENSMUSG00000018974	1393.9	-0.253371	0.218453	0.188678	0.333474	Sart3
ENSMUSG00000018983	1153.89	-2.3208	0.333047	9.28709e-14	6.44941e-12	E2f2
ENSMUSG00000018986	142.865	0.199849	0.399612	0.435499	0.598003	Slfn3
ENSMUSG00000018995	1118.11	0.0695209	0.173341	0.664853	0.78457	Nars2
ENSMUSG00000018999	1907.87	-0.0486526	0.127432	0.69075	0.804848	Slc35b4
ENSMUSG00000019027	131.069	0.812903	0.270336	0.000290058	0.00200075	Dnah1
ENSMUSG00000019039	895.017	0.0114548	0.244005	0.956205	0.976754	Dalrd3
ENSMUSG00000019054	7100.6	0.0490133	0.222423	0.802022	0.882908	Fis1
ENSMUSG00000019055	6574.91	-0.403635	0.196088	0.0226285	0.0681352	Plod1
ENSMUSG00000019066	1032.87	-0.149002	0.200341	0.409112	0.572438	Rab3d
ENSMUSG00000019080	668.511	-0.15682	0.278382	0.488441	0.644101	Mfsd3
ENSMUSG00000019082	2891.13	-0.0364418	0.283735	0.873312	0.926396	Slc25a22
ENSMUSG00000019087	12378.4	0.174234	0.11881	0.128399	0.25301	Atp6ap1
ENSMUSG00000019088	7831.96	0.529323	0.145251	0.000112804	0.000916405	Dnase1l1
ENSMUSG00000019102	15.4046	0.459321	0.423205	0.0916106	0.197247	Aldh3a1
ENSMUSG00000019122	422.288	-0.519754	0.290689	0.0260757	0.0760629	Ccl9
ENSMUSG00000019124	534.421	-0.293911	0.204175	0.108273	0.223436	Scrn1
ENSMUSG00000019132	10388.4	0.293377	0.15862	0.0482111	0.121169	BC005537
ENSMUSG00000019139	711.347	-1.92715	0.407254	1.5388e-08	3.99354e-07	Isyna1
ENSMUSG00000019143	3344.48	0.123451	0.127002	0.311147	0.474695	Hars2
ENSMUSG00000019158	508.05	0.0178689	0.332518	0.941825	0.968744	Tmem160
ENSMUSG00000019173	3914.9	-0.332666	0.211232	0.0765054	0.172285	Rab5c
ENSMUSG00000019178	9.52622	-0.0872271	0.413349	0.729378	0.835028	Styxl1
ENSMUSG00000019179	118917	0.0275821	0.234738	0.892	0.938166	Mdh2
ENSMUSG00000019188	3967.63	-0.346983	0.13347	0.00642819	0.02526	H13
ENSMUSG00000019189	2428.94	-0.387671	0.170931	0.0142424	0.0476457	Rnf145
ENSMUSG00000019194	28517.9	0.280185	0.216132	0.142771	0.273029	Scn1b
ENSMUSG00000019210	11311.3	0.213386	0.147508	0.125949	0.249482	Atp6v1e1
ENSMUSG00000019214	172.143	-2.40084	0.417307	2.10807e-10	8.2596e-09	Chtf18
ENSMUSG00000019230	14.829	0.0151494	0.482658	0.949487	0.972423	Lhx9
ENSMUSG00000019235	188.035	-0.173536	0.305624	0.465098	0.624566	Rps6kl1
ENSMUSG00000019254	3484.74	-0.60426	0.229346	0.00244016	0.0116121	Ppp1r12c
ENSMUSG00000019256	847.486	0.252076	0.222964	0.197694	0.344316	Ahr
ENSMUSG00000019261	637.593	-1.11193	0.302736	5.70385e-06	7.10828e-05	Map1s
ENSMUSG00000019278	1903.14	0.192514	0.229942	0.336142	0.501304	Dpep1
ENSMUSG00000019295	1839.7	0.00629697	0.134612	0.960936	0.979863	Tmem129
ENSMUSG00000019297	1344.89	0.132139	0.149984	0.350676	0.516248	Nop9
ENSMUSG00000019301	7.95581	-0.179276	0.433707	0.481675	0.638127	Hsd17b1
ENSMUSG00000019302	6955.76	0.116903	0.125654	0.33279	0.498417	Atp6v0a1
ENSMUSG00000019303	198.164	0.156156	0.213601	0.410254	0.573279	Psmc3ip
ENSMUSG00000019312	21.4601	0.292571	0.466313	0.264378	0.423085	Grb7
ENSMUSG00000019320	130.108	-0.151389	0.200463	0.401869	0.565645	Noxo1
ENSMUSG00000019326	3545.74	-0.888713	0.30155	0.000234664	0.00168002	Aoc3
ENSMUSG00000019338	1647.19	-0.137716	0.194212	0.434272	0.596983	Zfp687
ENSMUSG00000019359	72.9294	-2.71846	0.85287	9.98681e-06	0.000115768	Gdpd2
ENSMUSG00000019362	3804.42	-0.0158232	0.277896	0.944173	0.970137	D8Ertd738e
ENSMUSG00000019370	16052	0.533204	0.219919	0.00580997	0.0232341	Calm3
ENSMUSG00000019373	8755.21	0.437141	0.114224	7.3518e-05	0.000638731	Cops3
ENSMUSG00000019428	6034.2	-0.256581	0.26874	0.247677	0.403884	Fkbp8
ENSMUSG00000019432	9657.21	-0.170827	0.183019	0.308701	0.472196	Ddx39b
ENSMUSG00000019433	1322.79	-0.41425	0.290458	0.0752787	0.170208	Gipc1
ENSMUSG00000019437	835.204	-0.498584	0.23743	0.014783	0.0490469	Tlcd1
ENSMUSG00000019461	1857.32	-0.753677	0.251274	0.000403813	0.00260821	Plscr3
ENSMUSG00000019464	54.1727	-0.917382	0.359047	0.000642797	0.00384819	Ptger1
ENSMUSG00000019467	3247.56	-0.400373	0.17262	0.012044	0.0417404	Arhgef25
ENSMUSG00000019470	1738.38	-0.0771107	0.229189	0.699463	0.811855	Xab2
ENSMUSG00000019471	10101.1	-0.0659099	0.219862	0.733818	0.837989	Cdc37
ENSMUSG00000019478	1450.67	0.0114233	0.180482	0.945134	0.970284	Rab4a
ENSMUSG00000019487	10258.8	0.583105	0.223707	0.00289256	0.0133517	Trip10
ENSMUSG00000019494	8096.21	0.132971	0.163256	0.383083	0.548362	Cops6
ENSMUSG00000019505	21872.4	0.0361389	0.242832	0.862011	0.919256	Ubb
ENSMUSG00000019518	2409.54	-0.236787	0.155159	0.104274	0.21741	Ap4m1
ENSMUSG00000019528	25381.3	0.538931	0.184932	0.00138946	0.00726248	Gyg
ENSMUSG00000019539	2711.65	-1.49454	0.429786	3.66379e-06	4.85428e-05	Rcn3
ENSMUSG00000019558	11196.2	0.552654	0.173429	0.000542763	0.0033417	Slc6a8
ENSMUSG00000019564	386.954	-0.0385102	0.156823	0.793727	0.877883	Arid3a
ENSMUSG00000019577	66872.7	0.245927	0.448991	0.341733	0.506413	Pdk4
ENSMUSG00000019578	2929.33	0.299842	0.244979	0.151649	0.285132	Ubxn6
ENSMUSG00000019579	1685.8	-0.650013	0.204231	0.00036632	0.00241562	Mydgf
ENSMUSG00000019590	748.278	-0.268838	0.17876	0.102077	0.21396	Cyb561
ENSMUSG00000019647	2036.8	-0.22952	0.181335	0.167955	0.307719	Sema6a
ENSMUSG00000019659	2605.44	-0.190259	0.272106	0.394577	0.559171	Ccdc12
ENSMUSG00000019689	2105.69	-0.254275	0.312385	0.290548	0.451912	Fmc1
ENSMUSG00000019699	2054.23	0.176579	0.226906	0.373141	0.538571	Akt3
ENSMUSG00000019710	5638.11	0.191702	0.157694	0.194889	0.341157	Mrpl24
ENSMUSG00000019715	3743.91	0.491605	0.118172	1.54315e-05	0.000166368	Gle1
ENSMUSG00000019718	197.769	-0.82575	0.360864	0.00202952	0.010002	L3hypdh
ENSMUSG00000019726	945.836	0.0776098	0.153168	0.590588	0.727302	Lyst
ENSMUSG00000019731	6080.44	1.04418	0.16249	4.52657e-12	2.43095e-10	Slc35e1
ENSMUSG00000019732	223.175	0.433012	0.201658	0.0167291	0.0540521	Calr3
ENSMUSG00000019734	182.366	-0.515137	0.20691	0.00523837	0.0212959	Tmc4
ENSMUSG00000019737	125.862	-0.353654	0.263946	0.107402	0.222163	Syne4
ENSMUSG00000019738	1614.93	-0.0722373	0.2602	0.739693	0.842096	Polr2i
ENSMUSG00000019761	386.107	-0.180526	0.439657	0.478042	0.635716	Krt10
ENSMUSG00000019762	14.0818	-0.424632	0.603513	0.12304	0.24527	Iyd
ENSMUSG00000019763	3996.75	0.19355	0.195333	0.273843	0.434006	Rmnd1
ENSMUSG00000019767	76.719	-0.0557076	0.263639	0.799352	0.881228	Ccdc170
ENSMUSG00000019768	2004.47	0.435716	0.228891	0.028763	0.0818393	Esr1
ENSMUSG00000019773	561.816	-1.67465	0.267178	1.80121e-12	1.03642e-10	Fbxo5
ENSMUSG00000019774	704.877	0.23619	0.168807	0.131875	0.258024	Mtrf1l
ENSMUSG00000019775	53.3404	0.310932	0.296198	0.185377	0.32936	Rgs17
ENSMUSG00000019777	8426.75	0.0972888	0.182596	0.561502	0.703809	Hdac2
ENSMUSG00000019779	306.959	-0.339382	0.240103	0.0998692	0.210339	Frk
ENSMUSG00000019782	5026.02	0.534714	0.178396	0.00108493	0.0059422	Rwdd1
ENSMUSG00000019787	98455	0.493845	0.23021	0.0135539	0.0459378	Trdn
ENSMUSG00000019789	145.374	-0.477618	0.269401	0.032038	0.088897	Hey2
ENSMUSG00000019790	1669.97	0.437626	0.162805	0.00390001	0.0169126	Stxbp5
ENSMUSG00000019791	1438.07	0.149739	0.194696	0.39614	0.56048	Hint3
ENSMUSG00000019792	711.129	0.322113	0.168409	0.039319	0.103944	Trmt11
ENSMUSG00000019794	1872.91	0.289486	0.128701	0.0188338	0.0592449	Katna1
ENSMUSG00000019795	9991.05	0.300045	0.147877	0.0316611	0.0880823	Pcmt1
ENSMUSG00000019796	249.096	0.186046	0.178656	0.258006	0.416011	Lrp11
ENSMUSG00000019797	6342.04	0.0953628	0.176557	0.558402	0.701394	Mtres1
ENSMUSG00000019802	6227.04	0.219012	0.160531	0.144702	0.275621	Sec63
ENSMUSG00000019804	7971.25	0.0904701	0.14932	0.521279	0.671402	Snx3
ENSMUSG00000019806	1121.92	-0.849309	0.264307	0.000121707	0.000976132	Aig1
ENSMUSG00000019808	492.061	0.278189	0.146714	0.0448866	0.114878	Adat2
ENSMUSG00000019809	1659.59	0.170624	0.192166	0.328475	0.493654	Pex3
ENSMUSG00000019810	1877.96	0.250297	0.150142	0.077118	0.173277	Fuca2
ENSMUSG00000019813	506.621	0.0742194	0.171868	0.641325	0.767187	Cep57l1
ENSMUSG00000019814	3063.57	0.314968	0.144601	0.0213816	0.0651543	Ltv1
ENSMUSG00000019817	18580.1	-2.59122	0.379494	4.0782e-13	2.61714e-11	Plagl1
ENSMUSG00000019818	17638.3	0.365104	0.196232	0.0394043	0.1041	Cd164
ENSMUSG00000019820	5151.49	-0.0256487	0.180068	0.876968	0.92866	Utrn
ENSMUSG00000019822	1251.46	-0.072223	0.200615	0.689485	0.803933	Smpd2
ENSMUSG00000019823	1159.57	-0.65456	0.257317	0.00249201	0.0118197	Mical1
ENSMUSG00000019826	591.366	0.194002	0.118517	0.0896943	0.194124	Zbtb24
ENSMUSG00000019828	80.6913	4.00811	0.530873	1.23283e-15	1.11838e-13	Grm1
ENSMUSG00000019831	142.773	-0.654931	0.277818	0.00403276	0.0173723	Wasf1
ENSMUSG00000019832	279.781	-0.705823	0.262248	0.0012927	0.00686183	Rab32
ENSMUSG00000019836	21.8998	2.78414	0.578685	3.60222e-08	8.5247e-07	ENSMUSG00000019836
ENSMUSG00000019837	2849.36	0.575572	0.13622	8.64022e-06	0.000101698	Gtf3c6
ENSMUSG00000019838	4217.16	0.910101	0.110004	1.01892e-17	1.2825e-15	Slc16a10
ENSMUSG00000019841	5155.3	0.0609114	0.205344	0.740715	0.84277	Rev3l
ENSMUSG00000019842	414.297	-0.196458	0.205382	0.285625	0.446461	Traf3ip2
ENSMUSG00000019843	3054.5	-0.677574	0.179211	3.61569e-05	0.000347572	Fyn
ENSMUSG00000019845	286.708	-0.0513708	0.17857	0.754856	0.852515	Tube1
ENSMUSG00000019846	13282.8	-0.906723	0.226205	4.40255e-06	5.68177e-05	Lama4
ENSMUSG00000019848	2428.67	0.262345	0.200331	0.145777	0.277251	Popdc3
ENSMUSG00000019849	3754.26	0.145401	0.125929	0.229232	0.382035	Prep
ENSMUSG00000019850	843.277	0.371982	0.24942	0.0788871	0.176224	Tnfaip3
ENSMUSG00000019851	191.703	0.346431	0.208394	0.0623049	0.147584	Perp
ENSMUSG00000019852	129.793	0.260398	0.368666	0.307537	0.470916	Arfgef3
ENSMUSG00000019853	47.7786	-0.198374	0.299821	0.39968	0.563667	Hebp2
ENSMUSG00000019854	2369.45	0.0638433	0.101945	0.520288	0.670475	Reps1
ENSMUSG00000019856	101.756	-0.849834	0.309859	0.000533228	0.00328802	Fam184a
ENSMUSG00000019857	1101.9	0.444948	0.18694	0.00897077	0.0329616	Asf1a
ENSMUSG00000019861	2378.21	0.0884048	0.163965	0.563521	0.705434	Gopc
ENSMUSG00000019863	2407.93	0.504896	0.191288	0.00358686	0.0158435	Qrsl1
ENSMUSG00000019864	4087.02	0.371155	0.253569	0.0829111	0.182746	Rtn4ip1
ENSMUSG00000019865	35.6289	1.71038	0.375196	2.79778e-08	6.83791e-07	Nmbr
ENSMUSG00000019866	324.713	0.234713	0.219203	0.224573	0.376701	Crybg1
ENSMUSG00000019868	2049.28	0.175613	0.114583	0.112968	0.23027	Vta1
ENSMUSG00000019872	4148.57	0.900447	0.324231	0.000370555	0.00244116	Smpdl3a
ENSMUSG00000019873	3972.34	-0.207337	0.175761	0.201226	0.348781	Reep3
ENSMUSG00000019874	135.446	-1.29524	0.360572	3.70738e-06	4.89915e-05	Fabp7
ENSMUSG00000019876	18.3858	0.0525673	0.388394	0.834798	0.902046	Pkib
ENSMUSG00000019877	19226.2	0.444107	0.187164	0.00917018	0.0335596	Serinc1
ENSMUSG00000019878	3813	0.0282677	0.216451	0.882709	0.932191	Hsf2
ENSMUSG00000019880	319.973	-0.254756	0.240441	0.217292	0.368198	Rspo3
ENSMUSG00000019883	2861.5	0.328235	0.278129	0.147722	0.279764	Echdc1
ENSMUSG00000019888	6.42732	-0.155824	0.602047	0.479566	0.636734	Mgat4c
ENSMUSG00000019889	2057.3	0.147827	0.16141	0.327426	0.49268	Ptprk
ENSMUSG00000019890	91.633	0.234469	0.287591	0.309481	0.472814	Nts
ENSMUSG00000019891	605.938	-0.379658	0.138205	0.00384812	0.0167273	Dcbld1
ENSMUSG00000019893	38.7043	0.234947	0.248795	0.26621	0.424986	Ros1
ENSMUSG00000019894	30.3946	-0.156336	0.358706	0.533601	0.682125	Slc6a15
ENSMUSG00000019897	1868.38	-0.0299788	0.136651	0.818065	0.892093	Ccdc59
ENSMUSG00000019899	11797	-0.115122	0.225311	0.559561	0.702355	Lama2
ENSMUSG00000019906	139.476	-0.290135	0.27349	0.195994	0.342394	Lin7a
ENSMUSG00000019907	5690.49	-0.0713613	0.179276	0.665487	0.78495	Ppp1r12a
ENSMUSG00000019913	685.813	0.667752	0.337025	0.00888721	0.0327023	Sim1
ENSMUSG00000019916	6083.31	0.438732	0.184598	0.00923554	0.0337591	P4ha1
ENSMUSG00000019917	1976.71	-0.432861	0.191646	0.0127392	0.0436169	Septin10
ENSMUSG00000019920	8721.63	-0.0409507	0.200956	0.821021	0.89385	Lims1
ENSMUSG00000019923	4832.38	0.402419	0.120718	0.000527536	0.00325891	Zwint
ENSMUSG00000019927	9613.56	0.438803	0.178235	0.00735565	0.0281145	Ube2d1
ENSMUSG00000019929	44456.3	0.106623	0.237331	0.602432	0.736993	Dcn
ENSMUSG00000019932	2559.37	0.0292898	0.440936	0.905929	0.946193	Kera
ENSMUSG00000019933	3682.89	0.955037	0.21144	3.52378e-07	6.37605e-06	Mrln
ENSMUSG00000019936	36.9259	-0.163596	0.421198	0.520535	0.670744	Epyc
ENSMUSG00000019942	2170.83	-4.00693	0.326348	3.9169e-36	4.90057e-33	Cdk1
ENSMUSG00000019943	7910.33	0.660979	0.223147	0.000713799	0.00419555	Atp2b1
ENSMUSG00000019944	1541.05	0.244449	0.140239	0.0666051	0.155286	Rhobtb1
ENSMUSG00000019945	52.9399	0.341196	0.375748	0.18773	0.332456	Cabcoco1
ENSMUSG00000019947	3582.89	0.0154022	0.221001	0.936906	0.965923	Arid5b
ENSMUSG00000019948	957.266	0.401979	0.194329	0.022214	0.0672027	Actr6
ENSMUSG00000019951	1876.71	0.420422	0.205479	0.0220902	0.0669086	Uhrf1bp1l
ENSMUSG00000019952	741.565	-0.00351681	0.140782	0.979041	0.989755	Poc1b
ENSMUSG00000019960	2422.77	-0.265249	0.177894	0.105337	0.218925	Dusp6
ENSMUSG00000019961	8571.43	-0.0793065	0.17135	0.617738	0.74921	Tmpo
ENSMUSG00000019966	6735.04	-0.0603105	0.216186	0.752704	0.851086	Kitl
ENSMUSG00000019969	3080.96	0.253589	0.113905	0.0213077	0.0649584	Psen1
ENSMUSG00000019970	15735.9	0.395265	0.156084	0.0068868	0.026718	Sgk1
ENSMUSG00000019971	492.265	0.664266	0.249673	0.00172514	0.00871723	Cep290
[truncated: 18,166 more rows]
