# Supplementary material for: Transcriptomic characterization of postnatal muscle maturation
Source: Dis Model Mech. 2025 Mar 3;18(2):DMM052098. doi: 10.1242/dmm.052098 (PMC11911633; doi:10.1242/dmm.052098)
Supplement: Table S3. Enrichment analysis of upregulated genes during early muscle maturation [file dmm-18-052098-TableS3.xlsx]

## Sheet: Summary
Supplementary Table S1. Differential expression analysis of early muscle maturation
Supplementary Table S2. Differential expression analysis of late muscle maturation
Supplementary Table S3. Enrichment analysis of upregulated genes during early muscle maturation
Supplementary Table S4. Enrichment analysis of downregulated genes during early muscle maturation
Supplementary Table S5. Enrichment analysis of upregulated genes during late muscle maturation
Supplementary Table S6. Enrichment analysis of downregulated genes during late muscle maturation
Supplementary Table S7. Enrichment analysis of alternatively spliced genes during early muscle maturation
Supplementary Table S8. Enrichment analysis of alternatively spliced genes during late muscle maturation
Supplementary Table S9. Evaluation of DE and AS in genes associated to the RNA splicing GO term
Supplementary Table S10. Enrichment analysis of DE-specific genes
Supplementary Table S11. Enrichment analysis of AS-specific genes
Supplementary Table S12. Enrichment analysis of genes affected by DE and AS
Supplementary Table S13. Number of AS events detected in myopathy-associated genes during early and late skeletal muscle maturation

## Sheet: Table S3
Supplementary Table S3. Enrichment analysis of upregulated genes during early muscle maturation
ID	Description	GeneRatio	BgRatio	pvalue	p.adjust	qvalue	geneID	Count	gene_ratio_score	term_size	cluster	parent	parentSimScore	score	size	term	parentTerm	ont
GO:0001836	release of cytochrome c from mitochondria	25/3079	62/15511	0.000167816	0.0106046	0.0102866	Bbc3/Ggct/Timm50/Bax/Sod2/Pam16/Nol3/Bik/Fis1/Plscr3/Ppif/Prkn/Bad/Pink1/Mfn2/Parl/Higd1a/Tnfsf10/Pla2g6/Pam16l/Sfn/Mllt11/Gper1/Fxn/Gpx1	25	0.00811952	22	2	GO:0007005	0.808	12.0509	34	release of cytochrome c from mitochondria	mitochondrion organization	BP
GO:0002082	regulation of oxidative phosphorylation	13/3079	24/15511	0.000197778	0.0122051	0.011839	Mlxipl/Actn3/Ppif/Uqcc2/Cox7a2l/Shmt2/Pink1/Slc25a33/Abcd1/Cox7a2/Gadd45gip1/Slc25a23/Cox7a1	13	0.00422215	12	1	GO:0009060	0.868	9.09805	16	regulation of oxidative phosphorylation	aerobic respiration	BP
GO:0002399	MHC class II protein complex assembly	6/3079	8/15511	0.00117689	0.0494481	0.0479651	H2-Aa/H2-DMb2/H2-DMa/H2-Eb1/H2-Ab1/H2-DMb1	6	0.00194868	2	2	GO:0007005	0.295	1.18199	2	MHC class II protein complex assembly	mitochondrion organization	BP
GO:0002428	antigen processing and presentation of peptide antigen via MHC class Ib	10/3079	14/15511	4.25945e-05	0.00326654	0.00316857	H2-M3/Tap2/H2-Q4/H2-T24/H2-Q7/H2-K1/H2-T23/H2-Q6/H2-D1/H2-T10	10	0.00324781	1	5	GO:0019885	0.828	0	0	antigen processing and presentation of peptide antigen via MHC class Ib	antigen processing and presentation of endogenous peptide antigen via MHC class I	BP
GO:0002474	antigen processing and presentation of peptide antigen via MHC class I	18/3079	33/15511	1.03529e-05	0.00097354	0.000944343	Hfe/H2-M3/Tapbp/Tap2/Bag6/Abcb9/Clec4b1/H2-Q4/Tap1/Mfsd6/H2-T24/Ide/H2-Q7/H2-K1/H2-T23/H2-Q6/H2-D1/H2-T10	18	0.00584605	9	5	GO:0019885	0.969	19.9289	8	antigen processing and presentation of peptide antigen via MHC class I	antigen processing and presentation of endogenous peptide antigen via MHC class I	BP
GO:0002475	antigen processing and presentation via MHC class Ib	10/3079	18/15511	0.00084967	0.0383517	0.0372015	H2-M3/Tap2/H2-Q4/H2-T24/H2-Q7/H2-K1/H2-T23/H2-Q6/H2-D1/H2-T10	10	0.00324781	1	5	GO:0019885	0.786	0	0	antigen processing and presentation via MHC class Ib	antigen processing and presentation of endogenous peptide antigen via MHC class I	BP
GO:0002476	antigen processing and presentation of endogenous peptide antigen via MHC class Ib	10/3079	13/15511	1.48232e-05	0.0013156	0.00127615	H2-M3/Tap2/H2-Q4/H2-T24/H2-Q7/H2-K1/H2-T23/H2-Q6/H2-D1/H2-T10	10	0.00324781	31	5	GO:0019885	0.917	28.5002	32	antigen processing and presentation of endogenous peptide antigen via MHC class Ib	antigen processing and presentation of endogenous peptide antigen via MHC class I	BP
GO:0002478	antigen processing and presentation of exogenous peptide antigen	15/3079	29/15511	0.000127653	0.00815964	0.00791493	H2-M3/Tapbp/Tap2/Cd74/Clec4b1/H2-Aa/Unc93b1/Tap1/H2-DMb2/H2-DMa/Mfsd6/H2-Eb1/H2-K1/H2-Ab1/H2-DMb1	15	0.00487171	1	5	GO:0019885	0.842	0	0	antigen processing and presentation of exogenous peptide antigen	antigen processing and presentation of endogenous peptide antigen via MHC class I	BP
GO:0002483	antigen processing and presentation of endogenous peptide antigen	15/3079	20/15511	1.58761e-07	2.32232e-05	2.25267e-05	Hfe/H2-M3/Tapbp/Tap2/Abcb9/H2-Q4/Tap1/H2-T24/Ide/H2-Q7/H2-K1/H2-T23/H2-Q6/H2-D1/H2-T10	15	0.00487171	1	5	GO:0019885	0.962	0	0	antigen processing and presentation of endogenous peptide antigen	antigen processing and presentation of endogenous peptide antigen via MHC class I	BP
GO:0002484	antigen processing and presentation of endogenous peptide antigen via MHC class I via ER pathway	10/3079	13/15511	1.48232e-05	0.0013156	0.00127615	H2-M3/Tap2/H2-Q4/H2-T24/H2-Q7/H2-K1/H2-T23/H2-Q6/H2-D1/H2-T10	10	0.00324781	1	5	GO:0019885	0.984	0	0	antigen processing and presentation of endogenous peptide antigen via MHC class I via ER pathway	antigen processing and presentation of endogenous peptide antigen via MHC class I	BP
GO:0002486	antigen processing and presentation of endogenous peptide antigen via MHC class I via ER pathway, TAP-independent	9/3079	12/15511	5.79601e-05	0.00416206	0.00403724	H2-M3/H2-Q4/H2-T24/H2-Q7/H2-K1/H2-T23/H2-Q6/H2-D1/H2-T10	9	0.00292303	31	5	GO:0019885	0.979	19.4628	30	antigen processing and presentation of endogenous peptide antigen via MHC class I via ER pathway, TAP-independent	antigen processing and presentation of endogenous peptide antigen via MHC class I	BP
GO:0002503	peptide antigen assembly with MHC class II protein complex	6/3079	8/15511	0.00117689	0.0494481	0.0479651	H2-Aa/H2-DMb2/H2-DMa/H2-Eb1/H2-Ab1/H2-DMb1	6	0.00194868	11	2	GO:0007005	0.292	4.089	14	peptide antigen assembly with MHC class II protein complex	mitochondrion organization	BP
GO:0003009	skeletal muscle contraction	21/3079	42/15511	1.16484e-05	0.00106989	0.0010378	Scn4a/Actn3/Casq1/Tcap/Chrne/Tnnc2/Jsrp1/Nr4a1/Gaa/Mylk2/Dmpk/Synm/Atp2a1/Myh14/Tnni2/Stac3/Rcsd1/Adrb2/Kbtbd13/Tnnt3/Slc8a3	21	0.0068204	24	4	GO:0006936	0.829	28.0458	29	skeletal muscle contraction	muscle contraction	BP
GO:0003012	muscle system process	119/3079	393/15511	4.05175e-07	5.16207e-05	5.00725e-05	Scn4a/Jup/Tmod4/Trpv1/Actn3/Cyba/Prkag3/Atp1a2/Casq1/Tcap/Trpv4/Chrne/Nol3/Srf/Tnnc2/Myh11/Map2k3/Scn1b/Calm3/Trip10/Jsrp1/Smtn/Pgam2/Map2k6/Asb2/Ndufs6/Pde4d/Ndufs4/Camk2g/Fbxo32/Srl/Nr4a1/Pi16/Myom1/Htr7/Grk2/Vegfb/Gaa/Cacna1s/Atp1b1/Myoc/Mylk2/Snta1/Ppp3ca/Tmod1/Nr4a3/Tpm2/Trim63/Slc9a1/Nos3/Cd38/Flt1/Clcn1/Klf15/Kcnj8/Dmpk/Synm/Ryr1/Aldoa/Atp2a1/Myh14/Scnn1b/Tnni2/Myom2/Slc25a4/Tmem38a/Tbx20/…	119	0.0386489	2	4	GO:0006936	0.966	12.74	2	muscle system process	muscle contraction	BP
GO:0006000	fructose metabolic process	8/3079	12/15511	0.000547801	0.0270443	0.0262332	Fbp2/Pfkfb1/Pfkfb4/Sord/Khk/Aldoa/Aldoart1/Aldoart2	8	0.00259825	9	1	GO:0009060	0.119	5.40163	11	fructose metabolic process	aerobic respiration	BP
GO:0006082	organic acid metabolic process	195/3079	753/15511	2.1296e-05	0.00175226	0.00169971	Dlat/Comt/Hk2/Idh3g/Ppard/Alkbh7/As3mt/Etfb/Mri1/Mlxipl/Cs/Cbfa2t3/Actn3/Prkag3/Abhd1/Mid1ip1/Sdhb/Pdhx/Adssl1/Plin5/Git1/Acsf3/Amdhd1/Acot8/Tha1/Acadvl/Mdh2/Dpep1/Pdk4/Pcmt1/Aig1/Qrsl1/Ddit4/Mdh1/Acsl6/Ltc4s/Ogdh/Pgam2/Lpin1/Cygb/Nos2/Nr1d1/Stat5b/Mthfd1/Acot2/Fars2/Auh/Sdha/Ndufs6/Sucla2/Aco2/Zbtb20/Tpi1/Mpc1/Aars2/Eci1/Hagh/Cd74/Asrgl1/Carnmt1/Lao1/Arl2/Gpam/Got1/Shmt2/Cyp27a1/Pecr/Thap4/Scly/…	195	0.0633323	51	1	GO:0009060	0.218	29.873	51	organic acid metabolic process	aerobic respiration	BP
GO:0006090	pyruvate metabolic process	43/3079	106/15511	7.48543e-07	8.9587e-05	8.69003e-05	Dlat/Hk2/Mlxipl/Cbfa2t3/Actn3/Prkag3/Pdhx/Git1/Pdk4/Ddit4/Ogdh/Pgam2/Zbtb20/Tpi1/Mpc1/Arl2/Mpc2/Eif6/Nr4a3/Prkaa2/Khk/Me3/Aldoa/Pdha1/Pkm/Me1/Pfkm/Zbtb7a/Galt/Gpi1/Tigar/Bpgm/Pdk2/Kyat1/Gck/Gapdh/Eno1b/Aldoart1/Eno3/Pgk1/Aldoart2/Ldha/Gm10358	43	0.0139656	9	1	GO:0009060	0.176	36	11	pyruvate metabolic process	aerobic respiration	BP
GO:0006091	generation of precursor metabolites and energy	178/3079	389/15511	1.1347e-31	1.49384e-28	1.44904e-28	Cox5a/Dlat/Sdhd/Atp5pb/Hk2/Oas1c/Taco1/Idh3g/Atp5d/Gys1/Bax/Mlxipl/Ndufs3/Cs/Cbfa2t3/Actn3/Prkag3/Sod2/Sdhb/Cox4i2/Git1/Ndufs2/Trpv4/Hsd11b1/Atp5e/Cox7c/Slc25a22/Mdh2/Gyg/Cyb561/Ndufa12/Ddit4/Ndufs7/Mdh1/Ogdh/Pgam2/Pomc/Nr1d1/Uqcrb/Sdha/Ndufs6/Ndufs4/Ppif/Sucla2/Ndufb9/Adsl/Aco2/Ppp1r1a/Cyc1/Plec/Zbtb20/Atp5j/Atp5o/Ndufa5/Tpi1/Ndufv3/Ndufv2/Uqcc2/Cox7a2l/Arl2/Ndufb8/Atp5b/Shmt2/Atp5a1/Sirt3/Phkg1…	178	0.057811	13	1	GO:0009060	0.902	1985.96	15	generation of precursor metabolites and energy	aerobic respiration	BP
GO:0006096	glycolytic process	31/3079	82/15511	0.000123695	0.00800873	0.00776854	Hk2/Mlxipl/Cbfa2t3/Actn3/Prkag3/Git1/Ddit4/Ogdh/Pgam2/Zbtb20/Tpi1/Arl2/Eif6/Prkaa2/Khk/Aldoa/Pkm/Pfkm/Zbtb7a/Galt/Gpi1/Tigar/Bpgm/Gck/Gapdh/Eno1b/Aldoart1/Eno3/Pgk1/Aldoart2/Gm10358	31	0.0100682	39	1	GO:0009060	0.797	16.1015	62	glycolytic process	aerobic respiration	BP
GO:0006099	tricarboxylic acid cycle	18/3079	28/15511	3.65851e-07	4.73747e-05	4.59539e-05	Dlat/Sdhd/Idh3g/Cs/Sdhb/Mdh2/Mdh1/Ogdh/Sdha/Ndufs4/Sucla2/Aco2/Fh1/Idh3b/Pdha1/Idh3a/Suclg1/Sdhc	18	0.00584605	32	1	GO:0009060	0.888	64.8124	44	tricarboxylic acid cycle	aerobic respiration	BP
GO:0006103	2-oxoglutarate metabolic process	9/3079	15/15511	0.00073602	0.034199	0.0331733	Idh3g/Ogdh/Got1/Phyh/Idh3b/Got2/Gpt2/Idh3a/Mrps36	9	0.00292303	14	1	GO:0009060	0.151	5.67165	15	2-oxoglutarate metabolic process	aerobic respiration	BP
GO:0006108	malate metabolic process	6/3079	7/15511	0.000354129	0.0185249	0.0179693	Mdh2/Mdh1/Fh1/Me3/Me1/D2hgdh	6	0.00194868	8	1	GO:0009060	0.147	6.23972	14	malate metabolic process	aerobic respiration	BP
GO:0006119	oxidative phosphorylation	83/3079	111/15511	7.94715e-36	2.09248e-32	2.02973e-32	Cox5a/Sdhd/Atp5pb/Atp5d/Mlxipl/Ndufs3/Actn3/Cox4i2/Ndufs2/Atp5e/Cox7c/Ndufa12/Ndufs7/Uqcrb/Sdha/Ndufs6/Ppif/Ndufb9/Cyc1/Atp5j/Atp5o/Ndufv3/Ndufv2/Uqcc2/Cox7a2l/Ndufb8/Atp5b/Shmt2/Atp5a1/Uqcrc1/Atp5c1/Iscu/Ndufs1/Ndufa10/Ndufa8/Stoml2/Pink1/Park7/Slc25a33/Nipsnap2/Ndufc2/Coq7/Cox6a2/Abcd1/Coq9/Cox4i1/Cox7a2/Gadd45gip1/Atp5h/Ndufv1/Atp5j2/Atpsckmt/Ndufa7/Uqcrq/Slc25a23/Chchd10/Atp5k/Coa6/Antkmt/Sdh…	83	0.0269568	6	1	GO:0009060	0.968	1798.17	6	oxidative phosphorylation	aerobic respiration	BP
GO:0006120	mitochondrial electron transport, NADH to ubiquinone	24/3079	29/15511	5.42331e-13	2.03994e-10	1.97876e-10	Ndufs3/Ndufs2/Ndufs7/Ndufs6/Ndufb9/Ndufv2/Ndufb8/Iscu/Ndufs1/Ndufa10/Ndufa8/Pink1/Park7/Ndufc2/Coq9/Ndufv1/Ndufa7/Ndufs8/ND1/ND2/ND4/ND5/ND6/Ndufb6	24	0.00779474	25	1	GO:0009060	0.876	302.264	31	mitochondrial electron transport, NADH to ubiquinone	aerobic respiration	BP
GO:0006122	mitochondrial electron transport, ubiquinol to cytochrome c	9/3079	9/15511	4.74083e-07	5.9441e-05	5.76584e-05	Uqcrb/Cyc1/Uqcrc1/Uqcrq/Uqcr10/Cycs/Uqcrh/CYTB/Uqcc3	9	0.00292303	10	1	GO:0009060	0.813	41.1204	11	mitochondrial electron transport, ubiquinol to cytochrome c	aerobic respiration	BP
GO:0006123	mitochondrial electron transport, cytochrome c to oxygen	9/3079	11/15511	1.76163e-05	0.00151251	0.00146715	Cox5a/Cox4i2/Cox7c/Cox6a2/Cox4i1/Cox5b/Cycs/COX1/COX3	9	0.00292303	12	1	GO:0009060	0.825	19.7652	14	mitochondrial electron transport, cytochrome c to oxygen	aerobic respiration	BP
GO:0006163	purine nucleotide metabolic process	111/3079	315/15511	8.66815e-11	2.28233e-08	2.21388e-08	Dlat/Gmpr/Atp5pb/Hk2/Tgfb1/Atp5d/Mlxipl/Cs/Atp5g1/Cbfa2t3/Epha2/Actn3/Prkag3/Aprt/Pdhx/Adssl1/Git1/Atp5e/Acot8/Atp5g3/Pdk4/Ddit4/Acsl6/Guk1/Ogdh/Pgam2/Nt5c/Nos2/Nme2/Mthfd1/Acot2/Pde4d/Sucla2/Adcy4/Adsl/Zbtb20/Atp5j/Atp5o/Tpi1/Prkn/Mpc1/Xdh/Nudt3/Arl2/Bad/Gpam/Atp5b/Atp5a1/Atp5c1/Mpc2/Ak1/Eif6/Mfn1/Stoml2/Npr2/Prkaa2/Hmgcl/Acot7/Nos3/Pank4/Khk/Nudt9/Ndufc2/Aldoa/Pdha1/Abcd1/Nudt7/Ldhd/Pkm/Pfkm/Mc…	111	0.0360507	4	1	GO:0009060	0.197	80.9518	6	purine nucleotide metabolic process	aerobic respiration	BP
GO:0006164	purine nucleotide biosynthetic process	60/3079	151/15511	1.32695e-08	2.43757e-06	2.36447e-06	Dlat/Gmpr/Atp5pb/Tgfb1/Atp5d/Atp5g1/Aprt/Pdhx/Adssl1/Atp5e/Atp5g3/Pdk4/Acsl6/Guk1/Nos2/Nme2/Mthfd1/Adcy4/Adsl/Atp5j/Atp5o/Prkn/Mpc1/Atp5b/Atp5a1/Atp5c1/Mpc2/Ak1/Stoml2/Npr2/Acot7/Nos3/Pank4/Ndufc2/Aldoa/Pdha1/Ldhd/Pkm/Atp5h/Atp5j2/Atp5l/Pdk2/Atpsckmt/Adk/Acacb/Atp5k/Gucy2g/Sphk2/Antkmt/Eno1b/Aldoart1/Dnajc30/Atp5g2/Aldoart2/COX2/ATP8/ATP6/Ampd1/Uqcc3/Mlycd	60	0.0194868	22	1	GO:0009060	0.185	97.3871	25	purine nucleotide biosynthetic process	aerobic respiration	BP
GO:0006165	nucleoside diphosphate phosphorylation	33/3079	93/15511	0.000306018	0.0173445	0.0168244	Hk2/Mlxipl/Cbfa2t3/Actn3/Prkag3/Git1/Ddit4/Ogdh/Pgam2/Nme2/Zbtb20/Tpi1/Arl2/Ak1/Eif6/Prkaa2/Khk/Aldoa/Pkm/Pfkm/Zbtb7a/Galt/Gpi1/Tigar/Bpgm/Gck/Gapdh/Eno1b/Aldoart1/Eno3/Pgk1/Aldoart2/Gm10358	33	0.0107178	12	1	GO:0009060	0.174	7.70458	16	nucleoside diphosphate phosphorylation	aerobic respiration	BP
GO:0006626	protein targeting to mitochondrion	29/3079	70/15511	2.86254e-05	0.00226112	0.00219331	Timm44/Tomm40/Timm50/Tomm40l/Hspa1l/Timm23/Pam16/Nol3/Fis1/Timm13/Timm22/Samm50/Aip/Gdap1/Timm10/Dnajc19/Pink1/Tomm7/Mfn2/Sirt4/Bag3/Timm17b/Parl/Pam16l/Immp2l/Timm17a/Romo1/Dnlz/Tomm5	29	0.00941864	21	3	GO:0006811	0.402	21.3104	25	protein targeting to mitochondrion	ion transport	BP
GO:0006629	lipid metabolic process	253/3079	1065/15511	0.000663321	0.031755	0.0308026	Apoh/Comt/Pdgfb/Akr1b3/Ppard/Lmf1/Tgfb1/Alkbh7/Pla1a/Stk11/Bax/Psap/Etfb/Mlxipl/Trpv1/Prkag3/Abhd1/Abhd16a/Neu1/Abhd8/Mid1ip1/Pigyl/Plcd1/Vac14/Plin5/Acsf3/Sirt2/Hsd11b1/Eef1a2/Acot8/Pgs1/Pltp/Stard3/Ctdnep1/Acadvl/Fdxr/Pnpla5/Isyna1/Dpep1/Plscr3/Pdk4/Fmc1/Esr1/Aig1/Smpdl3a/Acsl6/Slc22a4/Ltc4s/Npc1l1/Lpin1/Cygb/Nr1d1/Stat5b/Plcd3/Acot2/Degs2/Auh/Ndufs6/Pde8b/Nr1d2/Lrp10/Dhrs4/Fitm1/Plaat1/Gpaa1/Z…	253	0.0821695	550	1	GO:0009060	0.184	14.163	558	lipid metabolic process	aerobic respiration	BP
GO:0006743	ubiquinone metabolic process	12/3079	19/15511	4.54592e-05	0.00345271	0.00334916	Ndufa9/Fdxr/Coq8a/Coq4/Coq3/Coq2/Coq7/Coq9/Pdss2/Pptc7/Coq10a/Coq5	12	0.00389737	2	1	GO:0009060	0.155	4.20093	2	ubiquinone metabolic process	aerobic respiration	BP
GO:0006744	ubiquinone biosynthetic process	12/3079	17/15511	8.32903e-06	0.000802329	0.000778267	Ndufa9/Fdxr/Coq8a/Coq4/Coq3/Coq2/Coq7/Coq9/Pdss2/Pptc7/Coq10a/Coq5	12	0.00389737	15	1	GO:0009060	0.154	25.9513	25	ubiquinone biosynthetic process	aerobic respiration	BP
GO:0006753	nucleoside phosphate metabolic process	129/3079	392/15511	4.82074e-10	1.08797e-07	1.05534e-07	Dlat/Gmpr/Atp5pb/Hk2/Tgfb1/Nudt14/Atp5d/Nmrk2/Mlxipl/Cs/Atp5g1/Cbfa2t3/Epha2/Actn3/Prkag3/Aprt/Pdhx/Adssl1/Git1/Entpd2/Atp5e/Acot8/Atp5g3/Pdk4/Smpdl3a/Ddit4/Acsl6/Guk1/Ogdh/Pgam2/Nt5c/Nos2/Nme2/Mthfd1/Acot2/Pde4d/Nudt13/Sucla2/Adcy4/Adsl/Naprt/Tymp/Zbtb20/Atp5j/Atp5o/Tpi1/Prkn/Mpc1/Xdh/Nudt3/Rfk/Arl2/Bad/Gpam/Atp5b/Atp5a1/Atp5c1/Mpc2/Ak1/Eif6/Mfn1/Stoml2/Npr2/Prkaa2/Hmgcl/Cda/Acot7/Park7/Nos3/Nmn…	129	0.0418967	2	1	GO:0009060	0.203	33.6098	2	nucleoside phosphate metabolic process	aerobic respiration	BP
GO:0006754	ATP biosynthetic process	33/3079	54/15511	3.57306e-11	1.00798e-08	9.77755e-09	Atp5pb/Tgfb1/Atp5d/Atp5g1/Atp5e/Atp5g3/Atp5j/Atp5o/Prkn/Atp5b/Atp5a1/Atp5c1/Stoml2/Ndufc2/Aldoa/Ldhd/Pkm/Atp5h/Atp5j2/Atp5l/Atpsckmt/Atp5k/Sphk2/Antkmt/Eno1b/Aldoart1/Dnajc30/Atp5g2/Aldoart2/COX2/ATP8/ATP6/Uqcc3	33	0.0107178	25	1	GO:0009060	0.167	205.83	25	ATP biosynthetic process	aerobic respiration	BP
GO:0006757	ATP generation from ADP	31/3079	82/15511	0.000123695	0.00800873	0.00776854	Hk2/Mlxipl/Cbfa2t3/Actn3/Prkag3/Git1/Ddit4/Ogdh/Pgam2/Zbtb20/Tpi1/Arl2/Eif6/Prkaa2/Khk/Aldoa/Pkm/Pfkm/Zbtb7a/Galt/Gpi1/Tigar/Bpgm/Gck/Gapdh/Eno1b/Aldoart1/Eno3/Pgk1/Aldoart2/Gm10358	31	0.0100682	1	1	GO:0009060	0.797	0	2	ATP generation from ADP	aerobic respiration	BP
GO:0006790	sulfur compound metabolic process	76/3079	265/15511	0.000322623	0.0178209	0.0172865	Dlat/Comt/Gstt1/Ciao3/Mri1/Cs/Sqor/Sod2/Pdhx/Acot8/Dpep1/Pdk4/Pcmt1/Chac2/Acsl6/Ogdh/Stat5b/Mthfd1/Glrx5/Acot2/Sucla2/Oplah/Mpc1/Clic5/Xdh/Hagh/Slc1a1/Gpam/Gdap1/Iscu/Mpc2/Ptges2/Chac1/Nfs1/Hmgcl/Acot7/Park7/Tpst2/Gstk1/Nfu1/Sult1a1/Pdha1/Abcd1/Nudt7/Ciao2b/Gsta4/Mcee/Cacna1a/Nudt19/Chst7/Gstp2/Mical2/Nfe2l1/Pdk2/Nubp2/Acacb/Egflam/Hscb/Hs3st5/Isca1/Tst/Fitm2/Iba57/Suox/Suclg1/Chst13/Gstm1/Fxn/Ch…	76	0.0246833	14	1	GO:0009060	0.193	8.07352	20	sulfur compound metabolic process	aerobic respiration	BP
GO:0006811	ion transport	347/3079	1239/15511	3.49253e-13	1.37937e-10	1.33801e-10	Slc22a18/Rem1/Pdgfb/Atp5pb/Car4/Scn4a/Ramp2/Hpn/Taco1/Bbc3/Slc9a3r2/Tgfb1/Kcnn1/Tomm40/Atp5d/Rab3b/Crhr2/Bax/Psap/Atp6v1f/Mcoln1/Aqp1/Letm1/Tomm40l/Trpv1/Atp5g1/Clcnkb/Cyba/Hfe/Hap1/Atp1a2/Atp1a4/Casq1/Lrrc8a/Vdac3/Ccl8/Slc38a3/Slc47a1/Slc25a41/Cdh23/Slc41a1/Trpv4/Slc25a11/Chrne/Nol3/Atp5e/Slc35c2/Slc12a5/Jph2/Atox1/Atp5g3/Slc25a22/Scn1b/Atp6v1e1/Calm3/Gipc1/Slc6a8/Trdn/Sgk1/Ndufs7/Kcnmb1/Adora2a…	347	0.112699	597	3	GO:0006811	0.971	621.46	598	ion transport	ion transport	BP
GO:0006812	cation transport	273/3079	945/15511	3.93897e-12	1.29641e-09	1.25753e-09	Rem1/Pdgfb/Atp5pb/Scn4a/Ramp2/Hpn/Taco1/Bbc3/Tgfb1/Kcnn1/Atp5d/Rab3b/Crhr2/Bax/Atp6v1f/Mcoln1/Aqp1/Letm1/Trpv1/Atp5g1/Cyba/Hfe/Hap1/Atp1a2/Atp1a4/Casq1/Ccl8/Slc38a3/Slc47a1/Cdh23/Slc41a1/Trpv4/Chrne/Nol3/Atp5e/Slc12a5/Jph2/Atox1/Atp5g3/Scn1b/Atp6v1e1/Calm3/Slc6a8/Trdn/Sgk1/Ndufs7/Kcnmb1/Adora2a/Jsrp1/Hcn2/Slc22a4/Vdac1/Ace/Cacng1/Slc25a19/Atp2a3/Cacnb1/Per1/Slc25a29/Glrx/Pde4d/Rasgrf2/Camk2g/Ppif…	273	0.0886652	76	3	GO:0006811	0.908	342.056	85	cation transport	ion transport	BP
GO:0006814	sodium ion transport	56/3079	190/15511	0.000920085	0.040602	0.0393843	Scn4a/Tgfb1/Atp1a2/Atp1a4/Slc38a3/Scn1b/Slc6a8/Sgk1/Hcn2/Slc22a4/Per1/Glrx/Asic1/Drd4/Slc9a2/Slc9a4/Atp1b1/Commd9/Snta1/Slc6a9/Slc9a1/Nos3/Slc10a6/Tesc/Slc6a6/Slc6a1/Dmpk/Chp2/Scnn1b/Hcn4/Rangrf/Scn11a/Slc9a3/Fxyd1/Fxyd7/Slc20a2/Wnk2/Slc9b2/Asic3/Mllt6/Mfsd4b1/Ptpn3/Slc9a8/Atp1b2/Adrb2/Scn4b/Catsper4/Commd1/Slc6a7/Gper1/Fxyd2/Slc38a11/Slc38a10/Slc17a7/Nkain1/Slc8a3	56	0.0181877	126	3	GO:0006811	0.726	9.36373	149	sodium ion transport	ion transport	BP
GO:0006816	calcium ion transport	112/3079	377/15511	2.43452e-06	0.000274718	0.000266479	Rem1/Pdgfb/Ramp2/Bbc3/Tgfb1/Crhr2/Bax/Mcoln1/Letm1/Trpv1/Cyba/Hap1/Atp1a2/Casq1/Ccl8/Cdh23/Trpv4/Nol3/Jph2/Calm3/Trdn/Adora2a/Jsrp1/Vdac1/Ace/Cacng1/Atp2a3/Cacnb1/Pde4d/Camk2g/Smdt1/Rapgef3/Srl/Tmbim6/Asic1/Diaph1/Camk2a/Pdgfrb/Ddit3/Drd4/Homer2/Cacna1s/Atp1b1/Slc25a25/Pacsin3/Trpc4/Mcub/Egf/Ppp3ca/Asph/Stoml2/Slc9a1/Epb41/Nos3/Nipsnap2/Cabp1/Clec4b1/Trpm1/Ryr1/Atp2a1/Stim1/Saraf/Cx3cl1/Tmem38a/J…	112	0.0363754	145	3	GO:0006811	0.79	63.1126	183	calcium ion transport	ion transport	BP
GO:0006820	anion transport	102/3079	372/15511	0.000225279	0.0135838	0.0131764	Slc22a18/Car4/Psap/Trpv1/Clcnkb/Lrrc8a/Slc38a3/Slc47a1/Slc25a41/Slc25a11/Slc35c2/Slc12a5/Slc25a22/Gipc1/Slc6a8/Adora2a/Vdac1/Gabrg2/Map2k6/Ace/Slc25a19/Llgl2/Nos2/Slc25a29/Ank/Slc52a2/Atp5j/Abcc1/Slc26a6/Mpc1/Clic5/Slc37a1/Slc1a1/Slc16a3/Drd4/Slco3a1/Slco5a1/Xpr1/Mpc2/Slc2a8/Slc25a12/Trpc4/Pla2g12a/Slc6a9/Slc66a1/Slc4a2/Abcb1b/Gabrd/Cptp/Slc10a6/Clcn1/Slc6a6/Slco1a4/Slc6a1/Stard10/Aqp8/Slc25a4/Sl…	102	0.0331276	29	3	GO:0006811	0.804	11.7371	31	anion transport	ion transport	BP
GO:0006839	mitochondrial transport	87/3079	206/15511	1.36294e-13	5.66623e-11	5.49629e-11	Atp5pb/Hk2/Spg7/Hip1r/Bbc3/Alkbh7/Timm44/Tomm40/Atp5d/Timm50/Bax/Letm1/Tomm40l/Hspa1l/Slc25a41/Timm23/Pam16/Nol3/Atp5e/Fis1/Slc25a22/Timm13/Vdac1/Timm22/Slc25a29/Ppif/Samm50/Smdt1/Atp5j/Atp5o/Prkn/Mpc1/Camk2a/Aip/Bad/Atp5b/Atp5a1/Rhot2/Gdap1/Atp5c1/Mpc2/Slc25a12/Timm10/Dnajc19/Mcub/Stoml2/Pink1/Slc9a1/Slc25a33/Tomm7/Mfn2/Slc35f6/Sirt4/Bag3/Timm17b/Slc25a4/Slc25a38/Ucp3/Ucp2/Parl/Atp5h/Cox18/Atp5j…	87	0.0282559	16	3	GO:0006811	0.453	291.108	18	mitochondrial transport	ion transport	BP
GO:0006873	cellular ion homeostasis	146/3079	569/15511	0.000351618	0.0185249	0.0179693	Bbc3/Tgfb1/Bax/Mcoln1/Letm1/Trpv1/Cyba/Hfe/Hap1/Atp1a2/Atp1a4/Casq1/Ccl8/Plcd1/Cdh23/Slc41a1/Trpv4/Nol3/Cd40/Slc12a5/Jph2/Atox1/Fis1/Calm3/Cyb561/Esr1/Trdn/Sgk1/Jsrp1/Atp2a3/Pde4d/Smdt1/Grina/Tfrc/Tmbim6/Slc26a6/Atp6v0c/Diaph1/Fth1/Slc1a1/Got1/Atp5b/Ddit3/Iscu/Slc9a2/Slc9a4/Steap3/Xpr1/Atp1b1/Adra1d/Trpc4/Sypl2/Mcub/Asph/Calb1/Stoml2/Slc6a9/Hcrtr1/Slc30a2/Slc9a1/Slc4a2/Mfn2/Cd38/Tesc/Clec4b1/Dmpk…	146	0.047418	4	6	GO:0050801	0.964	4.15981	4	cellular ion homeostasis	ion homeostasis	BP
GO:0006875	cellular metal ion homeostasis	134/3079	495/15511	4.89654e-05	0.00361475	0.00350634	Bbc3/Tgfb1/Bax/Mcoln1/Letm1/Trpv1/Cyba/Hfe/Hap1/Atp1a2/Atp1a4/Casq1/Ccl8/Plcd1/Cdh23/Slc41a1/Trpv4/Nol3/Cd40/Jph2/Atox1/Fis1/Calm3/Cyb561/Esr1/Trdn/Sgk1/Jsrp1/Atp2a3/Pde4d/Smdt1/Grina/Tfrc/Tmbim6/Diaph1/Fth1/Slc1a1/Got1/Ddit3/Iscu/Steap3/Atp1b1/Adra1d/Trpc4/Sypl2/Mcub/Asph/Calb1/Stoml2/Slc6a9/Hcrtr1/Slc30a2/Slc9a1/Mfn2/Cd38/Tesc/Clec4b1/Dmpk/Trpm1/Ryr1/Atp2a1/Adm/Stim1/Ccdc22/Mt3/Mt2/Mt1/Herpud1/…	134	0.0435206	5	6	GO:0050801	0.952	9.59705	5	cellular metal ion homeostasis	ion homeostasis	BP
GO:0006936	muscle contraction	89/3079	288/15511	4.62315e-06	0.000480504	0.000466093	Scn4a/Jup/Tmod4/Trpv1/Actn3/Atp1a2/Casq1/Tcap/Trpv4/Chrne/Srf/Tnnc2/Myh11/Map2k3/Scn1b/Calm3/Jsrp1/Smtn/Pgam2/Map2k6/Ndufs6/Pde4d/Nr4a1/Myom1/Htr7/Grk2/Vegfb/Gaa/Cacna1s/Atp1b1/Mylk2/Snta1/Tmod1/Tpm2/Trim63/Slc9a1/Cd38/Flt1/Clcn1/Kcnj8/Dmpk/Synm/Ryr1/Aldoa/Atp2a1/Myh14/Scnn1b/Tnni2/Myom2/Tmem38a/Tbx20/Hcn4/Tpm1/Rangrf/Myh2/Tbxa2r/Npy1r/Fxyd1/Apbb1/Pln/Mybpc2/Stac3/Rcsd1/Ppp1r13l/Pla2g6/Zc3h12a/Ad…	89	0.0289055	51	4	GO:0006936	0.997	43.2939	60	muscle contraction	muscle contraction	BP
GO:0006941	striated muscle contraction	56/3079	162/15511	7.53775e-06	0.000744258	0.000721937	Scn4a/Jup/Actn3/Atp1a2/Casq1/Tcap/Trpv4/Chrne/Tnnc2/Map2k3/Scn1b/Calm3/Jsrp1/Smtn/Pgam2/Map2k6/Pde4d/Nr4a1/Grk2/Vegfb/Gaa/Cacna1s/Atp1b1/Mylk2/Snta1/Slc9a1/Kcnj8/Dmpk/Synm/Aldoa/Atp2a1/Myh14/Tnni2/Tmem38a/Hcn4/Tpm1/Rangrf/Fxyd1/Pln/Stac3/Rcsd1/Ppp1r13l/Zc3h12a/Kcna5/Adrb2/Scn4b/Ttn/Kbtbd13/Rnf207/Aldoart1/Myl3/Tnnt3/Myl1/Aldoart2/Slc8a3/Kcne1l	56	0.0181877	15	4	GO:0006936	0.944	26.5013	17	striated muscle contraction	muscle contraction	BP
GO:0006970	response to osmotic stress	27/3079	74/15511	0.000635206	0.0305945	0.0296769	Akr1b3/Map2k7/Relb/Bax/Aqp1/Letm1/Lrrc8a/Vac14/Trpv4/Slc12a5/Slc2a4/Trip10/Bad/Slc9a4/Plk3/Abcb1b/Tsc22d4/Ybx3/Tsc22d3/Dysf/Abcb1a/Rcsd1/Slc25a23/Prkca/Pkn1/CYTB/Capn3	27	0.00876908	16	8	GO:0014823	0.155	6.35832	19	response to osmotic stress	response to activity	BP
GO:0007005	mitochondrion organization	194/3079	490/15511	1.24981e-24	1.23403e-21	1.19702e-21	Ndufa9/Hk2/Spg7/Hip1r/Taco1/Bbc3/Ndufa11/Alkbh7/Ggct/Timm44/Tomm40/Atp5d/Timm50/Bax/Dnaja3/Mtfp1/Letm1/Ndufs3/Tomm40l/Uqcc1/Sod2/Hap1/Hspa1l/Ndufs2/Timm23/Ndufa2/Pam16/Nol3/Sqstm1/Ndufa1/Bik/Coa3/Mapt/Mief2/Fis1/Calm3/Plscr3/Cdc37/Ndufa12/Ndufs7/Timm13/Vdac1/Lpin1/Timm22/Higd1b/Adck1/Ndufs6/Ndufs4/Ppif/Ndufb9/Samm50/Ndufa6/Sharpin/Plec/Tymp/Tfrc/Ndufb4/Cox14/Ndufa5/Synj2/Prkn/Epas1/Uqcc2/Cox7a2l/…	194	0.0630075	94	2	GO:0007005	0.994	1986.2	109	mitochondrion organization	mitochondrion organization	BP
GO:0007006	mitochondrial membrane organization	45/3079	107/15511	1.19604e-07	1.81683e-05	1.76234e-05	Hk2/Spg7/Hip1r/Bbc3/Alkbh7/Tomm40/Timm50/Bax/Mtfp1/Letm1/Nol3/Calm3/Timm13/Timm22/Adck1/Ppif/Samm50/Camk2a/Bad/Rhot2/Timm10/Mfn1/Pink1/Slc9a1/Mfn2/Slc35f6/Slc25a4/Afg3l1/Oma1/Cox18/Gimap3/Dnajc11/Mul1/Tmem11/Gimap5/Cstad/Chchd10/Micos13/Chchd3/Rcc1l/Romo1/Uqcc3/Plekhf1/Apoo/Tmem102	45	0.0146151	7	2	GO:0007005	0.845	43.7326	7	mitochondrial membrane organization	mitochondrion organization	BP
GO:0007007	inner mitochondrial membrane organization	18/3079	31/15511	3.1032e-06	0.000340447	0.000330237	Bax/Letm1/Timm13/Timm22/Adck1/Samm50/Timm10/Pink1/Afg3l1/Oma1/Dnajc11/Tmem11/Chchd10/Micos13/Chchd3/Romo1/Uqcc3/Apoo	18	0.00584605	9	2	GO:0007005	0.765	26.4253	10	inner mitochondrial membrane organization	mitochondrion organization	BP
GO:0007517	muscle organ development	86/3079	317/15511	0.0009574	0.0420139	0.0407539	Mef2d/Tgfb1/Crhr2/Actn3/Tcf23/Usp19/Id3/Tcap/Rbfox1/Hdac5/Tbx1/Dll1/Sirt2/Lama5/Rxra/Jph2/Unc45b/Popdc3/Hmg20b/Adarb1/Asb2/Nr1d2/Hdac7/Plec/Ly6e/Popdc2/Rcan1/Nr4a1/Uqcc2/Ankrd2/Lbx1/Des/Cacna1s/Eng/Xirp2/Smtnl1/Dll4/Gpcpd1/Mylk2/Ccm2l/Ppp3ca/Cntfr/Ybx3/Unc45a/Ryr1/Mylpf/Myh14/Tsc22d3/Tbx20/Acta1/Egln1/Usp2/Cryab/Tpm1/Smad3/Dysf/Gpc1/Ky/Hlx/Stac3/Jph1/Trim72/Lemd2/S1pr1/Adrb2/Myorg/Mettl21c/Pou4f1…	86	0.0279311	66	7	GO:0061061	0.904	7.93959	71	muscle organ development	muscle structure development	BP
GO:0008053	mitochondrial fusion	14/3079	28/15511	0.000339231	0.0184799	0.0179257	Bax/Fis1/Adck1/Tfrc/Prkn/Gdap1/Mfn1/Stoml2/Mfn2/Afg3l1/Parl/Oma1/Mul1/Chchd3	14	0.00454693	17	2	GO:0007005	0.769	8.5119	33	mitochondrial fusion	mitochondrion organization	BP
GO:0008535	respiratory chain complex IV assembly	14/3079	24/15511	3.709e-05	0.00290073	0.00281373	Taco1/Coa3/Cox14/Coa5/Cox18/Coa8/Cox10/Cox19/Coa6/Smim20/COX3/Pet100/Sco2/Cox16	14	0.00454693	6	2	GO:0007005	0.313	11.5369	6	respiratory chain complex IV assembly	mitochondrion organization	BP
GO:0008637	apoptotic mitochondrial changes	37/3079	113/15511	0.000818388	0.0373667	0.0362461	Hk2/Hip1r/Bbc3/Ggct/Timm50/Bax/Sod2/Pam16/Nol3/Bik/Fis1/Plscr3/Ppif/Prkn/Camk2a/Bad/Rhot2/Ndufs1/Jtb/Pink1/Mfn2/Slc35f6/Atp2a1/Slc25a4/Parl/Higd1a/Tnfsf10/Mul1/Pla2g6/Pam16l/Sfn/Chchd10/Mllt11/Gper1/Fxn/Gpx1/Tmem102	37	0.0120169	25	2	GO:0007005	0.857	6.55942	31	apoptotic mitochondrial changes	mitochondrion organization	BP
GO:0009060	aerobic respiration	108/3079	153/15511	2.81638e-42	2.22466e-38	2.15794e-38	Cox5a/Dlat/Sdhd/Atp5pb/Idh3g/Atp5d/Mlxipl/Ndufs3/Cs/Cbfa2t3/Actn3/Sdhb/Cox4i2/Ndufs2/Trpv4/Atp5e/Cox7c/Mdh2/Ndufa12/Ndufs7/Mdh1/Ogdh/Uqcrb/Sdha/Ndufs6/Ndufs4/Ppif/Sucla2/Ndufb9/Adsl/Aco2/Cyc1/Atp5j/Atp5o/Ndufv3/Ndufv2/Uqcc2/Cox7a2l/Arl2/Ndufb8/Atp5b/Shmt2/Atp5a1/Sirt3/Uqcrc1/Atp5c1/Iscu/Ndufs1/Ndufa10/Fh1/Ndufa8/Idh3b/Stoml2/Pink1/Park7/Slc25a33/Nipsnap2/Ndufc2/Coq7/Cox6a2/Pdha1/Abcd1/Coq9/Cox4i1…	108	0.0350763	22	1	GO:0009060	0.999	4382.26	24	aerobic respiration	aerobic respiration	BP
GO:0009117	nucleotide metabolic process	126/3079	385/15511	1.13281e-09	2.35474e-07	2.28412e-07	Dlat/Gmpr/Atp5pb/Hk2/Tgfb1/Atp5d/Nmrk2/Mlxipl/Cs/Atp5g1/Cbfa2t3/Epha2/Actn3/Prkag3/Aprt/Pdhx/Adssl1/Git1/Atp5e/Acot8/Atp5g3/Pdk4/Ddit4/Acsl6/Guk1/Ogdh/Pgam2/Nt5c/Nos2/Nme2/Mthfd1/Acot2/Pde4d/Nudt13/Sucla2/Adcy4/Adsl/Naprt/Tymp/Zbtb20/Atp5j/Atp5o/Tpi1/Prkn/Mpc1/Xdh/Nudt3/Rfk/Arl2/Bad/Gpam/Atp5b/Atp5a1/Atp5c1/Mpc2/Ak1/Eif6/Mfn1/Stoml2/Npr2/Prkaa2/Hmgcl/Cda/Acot7/Park7/Nos3/Nmnat1/Pank4/Khk/Nudt9/Nd…	126	0.0409224	26	1	GO:0009060	0.202	143.132	26	nucleotide metabolic process	aerobic respiration	BP
GO:0009132	nucleoside diphosphate metabolic process	40/3079	113/15511	7.91904e-05	0.00539246	0.00523073	Hk2/Mlxipl/Cbfa2t3/Actn3/Prkag3/Git1/Entpd2/Ddit4/Guk1/Ogdh/Pgam2/Nme2/Zbtb20/Tpi1/Arl2/Bad/Ak1/Eif6/Prkaa2/Khk/Nudt9/Aldoa/Dhodh/Nudt7/Pkm/Pfkm/Zbtb7a/Galt/Gpi1/Tigar/Bpgm/Gck/Nudt18/Gapdh/Eno1b/Aldoart1/Eno3/Pgk1/Aldoart2/Gm10358	40	0.0129912	1	1	GO:0009060	0.178	0	1	nucleoside diphosphate metabolic process	aerobic respiration	BP
GO:0009135	purine nucleoside diphosphate metabolic process	37/3079	93/15511	7.41698e-06	0.000741604	0.000719363	Hk2/Mlxipl/Cbfa2t3/Actn3/Prkag3/Git1/Entpd2/Ddit4/Guk1/Ogdh/Pgam2/Zbtb20/Tpi1/Arl2/Bad/Ak1/Eif6/Prkaa2/Khk/Nudt9/Aldoa/Pkm/Pfkm/Zbtb7a/Galt/Gpi1/Tigar/Bpgm/Gck/Nudt18/Gapdh/Eno1b/Aldoart1/Eno3/Pgk1/Aldoart2/Gm10358	37	0.0120169	1	1	GO:0009060	0.174	0	0	purine nucleoside diphosphate metabolic process	aerobic respiration	BP
GO:0009141	nucleoside triphosphate metabolic process	41/3079	105/15511	4.25598e-06	0.000454297	0.000440673	Atp5pb/Tgfb1/Atp5d/Atp5g1/Atp5e/Atp5g3/Smpdl3a/Guk1/Nme2/Atp5j/Atp5o/Prkn/Atp5b/Atp5a1/Atp5c1/Ak1/Mfn1/Stoml2/Ndufc2/Aldoa/Ldhd/Pkm/Atp5h/Atp5j2/Atp5l/Atpsckmt/Adk/Dctpp1/Atp5k/Sphk2/Antkmt/Eno1b/Aldoart1/Dnajc30/Atp5g2/Aldoart2/COX2/ATP8/ATP6/Uqcc3/Rasl2-9	41	0.013316	1	1	GO:0009060	0.176	0	0	nucleoside triphosphate metabolic process	aerobic respiration	BP
GO:0009142	nucleoside triphosphate biosynthetic process	36/3079	75/15511	3.77183e-08	6.33909e-06	6.14898e-06	Atp5pb/Tgfb1/Atp5d/Atp5g1/Atp5e/Atp5g3/Nme2/Atp5j/Atp5o/Prkn/Atp5b/Atp5a1/Atp5c1/Ak1/Stoml2/Ndufc2/Aldoa/Ldhd/Pkm/Atp5h/Atp5j2/Atp5l/Atpsckmt/Adk/Atp5k/Sphk2/Antkmt/Eno1b/Aldoart1/Dnajc30/Atp5g2/Aldoart2/COX2/ATP8/ATP6/Uqcc3	36	0.0116921	9	1	GO:0009060	0.172	59.3666	13	nucleoside triphosphate biosynthetic process	aerobic respiration	BP
GO:0009144	purine nucleoside triphosphate metabolic process	38/3079	87/15511	3.53545e-07	4.65442e-05	4.51483e-05	Atp5pb/Tgfb1/Atp5d/Atp5g1/Atp5e/Atp5g3/Guk1/Nme2/Atp5j/Atp5o/Prkn/Atp5b/Atp5a1/Atp5c1/Mfn1/Stoml2/Ndufc2/Aldoa/Ldhd/Pkm/Atp5h/Atp5j2/Atp5l/Atpsckmt/Adk/Atp5k/Sphk2/Antkmt/Eno1b/Aldoart1/Dnajc30/Atp5g2/Aldoart2/COX2/ATP8/ATP6/Uqcc3/Rasl2-9	38	0.0123417	1	1	GO:0009060	0.172	0	0	purine nucleoside triphosphate metabolic process	aerobic respiration	BP
GO:0009145	purine nucleoside triphosphate biosynthetic process	35/3079	64/15511	6.75991e-10	1.44315e-07	1.39987e-07	Atp5pb/Tgfb1/Atp5d/Atp5g1/Atp5e/Atp5g3/Nme2/Atp5j/Atp5o/Prkn/Atp5b/Atp5a1/Atp5c1/Stoml2/Ndufc2/Aldoa/Ldhd/Pkm/Atp5h/Atp5j2/Atp5l/Atpsckmt/Adk/Atp5k/Sphk2/Antkmt/Eno1b/Aldoart1/Dnajc30/Atp5g2/Aldoart2/COX2/ATP8/ATP6/Uqcc3	35	0.0113673	1	1	GO:0009060	0.168	0	0	purine nucleoside triphosphate biosynthetic process	aerobic respiration	BP
GO:0009150	purine ribonucleotide metabolic process	107/3079	294/15511	2.07921e-11	6.08284e-09	5.90041e-09	Dlat/Gmpr/Atp5pb/Hk2/Tgfb1/Atp5d/Mlxipl/Cs/Atp5g1/Cbfa2t3/Epha2/Actn3/Prkag3/Aprt/Pdhx/Adssl1/Git1/Atp5e/Acot8/Atp5g3/Pdk4/Ddit4/Acsl6/Guk1/Ogdh/Pgam2/Nt5c/Nme2/Acot2/Pde4d/Sucla2/Adcy4/Adsl/Zbtb20/Atp5j/Atp5o/Tpi1/Prkn/Mpc1/Xdh/Nudt3/Arl2/Bad/Gpam/Atp5b/Atp5a1/Atp5c1/Mpc2/Ak1/Eif6/Mfn1/Stoml2/Npr2/Prkaa2/Hmgcl/Acot7/Pank4/Khk/Nudt9/Ndufc2/Aldoa/Pdha1/Abcd1/Nudt7/Ldhd/Pkm/Pfkm/Mcee/Atp5h/Nudt19/Z…	107	0.0347515	1	1	GO:0009060	0.195	0	0	purine ribonucleotide metabolic process	aerobic respiration	BP
GO:0009152	purine ribonucleotide biosynthetic process	57/3079	137/15511	4.1947e-09	8.28348e-07	8.03505e-07	Dlat/Gmpr/Atp5pb/Tgfb1/Atp5d/Atp5g1/Aprt/Pdhx/Adssl1/Atp5e/Atp5g3/Pdk4/Acsl6/Guk1/Nme2/Adcy4/Adsl/Atp5j/Atp5o/Prkn/Mpc1/Atp5b/Atp5a1/Atp5c1/Mpc2/Ak1/Stoml2/Npr2/Acot7/Pank4/Ndufc2/Aldoa/Pdha1/Ldhd/Pkm/Atp5h/Atp5j2/Atp5l/Pdk2/Atpsckmt/Adk/Acacb/Atp5k/Gucy2g/Sphk2/Antkmt/Eno1b/Aldoart1/Dnajc30/Atp5g2/Aldoart2/COX2/ATP8/ATP6/Ampd1/Uqcc3/Mlycd	57	0.0185125	1	1	GO:0009060	0.183	0	1	purine ribonucleotide biosynthetic process	aerobic respiration	BP
GO:0009165	nucleotide biosynthetic process	70/3079	195/15511	1.1176e-07	1.73097e-05	1.67906e-05	Dlat/Gmpr/Atp5pb/Tgfb1/Atp5d/Nmrk2/Atp5g1/Aprt/Pdhx/Adssl1/Atp5e/Atp5g3/Pdk4/Acsl6/Guk1/Nos2/Nme2/Mthfd1/Adcy4/Adsl/Naprt/Atp5j/Atp5o/Prkn/Mpc1/Rfk/Atp5b/Atp5a1/Atp5c1/Mpc2/Ak1/Stoml2/Npr2/Cda/Acot7/Nos3/Nmnat1/Pank4/Ndufc2/Aldoa/Pdha1/Ido1/Dhodh/Ldhd/Pkm/Nmnat3/Fcsk/Atp5h/Atp5j2/Atp5l/Pdk2/Atpsckmt/Adk/Acacb/Flad1/Atp5k/Gucy2g/Sphk2/Antkmt/Eno1b/Aldoart1/Dnajc30/Atp5g2/Aldoart2/COX2/ATP8/ATP6/Am…	70	0.0227347	9	1	GO:0009060	0.19	49.8196	9	nucleotide biosynthetic process	aerobic respiration	BP
GO:0009179	purine ribonucleoside diphosphate metabolic process	37/3079	93/15511	7.41698e-06	0.000741604	0.000719363	Hk2/Mlxipl/Cbfa2t3/Actn3/Prkag3/Git1/Entpd2/Ddit4/Guk1/Ogdh/Pgam2/Zbtb20/Tpi1/Arl2/Bad/Ak1/Eif6/Prkaa2/Khk/Nudt9/Aldoa/Pkm/Pfkm/Zbtb7a/Galt/Gpi1/Tigar/Bpgm/Gck/Nudt18/Gapdh/Eno1b/Aldoart1/Eno3/Pgk1/Aldoart2/Gm10358	37	0.0120169	1	1	GO:0009060	0.174	0	0	purine ribonucleoside diphosphate metabolic process	aerobic respiration	BP
GO:0009185	ribonucleoside diphosphate metabolic process	38/3079	100/15511	1.96119e-05	0.00166575	0.00161579	Hk2/Mlxipl/Cbfa2t3/Actn3/Prkag3/Git1/Entpd2/Ddit4/Guk1/Ogdh/Pgam2/Zbtb20/Tpi1/Arl2/Bad/Ak1/Eif6/Prkaa2/Khk/Nudt9/Aldoa/Dhodh/Pkm/Pfkm/Zbtb7a/Galt/Gpi1/Tigar/Bpgm/Gck/Nudt18/Gapdh/Eno1b/Aldoart1/Eno3/Pgk1/Aldoart2/Gm10358	38	0.0123417	1	1	GO:0009060	0.175	0	0	ribonucleoside diphosphate metabolic process	aerobic respiration	BP
GO:0009199	ribonucleoside triphosphate metabolic process	36/3079	82/15511	6.12908e-07	7.56462e-05	7.33776e-05	Atp5pb/Tgfb1/Atp5d/Atp5g1/Atp5e/Atp5g3/Nme2/Atp5j/Atp5o/Prkn/Atp5b/Atp5a1/Atp5c1/Mfn1/Stoml2/Ndufc2/Aldoa/Ldhd/Pkm/Atp5h/Atp5j2/Atp5l/Atpsckmt/Atp5k/Sphk2/Antkmt/Eno1b/Aldoart1/Dnajc30/Atp5g2/Aldoart2/COX2/ATP8/ATP6/Uqcc3/Rasl2-9	36	0.0116921	1	1	GO:0009060	0.172	0	0	ribonucleoside triphosphate metabolic process	aerobic respiration	BP
GO:0009201	ribonucleoside triphosphate biosynthetic process	34/3079	66/15511	9.25422e-09	1.74045e-06	1.68826e-06	Atp5pb/Tgfb1/Atp5d/Atp5g1/Atp5e/Atp5g3/Nme2/Atp5j/Atp5o/Prkn/Atp5b/Atp5a1/Atp5c1/Stoml2/Ndufc2/Aldoa/Ldhd/Pkm/Atp5h/Atp5j2/Atp5l/Atpsckmt/Atp5k/Sphk2/Antkmt/Eno1b/Aldoart1/Dnajc30/Atp5g2/Aldoart2/COX2/ATP8/ATP6/Uqcc3	34	0.0110425	1	1	GO:0009060	0.17	0	0	ribonucleoside triphosphate biosynthetic process	aerobic respiration	BP
GO:0009205	purine ribonucleoside triphosphate metabolic process	36/3079	79/15511	1.97615e-07	2.83811e-05	2.753e-05	Atp5pb/Tgfb1/Atp5d/Atp5g1/Atp5e/Atp5g3/Nme2/Atp5j/Atp5o/Prkn/Atp5b/Atp5a1/Atp5c1/Mfn1/Stoml2/Ndufc2/Aldoa/Ldhd/Pkm/Atp5h/Atp5j2/Atp5l/Atpsckmt/Atp5k/Sphk2/Antkmt/Eno1b/Aldoart1/Dnajc30/Atp5g2/Aldoart2/COX2/ATP8/ATP6/Uqcc3/Rasl2-9	36	0.0116921	1	1	GO:0009060	0.17	0	0	purine ribonucleoside triphosphate metabolic process	aerobic respiration	BP
GO:0009206	purine ribonucleoside triphosphate biosynthetic process	34/3079	63/15511	1.88838e-09	3.8247e-07	3.71e-07	Atp5pb/Tgfb1/Atp5d/Atp5g1/Atp5e/Atp5g3/Nme2/Atp5j/Atp5o/Prkn/Atp5b/Atp5a1/Atp5c1/Stoml2/Ndufc2/Aldoa/Ldhd/Pkm/Atp5h/Atp5j2/Atp5l/Atpsckmt/Atp5k/Sphk2/Antkmt/Eno1b/Aldoart1/Dnajc30/Atp5g2/Aldoart2/COX2/ATP8/ATP6/Uqcc3	34	0.0110425	1	1	GO:0009060	0.168	0	0	purine ribonucleoside triphosphate biosynthetic process	aerobic respiration	BP
GO:0009259	ribonucleotide metabolic process	110/3079	310/15511	6.52101e-11	1.77619e-08	1.72292e-08	Dlat/Gmpr/Atp5pb/Hk2/Tgfb1/Atp5d/Mlxipl/Cs/Atp5g1/Cbfa2t3/Epha2/Actn3/Prkag3/Aprt/Pdhx/Adssl1/Git1/Atp5e/Acot8/Atp5g3/Pdk4/Ddit4/Acsl6/Guk1/Ogdh/Pgam2/Nt5c/Nme2/Acot2/Pde4d/Sucla2/Adcy4/Adsl/Zbtb20/Atp5j/Atp5o/Tpi1/Prkn/Mpc1/Xdh/Nudt3/Rfk/Arl2/Bad/Gpam/Atp5b/Atp5a1/Atp5c1/Mpc2/Ak1/Eif6/Mfn1/Stoml2/Npr2/Prkaa2/Hmgcl/Cda/Acot7/Pank4/Khk/Nudt9/Ndufc2/Aldoa/Pdha1/Abcd1/Dhodh/Nudt7/Ldhd/Pkm/Pfkm/Mcee/…	110	0.0357259	2	1	GO:0009060	0.196	41.6376	3	ribonucleotide metabolic process	aerobic respiration	BP
GO:0009260	ribonucleotide biosynthetic process	60/3079	149/15511	7.34263e-09	1.41462e-06	1.37219e-06	Dlat/Gmpr/Atp5pb/Tgfb1/Atp5d/Atp5g1/Aprt/Pdhx/Adssl1/Atp5e/Atp5g3/Pdk4/Acsl6/Guk1/Nme2/Adcy4/Adsl/Atp5j/Atp5o/Prkn/Mpc1/Rfk/Atp5b/Atp5a1/Atp5c1/Mpc2/Ak1/Stoml2/Npr2/Cda/Acot7/Pank4/Ndufc2/Aldoa/Pdha1/Dhodh/Ldhd/Pkm/Atp5h/Atp5j2/Atp5l/Pdk2/Atpsckmt/Adk/Acacb/Atp5k/Gucy2g/Sphk2/Antkmt/Eno1b/Aldoart1/Dnajc30/Atp5g2/Aldoart2/COX2/ATP8/ATP6/Ampd1/Uqcc3/Mlycd	60	0.0194868	1	1	GO:0009060	0.184	0	0	ribonucleotide biosynthetic process	aerobic respiration	BP
GO:0010155	regulation of proton transport	13/3079	27/15511	0.000873457	0.0387609	0.0375984	Taco1/Ppif/Rapgef3/Drd4/Park7/Tesc/Ndufa4/Slc25a4/Coa8/Atpsckmt/Sphk2/Antkmt/Dnajc30	13	0.00422215	6	3	GO:0006811	0.579	3.57032	6	regulation of proton transport	ion transport	BP
GO:0010257	NADH dehydrogenase complex assembly	42/3079	55/15511	2.33759e-19	1.23098e-16	1.19406e-16	Ndufa9/Ndufa11/Ndufs3/Ndufs2/Ndufa2/Ndufa1/Ndufa12/Ndufs7/Ndufs6/Ndufs4/Ndufb9/Ndufa6/Ndufb4/Ndufa5/Ndufb8/Ndufs1/Ndufb3/Ndufa10/Ndufa8/Ndufaf5/Ndufb5/Dmac1/Ndufs5/Tmem126a/Ndufc2/Ndufab1/Ndufb11/Ndufb7/Ndufa3/Ndufc1/Ndufb10/Ndufaf6/Dmac2/Ndufs8/ND1/ND2/ND4/ND5/ND6/Ndufaf3/Ndufb6/Ndufaf8	42	0.0136408	2	2	GO:0007005	0.331	175.45	2	NADH dehydrogenase complex assembly	mitochondrion organization	BP
GO:0010821	regulation of mitochondrion organization	42/3079	133/15511	0.000873074	0.0387609	0.0375984	Hip1r/Bbc3/Bax/Pam16/Nol3/Bik/Mapt/Mief2/Fis1/Plscr3/Vdac1/Adck1/Ppif/Tfrc/Prkn/Bad/Sirt7/Rhot2/Mfn1/Pink1/Mfn2/Slc35f6/Slc25a4/Dhodh/Parl/Oma1/Atp13a2/Inf2/Tigar/Higd1a/Tnfsf10/Mul1/Tspo/Pla2g6/Pam16l/Chchd10/Mllt11/Gper1/Fxn/Gpx1/Clec16a/Tmem102	42	0.0136408	22	2	GO:0007005	0.864	6.15931	30	regulation of mitochondrion organization	mitochondrion organization	BP
GO:0010823	negative regulation of mitochondrion organization	21/3079	51/15511	0.000389323	0.0200997	0.0194969	Pam16/Nol3/Mapt/Adck1/Ppif/Tfrc/Prkn/Mfn1/Pink1/Mfn2/Slc35f6/Parl/Oma1/Tigar/Higd1a/Mul1/Tspo/Pam16l/Fxn/Gpx1/Clec16a	21	0.0068204	2	2	GO:0007005	0.781	1.99568	2	negative regulation of mitochondrion organization	mitochondrion organization	BP
GO:0010959	regulation of metal ion transport	108/3079	388/15511	7.84518e-05	0.00539246	0.00523073	Rem1/Pdgfb/Tgfb1/Crhr2/Bax/Cyba/Hfe/Hap1/Atp1a2/Casq1/Nol3/Jph2/Scn1b/Calm3/Trdn/Sgk1/Kcnmb1/Adora2a/Jsrp1/Vdac1/Ace/Cacng1/Cacnb1/Per1/Glrx/Pde4d/Rapgef3/Tmbim6/Diaph1/Camk2a/Pdgfrb/Drd4/Homer2/Iscu/Atp1b1/Pacsin3/Snta1/Trpc4/Egf/Asph/Slc6a9/Lrrc38/Slc9a1/Epb41/Nos3/Tesc/Nipsnap2/Cabp1/Clec4b1/Dmpk/Scnn1b/Stim1/Saraf/Cx3cl1/Tmem38a/Jak3/Usp2/Thy1/Gnb5/Rangrf/Dhrs7c/Dysf/Cacna1a/Cbarp/Grin3b/Slc9…	108	0.0350763	1	3	GO:0006811	0.775	0	0	regulation of metal ion transport	ion transport	BP
GO:0014823	response to activity	16/3079	30/15511	4.66722e-05	0.00351108	0.00340578	Fndc5/Prkag3/Sod2/Srl/Gpam/Slc25a25/Smtnl1/Prkaa2/Myh2/Tns2/Metrnl/Myh4/Perm1/Capn3/Myhas/Sco2	16	0.00519649	17	8	GO:0014823	1	17.0697	17	response to activity	response to activity	BP
GO:0015718	monocarboxylic acid transport	30/3079	84/15511	0.000496955	0.0253255	0.024566	Slc6a8/Map2k6/Ace/Nos2/Atp5j/Slc26a6/Mpc1/Slc16a3/Drd4/Slco3a1/Mpc2/Pla2g12a/Slc10a6/Slco1a4/Stard10/Aqp8/Slc27a1/Abcc4/P2ry2/Slc16a8/Mif/Hrh2/Slc16a9/Slc16a11/Pla2g5/Abcb4/Pla2g6/Casr/Ceacam2/Ceacam1	30	0.00974342	18	3	GO:0006811	0.661	7.36648	19	monocarboxylic acid transport	ion transport	BP
GO:0015980	energy derivation by oxidation of organic compounds	148/3079	283/15511	1.53886e-34	3.03886e-31	2.94772e-31	Cox5a/Dlat/Sdhd/Atp5pb/Oas1c/Idh3g/Atp5d/Gys1/Bax/Mlxipl/Ndufs3/Cs/Cbfa2t3/Actn3/Prkag3/Sod2/Sdhb/Cox4i2/Ndufs2/Trpv4/Atp5e/Cox7c/Slc25a22/Mdh2/Gyg/Ndufa12/Ndufs7/Mdh1/Ogdh/Pomc/Nr1d1/Uqcrb/Sdha/Ndufs6/Ndufs4/Ppif/Sucla2/Ndufb9/Adsl/Aco2/Ppp1r1a/Cyc1/Plec/Atp5j/Atp5o/Ndufa5/Ndufv3/Ndufv2/Uqcc2/Cox7a2l/Arl2/Ndufb8/Atp5b/Shmt2/Atp5a1/Sirt3/Phkg1/Gaa/Uqcrc1/Atp5c1/Iscu/Ndufs1/Sdhaf4/Ndufa10/Fh1/Slc2…	148	0.0480676	1	1	GO:0009060	0.94	0	0	energy derivation by oxidation of organic compounds	aerobic respiration	BP
GO:0015985	energy coupled proton transport, down electrochemical gradient	21/3079	21/15511	1.69576e-15	7.87928e-13	7.64298e-13	Atp5pb/Atp5d/Atp5g1/Atp5e/Atp5g3/Atp5j/Atp5o/Atp5b/Atp5a1/Atp5c1/Stoml2/Atp5h/Atp5j2/Atp5l/Atpsckmt/Atp5k/Antkmt/Dnajc30/Atp5g2/ATP8/ATP6	21	0.0068204	1	3	GO:0006811	0.577	0	0	energy coupled proton transport, down electrochemical gradient	ion transport	BP
GO:0015986	ATP synthesis coupled proton transport	21/3079	21/15511	1.69576e-15	7.87928e-13	7.64298e-13	Atp5pb/Atp5d/Atp5g1/Atp5e/Atp5g3/Atp5j/Atp5o/Atp5b/Atp5a1/Atp5c1/Stoml2/Atp5h/Atp5j2/Atp5l/Atpsckmt/Atp5k/Antkmt/Dnajc30/Atp5g2/ATP8/ATP6	21	0.0068204	17	3	GO:0006811	0.577	415.052	17	ATP synthesis coupled proton transport	ion transport	BP
GO:0015988	energy coupled proton transmembrane transport, against electrochemical gradient	5/3079	5/15511	0.00030741	0.0173445	0.0168244	Ndufs7/COX1/ND4/ND5/CYTB	5	0.0016239	1	3	GO:0006811	0.491	0	0	energy coupled proton transmembrane transport, against electrochemical gradient	ion transport	BP
GO:0015990	electron transport coupled proton transport	5/3079	5/15511	0.00030741	0.0173445	0.0168244	Ndufs7/COX1/ND4/ND5/CYTB	5	0.0016239	5	3	GO:0006811	0.491	4.99014	5	electron transport coupled proton transport	ion transport	BP
GO:0016042	lipid catabolic process	74/3079	258/15511	0.000382457	0.0198752	0.0192791	Apoh/Ppard/Pla1a/Psap/Etfb/Abhd1/Abhd16a/Neu1/Plcd1/Plin5/Sirt2/Hsd11b1/Acot8/Acadvl/Pnpla5/Fmc1/Aig1/Smpdl3a/Lpin1/Plcd3/Acot2/Auh/Plaat1/Eci1/Abhd6/Cyp27a1/Plcd4/Sctr/Phyh/Prdx6/Crat/Gpcpd1/Lpin3/Nceh1/Pla2g12a/Bdh2/Hint2/Lypla2/Smpdl3b/Acot7/Acox3/Acads/Plbd2/Tuba8/Gdpd3/Abcd1/Mt3/Nudt7/Mgll/Nudt19/Acaa1a/Pnpla7/Smpd1/Scarb1/Enpp6/Sct/Daglb/Gimap3/Pla2g5/Acacb/Pla2g6/Gimap5/Napepld/Sorl1/Pla2g…	74	0.0240338	111	1	GO:0009060	0.154	13.6376	116	lipid catabolic process	aerobic respiration	BP
GO:0016052	carbohydrate catabolic process	41/3079	126/15511	0.000509891	0.0258181	0.0250438	Hk2/Mlxipl/Cbfa2t3/Actn3/Prkag3/Neu1/Git1/Hsd11b1/Ddit4/Ogdh/Pgam2/Zbtb20/Tpi1/Arl2/Bad/Gaa/Sord/Eif6/Prkaa2/Khk/Aldoa/Pkm/Pygm/Pfkm/Zbtb7a/Galt/Gpi1/Tigar/Bpgm/Gck/Gapdh/Eno1b/Aldoart1/Eno3/Pgk1/Chia1/Aldoart2/Ldha/Ppp1r3c/Neu2/Gm10358	41	0.013316	2	1	GO:0009060	0.142	1.74811	2	carbohydrate catabolic process	aerobic respiration	BP
GO:0016226	iron-sulfur cluster assembly	13/3079	24/15511	0.000197778	0.0122051	0.011839	Ciao3/Glrx5/Xdh/Iscu/Nfs1/Nfu1/Ciao2b/Nubp2/Hscb/Isca1/Iba57/Fxn/AK157302	13	0.00422215	22	2	GO:0007005	0.315	11.3173	31	iron-sulfur cluster assembly	mitochondrion organization	BP
GO:0017004	cytochrome complex assembly	21/3079	33/15511	4.94528e-08	8.13808e-06	7.89402e-06	Taco1/Uqcc1/Cyba/Coa3/Cox14/Uqcc2/Coa5/Slc25a33/Cox18/Coa8/Cox10/Ttc19/Cox19/Coa6/Smim20/1190007I07Rik/COX3/Uqcc3/Pet100/Sco2/Cox16	21	0.0068204	2	2	GO:0007005	0.323	17.9544	2	cytochrome complex assembly	mitochondrion organization	BP
GO:0017062	respiratory chain complex III assembly	6/3079	8/15511	0.00117689	0.0494481	0.0479651	Uqcc1/Uqcc2/Slc25a33/Ttc19/1190007I07Rik/Uqcc3	6	0.00194868	1	2	GO:0007005	0.295	0	0	respiratory chain complex III assembly	mitochondrion organization	BP
GO:0019216	regulation of lipid metabolic process	85/3079	313/15511	0.000988324	0.0431313	0.0418378	Apoh/Pdgfb/Ppard/Lmf1/Tgfb1/Stk11/Psap/Mlxipl/Mid1ip1/Plin5/Eef1a2/Ctdnep1/Acadvl/Pdk4/Fmc1/Esr1/Lpin1/Nr1d1/Stat5b/Pde8b/Nr1d2/Zbtb20/Gps2/Gnb3/Abcg1/Cd74/Pdgfrb/Gpam/Abhd6/Avil/Sirt3/Sctr/Adipor1/Dab2ip/Abca2/Eif6/Dnajc19/Rorc/Nr4a3/Stoml2/Prkaa2/Fabp3/Sirt4/Flt1/Lamtor1/Abcd1/Slc27a1/Scap/Trib3/Pik3ip1/Abca7/Igfbp7/Fgf1/Wdtc1/Scarb1/Sct/Nfe2l1/Pdk2/Bmp6/Daglb/Gimap3/Stub1/Dgkz/Tspo/Acacb/Armc5…	85	0.0276064	42	1	GO:0009060	0.154	6.96623	50	regulation of lipid metabolic process	aerobic respiration	BP
GO:0019637	organophosphate metabolic process	209/3079	757/15511	8.18755e-08	1.29347e-05	1.25468e-05	Dlat/Gmpr/Pdgfb/Atp5pb/Hk2/Ppard/Tgfb1/Nudt14/Atp5d/Nmrk2/Mlxipl/Cs/Atp5g1/Cbfa2t3/Epha2/Actn3/Prkag3/Aprt/Abhd16a/Abhd8/Pigyl/Plcd1/Pdhx/Vac14/Adssl1/Git1/Entpd2/Hsd11b1/Atp5e/Acot8/Pgs1/Atp5g3/Isyna1/Plscr3/Pdk4/Smpdl3a/Ddit4/Acsl6/Guk1/Ogdh/Pgam2/Lpin1/Nt5c/Nos2/Nme2/Mthfd1/Acot2/Fbp2/Ckmt2/Pde4d/Nudt13/Sucla2/Fitm1/Adcy4/Adsl/Plaat1/Gpaa1/Naprt/Tymp/Zbtb20/Atp5j/Atp5o/Serinc2/Gnb3/Tpi1/Synj2/…	209	0.0678792	1	1	GO:0009060	0.215	0	1	organophosphate metabolic process	aerobic respiration	BP
GO:0019646	aerobic electron transport chain	44/3079	52/15511	1.35173e-23	9.70665e-21	9.41555e-21	Cox5a/Sdhd/Ndufs3/Cox4i2/Ndufs2/Cox7c/Ndufs7/Uqcrb/Sdha/Ndufs6/Ndufb9/Cyc1/Ndufv2/Ndufb8/Uqcrc1/Iscu/Ndufs1/Ndufa10/Ndufa8/Pink1/Park7/Ndufc2/Cox6a2/Coq9/Cox4i1/Ndufv1/Ndufa7/Uqcrq/Sdhc/Uqcr10/Ndufs8/Cox5b/Cycs/Uqcrh/ND1/ND2/COX1/COX3/ND4/ND5/ND6/CYTB/Ndufb6/Uqcc3	44	0.0142904	1	1	GO:0009060	0.914	0	1	aerobic electron transport chain	aerobic respiration	BP
GO:0019693	ribose phosphate metabolic process	111/3079	320/15511	2.55076e-10	6.29639e-08	6.10755e-08	Dlat/Gmpr/Atp5pb/Hk2/Tgfb1/Nudt14/Atp5d/Mlxipl/Cs/Atp5g1/Cbfa2t3/Epha2/Actn3/Prkag3/Aprt/Pdhx/Adssl1/Git1/Atp5e/Acot8/Atp5g3/Pdk4/Ddit4/Acsl6/Guk1/Ogdh/Pgam2/Nt5c/Nme2/Acot2/Pde4d/Sucla2/Adcy4/Adsl/Zbtb20/Atp5j/Atp5o/Tpi1/Prkn/Mpc1/Xdh/Nudt3/Rfk/Arl2/Bad/Gpam/Atp5b/Atp5a1/Atp5c1/Mpc2/Ak1/Eif6/Mfn1/Stoml2/Npr2/Prkaa2/Hmgcl/Cda/Acot7/Pank4/Khk/Nudt9/Ndufc2/Aldoa/Pdha1/Abcd1/Dhodh/Nudt7/Ldhd/Pkm/Pfk…	111	0.0360507	5	1	GO:0009060	0.197	83.4543	5	ribose phosphate metabolic process	aerobic respiration	BP
GO:0019725	cellular homeostasis	203/3079	785/15511	1.58731e-05	0.00137782	0.0013365	Hk2/Bbc3/Ppard/Tgfb1/Pih1d1/Crhr2/Bax/Mcoln1/Aqp1/Prdx2/Letm1/Txn2/Mlxipl/Trpv1/Cyba/Hfe/Hap1/Atp1a2/Atp1a4/Casq1/Lrrc8a/Ccl8/Plcd1/Git1/Cdh23/Slc41a1/Trpv4/Nol3/Srf/Cd40/Slc12a5/Jph2/Atox1/Fis1/Calm3/Cyb561/Esr1/Trdn/Sgk1/Jsrp1/Atp2a3/Nr1d1/Pde8b/Pde4d/Sybu/Smdt1/Grina/Shank3/Zbtb20/Tfrc/Tmbim6/Slc26a6/Gnb3/Prkn/Abcg1/Atp6v0c/Aqp4/Diaph1/Fth1/Grk2/Slc1a1/Prdx5/Bad/Prdx3/Got1/Atp5b/Ddit3/Gaa/Rhot…	203	0.0659305	8	6	GO:0050801	0.811	17.0186	8	cellular homeostasis	ion homeostasis	BP
GO:0019752	carboxylic acid metabolic process	190/3079	724/15511	1.15408e-05	0.00106989	0.0010378	Dlat/Comt/Hk2/Idh3g/Ppard/Alkbh7/Etfb/Mri1/Mlxipl/Cs/Cbfa2t3/Actn3/Prkag3/Abhd1/Mid1ip1/Sdhb/Pdhx/Adssl1/Plin5/Git1/Acsf3/Amdhd1/Acot8/Tha1/Acadvl/Mdh2/Dpep1/Pdk4/Pcmt1/Aig1/Qrsl1/Ddit4/Mdh1/Acsl6/Ltc4s/Ogdh/Pgam2/Lpin1/Cygb/Nos2/Nr1d1/Mthfd1/Acot2/Fars2/Auh/Sdha/Ndufs6/Sucla2/Aco2/Zbtb20/Tpi1/Mpc1/Aars2/Eci1/Hagh/Cd74/Asrgl1/Carnmt1/Lao1/Arl2/Gpam/Got1/Shmt2/Cyp27a1/Pecr/Thap4/Scly/Adipor1/Pycr2…	190	0.0617083	16	1	GO:0009060	0.217	24.4676	16	carboxylic acid metabolic process	aerobic respiration	BP
GO:0019882	antigen processing and presentation	36/3079	94/15511	2.63663e-05	0.00210372	0.00204062	Relb/Rab3b/Psap/Hfe/H2-M3/Rab4a/Tapbp/Psmb8/Tap2/Bag6/Cd74/Abcb9/Clec4b1/H2-Q4/H2-Aa/Unc93b1/Tap1/H2-DMb2/H2-DMa/Nod1/Rftn1/Mfsd6/H2-T24/Ide/H2-Q7/H2-Eb1/H2-K1/H2-T23/H2-Q6/H2-D1/H2-Ab1/Ighm/H2-T10/H2-DMb1/Ccl21a/Psmb9	36	0.0116921	38	5	GO:0019885	0.877	26.0684	42	antigen processing and presentation	antigen processing and presentation of endogenous peptide antigen via MHC class I	BP
GO:0019883	antigen processing and presentation of endogenous antigen	15/3079	23/15511	2.72417e-06	0.000303074	0.000293984	Hfe/H2-M3/Tapbp/Tap2/Abcb9/H2-Q4/Tap1/H2-T24/Ide/H2-Q7/H2-K1/H2-T23/H2-Q6/H2-D1/H2-T10	15	0.00487171	1	5	GO:0019885	0.958	0	2	antigen processing and presentation of endogenous antigen	antigen processing and presentation of endogenous peptide antigen via MHC class I	BP
GO:0019885	antigen processing and presentation of endogenous peptide antigen via MHC class I	15/3079	20/15511	1.58761e-07	2.32232e-05	2.25267e-05	Hfe/H2-M3/Tapbp/Tap2/Abcb9/H2-Q4/Tap1/H2-T24/Ide/H2-Q7/H2-K1/H2-T23/H2-Q6/H2-D1/H2-T10	15	0.00487171	7	5	GO:0019885	1	41.7878	9	antigen processing and presentation of endogenous peptide antigen via MHC class I	antigen processing and presentation of endogenous peptide antigen via MHC class I	BP
GO:0022900	electron transport chain	62/3079	93/15511	1.05496e-22	6.94427e-20	6.73601e-20	Cox5a/Sdhd/Ndufs3/Sod2/Sdhb/Cox4i2/Ndufs2/Cox7c/Slc25a22/Cyb561/Ndufa12/Ndufs7/Uqcrb/Sdha/Ndufs6/Ndufs4/Ndufb9/Cyc1/Plec/Ndufa5/Ndufv3/Ndufv2/Ndufb8/Uqcrc1/Iscu/Ndufs1/Ndufb3/Ndufa10/Ndufa8/Slc25a12/Pink1/Park7/Ndufc2/Coq7/Cox6a2/Coq9/Cox4i1/Ndufv1/Ndufa7/Uqcrq/Coa6/Immp2l/Sdhc/Uqcr10/Ndufs8/Cox5b/Cycs/Uqcrh/ND1/ND2/COX1/COX2/COX3/ND4/ND5/ND6/CYTB/ND4L/Chchd2/Ndufb6/Uqcc3/Sco2	62	0.0201364	12	1	GO:0009060	0.793	912.068	13	electron transport chain	aerobic respiration	BP
GO:0022904	respiratory electron transport chain	60/3079	85/15511	4.85739e-24	4.26317e-21	4.13532e-21	Cox5a/Sdhd/Ndufs3/Sod2/Sdhb/Cox4i2/Ndufs2/Cox7c/Slc25a22/Ndufa12/Ndufs7/Uqcrb/Sdha/Ndufs6/Ndufs4/Ndufb9/Cyc1/Plec/Ndufa5/Ndufv3/Ndufv2/Ndufb8/Uqcrc1/Iscu/Ndufs1/Ndufa10/Ndufa8/Slc25a12/Pink1/Park7/Ndufc2/Coq7/Cox6a2/Coq9/Cox4i1/Ndufv1/Ndufa7/Uqcrq/Coa6/Immp2l/Sdhc/Uqcr10/Ndufs8/Cox5b/Cycs/Uqcrh/ND1/ND2/COX1/COX2/COX3/ND4/ND5/ND6/CYTB/ND4L/Chchd2/Ndufb6/Uqcc3/Sco2	60	0.0194868	20	1	GO:0009060	0.911	1243.07	22	respiratory electron transport chain	aerobic respiration	BP
GO:0030001	metal ion transport	201/3079	733/15511	2.50424e-07	3.41051e-05	3.30823e-05	Rem1/Pdgfb/Scn4a/Ramp2/Hpn/Bbc3/Tgfb1/Kcnn1/Crhr2/Bax/Mcoln1/Aqp1/Letm1/Trpv1/Cyba/Hfe/Hap1/Atp1a2/Atp1a4/Casq1/Ccl8/Slc38a3/Cdh23/Slc41a1/Trpv4/Nol3/Slc12a5/Jph2/Atox1/Scn1b/Calm3/Slc6a8/Trdn/Sgk1/Kcnmb1/Adora2a/Jsrp1/Hcn2/Slc22a4/Vdac1/Ace/Cacng1/Atp2a3/Cacnb1/Per1/Glrx/Pde4d/Camk2g/Smdt1/Rapgef3/Srl/Tfrc/Tmbim6/Asic1/Diaph1/Camk2a/Pdgfrb/Fth1/Slc1a1/Ddit3/Drd4/Ccdc51/Homer2/Iscu/Slc9a2/Slc9a4/…	201	0.0652809	27	3	GO:0006811	0.876	65.7707	28	metal ion transport	ion transport	BP
GO:0030003	cellular cation homeostasis	145/3079	559/15511	0.000219341	0.0134308	0.013028	Bbc3/Tgfb1/Bax/Mcoln1/Letm1/Trpv1/Cyba/Hfe/Hap1/Atp1a2/Atp1a4/Casq1/Ccl8/Plcd1/Cdh23/Slc41a1/Trpv4/Nol3/Cd40/Slc12a5/Jph2/Atox1/Fis1/Calm3/Cyb561/Esr1/Trdn/Sgk1/Jsrp1/Atp2a3/Pde4d/Smdt1/Grina/Tfrc/Tmbim6/Slc26a6/Atp6v0c/Diaph1/Fth1/Slc1a1/Got1/Atp5b/Ddit3/Iscu/Slc9a2/Slc9a4/Steap3/Atp1b1/Adra1d/Trpc4/Sypl2/Mcub/Asph/Calb1/Stoml2/Slc6a9/Hcrtr1/Slc30a2/Slc9a1/Slc4a2/Mfn2/Cd38/Tesc/Clec4b1/Dmpk/Trpm…	145	0.0470932	1	6	GO:0050801	0.961	0	1	cellular cation homeostasis	ion homeostasis	BP
GO:0030150	protein import into mitochondrial matrix	13/3079	18/15511	2.26674e-06	0.000263308	0.000255411	Timm44/Tomm40/Timm50/Tomm40l/Timm23/Pam16/Dnajc19/Tomm7/Timm17b/Pam16l/Timm17a/Romo1/Dnlz	13	0.00422215	19	3	GO:0006811	0.354	37.7273	21	protein import into mitochondrial matrix	ion transport	BP
GO:0030239	myofibril assembly	26/3079	67/15511	0.000261013	0.0153861	0.0149247	Tmod4/Casq1/Tcap/Srf/Mypn/Krt19/Ldb3/Plec/Pdgfrb/Neb/Tmod1/Mfn2/Myom2/Acta1/Tpm1/Fhod3/Neurl2/Lmod1/Nrap/Ttn/Actn2/Tnnt3/Ankrd23/Myoz1/Capn3/Xirp1	26	0.0084443	14	7	GO:0061061	0.793	8.67327	15	myofibril assembly	muscle structure development	BP
GO:0031163	metallo-sulfur cluster assembly	13/3079	24/15511	0.000197778	0.0122051	0.011839	Ciao3/Glrx5/Xdh/Iscu/Nfs1/Nfu1/Ciao2b/Nubp2/Hscb/Isca1/Iba57/Fxn/AK157302	13	0.00422215	1	2	GO:0007005	0.315	0	0	metallo-sulfur cluster assembly	mitochondrion organization	BP
GO:0032411	positive regulation of transporter activity	39/3079	120/15511	0.000707883	0.0330862	0.0320939	Hap1/Casq1/Jph2/Calm3/Trdn/Glrx/Rapgef3/Arc/Shank3/Ifngr2/Drd4/Atp1b1/Asph/Slc6a9/Lrrc38/Slc9a1/Park7/Abcb1b/Tesc/Nipsnap2/Ndufa4/Stim1/Slc25a4/Coa8/Wnk2/Atpsckmt/Stac3/Lrrc52/Abcb1a/Atp1b2/S100a1/Adrb2/Actn2/Gper1/Antkmt/Rnf207/Kcnc1/Hspa2/Kcnj11	39	0.0126665	4	3	GO:0006811	0.425	3.03799	5	positive regulation of transporter activity	ion transport	BP
GO:0032412	regulation of ion transmembrane transporter activity	67/3079	237/15511	0.00106824	0.0461096	0.0447267	Rem1/Taco1/Hap1/Atp1a2/Casq1/Jph2/Scn1b/Calm3/Trdn/Jsrp1/Cacnb1/Glrx/Pde4d/Rasgrf2/Ppif/Rapgef3/Arc/Shank3/Ifngr2/Drd4/Atp1b1/Asph/Slc6a9/Lrrc38/Slc9a1/Park7/Abcb1b/Tesc/Nipsnap2/Cabp1/Ndufa4/Stim1/Gnb5/Rangrf/Dysf/Cacna1a/Cbarp/Fxyd1/Fxyd7/Coa8/Wnk2/Hrc/Pln/Ptpn3/Atpsckmt/Stac3/Cacng5/Lrrc52/Abcb1a/Atp1b2/Pla2g6/S100a1/Adrb2/Scn4b/Prkca/Actn2/Gper1/Sphk2/Antkmt/Rnf207/Kcnc1/Fxyd2/Hspa2/Kcng1/Prn…	67	0.0217603	2	3	GO:0006811	0.725	1.23758	3	regulation of ion transmembrane transporter activity	ion transport	BP
GO:0032414	positive regulation of ion transmembrane transporter activity	37/3079	112/15511	0.000678104	0.0320739	0.031112	Hap1/Casq1/Jph2/Calm3/Trdn/Glrx/Rapgef3/Arc/Shank3/Ifngr2/Drd4/Atp1b1/Asph/Slc6a9/Lrrc38/Slc9a1/Abcb1b/Tesc/Nipsnap2/Ndufa4/Stim1/Coa8/Wnk2/Atpsckmt/Stac3/Lrrc52/Abcb1a/Atp1b2/S100a1/Adrb2/Actn2/Gper1/Antkmt/Rnf207/Kcnc1/Hspa2/Kcnj11	37	0.0120169	6	3	GO:0006811	0.655	3.99846	6	positive regulation of ion transmembrane transporter activity	ion transport	BP
GO:0032543	mitochondrial translation	37/3079	76/15511	1.51396e-08	2.71789e-06	2.63638e-06	Taco1/Mrpl2/Mrpl52/Mrps25/Mtif3/Coa3/Mrpl58/Qrsl1/Gfm2/Mrpl57/Aars2/Mrps18a/Uqcc2/Mrpl16/Mrpl43/Shmt2/Mrpl44/Nsun4/Malsu1/Mrpl51/Mrps11/Mpv17l2/Mrpl23/Mrps34/Mtg1/Mtg2/Trub2/Mrps28/Tsfm/Ndufa7/Mrps12/Rpusd3/Mrps21/Rcc1l/Chchd1/Sars2/Tufm	37	0.0120169	37	1	GO:0009060	0.167	111.858	45	mitochondrial translation	aerobic respiration	BP
GO:0032787	monocarboxylic acid metabolic process	134/3079	480/15511	9.74773e-06	0.000927678	0.000899857	Dlat/Hk2/Ppard/Alkbh7/Etfb/Mlxipl/Cbfa2t3/Actn3/Prkag3/Abhd1/Mid1ip1/Pdhx/Plin5/Git1/Acsf3/Acot8/Acadvl/Pdk4/Aig1/Ddit4/Acsl6/Ltc4s/Ogdh/Pgam2/Lpin1/Cygb/Nr1d1/Acot2/Auh/Ndufs6/Zbtb20/Tpi1/Mpc1/Eci1/Hagh/Cd74/Arl2/Gpam/Cyp27a1/Pecr/Adipor1/Mpc2/Phyh/Ptges2/Crat/Lpin3/Eif6/Cyp2u1/Bdh2/Nr4a3/Prkaa2/Lypla2/Fabp3/Acot7/Park7/Prxl2b/Acox3/Khk/Sirt4/Acads/Tuba8/Me3/Aldoa/Ndufab1/Pdha1/Abcd1/Ido1/Tecr/N…	134	0.0435206	1	1	GO:0009060	0.208	0	1	monocarboxylic acid metabolic process	aerobic respiration	BP
GO:0032981	mitochondrial respiratory chain complex I assembly	42/3079	55/15511	2.33759e-19	1.23098e-16	1.19406e-16	Ndufa9/Ndufa11/Ndufs3/Ndufs2/Ndufa2/Ndufa1/Ndufa12/Ndufs7/Ndufs6/Ndufs4/Ndufb9/Ndufa6/Ndufb4/Ndufa5/Ndufb8/Ndufs1/Ndufb3/Ndufa10/Ndufa8/Ndufaf5/Ndufb5/Dmac1/Ndufs5/Tmem126a/Ndufc2/Ndufab1/Ndufb11/Ndufb7/Ndufa3/Ndufc1/Ndufb10/Ndufaf6/Dmac2/Ndufs8/ND1/ND2/ND4/ND5/ND6/Ndufaf3/Ndufb6/Ndufaf8	42	0.0136408	56	2	GO:0007005	0.795	1018.9	76	mitochondrial respiratory chain complex I assembly	mitochondrion organization	BP
GO:0033108	mitochondrial respiratory chain complex assembly	63/3079	89/15511	2.76561e-25	3.1208e-22	3.0272e-22	Ndufa9/Taco1/Ndufa11/Ndufs3/Uqcc1/Ndufs2/Ndufa2/Ndufa1/Coa3/Ndufa12/Ndufs7/Ndufs6/Ndufs4/Ndufb9/Samm50/Ndufa6/Ndufb4/Cox14/Ndufa5/Uqcc2/Ndufb8/Ndufs1/Ndufb3/Coa5/Sdhaf4/Ndufa10/Ndufa8/Ndufaf5/Ndufb5/Dmac1/Ndufs5/Slc25a33/Tmem126a/Ndufc2/Ndufab1/Ndufb11/Ndufb7/Oma1/Cox18/Ndufa3/Ndufc1/Coa8/Ndufb10/Ttc19/Cox19/Ndufaf6/Immp2l/Dmac2/Ndufs8/Smim20/1190007I07Rik/ND1/ND2/ND4/ND5/ND6/Ndufaf3/Ndufb6/Uqcc3…	63	0.0204612	6	2	GO:0007005	0.835	828.683	10	mitochondrial respiratory chain complex assembly	mitochondrion organization	BP
GO:0033617	mitochondrial cytochrome c oxidase assembly	11/3079	20/15511	0.000521721	0.0260827	0.0253005	Taco1/Coa3/Cox14/Coa5/Cox18/Coa8/Cox19/Smim20/Pet100/Sco2/Cox16	11	0.00357259	21	2	GO:0007005	0.745	7.63547	32	mitochondrial cytochrome c oxidase assembly	mitochondrion organization	BP
GO:0033869	nucleoside bisphosphate catabolic process	6/3079	7/15511	0.000354129	0.0185249	0.0179693	Acot7/Abcd1/Nudt7/Nudt19/Fitm2/Mlycd	6	0.00194868	1	1	GO:0009060	0.151	0	0	nucleoside bisphosphate catabolic process	aerobic respiration	BP
GO:0034031	ribonucleoside bisphosphate catabolic process	6/3079	7/15511	0.000354129	0.0185249	0.0179693	Acot7/Abcd1/Nudt7/Nudt19/Fitm2/Mlycd	6	0.00194868	1	1	GO:0009060	0.151	0	0	ribonucleoside bisphosphate catabolic process	aerobic respiration	BP
GO:0034034	purine nucleoside bisphosphate catabolic process	6/3079	7/15511	0.000354129	0.0185249	0.0179693	Acot7/Abcd1/Nudt7/Nudt19/Fitm2/Mlycd	6	0.00194868	1	1	GO:0009060	0.151	0	0	purine nucleoside bisphosphate catabolic process	aerobic respiration	BP
GO:0034220	ion transmembrane transport	227/3079	789/15511	4.40461e-10	1.02329e-07	9.92605e-08	Rem1/Atp5pb/Scn4a/Hpn/Taco1/Bbc3/Slc9a3r2/Tgfb1/Kcnn1/Atp5d/Bax/Atp6v1f/Mcoln1/Letm1/Trpv1/Atp5g1/Clcnkb/Cyba/Hfe/Hap1/Atp1a2/Atp1a4/Casq1/Lrrc8a/Slc47a1/Slc25a41/Slc41a1/Trpv4/Slc25a11/Chrne/Nol3/Atp5e/Slc35c2/Slc12a5/Jph2/Atox1/Atp5g3/Slc25a22/Scn1b/Atp6v1e1/Calm3/Slc6a8/Trdn/Ndufs7/Kcnmb1/Jsrp1/Hcn2/Vdac1/Gabrg2/Cacng1/Slc25a19/Atp2a3/Cacnb1/Slc25a29/Glrx/Pde4d/Rasgrf2/Ppif/Ank/Smdt1/Rapgef3/A…	227	0.0737252	71	3	GO:0006811	0.874	208.275	77	ion transmembrane transport	ion transport	BP
GO:0034551	mitochondrial respiratory chain complex III assembly	6/3079	8/15511	0.00117689	0.0494481	0.0479651	Uqcc1/Uqcc2/Slc25a33/Ttc19/1190007I07Rik/Uqcc3	6	0.00194868	8	2	GO:0007005	0.709	3.54596	16	mitochondrial respiratory chain complex III assembly	mitochondrion organization	BP
GO:0034762	regulation of transmembrane transport	133/3079	518/15511	0.000613971	0.0299368	0.029039	Rem1/Hk2/Scn4a/Taco1/Slc9a3r2/Tgfb1/Bax/Clcnkb/Cyba/Hap1/Atp1a2/Casq1/Nol3/Jph2/Scn1b/Calm3/Esr1/Trdn/Kcnmb1/Jsrp1/Hcn2/Acsl6/Vdac1/Ace/Cacng1/Cacnb1/Glrx/Pde4d/Rasgrf2/Ppif/Rapgef3/Arc/Shank3/Ifngr2/Slc26a6/Clic5/Diaph1/Grk2/Aspscr1/Drd4/Iscu/Cacna1s/Atp1b1/Ak1/Snta1/Kcnc4/Kcnq5/Asph/Nr4a3/Slc6a9/Lrrc38/Kcnq4/Slc9a1/Park7/Abcb1b/Mfn2/Tesc/Nipsnap2/Cabp1/Ndufa4/Clcn1/Klf15/Clec4b1/Kcnj8/Rtn2/Stim…	133	0.0431958	1	3	GO:0006811	0.516	0	0	regulation of transmembrane transport	ion transport	BP
GO:0034765	regulation of ion transmembrane transport	117/3079	429/15511	0.000103287	0.0069141	0.00670674	Rem1/Scn4a/Taco1/Slc9a3r2/Tgfb1/Bax/Clcnkb/Cyba/Hap1/Atp1a2/Casq1/Nol3/Jph2/Scn1b/Calm3/Trdn/Kcnmb1/Jsrp1/Hcn2/Vdac1/Cacng1/Cacnb1/Glrx/Pde4d/Rasgrf2/Ppif/Rapgef3/Arc/Shank3/Ifngr2/Clic5/Diaph1/Drd4/Iscu/Cacna1s/Atp1b1/Snta1/Kcnc4/Kcnq5/Asph/Slc6a9/Lrrc38/Kcnq4/Slc9a1/Park7/Abcb1b/Tesc/Nipsnap2/Cabp1/Ndufa4/Clcn1/Clec4b1/Kcnj8/Stim1/Slc25a4/Cx3cl1/Tmem38a/Thy1/Gnb5/Hcn4/Rangrf/Dhrs7c/Clcnka/Dysf/…	117	0.0379994	138	3	GO:0006811	0.786	22.9942	139	regulation of ion transmembrane transport	ion transport	BP
GO:0036115	fatty-acyl-CoA catabolic process	5/3079	5/15511	0.00030741	0.0173445	0.0168244	Acot7/Abcd1/Nudt7/Nudt19/Fitm2	5	0.0016239	1	1	GO:0009060	0.142	0	1	fatty-acyl-CoA catabolic process	aerobic respiration	BP
GO:0042180	cellular ketone metabolic process	54/3079	178/15511	0.000531297	0.0263944	0.0256029	Comt/Ndufa9/Akr1b3/Ppard/Mlxipl/Mid1ip1/Plin5/Stard3/Acadvl/Fdxr/Pdk4/Nr1d1/Stat5b/Hagh/Cd74/Coq8a/Fh1/Coq4/Eif6/Coq3/Nr4a3/Fabp3/Park7/Coq2/Ncor2/Sirt4/Coq7/Aldoa/Scnn1b/Abcd1/Ido1/Coq9/Scap/Trib3/Wdtc1/Pdss2/Pptc7/Nfe2l1/Pdk2/Bmp6/Kyat1/Coq10a/Coq5/Acacb/Erfe/Mtln/Sirt5/Ceacam2/Abcd2/Nr1h2/Haghl/Akr1b10/Mlycd/Ceacam1	54	0.0175382	6	1	GO:0009060	0.185	4.46439	6	cellular ketone metabolic process	aerobic respiration	BP
GO:0042181	ketone biosynthetic process	16/3079	36/15511	0.000695989	0.0327239	0.0317425	Ndufa9/Stard3/Fdxr/Coq8a/Coq4/Coq3/Coq2/Coq7/Aldoa/Coq9/Pdss2/Pptc7/Bmp6/Coq10a/Coq5/Sirt5	16	0.00519649	1	1	GO:0009060	0.164	0	0	ketone biosynthetic process	aerobic respiration	BP
GO:0042407	cristae formation	12/3079	17/15511	8.32903e-06	0.000802329	0.000778267	Letm1/Adck1/Samm50/Pink1/Afg3l1/Oma1/Dnajc11/Chchd10/Micos13/Chchd3/Uqcc3/Apoo	12	0.00389737	14	2	GO:0007005	0.73	25.2902	20	cristae formation	mitochondrion organization	BP
GO:0042592	homeostatic process	369/3079	1586/15511	0.000225134	0.0135838	0.0131764	Comt/Acvr1b/Hk2/Hoxb6/Car4/Oas1c/Hpn/Def8/Akr1b3/Bbc3/Ppard/Ciao3/Tgfb1/Stk11/Pih1d1/Crhr2/Bax/Dnaja3/Mcoln1/Aqp1/Prdx2/Letm1/Txn2/Mlxipl/Trpv1/Actn3/Cyba/Ihh/Hfe/Acot13/Sod2/Hap1/Atp1a2/Atp1a4/Casq1/Lrrc8a/Abhd8/Ccl8/G0s2/Hyal2/Plcd1/Git1/Cdh23/Slc41a1/Trpv4/Dll1/Nol3/Srf/Sqstm1/Cd40/Slc12a5/Jph2/Slc2a4/Acadvl/Atox1/Pnpla5/Mb/Fis1/Scn1b/Calm3/Plscr3/Ubb/Pdk4/Cyb561/Esr1/Trdn/Traf3ip2/Sgk1/Tcf3/A…	369	0.119844	6	6	GO:0050801	0.887	6.24538	6	homeostatic process	ion homeostasis	BP
GO:0042773	ATP synthesis coupled electron transport	51/3079	66/15511	1.20399e-23	9.51031e-21	9.22509e-21	Cox5a/Sdhd/Ndufs3/Cox4i2/Ndufs2/Cox7c/Ndufa12/Ndufs7/Uqcrb/Sdha/Ndufs6/Ndufb9/Cyc1/Ndufv3/Ndufv2/Ndufb8/Uqcrc1/Iscu/Ndufs1/Ndufa10/Ndufa8/Pink1/Park7/Ndufc2/Coq7/Cox6a2/Coq9/Cox4i1/Ndufv1/Ndufa7/Uqcrq/Coa6/Sdhc/Uqcr10/Ndufs8/Cox5b/Cycs/Uqcrh/ND1/ND2/COX1/COX2/COX3/ND4/ND5/ND6/CYTB/ND4L/Chchd2/Ndufb6/Uqcc3	51	0.0165638	6	1	GO:0009060	0.933	718.267	6	ATP synthesis coupled electron transport	aerobic respiration	BP
GO:0042775	mitochondrial ATP synthesis coupled electron transport	49/3079	64/15511	1.86613e-22	1.13389e-19	1.09989e-19	Cox5a/Sdhd/Ndufs3/Cox4i2/Ndufs2/Cox7c/Ndufa12/Ndufs7/Uqcrb/Sdha/Ndufs6/Ndufb9/Cyc1/Ndufv3/Ndufv2/Ndufb8/Uqcrc1/Iscu/Ndufs1/Ndufa10/Ndufa8/Pink1/Park7/Ndufc2/Coq7/Cox6a2/Coq9/Cox4i1/Ndufv1/Ndufa7/Uqcrq/Coa6/Sdhc/Uqcr10/Ndufs8/Cox5b/Cycs/Uqcrh/ND1/ND2/COX1/COX3/ND4/ND5/ND6/CYTB/Chchd2/Ndufb6/Uqcc3	49	0.0159143	12	1	GO:0009060	0.928	891.906	14	mitochondrial ATP synthesis coupled electron transport	aerobic respiration	BP
GO:0042776	mitochondrial ATP synthesis coupled proton transport	17/3079	17/15511	1.11347e-12	3.99788e-10	3.87798e-10	Atp5pb/Atp5d/Atp5e/Atp5j/Atp5o/Atp5b/Atp5a1/Atp5c1/Stoml2/Atp5h/Atp5j2/Atpsckmt/Atp5k/Antkmt/Dnajc30/ATP8/ATP6	17	0.00552127	14	3	GO:0006811	0.551	233.096	18	mitochondrial ATP synthesis coupled proton transport	ion transport	BP
GO:0043269	regulation of ion transport	170/3079	631/15511	6.71002e-06	0.000688343	0.000667699	Rem1/Pdgfb/Scn4a/Taco1/Slc9a3r2/Tgfb1/Rab3b/Crhr2/Bax/Clcnkb/Cyba/Hfe/Hap1/Atp1a2/Casq1/Slc38a3/Nol3/Jph2/Scn1b/Calm3/Trdn/Sgk1/Kcnmb1/Adora2a/Jsrp1/Hcn2/Vdac1/Map2k6/Ace/Cacng1/Cacnb1/Per1/Glrx/Pde4d/Rasgrf2/Ppif/Rapgef3/Arc/Shank3/Atp5j/Ifngr2/Tmbim6/Sncg/Clic5/Diaph1/Camk2a/Pdgfrb/Drd4/Homer2/Iscu/Cacna1s/Atp1b1/Pacsin3/Snta1/Trpc4/Kcnc4/Egf/Kcnq5/Asph/Slc6a9/Lrrc38/Kcnq4/Pink1/Slc9a1/Epb41/Pa…	170	0.0552127	9	3	GO:0006811	0.826	21.9711	9	regulation of ion transport	ion transport	BP
GO:0043436	oxoacid metabolic process	190/3079	732/15511	2.34531e-05	0.00189037	0.00183368	Dlat/Comt/Hk2/Idh3g/Ppard/Alkbh7/Etfb/Mri1/Mlxipl/Cs/Cbfa2t3/Actn3/Prkag3/Abhd1/Mid1ip1/Sdhb/Pdhx/Adssl1/Plin5/Git1/Acsf3/Amdhd1/Acot8/Tha1/Acadvl/Mdh2/Dpep1/Pdk4/Pcmt1/Aig1/Qrsl1/Ddit4/Mdh1/Acsl6/Ltc4s/Ogdh/Pgam2/Lpin1/Cygb/Nos2/Nr1d1/Mthfd1/Acot2/Fars2/Auh/Sdha/Ndufs6/Sucla2/Aco2/Zbtb20/Tpi1/Mpc1/Aars2/Eci1/Hagh/Cd74/Asrgl1/Carnmt1/Lao1/Arl2/Gpam/Got1/Shmt2/Cyp27a1/Pecr/Thap4/Scly/Adipor1/Pycr2…	190	0.0617083	1	1	GO:0009060	0.217	0	0	oxoacid metabolic process	aerobic respiration	BP
GO:0043457	regulation of cellular respiration	24/3079	55/15511	5.04367e-05	0.00368889	0.00357825	Oas1c/Mlxipl/Cbfa2t3/Actn3/Trpv4/Ppif/Uqcc2/Cox7a2l/Arl2/Shmt2/Iscu/Pink1/Park7/Slc25a33/Mfn2/Abcd1/Cox7a2/Gadd45gip1/Cisd1/Nop53/Slc25a23/Ide/Cycs/Cox7a1	24	0.00779474	8	1	GO:0009060	0.881	12.3103	9	regulation of cellular respiration	aerobic respiration	BP
GO:0043467	regulation of generation of precursor metabolites and energy	43/3079	135/15511	0.000625732	0.0303231	0.0294137	Oas1c/Taco1/Mlxipl/Cbfa2t3/Actn3/Git1/Trpv4/Hsd11b1/Ddit4/Pomc/Ppif/Zbtb20/Uqcc2/Cox7a2l/Arl2/Shmt2/Iscu/Eif6/Prkaa2/Pink1/Park7/Slc25a33/Mfn2/Khk/Ndufa4/Abcd1/Cox7a2/Gadd45gip1/Zbtb7a/Cavin3/Cisd1/Coa8/Tigar/Nop53/Gck/Ppp1r3a/Slc25a23/Ide/Sphk2/Cycs/Ppp1r3c/Chchd2/Cox7a1	43	0.0139656	1	1	GO:0009060	0.821	0	1	regulation of generation of precursor metabolites and energy	aerobic respiration	BP
GO:0043603	cellular amide metabolic process	230/3079	959/15511	0.000672539	0.0320023	0.0310425	Dlat/Zfp385a/Rpl13/Gstt1/Taco1/Mrpl2/Mrpl4/Psap/Eif2b2/Cs/Neurl1a/Sod2/Hap1/Neu1/Rplp1/Mrpl52/Pdhx/Mrps25/Rxra/Amdhd1/Hsd11b1/Eef1a2/Mtif3/Coa3/Acot8/Fxr2/Mrpl58/Dpep1/Pdk4/Rwdd1/Mtres1/Qrsl1/Smpdl3a/Pcsk4/Mknk2/Chac2/Acsl6/Ogdh/Ace/Nt5c/Mif4gd/Per1/Acot2/Degs2/Fars2/Pcsk1/Mrpl36/Gfm2/Dph3/Mrpl57/Clu/Sucla2/Plaat1/Oplah/Tarbp2/Noct/Mrps23/Mpc1/Aars2/Mrpl14/Gtpbp2/Clic5/Mrps18a/Abcg1/Xdh/Hagh/Uqcc…	230	0.0746996	1	1	GO:0009060	0.215	0	0	cellular amide metabolic process	aerobic respiration	BP
GO:0043648	dicarboxylic acid metabolic process	29/3079	73/15511	7.197e-05	0.0050309	0.00488002	Idh3g/Cs/Sdhb/Adssl1/Acsf3/Amdhd1/Acot8/Mdh2/Mdh1/Ogdh/Mthfd1/Sdha/Sucla2/Got1/Shmt2/Fh1/Phyh/Idh3b/Me3/Oat/Got2/Gpt2/Idh3a/Me1/Grhpr/Suclg1/Mrps36/Ddo/D2hgdh	29	0.00941864	4	1	GO:0009060	0.172	7.32301	5	dicarboxylic acid metabolic process	aerobic respiration	BP
GO:0044242	cellular lipid catabolic process	57/3079	187/15511	0.000331164	0.0181657	0.0176209	Apoh/Ppard/Psap/Etfb/Abhd1/Abhd16a/Neu1/Plin5/Sirt2/Acot8/Acadvl/Pnpla5/Aig1/Smpdl3a/Lpin1/Acot2/Auh/Eci1/Abhd6/Phyh/Prdx6/Crat/Gpcpd1/Lpin3/Bdh2/Lypla2/Smpdl3b/Acot7/Acox3/Acads/Plbd2/Tuba8/Gdpd3/Abcd1/Mt3/Nudt7/Mgll/Nudt19/Acaa1a/Pnpla7/Smpd1/Scarb1/Daglb/Pla2g5/Acacb/Pla2g6/Napepld/Sorl1/Pla2g4e/Mtln/Abcd2/Akr1b10/Smpd5/Mlycd/Bglap2/Neu2/Acad11	57	0.0185125	6	1	GO:0009060	0.188	5.4294	6	cellular lipid catabolic process	aerobic respiration	BP
GO:0044281	small molecule metabolic process	351/3079	1398/15511	2.85156e-07	3.8177e-05	3.70321e-05	Dlat/Gmpr/Comt/Ndufa9/Atp5pb/Hk2/Car4/Oas1c/Akr1b3/Idh3g/Ppard/Lmf1/Tgfb1/Alkbh7/Nudt14/Stk11/Atp5d/As3mt/Etfb/Nmrk2/Mri1/Txn2/Mlxipl/Cs/Atp5g1/Cbfa2t3/Epha2/Actn3/Prkag3/Aprt/Abhd1/Mid1ip1/Sdhb/Plcd1/Pdhx/Adssl1/Plin5/Git1/Acsf3/Entpd2/Amdhd1/Atp5e/Acot8/Tha1/Pltp/Stard3/Acadvl/Atp5g3/Fdxr/Isyna1/Mdh2/Dpep1/Pdk4/Pcmt1/Aig1/Qrsl1/Smpdl3a/Ddit4/Mdh1/Acsl6/Ltc4s/Guk1/Npc1l1/Ogdh/Pgam2/Lpin1/Pomc/Nt…	351	0.113998	1	1	GO:0009060	0.185	0	0	small molecule metabolic process	aerobic respiration	BP
GO:0044743	protein transmembrane import into intracellular organelle	15/3079	33/15511	0.000762528	0.0352235	0.0341671	Timm44/Tomm40/Timm50/Tomm40l/Timm23/Pam16/Pex16/Dnajc19/Pex14/Tomm7/Timm17b/Pam16l/Timm17a/Romo1/Dnlz	15	0.00487171	1	3	GO:0006811	0.382	0	0	protein transmembrane import into intracellular organelle	ion transport	BP
GO:0045214	sarcomere organization	20/3079	47/15511	0.000316521	0.0177319	0.0172001	Casq1/Tcap/Srf/Mypn/Krt19/Ldb3/Plec/Neb/Mfn2/Myom2/Tpm1/Fhod3/Neurl2/Ttn/Actn2/Tnnt3/Ankrd23/Myoz1/Capn3/Xirp1	20	0.00649562	41	7	GO:0061061	0.753	11.389	50	sarcomere organization	muscle structure development	BP
GO:0045333	cellular respiration	124/3079	199/15511	1.48919e-39	5.88157e-36	5.70518e-36	Cox5a/Dlat/Sdhd/Atp5pb/Oas1c/Idh3g/Atp5d/Bax/Mlxipl/Ndufs3/Cs/Cbfa2t3/Actn3/Sod2/Sdhb/Cox4i2/Ndufs2/Trpv4/Atp5e/Cox7c/Slc25a22/Mdh2/Ndufa12/Ndufs7/Mdh1/Ogdh/Uqcrb/Sdha/Ndufs6/Ndufs4/Ppif/Sucla2/Ndufb9/Adsl/Aco2/Cyc1/Plec/Atp5j/Atp5o/Ndufa5/Ndufv3/Ndufv2/Uqcc2/Cox7a2l/Arl2/Ndufb8/Atp5b/Shmt2/Atp5a1/Sirt3/Uqcrc1/Atp5c1/Iscu/Ndufs1/Sdhaf4/Ndufa10/Fh1/Slc25a25/Ndufa8/Slc25a12/Idh3b/Nr4a3/Stoml2/Pink1…	124	0.0402728	15	1	GO:0009060	0.976	3361.2	16	cellular respiration	aerobic respiration	BP
GO:0046031	ADP metabolic process	34/3079	90/15511	6.04622e-05	0.00430262	0.00417358	Hk2/Mlxipl/Cbfa2t3/Actn3/Prkag3/Git1/Ddit4/Ogdh/Pgam2/Zbtb20/Tpi1/Arl2/Bad/Ak1/Eif6/Prkaa2/Khk/Nudt9/Aldoa/Pkm/Pfkm/Zbtb7a/Galt/Gpi1/Tigar/Bpgm/Gck/Gapdh/Eno1b/Aldoart1/Eno3/Pgk1/Aldoart2/Gm10358	34	0.0110425	2	1	GO:0009060	0.173	3.88108	2	ADP metabolic process	aerobic respiration	BP
GO:0046034	ATP metabolic process	131/3079	242/15511	1.06524e-32	1.68287e-29	1.6324e-29	Cox5a/Sdhd/Atp5pb/Hk2/Tgfb1/Atp5d/Mlxipl/Ndufs3/Atp5g1/Cbfa2t3/Actn3/Prkag3/Atp1a2/Cox4i2/Git1/Ndufs2/Atp5e/Cox7c/Atp5g3/Fis1/Ndufa12/Ddit4/Ndufs7/Guk1/Ogdh/Pgam2/Uqcrb/Sdha/Ndufs6/Ppif/Ndufb9/Cyc1/Zbtb20/Atp5j/Atp5o/Tpi1/Prkn/Ndufv3/Ndufv2/Uqcc2/Cox7a2l/Arl2/Bad/Ndufb8/Atp5b/Shmt2/Atp5a1/Uqcrc1/Atp5c1/Iscu/Fam20c/Ndufs1/Ndufa10/Atp1b1/Ak1/Slc25a25/Ndufa8/Eif6/Stoml2/Prkaa2/Pink1/Park7/Slc25a33/N…	131	0.0425463	45	1	GO:0009060	0.149	3151.69	49	ATP metabolic process	aerobic respiration	BP
GO:0046390	ribose phosphate biosynthetic process	60/3079	156/15511	5.40962e-08	8.72053e-06	8.459e-06	Dlat/Gmpr/Atp5pb/Tgfb1/Atp5d/Atp5g1/Aprt/Pdhx/Adssl1/Atp5e/Atp5g3/Pdk4/Acsl6/Guk1/Nme2/Adcy4/Adsl/Atp5j/Atp5o/Prkn/Mpc1/Rfk/Atp5b/Atp5a1/Atp5c1/Mpc2/Ak1/Stoml2/Npr2/Cda/Acot7/Pank4/Ndufc2/Aldoa/Pdha1/Dhodh/Ldhd/Pkm/Atp5h/Atp5j2/Atp5l/Pdk2/Atpsckmt/Adk/Acacb/Atp5k/Gucy2g/Sphk2/Antkmt/Eno1b/Aldoart1/Dnajc30/Atp5g2/Aldoart2/COX2/ATP8/ATP6/Ampd1/Uqcc3/Mlycd	60	0.0194868	3	1	GO:0009060	0.185	28.1224	4	ribose phosphate biosynthetic process	aerobic respiration	BP
GO:0046939	nucleotide phosphorylation	35/3079	96/15511	0.00011016	0.00731223	0.00709293	Hk2/Pnkp/Mlxipl/Cbfa2t3/Actn3/Prkag3/Git1/Ddit4/Guk1/Ogdh/Pgam2/Nme2/Zbtb20/Tpi1/Arl2/Ak1/Eif6/Prkaa2/Khk/Aldoa/Pkm/Pfkm/Zbtb7a/Galt/Gpi1/Tigar/Bpgm/Gck/Gapdh/Eno1b/Aldoart1/Eno3/Pgk1/Aldoart2/Gm10358	35	0.0113673	3	1	GO:0009060	0.175	5.01218	4	nucleotide phosphorylation	aerobic respiration	BP
GO:0048002	antigen processing and presentation of peptide antigen	26/3079	53/15511	1.72056e-06	0.000202846	0.000196763	Hfe/H2-M3/Tapbp/Tap2/Bag6/Cd74/Abcb9/Clec4b1/H2-Q4/H2-Aa/Unc93b1/Tap1/H2-DMb2/H2-DMa/Mfsd6/H2-T24/Ide/H2-Q7/H2-Eb1/H2-K1/H2-T23/H2-Q6/H2-D1/H2-Ab1/H2-T10/H2-DMb1	26	0.0084443	5	5	GO:0019885	0.909	21.9479	5	antigen processing and presentation of peptide antigen	antigen processing and presentation of endogenous peptide antigen via MHC class I	BP
GO:0048878	chemical homeostasis	259/3079	1035/15511	1.51478e-05	0.00132947	0.0012896	Comt/Hk2/Car4/Oas1c/Hpn/Akr1b3/Bbc3/Ppard/Ciao3/Tgfb1/Stk11/Pih1d1/Crhr2/Bax/Mcoln1/Aqp1/Letm1/Mlxipl/Trpv1/Cyba/Hfe/Sod2/Hap1/Atp1a2/Atp1a4/Casq1/Abhd8/Ccl8/Hyal2/Plcd1/Cdh23/Slc41a1/Trpv4/Nol3/Srf/Cd40/Slc12a5/Jph2/Slc2a4/Atox1/Pnpla5/Fis1/Scn1b/Calm3/Plscr3/Pdk4/Cyb561/Esr1/Trdn/Sgk1/Adora2a/Jsrp1/Npc1l1/Pomc/Ace/Atp2a3/Rph3al/Nr1d1/Adck1/Pde8b/Pde4d/Nkiras1/Nr1d2/Sybu/Wnt7b/Smdt1/Grina/Plec/G…	259	0.0841182	4	6	GO:0050801	0.941	11.4691	4	chemical homeostasis	ion homeostasis	BP
GO:0050801	ion homeostasis	178/3079	685/15511	3.95732e-05	0.00306459	0.00297268	Comt/Car4/Bbc3/Tgfb1/Bax/Mcoln1/Letm1/Trpv1/Cyba/Hfe/Sod2/Hap1/Atp1a2/Atp1a4/Casq1/Ccl8/Hyal2/Plcd1/Cdh23/Slc41a1/Trpv4/Nol3/Cd40/Slc12a5/Jph2/Atox1/Fis1/Scn1b/Calm3/Pdk4/Cyb561/Esr1/Trdn/Sgk1/Adora2a/Jsrp1/Ace/Atp2a3/Pde4d/Smdt1/Grina/Tfrc/Tmbim6/Slc26a6/Atp6v0c/Epas1/Diaph1/Fech/Fth1/Slc1a1/Got1/Cutc/Atp5b/Ddit3/Iscu/Slc9a2/Slc9a4/Steap3/Xpr1/Atp1b1/Myoc/Adra1d/Trpc4/Sypl2/Mcub/Bdh2/Asph/Calb1/…	178	0.057811	19	6	GO:0050801	0.991	18.6039	24	ion homeostasis	ion homeostasis	BP
GO:0050879	multicellular organismal movement	23/3079	57/15511	0.000298424	0.0173327	0.0168129	Scn4a/Actn3/Casq1/Tcap/Chrne/Tnnc2/Jsrp1/Nr4a1/Gaa/Mylk2/Dmpk/Synm/Atp2a1/Myh14/Tnni2/Spr/Cacna1a/Stac3/Rcsd1/Adrb2/Kbtbd13/Tnnt3/Slc8a3	23	0.00746996	1	4	GO:0006936	0.18	0	0	multicellular organismal movement	muscle contraction	BP
GO:0050881	musculoskeletal movement	23/3079	57/15511	0.000298424	0.0173327	0.0168129	Scn4a/Actn3/Casq1/Tcap/Chrne/Tnnc2/Jsrp1/Nr4a1/Gaa/Mylk2/Dmpk/Synm/Atp2a1/Myh14/Tnni2/Spr/Cacna1a/Stac3/Rcsd1/Adrb2/Kbtbd13/Tnnt3/Slc8a3	23	0.00746996	7	4	GO:0006936	0.491	6.03542	7	musculoskeletal movement	muscle contraction	BP
GO:0051146	striated muscle cell differentiation	81/3079	290/15511	0.000517899	0.0260566	0.0252751	Dyrk1b/Tgfb1/Pld3/Tmod4/Actn3/Casq1/Tcap/Hdac5/Tbx1/Ccl8/Dll1/Srf/Rxra/Myh11/Trip10/Popdc3/Mypn/Krt19/Asb2/Ldb3/Myh9/Plec/Popdc2/Rcan1/Vegfa/Pi16/Pdgfrb/Ankrd2/Speg/Cacna1s/Neb/Mylk2/Rbm38/Ppp3ca/Tmod1/Slc9a1/Mfn2/Bhlhe41/Dmpk/Ryr1/Stim1/Myom2/Slc25a4/Acta1/Barx2/Pin1/Tpm1/Alpk2/Dysf/Fhod3/Rara/Rgs4/Alpk3/Rxrb/Neurl2/Stac3/Trim72/Myorg/Lmod1/Msx1/Nrap/Mtln/Plpp7/Ttn/Actn2/Smyd1/Flot1/Tnnt3/Hacd1/…	81	0.0263072	19	7	GO:0061061	0.909	7.38853	21	striated muscle cell differentiation	muscle structure development	BP
GO:0051924	regulation of calcium ion transport	75/3079	252/15511	9.96745e-05	0.00672931	0.00652749	Rem1/Pdgfb/Tgfb1/Crhr2/Bax/Cyba/Hap1/Atp1a2/Casq1/Nol3/Jph2/Calm3/Trdn/Adora2a/Jsrp1/Vdac1/Ace/Cacng1/Cacnb1/Pde4d/Rapgef3/Tmbim6/Diaph1/Camk2a/Pdgfrb/Drd4/Homer2/Atp1b1/Pacsin3/Trpc4/Egf/Asph/Slc9a1/Epb41/Nos3/Nipsnap2/Cabp1/Clec4b1/Stim1/Saraf/Cx3cl1/Tmem38a/Jak3/Usp2/Thy1/Gnb5/Dhrs7c/Dysf/Cacna1a/Cbarp/Grin3b/Hrc/Rgs4/Pln/Gimap3/Wfs1/Stac3/Tspo/Pla2g6/Gjc2/Gimap5/S100a1/Adrb2/Mettl21c/Cracr2b/…	75	0.0243586	38	3	GO:0006811	0.726	17.1611	41	regulation of calcium ion transport	ion transport	BP
GO:0055001	muscle cell development	59/3079	203/15511	0.00099727	0.0432826	0.0419845	Ramp2/Tmod4/Actn3/Casq1/Tcap/Hdac5/Srf/Myh11/Trip10/Mypn/Krt19/Asb2/Ldb3/Plec/Popdc2/Rcan1/Vegfa/Pi16/Pdgfrb/Speg/Cacna1s/Eng/Neb/Sypl2/Ppp3ca/Tmod1/Capzb/Mfn2/Ryr1/Adm/Myom2/Slc25a4/Acta1/Pin1/Tpm1/Alpk2/Dysf/Fhod3/Smad6/Rgs4/Alpk3/Neurl2/Stac3/Myorg/Lmod1/Nrap/Ttn/Actn2/Tnnt3/Gpx1/Ankrd23/Myoz1/Flnc/Wfikkn1/Myo18b/Klhl40/Capn3/Xirp1/Myhas	59	0.0191621	32	7	GO:0061061	0.869	6.44502	34	muscle cell development	muscle structure development	BP
GO:0055002	striated muscle cell development	26/3079	67/15511	0.000261013	0.0153861	0.0149247	Tmod4/Casq1/Tcap/Srf/Mypn/Krt19/Ldb3/Plec/Pdgfrb/Neb/Tmod1/Mfn2/Myom2/Acta1/Tpm1/Fhod3/Neurl2/Lmod1/Nrap/Ttn/Actn2/Tnnt3/Ankrd23/Myoz1/Capn3/Xirp1	26	0.0084443	1	7	GO:0061061	0.794	0	1	striated muscle cell development	muscle structure development	BP
GO:0055065	metal ion homeostasis	153/3079	564/15511	1.29683e-05	0.00117743	0.00114212	Comt/Bbc3/Tgfb1/Bax/Mcoln1/Letm1/Trpv1/Cyba/Hfe/Sod2/Hap1/Atp1a2/Atp1a4/Casq1/Ccl8/Hyal2/Plcd1/Cdh23/Slc41a1/Trpv4/Nol3/Cd40/Slc12a5/Jph2/Atox1/Fis1/Calm3/Cyb561/Esr1/Trdn/Sgk1/Adora2a/Jsrp1/Ace/Atp2a3/Pde4d/Smdt1/Grina/Tfrc/Tmbim6/Epas1/Diaph1/Fech/Fth1/Slc1a1/Got1/Cutc/Ddit3/Iscu/Slc9a4/Steap3/Atp1b1/Adra1d/Trpc4/Sypl2/Mcub/Bdh2/Asph/Calb1/Stoml2/Slc6a9/Hcrtr1/Slc30a2/Slc9a1/Mfn2/Cd38/Tesc/Clec…	153	0.0496915	2	6	GO:0050801	0.969	5.9468	2	metal ion homeostasis	ion homeostasis	BP
GO:0055076	transition metal ion homeostasis	38/3079	111/15511	0.000259827	0.0153861	0.0149247	Hfe/Sod2/Hyal2/Atox1/Cyb561/Tfrc/Epas1/Fech/Fth1/Slc1a1/Cutc/Iscu/Steap3/Bdh2/Slc6a9/Slc30a2/Ccdc22/Ank1/Mt3/Mt2/Mt1/Egln1/Mon1a/Atp13a2/Ttc7/Ankrd9/Hjv/Bmp6/Atp6v1g1/Slc25a28/Cox19/Erfe/Bola2/Tmc8/Commd1/Fxn/Prnp/Sco2	38	0.0123417	1	6	GO:0050801	0.829	0	0	transition metal ion homeostasis	ion homeostasis	BP
GO:0055080	cation homeostasis	168/3079	634/15511	2.08857e-05	0.00173659	0.00168451	Comt/Car4/Bbc3/Tgfb1/Bax/Mcoln1/Letm1/Trpv1/Cyba/Hfe/Sod2/Hap1/Atp1a2/Atp1a4/Casq1/Ccl8/Hyal2/Plcd1/Cdh23/Slc41a1/Trpv4/Nol3/Cd40/Slc12a5/Jph2/Atox1/Fis1/Calm3/Pdk4/Cyb561/Esr1/Trdn/Sgk1/Adora2a/Jsrp1/Ace/Atp2a3/Pde4d/Smdt1/Grina/Tfrc/Tmbim6/Slc26a6/Atp6v0c/Epas1/Diaph1/Fech/Fth1/Slc1a1/Got1/Cutc/Atp5b/Ddit3/Iscu/Slc9a2/Slc9a4/Steap3/Atp1b1/Adra1d/Trpc4/Sypl2/Mcub/Bdh2/Asph/Calb1/Stoml2/Slc6a9/Hc…	168	0.0545632	1	6	GO:0050801	0.98	0	1	cation homeostasis	ion homeostasis	BP
GO:0055082	cellular chemical homeostasis	179/3079	703/15511	0.000122832	0.00800873	0.00776854	Hk2/Bbc3/Ppard/Tgfb1/Pih1d1/Crhr2/Bax/Mcoln1/Aqp1/Letm1/Mlxipl/Trpv1/Cyba/Hfe/Hap1/Atp1a2/Atp1a4/Casq1/Ccl8/Plcd1/Cdh23/Slc41a1/Trpv4/Nol3/Cd40/Slc12a5/Jph2/Atox1/Fis1/Calm3/Cyb561/Esr1/Trdn/Sgk1/Jsrp1/Atp2a3/Nr1d1/Pde8b/Pde4d/Sybu/Smdt1/Grina/Zbtb20/Tfrc/Tmbim6/Slc26a6/Prkn/Abcg1/Atp6v0c/Aqp4/Diaph1/Fth1/Grk2/Slc1a1/Bad/Got1/Atp5b/Ddit3/Iscu/Slc9a2/Slc9a4/Sctr/Steap3/Xpr1/Mpc2/Atp1b1/Abca2/Adra1…	179	0.0581358	1	6	GO:0050801	0.892	0	1	cellular chemical homeostasis	ion homeostasis	BP
GO:0055085	transmembrane transport	316/3079	1123/15511	2.43485e-12	8.36214e-10	8.11135e-10	Slc22a18/Rem1/Atp5pb/Hk2/Scn4a/Hpn/Taco1/Bbc3/Slc9a3r2/Tgfb1/Kcnn1/Timm44/Tomm40/Atp5d/Timm50/Bax/Atp6v1f/Mcoln1/Aqp1/Letm1/Tomm40l/Trpv1/Atp5g1/Clcnkb/Cyba/Hfe/Hap1/Atp1a2/Atp1a4/Casq1/Lrrc8a/Vdac3/Slc38a3/Slc47a1/Slc25a41/Slc41a1/Timm23/Trpv4/Pam16/Slc25a11/Chrne/Nol3/Atp5e/Slc35c2/Slc12a5/Jph2/Slc2a4/Atox1/Atp5g3/Mfsd3/Slc25a22/Scn1b/Atp6v1e1/Calm3/Slc6a8/Esr1/Trdn/Slc16a10/Ndufs7/Kcnmb1/Jsrp1…	316	0.102631	428	3	GO:0006811	0.59	499.298	435	transmembrane transport	ion transport	BP
GO:0055086	nucleobase-containing small molecule metabolic process	136/3079	441/15511	1.78615e-08	3.13528e-06	3.04125e-06	Dlat/Gmpr/Atp5pb/Hk2/Tgfb1/Nudt14/Atp5d/Nmrk2/Mlxipl/Cs/Atp5g1/Cbfa2t3/Epha2/Actn3/Prkag3/Aprt/Pdhx/Adssl1/Git1/Entpd2/Atp5e/Acot8/Atp5g3/Pdk4/Pcmt1/Smpdl3a/Ddit4/Acsl6/Guk1/Ogdh/Pgam2/Nt5c/Nos2/Nme2/Mthfd1/Acot2/Pde4d/Nudt13/Sucla2/Adcy4/Adsl/Pmm1/Gfus/Naprt/Tymp/Zbtb20/Atp5j/Atp5o/Tpi1/Prkn/Mpc1/Enpp4/Xdh/Nudt3/Rfk/Arl2/Bad/Gpam/Atp5b/Shmt2/Atp5a1/Atp5c1/Mpc2/Ak1/Eif6/Mfn1/Stoml2/Npr2/Prkaa2/Hm…	136	0.0441702	1	1	GO:0009060	0.207	0	0	nucleobase-containing small molecule metabolic process	aerobic respiration	BP
GO:0061061	muscle structure development	168/3079	635/15511	2.2938e-05	0.00186791	0.00181189	Pdgfb/Ramp2/Mef2d/Ppard/Dyrk1b/Tgfb1/Pld3/Crhr2/Nmrk2/Tmod4/Actn3/Tcf23/Usp19/Sod2/Casq1/Id3/Tcap/Rbfox1/Hdac5/Tbx1/Ccl8/Dll1/Nol3/Sirt2/Srf/Lama5/Rxra/Jph2/Myh11/Unc45b/Trip10/Popdc3/Mypn/Hmg20b/Adarb1/Krt19/Asb2/Pdlim7/Cxcl14/Nr1d2/Ldb3/Pdlim2/Wnt7b/Myh9/Hdac7/Plec/Ly6e/Mapk12/Popdc2/Rcan1/Nr4a1/Tarbp2/Vegfa/Pi16/Epas1/Tmem204/Uqcc2/Pdgfrb/Ankrd2/Lbx1/Ddit3/Speg/Des/Cacna1s/Eng/Neb/Xirp2/Smtnl1…	168	0.0545632	11	7	GO:0061061	0.992	17.8535	11	muscle structure development	muscle structure development	BP
GO:0062125	regulation of mitochondrial gene expression	16/3079	31/15511	7.87276e-05	0.00539246	0.00523073	Taco1/Coa3/Mtres1/Uqcc2/Shmt2/Sirt3/Nsun4/Malsu1/Mpv17l2/Mtg1/Mtg2/Trub2/Tsfm/Chchd10/Rpusd3/Rcc1l	16	0.00519649	1	1	GO:0009060	0.124	0	0	regulation of mitochondrial gene expression	aerobic respiration	BP
GO:0070129	regulation of mitochondrial translation	13/3079	26/15511	0.00055273	0.0271181	0.0263048	Taco1/Coa3/Uqcc2/Shmt2/Nsun4/Malsu1/Mpv17l2/Mtg1/Mtg2/Trub2/Tsfm/Rpusd3/Rcc1l	13	0.00422215	8	1	GO:0009060	0.154	5.10436	9	regulation of mitochondrial translation	aerobic respiration	BP
GO:0070585	protein localization to mitochondrion	39/3079	96/15511	2.31133e-06	0.000264597	0.000256662	Hk2/Bbc3/Timm44/Tomm40/Timm50/Bax/Tomm40l/Hspa1l/Timm23/Pam16/Nol3/Mapt/Fis1/Calm3/Timm13/Timm22/Samm50/Prkn/Aip/Ddit3/Gdap1/Timm10/Dnajc19/Pink1/Tomm7/Mfn2/Sirt4/Bag3/Timm17b/Parl/Cox18/Isg15/Tspo/Pam16l/Immp2l/Timm17a/Romo1/Dnlz/Tomm5	39	0.0126665	8	3	GO:0006811	0.344	26.6125	11	protein localization to mitochondrion	ion transport	BP
GO:0071280	cellular response to copper ion	8/3079	13/15511	0.00117625	0.0494481	0.0479651	Aqp1/Hsf1/Aoc1l2/Mt3/Mt2/Mt1/Nfe2l1/Prnp	8	0.00259825	18	8	GO:0014823	0.138	4.92879	18	cellular response to copper ion	response to activity	BP
GO:0072521	purine-containing compound metabolic process	115/3079	336/15511	3.07681e-10	7.36477e-08	7.1439e-08	Dlat/Gmpr/Atp5pb/Hk2/Tgfb1/Atp5d/Mlxipl/Cs/Atp5g1/Cbfa2t3/Epha2/Actn3/Prkag3/Aprt/Pdhx/Adssl1/Git1/Atp5e/Acot8/Atp5g3/Pdk4/Pcmt1/Ddit4/Acsl6/Guk1/Ogdh/Pgam2/Nt5c/Nos2/Nme2/Mthfd1/Acot2/Pde4d/Sucla2/Adcy4/Adsl/Zbtb20/Atp5j/Atp5o/Tpi1/Prkn/Mpc1/Enpp4/Xdh/Nudt3/Arl2/Bad/Gpam/Atp5b/Shmt2/Atp5a1/Atp5c1/Mpc2/Ak1/Eif6/Mfn1/Stoml2/Npr2/Prkaa2/Hmgcl/Acot7/Nos3/Pank4/Khk/Nudt9/Ndufc2/Aldoa/Pdha1/Abcd1/Nudt…	115	0.0373498	1	1	GO:0009060	0.2	0	0	purine-containing compound metabolic process	aerobic respiration	BP
GO:0072522	purine-containing compound biosynthetic process	61/3079	157/15511	2.7111e-08	4.65542e-06	4.51581e-06	Dlat/Gmpr/Atp5pb/Tgfb1/Atp5d/Atp5g1/Aprt/Pdhx/Adssl1/Atp5e/Atp5g3/Pdk4/Acsl6/Guk1/Nos2/Nme2/Mthfd1/Adcy4/Adsl/Atp5j/Atp5o/Prkn/Mpc1/Atp5b/Shmt2/Atp5a1/Atp5c1/Mpc2/Ak1/Stoml2/Npr2/Acot7/Nos3/Pank4/Ndufc2/Aldoa/Pdha1/Ldhd/Pkm/Atp5h/Atp5j2/Atp5l/Pdk2/Atpsckmt/Adk/Acacb/Atp5k/Gucy2g/Sphk2/Antkmt/Eno1b/Aldoart1/Dnajc30/Atp5g2/Aldoart2/COX2/ATP8/ATP6/Ampd1/Uqcc3/Mlycd	61	0.0198116	1	1	GO:0009060	0.186	0	0	purine-containing compound biosynthetic process	aerobic respiration	BP
GO:0072655	establishment of protein localization to mitochondrion	37/3079	91/15511	4.06551e-06	0.00043991	0.000426717	Hk2/Bbc3/Timm44/Tomm40/Timm50/Bax/Tomm40l/Hspa1l/Timm23/Pam16/Nol3/Mapt/Fis1/Calm3/Timm13/Timm22/Samm50/Aip/Ddit3/Gdap1/Timm10/Dnajc19/Pink1/Tomm7/Mfn2/Sirt4/Bag3/Timm17b/Parl/Cox18/Tspo/Pam16l/Immp2l/Timm17a/Romo1/Dnlz/Tomm5	37	0.0120169	8	3	GO:0006811	0.407	23.4291	8	establishment of protein localization to mitochondrion	ion transport	BP
GO:0090199	regulation of release of cytochrome c from mitochondria	20/3079	50/15511	0.000828105	0.0375931	0.0364657	Bbc3/Bax/Pam16/Nol3/Bik/Plscr3/Ppif/Prkn/Bad/Pink1/Mfn2/Parl/Higd1a/Tnfsf10/Pla2g6/Pam16l/Mllt11/Gper1/Fxn/Gpx1	20	0.00649562	1	2	GO:0007005	0.781	0	1	regulation of release of cytochrome c from mitochondria	mitochondrion organization	BP
GO:0090407	organophosphate biosynthetic process	120/3079	438/15511	6.85688e-05	0.00483593	0.0046909	Dlat/Gmpr/Pdgfb/Atp5pb/Ppard/Tgfb1/Atp5d/Nmrk2/Atp5g1/Aprt/Abhd8/Pigyl/Plcd1/Pdhx/Vac14/Adssl1/Atp5e/Pgs1/Atp5g3/Isyna1/Plscr3/Pdk4/Acsl6/Guk1/Lpin1/Nos2/Nme2/Mthfd1/Ckmt2/Fitm1/Adcy4/Adsl/Gpaa1/Naprt/Atp5j/Atp5o/Tpi1/Prkn/Mpc1/Ip6k3/Rfk/Gpam/Dgka/Atp5b/Atp5a1/Atp5c1/Mpc2/Ak1/Abca2/Lpcat4/Nfs1/Stoml2/Npr2/Cda/Fabp3/Acot7/Nos3/Nmnat1/Pank4/Ckm/Ndufc2/Cdipt/Aldoa/Pdha1/Ido1/Dhodh/Slc27a1/Ldhd/Pkm/N…	120	0.0389737	1	1	GO:0009060	0.201	0	0	organophosphate biosynthetic process	aerobic respiration	BP
GO:0097250	mitochondrial respirasome assembly	6/3079	7/15511	0.000354129	0.0185249	0.0179693	Higd1b/Cox7a2l/Higd2a/Cox7a2/Higd1a/Cox7a1	6	0.00194868	8	2	GO:0007005	0.691	6.23972	11	mitochondrial respirasome assembly	mitochondrion organization	BP
GO:0098655	cation transmembrane transport	193/3079	650/15511	6.02552e-10	1.3221e-07	1.28245e-07	Rem1/Atp5pb/Scn4a/Hpn/Taco1/Bbc3/Tgfb1/Kcnn1/Atp5d/Bax/Atp6v1f/Mcoln1/Letm1/Trpv1/Atp5g1/Cyba/Hfe/Hap1/Atp1a2/Atp1a4/Casq1/Slc47a1/Slc41a1/Trpv4/Nol3/Atp5e/Slc12a5/Jph2/Atox1/Atp5g3/Scn1b/Atp6v1e1/Calm3/Slc6a8/Trdn/Ndufs7/Kcnmb1/Jsrp1/Hcn2/Vdac1/Cacng1/Slc25a19/Atp2a3/Cacnb1/Slc25a29/Glrx/Pde4d/Rasgrf2/Ppif/Smdt1/Rapgef3/Arc/Shank3/P2rx6/Atp5j/Atp5o/Ifngr2/Asic1/Atp6v0c/Diaph1/Slc1a1/Atp5b/Ddit3/…	193	0.0626827	25	3	GO:0006811	0.84	152.308	24	cation transmembrane transport	ion transport	BP
GO:0098660	inorganic ion transmembrane transport	192/3079	623/15511	2.07579e-11	6.08284e-09	5.90041e-09	Rem1/Atp5pb/Scn4a/Hpn/Taco1/Bbc3/Tgfb1/Kcnn1/Atp5d/Bax/Atp6v1f/Mcoln1/Letm1/Trpv1/Atp5g1/Cyba/Hfe/Hap1/Atp1a2/Atp1a4/Casq1/Lrrc8a/Slc41a1/Trpv4/Slc25a11/Nol3/Atp5e/Slc12a5/Jph2/Atox1/Atp5g3/Scn1b/Atp6v1e1/Calm3/Slc6a8/Trdn/Ndufs7/Kcnmb1/Jsrp1/Hcn2/Vdac1/Gabrg2/Cacng1/Atp2a3/Cacnb1/Glrx/Pde4d/Ppif/Ank/Smdt1/Rapgef3/Atp5j/Atp5o/Asic1/Slc37a1/Atp6v0c/Diaph1/Slc1a1/Atp5b/Ddit3/Atp5a1/Drd4/Ccdc51/Atp5…	192	0.0623579	1	3	GO:0006811	0.834	0	0	inorganic ion transmembrane transport	ion transport	BP
GO:0098662	inorganic cation transmembrane transport	178/3079	582/15511	2.26841e-10	5.78005e-08	5.60671e-08	Rem1/Atp5pb/Scn4a/Hpn/Taco1/Bbc3/Tgfb1/Kcnn1/Atp5d/Bax/Atp6v1f/Mcoln1/Letm1/Trpv1/Atp5g1/Cyba/Hfe/Hap1/Atp1a2/Atp1a4/Casq1/Slc41a1/Trpv4/Nol3/Atp5e/Slc12a5/Jph2/Atox1/Atp5g3/Scn1b/Atp6v1e1/Calm3/Slc6a8/Trdn/Ndufs7/Kcnmb1/Jsrp1/Hcn2/Vdac1/Cacng1/Atp2a3/Cacnb1/Glrx/Pde4d/Ppif/Smdt1/Rapgef3/Atp5j/Atp5o/Asic1/Atp6v0c/Diaph1/Slc1a1/Atp5b/Ddit3/Atp5a1/Drd4/Ccdc51/Atp5c1/Iscu/Slc9a2/Slc9a4/Cnga3/Steap3/…	178	0.057811	16	3	GO:0006811	0.827	145.255	18	inorganic cation transmembrane transport	ion transport	BP
GO:0098771	inorganic ion homeostasis	168/3079	643/15511	4.75828e-05	0.00354582	0.00343948	Comt/Car4/Bbc3/Tgfb1/Bax/Mcoln1/Letm1/Trpv1/Cyba/Hfe/Sod2/Hap1/Atp1a2/Atp1a4/Casq1/Ccl8/Hyal2/Plcd1/Cdh23/Slc41a1/Trpv4/Nol3/Cd40/Slc12a5/Jph2/Atox1/Fis1/Calm3/Pdk4/Cyb561/Esr1/Trdn/Sgk1/Adora2a/Jsrp1/Ace/Atp2a3/Pde4d/Smdt1/Grina/Tfrc/Tmbim6/Slc26a6/Atp6v0c/Epas1/Diaph1/Fech/Fth1/Slc1a1/Got1/Cutc/Atp5b/Ddit3/Iscu/Slc9a2/Slc9a4/Steap3/Xpr1/Atp1b1/Adra1d/Trpc4/Sypl2/Mcub/Bdh2/Asph/Calb1/Stoml2/Slc6…	168	0.0545632	1	6	GO:0050801	0.983	0	0	inorganic ion homeostasis	ion homeostasis	BP
GO:0098780	response to mitochondrial depolarisation	12/3079	22/15511	0.000320953	0.0178209	0.0172865	Hk2/Sqstm1/Cdc37/Gps2/Prkn/Optn/Atg13/Pink1/Tomm7/Mfn2/Ulk1/Mul1	12	0.00389737	7	8	GO:0014823	0.14	5.95301	7	response to mitochondrial depolarisation	response to activity	BP
GO:0140053	mitochondrial gene expression	45/3079	109/15511	2.28689e-07	3.16915e-05	3.07411e-05	Tbrg4/Taco1/Mrpl2/Mrpl52/Mrps25/Mtif3/Coa3/Mrpl58/Mtres1/Qrsl1/Polrmt/Gfm2/Mrpl57/Aars2/Mrps18a/Uqcc2/Mrpl16/Mrpl43/Shmt2/Sirt3/Mrpl44/Nsun4/Fastk/Slc25a33/Malsu1/Mrpl51/Mrps11/Mpv17l2/Mrpl23/Mrps34/Mtg1/Mtg2/Mrpl12/Trub2/Mrps28/Tsfm/Ndufa7/Mrps12/Chchd10/Rpusd3/Mrps21/Rcc1l/Chchd1/Sars2/Tufm	45	0.0146151	1	1	GO:0009060	0.138	0	1	mitochondrial gene expression	aerobic respiration	BP
GO:1901135	carbohydrate derivative metabolic process	214/3079	819/15511	4.42815e-06	0.000466373	0.000452386	Dlat/Gmpr/Pdgfb/Atp5pb/Hk2/Akr1b3/Ppard/Lmf1/Tgfb1/Nudt14/Atp5d/Bax/Psap/Sgsh/Mlxipl/Cs/Atp5g1/Cbfa2t3/Epha2/Actn3/Ihh/Prkag3/Aprt/Neu1/Hyal2/Hyal1/Pigyl/Pdhx/Adssl1/Git1/Hsd11b1/Atp5e/Acot8/Slc35c2/Slc2a4/Atp5g3/Pdk4/Pcmt1/Ddit4/Acsl6/Tnip1/Guk1/Ogdh/Pgam2/Galnt10/Nt5c/Nme2/Acot2/Fbp2/Pde4d/Sucla2/Adcy4/Adsl/Pmm1/Gpaa1/Gfus/Tymp/Zbtb20/St3gal6/Atp5j/Atp5o/Tpi1/Prkn/Mpc1/Enpp4/Xdh/Nudt3/Hbegf/Pdg…	214	0.0695031	3	1	GO:0009060	0.172	12.1917	3	carbohydrate derivative metabolic process	aerobic respiration	BP
GO:1901293	nucleoside phosphate biosynthetic process	70/3079	198/15511	2.20262e-07	3.10687e-05	3.01369e-05	Dlat/Gmpr/Atp5pb/Tgfb1/Atp5d/Nmrk2/Atp5g1/Aprt/Pdhx/Adssl1/Atp5e/Atp5g3/Pdk4/Acsl6/Guk1/Nos2/Nme2/Mthfd1/Adcy4/Adsl/Naprt/Atp5j/Atp5o/Prkn/Mpc1/Rfk/Atp5b/Atp5a1/Atp5c1/Mpc2/Ak1/Stoml2/Npr2/Cda/Acot7/Nos3/Nmnat1/Pank4/Ndufc2/Aldoa/Pdha1/Ido1/Dhodh/Ldhd/Pkm/Nmnat3/Fcsk/Atp5h/Atp5j2/Atp5l/Pdk2/Atpsckmt/Adk/Acacb/Flad1/Atp5k/Gucy2g/Sphk2/Antkmt/Eno1b/Aldoart1/Dnajc30/Atp5g2/Aldoart2/COX2/ATP8/ATP6/Am…	70	0.0227347	1	1	GO:0009060	0.191	0	0	nucleoside phosphate biosynthetic process	aerobic respiration	BP
GO:1901566	organonitrogen compound biosynthetic process	321/3079	1372/15511	0.000395057	0.0202634	0.0196557	Dlat/Gmpr/Pdgfb/Zfp385a/Atp5pb/Rpl13/Zdhhc4/Taco1/Lmf1/Tgfb1/Mrpl2/Atp5d/Mrpl4/Crhr2/Eif2b2/Nmrk2/Mri1/Atp5g1/Neurl1a/Aprt/Rplp1/Hyal1/Mrpl52/Pigyl/Pdhx/Adssl1/Mrps25/Zdhhc12/Rxra/Atp5e/Eef1a2/Mtif3/Coa3/Acot8/Slc35c2/Tha1/Slc25a39/Fxr2/Atp5g3/Mrpl58/Pdk4/Rwdd1/Mtres1/Qrsl1/Mknk2/Acsl6/Tnip1/Guk1/Galnt10/Mif4gd/Nos2/Nme2/Per1/Mthfd1/Sptb/Degs2/Fars2/Pcsk1/Mrpl36/Ckmt2/Gfm2/Dph3/Mrpl57/Adcy4/Adsl/…	321	0.104255	1	1	GO:0009060	0.178	0	0	organonitrogen compound biosynthetic process	aerobic respiration	BP
GO:1901663	quinone biosynthetic process	12/3079	18/15511	2.04536e-05	0.00171876	0.00166721	Ndufa9/Fdxr/Coq8a/Coq4/Coq3/Coq2/Coq7/Coq9/Pdss2/Pptc7/Coq10a/Coq5	12	0.00389737	1	1	GO:0009060	0.156	0	0	quinone biosynthetic process	aerobic respiration	BP
GO:1902600	proton transmembrane transport	46/3079	88/15511	1.19572e-11	3.77799e-09	3.66469e-09	Atp5pb/Taco1/Atp5d/Atp6v1f/Atp5g1/Atp1a2/Atp1a4/Atp5e/Atp5g3/Atp6v1e1/Ndufs7/Ppif/Rapgef3/Atp5j/Atp5o/Atp6v0c/Atp5b/Atp5a1/Drd4/Atp5c1/Stoml2/Slc9a1/Park7/Tesc/Ndufa4/Slc25a4/Atp6v0b/Atp5h/Coa8/Atp5j2/Atp5l/Atpsckmt/Atp6v1g1/Atp6v0e2/Atp5k/Sphk2/Antkmt/Dnajc30/Atp5g2/COX1/ATP8/ATP6/ND4/ND5/CYTB/Slc17a7	46	0.0149399	52	3	GO:0006811	0.649	280.311	66	proton transmembrane transport	ion transport	BP
GO:1903008	organelle disassembly	37/3079	104/15511	0.000128092	0.00815964	0.00791493	Hk2/Kif19a/Sqstm1/Mtif3/Fis1/Cdc37/Vdac1/Gfm2/Prkn/Atg2a/Eif2d/Optn/Atg13/Map1lc3a/Cisd2/Plk3/Pink1/Tomm7/Mfn2/Ulk1/Slc25a4/Map1lc3b/Gabarapl2/Atg9a/Parl/Plk5/Tigar/Tex264/Mul1/Tspo/Wipi1/Pelo/Mcts2/Plaat3/Ufc1/Ddrgk1/Clec16a	37	0.0120169	3	2	GO:0007005	0.468	4.79118	3	organelle disassembly	mitochondrion organization	BP
GO:1903169	regulation of calcium ion transmembrane transport	48/3079	157/15511	0.000871657	0.0387609	0.0375984	Rem1/Tgfb1/Bax/Cyba/Hap1/Atp1a2/Casq1/Nol3/Jph2/Calm3/Trdn/Jsrp1/Vdac1/Cacng1/Cacnb1/Pde4d/Rapgef3/Diaph1/Drd4/Atp1b1/Asph/Slc9a1/Nipsnap2/Cabp1/Clec4b1/Stim1/Cx3cl1/Tmem38a/Thy1/Gnb5/Dhrs7c/Dysf/Cacna1a/Cbarp/Hrc/Pln/Stac3/Pla2g6/Gjc2/S100a1/Adrb2/Mettl21c/F2rl3/Gper1/Hspa2/Cacng6/Prnp/Capn3	48	0.0155895	8	3	GO:0006811	0.692	4.14356	9	regulation of calcium ion transmembrane transport	ion transport	BP
GO:1903578	regulation of ATP metabolic process	33/3079	86/15511	5.37618e-05	0.00389601	0.00377916	Mlxipl/Cbfa2t3/Actn3/Git1/Fis1/Ddit4/Ppif/Zbtb20/Prkn/Uqcc2/Cox7a2l/Arl2/Shmt2/Eif6/Prkaa2/Pink1/Slc25a33/Ndufc2/Abcd1/Cox7a2/Gadd45gip1/Zbtb7a/Tigar/Atpsckmt/Tspo/Gck/Slc25a23/Sphk2/Antkmt/Eno1b/Dnajc30/COX2/Cox7a1	33	0.0107178	2	1	GO:0009060	0.135	4.0238	2	regulation of ATP metabolic process	aerobic respiration	BP
GO:1903715	regulation of aerobic respiration	20/3079	34/15511	6.53796e-07	7.94513e-05	7.70685e-05	Mlxipl/Cbfa2t3/Actn3/Trpv4/Ppif/Uqcc2/Cox7a2l/Arl2/Shmt2/Iscu/Pink1/Park7/Slc25a33/Abcd1/Cox7a2/Gadd45gip1/Nop53/Slc25a23/Ide/Cox7a1	20	0.00649562	11	1	GO:0009060	0.892	40.3066	12	regulation of aerobic respiration	aerobic respiration	BP
GO:1904062	regulation of cation transmembrane transport	89/3079	328/15511	0.000784463	0.036026	0.0349456	Rem1/Taco1/Tgfb1/Bax/Cyba/Hap1/Atp1a2/Casq1/Nol3/Jph2/Scn1b/Calm3/Trdn/Kcnmb1/Jsrp1/Vdac1/Cacng1/Cacnb1/Glrx/Pde4d/Rasgrf2/Ppif/Rapgef3/Arc/Shank3/Ifngr2/Diaph1/Drd4/Iscu/Atp1b1/Snta1/Asph/Slc6a9/Lrrc38/Slc9a1/Park7/Tesc/Nipsnap2/Cabp1/Ndufa4/Clec4b1/Stim1/Slc25a4/Cx3cl1/Tmem38a/Thy1/Gnb5/Rangrf/Dhrs7c/Dysf/Cacna1a/Cbarp/Fxyd1/Fxyd7/Coa8/Wnk2/Slc43a2/Hrc/Rgs4/Pln/Ptpn3/Atpsckmt/Stac3/Cacng5/Lrrc5…	89	0.0289055	2	3	GO:0006811	0.76	1.44407	3	regulation of cation transmembrane transport	ion transport	BP
GO:1990542	mitochondrial transmembrane transport	51/3079	90/15511	1.26674e-14	5.55889e-12	5.39218e-12	Atp5pb/Timm44/Tomm40/Atp5d/Timm50/Letm1/Tomm40l/Slc25a41/Timm23/Pam16/Atp5e/Slc25a22/Vdac1/Slc25a29/Smdt1/Atp5j/Atp5o/Mpc1/Atp5b/Atp5a1/Atp5c1/Mpc2/Slc25a12/Dnajc19/Mcub/Stoml2/Slc25a33/Tomm7/Timm17b/Slc25a4/Slc25a38/Ucp3/Ucp2/Atp5h/Atp5j2/Atpsckmt/Micu3/Slc25a28/Tst/Pam16l/Slc25a23/Slc25a2/Atp5k/Mrpl18/Antkmt/Dnajc30/Timm17a/ATP8/ATP6/Romo1/Dnlz	51	0.0165638	8	3	GO:0006811	0.418	263.414	13	mitochondrial transmembrane transport	ion transport	BP
GO:0000275	mitochondrial proton-transporting ATP synthase complex, catalytic sector F(1)	5/3111	5/15592	0.000315408	0.00493461	0.00442857	Atp5d/Atp5e/Atp5b/Atp5a1/Atp5c1	5	0.0016072	5	4	GO:0005747	0.736	8.56395	7	mitochondrial proton-transporting ATP synthase complex, catalytic sector F(1)	mitochondrial respiratory chain complex I	CC
GO:0000276	mitochondrial proton-transporting ATP synthase complex, coupling factor F(o)	11/3111	11/15592	1.9671e-08	5.15698e-07	4.62813e-07	Atp5pb/Atp5g1/Atp5g3/Atp5j/Atp5o/Atp5h/Atp5j2/Atp5l/Atp5k/Atp5g2/ATP8	11	0.00353584	12	4	GO:0005747	0.764	98.2382	13	mitochondrial proton-transporting ATP synthase complex, coupling factor F(o)	mitochondrial respiratory chain complex I	CC
GO:0000313	organellar ribosome	53/3111	88/15592	1.28078e-16	6.90201e-15	6.19421e-15	Mrpl2/Mrpl4/Mrpl52/Mrps25/Mrpl58/Mrpl45/Mrps24/Mrpl38/Mrpl36/Mrpl57/Mrps23/Mrpl14/Mrps18a/Mrpl28/Mrpl27/Mrpl16/Mrpl21/Mrpl11/Mrpl43/Mrpl30/Mrpl44/Mrps5/Mrpl37/Nsun4/Mrpl20/Malsu1/Mrpl51/Mrps11/Mrpl46/Mrpl48/Ndufab1/Mrpl17/Mrpl34/Mrpl54/Mpv17l2/Mrpl41/Mrpl55/Mrps26/Mrpl23/Mrps34/Mtg1/Mtg2/Mrpl12/Mrps28/Ndufa7/Mrps12/Mrps7/Mrps21/Mrpl18/Mrps9/Mrps36/Mrpl42/Chchd1	53	0.0170363	1	5	GO:0005761	0.998	0	0	organellar ribosome	mitochondrial ribosome	CC
GO:0000314	organellar small ribosomal subunit	15/3111	29/15592	0.000135683	0.00226919	0.00203648	Mrps25/Mrps24/Mrps23/Mrps18a/Mrps5/Mrps11/Mrps26/Mrps34/Mrps28/Mrps12/Mrps7/Mrps21/Mrps9/Mrps36/Mrpl42	15	0.0048216	1	5	GO:0005761	0.914	0	0	organellar small ribosomal subunit	mitochondrial ribosome	CC
GO:0000315	organellar large ribosomal subunit	36/3111	57/15592	1.29637e-12	4.491e-11	4.03044e-11	Mrpl2/Mrpl4/Mrpl52/Mrpl58/Mrpl45/Mrpl38/Mrpl36/Mrpl57/Mrpl14/Mrps18a/Mrpl28/Mrpl27/Mrpl16/Mrpl21/Mrpl11/Mrpl43/Mrpl30/Mrpl44/Mrpl37/Nsun4/Mrpl20/Malsu1/Mrpl51/Mrpl46/Mrpl48/Ndufab1/Mrpl17/Mrpl34/Mrpl54/Mpv17l2/Mrpl41/Mrpl55/Mrpl23/Mrpl12/Mrpl18/Mrpl42	36	0.0115718	1	5	GO:0005761	0.955	0	0	organellar large ribosomal subunit	mitochondrial ribosome	CC
GO:0005739	mitochondrion	622/3111	1742/15592	2.31733e-60	2.24781e-57	2.0173e-57	Cox5a/Dlat/Sdhd/Comt/Tbrg4/Ndufa9/Atp5pb/Hk2/Spg7/Oas1c/Clpb/Taco1/Idh3g/Bbc3/Ndufa11/Clpp/Alkbh7/Mrpl2/Tmem143/Atg4d/Timmdc1/Timm44/Pnkp/Tomm40/Stk11/Atp5d/Mrpl4/Timm50/As3mt/Bax/Dnaja3/Psap/Etfb/Mtfp1/Prdx2/Letm1/Txn2/Myl10/Ndufs3/Tomm40l/Cs/Sqor/Uqcc1/Trpv1/Atp5g1/Hspb7/Cyba/Acot13/Sod2/Hap1/Casq1/Gtpbp3/Ctsd/Abhd8/Vdac3/G0s2/Sdhb/Cox4i2/Tusc2/Mrpl52/Plcd1/Pdhx/Plin5/Slc25a41/Git1/Tango2/Ndufs…	622	0.199936	1794	1	GO:0005739	0.957	24042.7	3147	mitochondrion	mitochondrion	CC
GO:0005740	mitochondrial envelope	296/3111	647/15592	5.11494e-52	9.92298e-50	8.90538e-50	Cox5a/Sdhd/Ndufa9/Atp5pb/Hk2/Spg7/Clpb/Bbc3/Ndufa11/Timm44/Tomm40/Atp5d/Timm50/Bax/Mtfp1/Letm1/Ndufs3/Tomm40l/Sqor/Uqcc1/Atp5g1/Sod2/Vdac3/Sdhb/Cox4i2/Plcd1/Slc25a41/Ndufs2/Timm23/Ndufa2/Pam16/Cox6c/Slc25a11/Endog/Atp5e/Ndufa1/Bik/Coa3/Cox7c/Acadvl/Mief2/Slc25a39/Atp5g3/Fdxr/Fis1/Slc25a22/Mdh2/Calm3/Fkbp8/Plscr3/Pdk4/Ndufa12/Ndufs7/Uqcr11/Timm13/Acsl6/Vdac1/Lpin1/Adap2/Slc25a19/Timm22/Nme2/Adck1/…	296	0.0951463	18	2	GO:0005743	0.937	6940.73	18	mitochondrial envelope	mitochondrial inner membrane	CC
GO:0005743	mitochondrial inner membrane	235/3111	430/15592	9.09638e-59	2.94116e-56	2.63955e-56	Cox5a/Sdhd/Ndufa9/Atp5pb/Spg7/Ndufa11/Timm44/Tomm40/Atp5d/Timm50/Mtfp1/Letm1/Ndufs3/Sqor/Uqcc1/Atp5g1/Sod2/Vdac3/Sdhb/Cox4i2/Slc25a41/Ndufs2/Timm23/Ndufa2/Pam16/Cox6c/Slc25a11/Endog/Atp5e/Ndufa1/Coa3/Cox7c/Acadvl/Slc25a39/Atp5g3/Fdxr/Slc25a22/Mdh2/Plscr3/Pdk4/Ndufa12/Ndufs7/Uqcr11/Timm13/Vdac1/Slc25a19/Timm22/Adck1/Slc25a29/Atp5mpl/Uqcrb/Sdha/Ndufs6/Ckmt2/Ndufs4/Ppif/Clu/Ndufb9/Samm50/Ndufa6/Smdt…	235	0.0755384	428	2	GO:0005743	0.993	18684.8	511	mitochondrial inner membrane	mitochondrial inner membrane	CC
GO:0005744	TIM23 mitochondrial import inner membrane translocase complex	8/3111	12/15592	0.00056831	0.00861345	0.00773014	Timm50/Timm23/Pam16/Dnajc19/Timm17b/Pam16l/Timm17a/Romo1	8	0.00257152	7	1	GO:0005739	0.507	8.29637	12	TIM23 mitochondrial import inner membrane translocase complex	mitochondrion	CC
GO:0005746	mitochondrial respirasome	66/3111	74/15592	9.78185e-38	9.4884e-36	8.51536e-36	Cox5a/Sdhd/Ndufa9/Ndufa11/Ndufs3/Sdhb/Cox4i2/Ndufs2/Ndufa2/Ndufa1/Cox7c/Ndufa12/Ndufs7/Uqcrb/Sdha/Ndufs6/Ndufs4/Ndufb9/Ndufa6/Cyc1/Ndufb4/Ndufa5/Ndufv3/Ndufv2/Cox7a2l/Ndufb8/Uqcrc1/Ndufs1/Ndufb3/Ndufa10/Ndufa8/Ndufb5/Dmac1/Ndufs5/Ndufa4/Ndufc2/Cox6a2/Ndufab1/Ndufb11/Cox7b/Cox4i1/Cox7a2/Ndufb7/Ndufa3/Ndufa13/Ndufc1/Ndufv1/Uqcrfs1/Ndufb10/Ndufa7/Uqcrq/Dmac2/Sdhc/Uqcr10/Ndufs8/Uqcrh/ND1/ND2/COX1/ND4…	66	0.021215	6	3	GO:0070469	0.965	2197.77	8	mitochondrial respirasome	respirasome	CC
GO:0005747	mitochondrial respiratory chain complex I	43/3111	47/15592	4.76074e-26	3.07861e-24	2.7629e-24	Ndufa9/Ndufa11/Ndufs3/Ndufs2/Ndufa2/Ndufa1/Ndufa12/Ndufs7/Ndufs6/Ndufs4/Ndufb9/Ndufa6/Ndufb4/Ndufa5/Ndufv3/Ndufv2/Ndufb8/Ndufs1/Ndufb3/Ndufa10/Ndufa8/Ndufb5/Dmac1/Ndufs5/Ndufa4/Ndufc2/Ndufab1/Ndufb11/Ndufb7/Ndufa3/Ndufa13/Ndufc1/Ndufv1/Ndufb10/Ndufa7/Dmac2/Ndufs8/ND1/ND2/ND4/ND5/ND4L/Ndufb6	43	0.0138219	48	4	GO:0005747	0.999	2139.99	96	mitochondrial respiratory chain complex I	mitochondrial respiratory chain complex I	CC
GO:0005750	mitochondrial respiratory chain complex III	10/3111	11/15592	8.90566e-07	1.87793e-05	1.68535e-05	Uqcrb/Cyc1/Uqcrc1/Uqcrfs1/Uqcrq/Uqcr10/Uqcrh/COX1/CYTB/Uqcc3	10	0.0032144	11	4	GO:0005747	0.833	53.5644	15	mitochondrial respiratory chain complex III	mitochondrial respiratory chain complex I	CC
GO:0005751	mitochondrial respiratory chain complex IV	8/3111	11/15592	0.000229772	0.00377761	0.00339021	Cox5a/Cox4i2/Cox7c/Ndufa4/Cox6a2/Cox4i1/Uqcrfs1/COX1	8	0.00257152	12	4	GO:0005747	0.851	14.5861	21	mitochondrial respiratory chain complex IV	mitochondrial respiratory chain complex I	CC
GO:0005753	mitochondrial proton-transporting ATP synthase complex	19/3111	19/15592	4.79525e-14	2.11427e-12	1.89745e-12	Atp5pb/Atp5d/Atp5g1/Atp5e/Atp5g3/Atp5mpl/Atp5j/Atp5o/Atp5b/Atp5a1/Atp5c1/Atp5h/Atp5j2/Atp5l/Atp5k/Atp5g2/ATP8/ATP6/Atp5md	19	0.00610736	17	4	GO:0005747	0.824	386.172	25	mitochondrial proton-transporting ATP synthase complex	mitochondrial respiratory chain complex I	CC
GO:0005758	mitochondrial intermembrane space	29/3111	78/15592	0.000308733	0.00490935	0.0044059	Clpb/Timm23/Timm13/Glrx/Uqcc2/Arl2/Shmt2/Ndufs1/Myoc/Ndufa8/Timm10/Stoml2/Pink1/Alpl/Park7/Ndufb7/Ccs/Txnip/Timm8b/Cox19/Ggnbp1/Chchd10/Suox/Coa6/Sirt5/Cycs/Chchd2/1810058I24Rik/Bloc1s1	29	0.00932176	87	2	GO:0005743	0.738	23.8094	105	mitochondrial intermembrane space	mitochondrial inner membrane	CC
GO:0005759	mitochondrial matrix	106/3111	268/15592	8.20679e-14	3.46112e-12	3.10618e-12	Dlat/Tbrg4/Ndufa9/Clpp/Alkbh7/Mrpl2/Timm44/Mrpl4/Dnaja3/Etfb/Cs/Acot13/Sod2/Casq1/Mrpl52/Pam16/Mrps25/Acadvl/Mrpl58/Mrpl45/Mdh2/Mtres1/Polrmt/Vdac1/Mrps24/Mrpl38/Glrx5/Mrpl36/Ppif/Mrpl57/Mrps23/Mrpl14/Mrps18a/Hagh/Mrpl28/Uqcc2/Mrpl27/Mrpl16/Mrpl21/Mrpl11/Mrpl43/Atp5b/Shmt2/Sirt3/Iscu/Mrpl30/Mrpl44/Mrps5/Nfs1/Dnajc19/Mrpl37/Nsun4/Acot7/Fastk/Park7/Mrpl20/Aldh2/Sirt4/Acads/Malsu1/Gstk1/Mrpl51/Mrps1…	106	0.0340726	153	1	GO:0005739	0.693	660.746	201	mitochondrial matrix	mitochondrion	CC
GO:0005761	mitochondrial ribosome	53/3111	88/15592	1.28078e-16	6.90201e-15	6.19421e-15	Mrpl2/Mrpl4/Mrpl52/Mrps25/Mrpl58/Mrpl45/Mrps24/Mrpl38/Mrpl36/Mrpl57/Mrps23/Mrpl14/Mrps18a/Mrpl28/Mrpl27/Mrpl16/Mrpl21/Mrpl11/Mrpl43/Mrpl30/Mrpl44/Mrps5/Mrpl37/Nsun4/Mrpl20/Malsu1/Mrpl51/Mrps11/Mrpl46/Mrpl48/Ndufab1/Mrpl17/Mrpl34/Mrpl54/Mpv17l2/Mrpl41/Mrpl55/Mrps26/Mrpl23/Mrps34/Mtg1/Mtg2/Mrpl12/Mrps28/Ndufa7/Mrps12/Mrps7/Mrps21/Mrpl18/Mrps9/Mrps36/Mrpl42/Chchd1	53	0.0170363	21	5	GO:0005761	0.998	610.532	26	mitochondrial ribosome	mitochondrial ribosome	CC
GO:0005762	mitochondrial large ribosomal subunit	36/3111	57/15592	1.29637e-12	4.491e-11	4.03044e-11	Mrpl2/Mrpl4/Mrpl52/Mrpl58/Mrpl45/Mrpl38/Mrpl36/Mrpl57/Mrpl14/Mrps18a/Mrpl28/Mrpl27/Mrpl16/Mrpl21/Mrpl11/Mrpl43/Mrpl30/Mrpl44/Mrpl37/Nsun4/Mrpl20/Malsu1/Mrpl51/Mrpl46/Mrpl48/Ndufab1/Mrpl17/Mrpl34/Mrpl54/Mpv17l2/Mrpl41/Mrpl55/Mrpl23/Mrpl12/Mrpl18/Mrpl42	36	0.0115718	59	5	GO:0005761	0.955	436.598	96	mitochondrial large ribosomal subunit	mitochondrial ribosome	CC
GO:0005763	mitochondrial small ribosomal subunit	15/3111	29/15592	0.000135683	0.00226919	0.00203648	Mrps25/Mrps24/Mrps23/Mrps18a/Mrps5/Mrps11/Mrps26/Mrps34/Mrps28/Mrps12/Mrps7/Mrps21/Mrps9/Mrps36/Mrpl42	15	0.0048216	30	5	GO:0005761	0.914	23.7792	52	mitochondrial small ribosomal subunit	mitochondrial ribosome	CC
GO:0005774	vacuolar membrane	59/3111	200/15592	0.000760921	0.0112548	0.0101006	Pld3/Atp6v1f/Mcoln1/Napa/Lrrc8a/Ctsd/Vac14/H2-M3/Atp6v1e1/Ubxn6/Cyb561/Nprl3/Tfeb/Atp6v0c/Slc15a3/Gpr137/Abhd6/Ifitm3/Wdr24/Slc9a4/Abca2/Map1lc3a/Lamtor2/Spaar/Slc66a1/Plekhm2/Slc35f6/Abcb9/Ulk1/Slc46a3/Lamtor1/Abcd1/Map1lc3b/Gabarapl2/Atp6v0b/Sppl2b/H2-Q4/Atp13a2/H2-DMb2/H2-DMa/Atp6v1g1/Tex264/Wipi1/Borcs5/Wdr81/Atg16l2/Pla2g4e/Lamtor4/H2-Q7/H2-Eb1/H2-K1/Tecpr1/H2-T23/Clec16a/H2-Q6/H2-D1/Hps6/H2…	59	0.018965	17	3	GO:0070469	0.165	10.7585	17	vacuolar membrane	respirasome	CC
GO:0005840	ribosome	78/3111	221/15592	6.23943e-08	1.55186e-06	1.39271e-06	Rpl13/Oas1c/Rpl3l/Mrpl2/Mrpl4/Rplp1/Mrpl52/Mrps25/Mrpl58/Mrpl45/Rps6kl1/Mrps24/Mrpl38/Mrpl36/Mrpl57/Mrps23/Mrpl14/Mrps18a/Mrpl28/Mrpl27/Mrpl16/Mrpl21/Mrpl11/Mrpl43/Rps26/Rplp2/Mrpl30/Mrpl44/Eif2d/Mrps5/Mrpl37/Nsun4/Zcchc17/Mrpl20/Malsu1/Mrpl51/Mrps11/Mrpl46/Mrpl48/Ndufab1/Mrpl17/Mt3/Gadd45gip1/Mrpl34/Rps29/Mrpl54/Eef2/Mpv17l2/Isg15/Mrpl41/Mrpl55/Mrps26/Mrpl23/Fau/Abcf1/Mrps34/Rps21/Mtg1/Mtg2/Mrpl…	78	0.0250723	177	5	GO:0005761	0.876	174.675	183	ribosome	mitochondrial ribosome	CC
GO:0005865	striated muscle thin filament	14/3111	23/15592	2.01145e-05	0.00038257	0.000343337	Tmod4/Actn3/Tnnc2/Neb/Tmod1/Tpm2/Tnni2/Acta1/Tpm1/Fhod3/Lmod1/Ttn/Actn2/Tnnt3	14	0.00450016	14	6	GO:0030016	0.823	30.8186	21	striated muscle thin filament	myofibril	CC
GO:0015934	large ribosomal subunit	44/3111	112/15592	1.83331e-06	3.6292e-05	3.25703e-05	Rpl13/Rpl3l/Mrpl2/Mrpl4/Rplp1/Mrpl52/Mrpl58/Mrpl45/Mrpl38/Mrpl36/Mrpl57/Mrpl14/Mrps18a/Mrpl28/Mrpl27/Mrpl16/Mrpl21/Mrpl11/Mrpl43/Rplp2/Mrpl30/Mrpl44/Mrpl37/Nsun4/Zcchc17/Mrpl20/Malsu1/Mrpl51/Mrpl46/Mrpl48/Ndufab1/Mrpl17/Mrpl34/Mrpl54/Mpv17l2/Mrpl41/Mrpl55/Mrpl23/Mrpl12/Mrpl18/Rpl36/Mrpl42/Rpl27/Rplp0	44	0.0141434	16	5	GO:0005761	0.795	54.6623	16	large ribosomal subunit	mitochondrial ribosome	CC
GO:0016469	proton-transporting two-sector ATPase complex	26/3111	47/15592	8.65511e-08	2.09886e-06	1.88363e-06	Atp5pb/Atp5d/Atp6v1f/Atp5g1/Atp5e/Atp5g3/Atp6v1e1/Atp5mpl/Atp5j/Atp5o/Atp6v0c/Atp5b/Atp5a1/Atp5c1/Spaar/Atp6v0b/Atp5h/Atp5j2/Atp5l/Atp6v1g1/Atp6v0e2/Atp5k/Atp5g2/ATP8/ATP6/Atp5md	26	0.00835744	1	4	GO:0005747	0.563	0	0	proton-transporting two-sector ATPase complex	mitochondrial respiratory chain complex I	CC
GO:0016528	sarcoplasm	37/3111	81/15592	1.42718e-07	3.29612e-06	2.9581e-06	Hk2/Car4/Casq1/Nol3/Jph2/Slc2a4/Trdn/Jsrp1/Atp2a3/Cacnb1/Camk2g/Srl/Plec/Xdh/Cacna1s/Asph/Fabp3/Rtn2/Dmpk/Ryr1/Atp2a1/Stim1/Art1/Ank1/Tmem38a/Pygm/Dhrs7c/Tmem109/Hrc/Pln/Fsd2/Jph1/S100a1/Cmya5/Dtnbp1/Camk2b/Flnc	37	0.0118933	8	1	GO:0005739	0.177	62.492	8	sarcoplasm	mitochondrion	CC
GO:0016529	sarcoplasmic reticulum	33/3111	74/15592	1.30772e-06	2.69891e-05	2.42214e-05	Hk2/Car4/Casq1/Nol3/Jph2/Slc2a4/Trdn/Jsrp1/Atp2a3/Cacnb1/Camk2g/Srl/Xdh/Cacna1s/Asph/Rtn2/Dmpk/Ryr1/Atp2a1/Stim1/Art1/Ank1/Tmem38a/Pygm/Dhrs7c/Tmem109/Hrc/Pln/Fsd2/Jph1/S100a1/Cmya5/Camk2b	33	0.0106075	71	1	GO:0005739	0.175	88.9793	95	sarcoplasmic reticulum	mitochondrion	CC
GO:0019774	proteasome core complex, beta-subunit complex	7/3111	10/15592	0.000847715	0.0120924	0.0108523	Psmb6/Psmb5/Psmb8/Psmb7/Psmb10/Psmb3/Psmb9	7	0.00225008	11	4	GO:0005747	0.442	8.81648	11	proteasome core complex, beta-subunit complex	mitochondrial respiratory chain complex I	CC
GO:0019866	organelle inner membrane	240/3111	468/15592	3.24605e-53	7.87166e-51	7.06442e-51	Cox5a/Sdhd/Ndufa9/Atp5pb/Spg7/Ndufa11/Timm44/Tomm40/Atp5d/Timm50/Mtfp1/Letm1/Ndufs3/Sqor/Uqcc1/Atp5g1/Sod2/Vdac3/Sdhb/Cox4i2/Slc25a41/Ndufs2/Timm23/Ndufa2/Pam16/Cox6c/Slc25a11/Endog/Atp5e/Ndufa1/Coa3/Cox7c/Acadvl/Slc25a39/Atp5g3/Fdxr/Slc25a22/Mdh2/Plscr3/Pdk4/Ndufa12/Ndufs7/Uqcr11/Timm13/Vdac1/Slc25a19/Timm22/Adck1/Slc25a29/Atp5mpl/Uqcrb/Sdha/Ndufs6/Ckmt2/Ndufs4/Ppif/Clu/Ndufb9/Samm50/Ndufa6/Smdt…	240	0.0771456	1	2	GO:0005743	0.985	0	1	organelle inner membrane	mitochondrial inner membrane	CC
GO:0030016	myofibril	89/3111	216/15592	5.36222e-13	2.08054e-11	1.86718e-11	Jup/Stk11/Tmod4/Actn3/Casq1/Tcap/Tnnc2/Jph2/Calm3/Mypn/Krt19/Asb2/Pdlim7/Pde4d/Ldb3/Pdlim2/Fbxo32/Plec/Twf2/Myom1/Myot/Ankrd2/Pgm1/Dst/Des/Cacna1s/Ak1/Neb/Xirp2/Smtnl1/Ppp3ca/Tmod1/Tpm2/Capzb/Ablim2/Kcnj8/Timp4/Rtn2/Synm/Ryr1/Aldoa/Atp2a1/Bag3/Tnni2/Myom2/Ank1/Pdlim3/Acta1/Cryab/Tpm1/Fhl3/Pygm/Myh2/Fhod3/Ky/Pde4dip/Hrc/Stub1/Jph1/Abra/Synpo/S100a1/Kcna5/Smtnl2/Cmya5/Lmod1/Nrap/Myoz3/Synpo2/Ttn/Ig…	89	0.0286082	43	6	GO:0030016	0.996	429.158	55	myofibril	myofibril	CC
GO:0030017	sarcomere	79/3111	192/15592	1.17077e-11	3.78548e-10	3.39728e-10	Jup/Stk11/Tmod4/Actn3/Casq1/Tcap/Tnnc2/Jph2/Calm3/Mypn/Krt19/Asb2/Pdlim7/Ldb3/Pdlim2/Fbxo32/Plec/Myom1/Myot/Ankrd2/Pgm1/Dst/Des/Cacna1s/Ak1/Neb/Xirp2/Smtnl1/Ppp3ca/Tmod1/Tpm2/Capzb/Timp4/Rtn2/Synm/Ryr1/Aldoa/Atp2a1/Bag3/Tnni2/Myom2/Ank1/Pdlim3/Acta1/Cryab/Tpm1/Fhl3/Pygm/Myh2/Fhod3/Ky/Hrc/Stub1/Jph1/Abra/Synpo/S100a1/Kcna5/Smtnl2/Lmod1/Nrap/Myoz3/Synpo2/Ttn/Igfn1/Actn2/Kbtbd13/Pdlim1/Myh1/Myl3/Obs…	79	0.0253938	36	6	GO:0030016	0.977	318.115	42	sarcomere	myofibril	CC
GO:0030018	Z disc	53/3111	127/15592	1.54003e-08	4.14952e-07	3.72398e-07	Jup/Stk11/Actn3/Casq1/Tcap/Jph2/Mypn/Krt19/Asb2/Pdlim7/Ldb3/Pdlim2/Fbxo32/Plec/Myot/Pgm1/Dst/Des/Neb/Xirp2/Ppp3ca/Capzb/Rtn2/Synm/Ryr1/Aldoa/Bag3/Ank1/Pdlim3/Cryab/Fhl3/Pygm/Ky/Hrc/Stub1/Jph1/Synpo/S100a1/Kcna5/Nrap/Myoz3/Synpo2/Ttn/Igfn1/Actn2/Kbtbd13/Pdlim1/Obscn/Myoz1/3425401B19Rik/Myo18b/Ppp1r12b/Capn3	53	0.0170363	130	6	GO:0030016	0.922	198.254	183	Z disc	myofibril	CC
GO:0030964	NADH dehydrogenase complex	43/3111	47/15592	4.76074e-26	3.07861e-24	2.7629e-24	Ndufa9/Ndufa11/Ndufs3/Ndufs2/Ndufa2/Ndufa1/Ndufa12/Ndufs7/Ndufs6/Ndufs4/Ndufb9/Ndufa6/Ndufb4/Ndufa5/Ndufv3/Ndufv2/Ndufb8/Ndufs1/Ndufb3/Ndufa10/Ndufa8/Ndufb5/Dmac1/Ndufs5/Ndufa4/Ndufc2/Ndufab1/Ndufb11/Ndufb7/Ndufa3/Ndufa13/Ndufc1/Ndufv1/Ndufb10/Ndufa7/Dmac2/Ndufs8/ND1/ND2/ND4/ND5/ND4L/Ndufb6	43	0.0138219	2	4	GO:0005747	0.996	383.17	2	NADH dehydrogenase complex	mitochondrial respiratory chain complex I	CC
GO:0031225	anchored component of membrane	43/3111	123/15592	6.91143e-05	0.00119716	0.00107439	Car4/Rab3b/Bcan/Hyal2/Dpep1/Gpihbp1/Ly6i/Ly6e/Lynx1/Psca/Ache/Tectb/Zfand2b/Cd2/Efna1/Cntfr/Alpl/Smpdl3b/Art1/Rab3a/Cdh13/Thy1/Cd59a/Gpc1/Art3/Ntng2/Eepd1/Tecta/Nod1/Enpp6/Sema7a/Hjv/Mdga1/Bst2/Rtn4rl2/Ceacam2/Ly6m/Rgma/Ly6g6d/Svip/Ceacam1/Ly6c1/Prnp	43	0.0138219	152	3	GO:0070469	0.161	42.8899	153	anchored component of membrane	respirasome	CC
GO:0031300	intrinsic component of organelle membrane	98/3111	338/15592	3.72046e-05	0.000694008	0.000622838	Spg7/Tomm40/Rab3b/Lrrc8a/Emc10/Timm23/Hsd11b1/Coa3/Mfng/Fis1/Fkbp8/Dnajb12/Pcsk4/Slc25a19/Adck1/Fitm1/Emc9/Smdt1/Gpaa1/P2rx6/Mpc1/Slc37a1/Tapbp/Tap2/Rfng/Ccdc51/Rhot2/Gdap1/Mpc2/Emc4/Pex16/Mfn1/Mcub/Asph/Spaar/Pomgnt1/Slc66a1/Pink1/Mfn2/Coq2/Abcb9/Slc46a3/Emc3/Dmpk/Furin/Yif1b/Stim1/Timm17b/Porcn/Abcd1/Saraf/Tecr/Amfr/Rab3a/Afg3l1/Slc37a4/Sppl2b/Cox18/Atp13a2/Tap1/Pgap3/Nfe2l1/Mreg/Wfs1/Dnajc11/M…	98	0.0315011	1	3	GO:0070469	0.172	0	1	intrinsic component of organelle membrane	respirasome	CC
GO:0031301	integral component of organelle membrane	93/3111	319/15592	4.62968e-05	0.000831627	0.000746344	Spg7/Tomm40/Lrrc8a/Emc10/Timm23/Hsd11b1/Coa3/Mfng/Fis1/Fkbp8/Dnajb12/Pcsk4/Slc25a19/Adck1/Fitm1/Emc9/Smdt1/Gpaa1/P2rx6/Mpc1/Slc37a1/Tapbp/Tap2/Rfng/Ccdc51/Rhot2/Gdap1/Mpc2/Emc4/Pex16/Mfn1/Mcub/Asph/Spaar/Pomgnt1/Slc66a1/Pink1/Coq2/Abcb9/Slc46a3/Emc3/Dmpk/Furin/Yif1b/Stim1/Timm17b/Porcn/Abcd1/Saraf/Tecr/Amfr/Afg3l1/Slc37a4/Sppl2b/Cox18/Atp13a2/Tap1/Nfe2l1/Wfs1/Dnajc11/Mul1/Sun2/Dpm3/Tmem11/Tmem201…	93	0.0298939	13	3	GO:0070469	0.171	24.3333	16	integral component of organelle membrane	respirasome	CC
GO:0031304	intrinsic component of mitochondrial inner membrane	29/3111	49/15592	1.8391e-09	5.40584e-08	4.85147e-08	Spg7/Timm23/Coa3/Slc25a19/Smdt1/Mpc1/Ccdc51/Mpc2/Mcub/Coq2/Timm17b/Afg3l1/Cox18/Dnajc11/Tmem11/Chchd10/Micos13/Micos10/Mtln/Chchd3/Slc25a3/Timm17a/Ptpmt1/CYTB/Uqcc3/Apoo/Pet100/Sco2/Cox16	29	0.00932176	3	3	GO:0070469	0.147	58.0191	4	intrinsic component of mitochondrial inner membrane	respirasome	CC
GO:0031305	integral component of mitochondrial inner membrane	29/3111	48/15592	9.27371e-10	2.81109e-08	2.52282e-08	Spg7/Timm23/Coa3/Slc25a19/Smdt1/Mpc1/Ccdc51/Mpc2/Mcub/Coq2/Timm17b/Afg3l1/Cox18/Dnajc11/Tmem11/Chchd10/Micos13/Micos10/Mtln/Chchd3/Slc25a3/Timm17a/Ptpmt1/CYTB/Uqcc3/Apoo/Pet100/Sco2/Cox16	29	0.00932176	37	3	GO:0070469	0.146	205.893	55	integral component of mitochondrial inner membrane	respirasome	CC
GO:0031672	A band	16/3111	37/15592	0.00106239	0.0147217	0.0132119	Myom1/Dst/Smtnl1/Atp2a1/Myom2/Ank1/Cryab/Myh2/S100a1/Smtnl2/Ttn/Myh1/Myl3/Obscn/Ppp1r12b/Klhl40	16	0.00514304	22	6	GO:0030016	0.841	10.3747	26	A band	myofibril	CC
GO:0031674	I band	61/3111	140/15592	1.60087e-10	5.00918e-09	4.49549e-09	Jup/Stk11/Actn3/Casq1/Tcap/Jph2/Mypn/Krt19/Asb2/Pdlim7/Ldb3/Pdlim2/Fbxo32/Plec/Myot/Ankrd2/Pgm1/Dst/Des/Cacna1s/Neb/Xirp2/Smtnl1/Ppp3ca/Capzb/Rtn2/Synm/Ryr1/Aldoa/Atp2a1/Bag3/Ank1/Pdlim3/Cryab/Fhl3/Pygm/Ky/Hrc/Stub1/Jph1/Synpo/S100a1/Kcna5/Smtnl2/Nrap/Myoz3/Synpo2/Ttn/Igfn1/Actn2/Kbtbd13/Pdlim1/Myl3/Obscn/Ankrd23/Myoz1/3425401B19Rik/Myo18b/Ppp1r12b/Klhl40/Capn3	61	0.0196078	23	6	GO:0030016	0.934	216.016	29	I band	myofibril	CC
GO:0031966	mitochondrial membrane	279/3111	599/15592	6.38535e-51	1.0323e-48	9.26436e-49	Cox5a/Sdhd/Ndufa9/Atp5pb/Hk2/Spg7/Ndufa11/Timm44/Tomm40/Atp5d/Timm50/Bax/Mtfp1/Letm1/Ndufs3/Tomm40l/Sqor/Uqcc1/Atp5g1/Sod2/Vdac3/Sdhb/Cox4i2/Plcd1/Slc25a41/Ndufs2/Timm23/Ndufa2/Pam16/Cox6c/Slc25a11/Endog/Atp5e/Ndufa1/Coa3/Cox7c/Acadvl/Mief2/Slc25a39/Atp5g3/Fdxr/Fis1/Slc25a22/Mdh2/Calm3/Plscr3/Pdk4/Ndufa12/Ndufs7/Uqcr11/Timm13/Acsl6/Vdac1/Lpin1/Slc25a19/Timm22/Nme2/Adck1/Slc25a29/Atp5mpl/Uqcrb/Sdh…	279	0.0896818	97	2	GO:0005743	0.949	10534.1	108	mitochondrial membrane	mitochondrial inner membrane	CC
GO:0031967	organelle envelope	358/3111	1025/15592	2.50861e-31	2.02779e-29	1.81984e-29	Cox5a/Slc22a18/Sdhd/Ndufa9/Atp5pb/Hk2/Spg7/S100a6/Hpn/Clpb/Bbc3/Ranbp3/Ndufa11/Timm44/Tomm40/Atp5d/Timm50/Bax/Aqp1/Mtfp1/Letm1/Ndufs3/Tomm40l/Sqor/Uqcc1/Atp5g1/Sod2/Vdac3/Sdhb/Cox4i2/Plcd1/Slc25a41/Ndufs2/Timm23/Ndufa2/Pam16/Cox6c/Slc25a11/Endog/Hsd11b1/Atp5e/Ndufa1/Bik/Coa3/Cox7c/Cenpv/Ctdnep1/Acadvl/Mief2/Slc25a39/Atp5g3/Fdxr/Fis1/Slc25a22/Mdh2/Calm3/Fkbp8/Plscr3/Pdk4/Calr3/Ndufa12/Dnajb12/Nduf…	358	0.115076	1	2	GO:0005743	0.885	0	0	organelle envelope	mitochondrial inner membrane	CC
GO:0031970	organelle envelope lumen	31/3111	90/15592	0.000896196	0.0125987	0.0113067	Clpb/Timm23/Timm13/Glrx/Plaat1/Uqcc2/Arl2/Shmt2/Ndufs1/Myoc/Ndufa8/Timm10/Stoml2/Pink1/Alpl/Park7/Ndufb7/Ccs/Txnip/Timm8b/Cox19/Ggnbp1/Sorl1/Chchd10/Suox/Coa6/Sirt5/Cycs/Chchd2/1810058I24Rik/Bloc1s1	31	0.00996464	1	2	GO:0005743	0.674	0	0	organelle envelope lumen	mitochondrial inner membrane	CC
GO:0031975	envelope	358/3111	1025/15592	2.50861e-31	2.02779e-29	1.81984e-29	Cox5a/Slc22a18/Sdhd/Ndufa9/Atp5pb/Hk2/Spg7/S100a6/Hpn/Clpb/Bbc3/Ranbp3/Ndufa11/Timm44/Tomm40/Atp5d/Timm50/Bax/Aqp1/Mtfp1/Letm1/Ndufs3/Tomm40l/Sqor/Uqcc1/Atp5g1/Sod2/Vdac3/Sdhb/Cox4i2/Plcd1/Slc25a41/Ndufs2/Timm23/Ndufa2/Pam16/Cox6c/Slc25a11/Endog/Hsd11b1/Atp5e/Ndufa1/Bik/Coa3/Cox7c/Cenpv/Ctdnep1/Acadvl/Mief2/Slc25a39/Atp5g3/Fdxr/Fis1/Slc25a22/Mdh2/Calm3/Fkbp8/Plscr3/Pdk4/Calr3/Ndufa12/Dnajb12/Nduf…	358	0.115076	1	2	GO:0005743	0.885	0	0	envelope	mitochondrial inner membrane	CC
GO:0032398	MHC class Ib protein complex	7/3111	10/15592	0.000847715	0.0120924	0.0108523	H2-M3/H2-Q4/H2-Q7/H2-K1/H2-T23/H2-Q6/H2-D1	7	0.00225008	23	4	GO:0005747	0.5	11.5284	24	MHC class Ib protein complex	mitochondrial respiratory chain complex I	CC
GO:0032420	stereocilium	19/3111	49/15592	0.00182631	0.0249509	0.0223922	Rhoc/Slc9a3r2/Pvalb/Cdh23/Ceacam16/Twf2/Clic5/Eps8l2/Homer2/Ush2a/Calb1/Ush1c/Triobp/Strc/Cdc14a/Cib2/Tprn/Espnl/Pdzd7	19	0.00610736	41	8	GO:0032420	0.999	9.54139	50	stereocilium	stereocilium	CC
GO:0032592	integral component of mitochondrial membrane	38/3111	77/15592	6.95901e-09	1.92864e-07	1.73086e-07	Spg7/Tomm40/Timm23/Coa3/Fis1/Slc25a19/Adck1/Smdt1/Mpc1/Ccdc51/Rhot2/Gdap1/Mpc2/Mfn1/Mcub/Pink1/Coq2/Dmpk/Timm17b/Afg3l1/Cox18/Dnajc11/Mul1/Tmem11/Chchd10/Micos13/Micos10/Mtln/Chchd3/Slc25a3/Timm17a/Ptpmt1/CYTB/Uqcc3/Apoo/Pet100/Sco2/Cox16	38	0.0122147	10	3	GO:0070469	0.151	103.819	11	integral component of mitochondrial membrane	respirasome	CC
GO:0032982	myosin filament	9/3111	17/15592	0.00252292	0.0335237	0.0300859	Myh11/Myh9/Myom1/Myh14/Mybpc2/Mybph/Myh1/Myh4/Obscn	9	0.00289296	12	6	GO:0030016	0.595	5.40364	12	myosin filament	myofibril	CC
GO:0033177	proton-transporting two-sector ATPase complex, proton-transporting domain	14/3111	21/15592	4.29947e-06	8.34097e-05	7.4856e-05	Atp5pb/Atp5g1/Atp5g3/Atp5j/Atp5o/Atp6v0c/Atp6v0b/Atp5h/Atp5j2/Atp5l/Atp6v0e2/Atp5k/Atp5g2/ATP8	14	0.00450016	5	4	GO:0005747	0.52	26.7754	5	proton-transporting two-sector ATPase complex, proton-transporting domain	mitochondrial respiratory chain complex I	CC
GO:0033178	proton-transporting two-sector ATPase complex, catalytic domain	9/3111	15/15592	0.000765788	0.0112548	0.0101006	Atp5d/Atp6v1f/Atp5e/Atp6v1e1/Atp5o/Atp5b/Atp5a1/Atp5c1/Atp6v1g1	9	0.00289296	2	4	GO:0005747	0.511	2.63208	2	proton-transporting two-sector ATPase complex, catalytic domain	mitochondrial respiratory chain complex I	CC
GO:0036379	myofilament	15/3111	27/15592	4.568e-05	0.000831627	0.000746344	Tmod4/Actn3/Tnnc2/Neb/Tmod1/Tpm2/Tnni2/Acta1/Tpm1/Fhod3/Lmod1/Ttn/Actn2/Obscn/Tnnt3	15	0.0048216	1	6	GO:0030016	0.83	0	2	myofilament	myofibril	CC
GO:0042383	sarcolemma	49/3111	157/15592	0.000522508	0.00804497	0.00721996	Car4/Sgca/Aqp1/Atp1a2/Casq1/Slc2a4/Scn1b/Esr1/Popdc3/Cacng1/Cacnb1/Krt19/Plec/Popdc2/Bsg/Aqp4/Itga7/Dst/Des/Cacna1s/Atp1b1/Prkcq/Snta1/Slc9a1/Nos3/Clcn1/Kcnj8/Rtn2/Synm/Ryr1/Ank1/Got2/Cd59a/Dysf/Sgcg/Fxyd1/Cib2/Kcnj12/Trim72/Adrb2/Fkrp/Dtnbp1/Flot1/Obscn/Flnc/Cacng6/Slc8a3/Capn3/Kcnj11	49	0.0157506	124	3	GO:0070469	0.161	21.1457	168	sarcolemma	respirasome	CC
GO:0042611	MHC protein complex	14/3111	20/15592	1.75721e-06	3.55102e-05	3.18687e-05	H2-M3/Cd74/H2-Q4/H2-Aa/H2-DMb2/H2-DMa/H2-Q7/H2-Eb1/H2-K1/H2-T23/H2-Q6/H2-D1/H2-Ab1/H2-DMb1	14	0.00450016	1	4	GO:0005747	0.537	0	0	MHC protein complex	mitochondrial respiratory chain complex I	CC
GO:0042612	MHC class I protein complex	7/3111	12/15592	0.00383424	0.0483015	0.0433482	H2-M3/H2-Q4/H2-Q7/H2-K1/H2-T23/H2-Q6/H2-D1	7	0.00225008	25	4	GO:0005747	0.5	5.57496	24	MHC class I protein complex	mitochondrial respiratory chain complex I	CC
GO:0042613	MHC class II protein complex	7/3111	9/15592	0.000307552	0.00490935	0.0044059	Cd74/H2-Aa/H2-DMb2/H2-DMa/H2-Eb1/H2-Ab1/H2-DMb1	7	0.00225008	12	4	GO:0005747	0.498	13.248	22	MHC class II protein complex	mitochondrial respiratory chain complex I	CC
GO:0042824	MHC class I peptide loading complex	6/3111	9/15592	0.00301846	0.0390387	0.0350353	Tapbp/Tap2/Abcb9/Tap1/H2-K1/H2-D1	6	0.00192864	11	3	GO:0070469	0.131	4.75715	13	MHC class I peptide loading complex	respirasome	CC
GO:0043209	myelin sheath	75/3111	207/15592	3.19125e-08	8.14608e-07	7.3107e-07	Cox5a/Dlat/Atp5pb/Akr1b3/Prdx2/Ndufs3/Napa/Sod2/Atp1a2/Ubc/Sirt2/Eef1a2/Mdh2/Calm3/Ubb/Mdh1/Nefh/Vdac1/Nme2/Sdha/Sucla2/Aco2/Plec/Tagln3/Atp5o/Ndufv2/Prdx3/Atp5b/Atp5a1/Uqcrc1/Atp5c1/Ndufs1/Ndufa10/Nfasc/Atp1b1/Myoc/Slc25a12/Prxl2b/Gnb2/Aldoa/Myh14/Pdha1/Slc25a4/Got2/Pllp/Thy1/Cryab/Gnb5/Idh3a/Pkm/Cd59a/Pebp1/Mif/Atp5h/Myo1d/Gpi1/Mag/Tubb4b/Igsf8/Uqcrfs1/Cldn5/Mbp/Gjc2/Ncmap/Prx/Mpz/Gapdh/Gstm1/H…	75	0.024108	193	7	GO:0043209	0.998	195.122	223	myelin sheath	myelin sheath	CC
GO:0043292	contractile fiber	93/3111	229/15592	4.4744e-13	1.8084e-11	1.62295e-11	Jup/Stk11/Tmod4/Actn3/Casq1/Tcap/Tnnc2/Jph2/Myh11/Calm3/Mypn/Krt19/Asb2/Pdlim7/Pde4d/Ldb3/Pdlim2/Fbxo32/Plec/Twf2/Myom1/Myot/Ankrd2/Pgm1/Dst/Des/Cacna1s/Ak1/Neb/Xirp2/Smtnl1/Cst3/Ppp3ca/Tmod1/Tpm2/Capzb/Trim63/Ablim2/Kcnj8/Timp4/Rtn2/Synm/Ryr1/Aldoa/Atp2a1/Bag3/Tnni2/Myom2/Ank1/Ido1/Pdlim3/Acta1/Cryab/Tpm1/Fhl3/Pygm/Myh2/Fhod3/Ky/Pde4dip/Hrc/Stub1/Jph1/Abra/Synpo/S100a1/Kcna5/Smtnl2/Cmya5/Lmod1/N…	93	0.0298939	19	6	GO:0030016	0.99	339.805	20	contractile fiber	myofibril	CC
GO:0044304	main axon	26/3111	76/15592	0.00250229	0.0335237	0.0300859	Crhr2/Bcan/Sirt2/Cd40/Mapt/Scn1b/Adora2a/Cnga3/Nfasc/Myoc/Ank1/Thy1/Mgll/Myo1d/Mag/Apbb1/Pnmt/Cntnap2/Cldn5/Mbp/Gjc2/Ncmap/Kcnc1/Tubb4a/Kcnc3/Kcnj11	26	0.00835744	5	8	GO:0032420	0.498	3.49986	6	main axon	stereocilium	CC
GO:0044391	ribosomal subunit	67/3111	183/15592	1.07741e-07	2.54899e-06	2.28759e-06	Rpl13/Rpl3l/Mrpl2/Mrpl4/Rplp1/Mrpl52/Mrps25/Mrpl58/Mrpl45/Mrps24/Mrpl38/Mrpl36/Mrpl57/Mrps23/Mrpl14/Mrps18a/Mrpl28/Mrpl27/Mrpl16/Mrpl21/Mrpl11/Mrpl43/Rps26/Rplp2/Mrpl30/Mrpl44/Eif2d/Mrps5/Mrpl37/Nsun4/Zcchc17/Mrpl20/Malsu1/Mrpl51/Mrps11/Mrpl46/Mrpl48/Ndufab1/Mrpl17/Mrpl34/Rps29/Mrpl54/Mpv17l2/Isg15/Mrpl41/Mrpl55/Mrps26/Mrpl23/Fau/Mrps34/Rps21/Mrpl12/Mrps28/Mcts2/Rps2/Mrps12/Mrps7/Mrps21/Mrpl18/Rp…	67	0.0215365	1	5	GO:0005761	0.83	0	0	ribosomal subunit	mitochondrial ribosome	CC
GO:0045259	proton-transporting ATP synthase complex	19/3111	20/15592	7.78153e-13	2.90311e-11	2.60539e-11	Atp5pb/Atp5d/Atp5g1/Atp5e/Atp5g3/Atp5mpl/Atp5j/Atp5o/Atp5b/Atp5a1/Atp5c1/Atp5h/Atp5j2/Atp5l/Atp5k/Atp5g2/ATP8/ATP6/Atp5md	19	0.00610736	4	4	GO:0005747	0.538	153.922	4	proton-transporting ATP synthase complex	mitochondrial respiratory chain complex I	CC
GO:0045261	proton-transporting ATP synthase complex, catalytic core F(1)	6/3111	6/15592	6.28509e-05	0.00110846	0.000994789	Atp5d/Atp5e/Atp5o/Atp5b/Atp5a1/Atp5c1	6	0.00192864	6	4	GO:0005747	0.488	15.6486	8	proton-transporting ATP synthase complex, catalytic core F(1)	mitochondrial respiratory chain complex I	CC
GO:0045263	proton-transporting ATP synthase complex, coupling factor F(o)	11/3111	12/15592	1.93e-07	4.35373e-06	3.90726e-06	Atp5pb/Atp5g1/Atp5g3/Atp5j/Atp5o/Atp5h/Atp5j2/Atp5l/Atp5k/Atp5g2/ATP8	11	0.00353584	11	4	GO:0005747	0.503	68.9198	11	proton-transporting ATP synthase complex, coupling factor F(o)	mitochondrial respiratory chain complex I	CC
GO:0045271	respiratory chain complex I	43/3111	47/15592	4.76074e-26	3.07861e-24	2.7629e-24	Ndufa9/Ndufa11/Ndufs3/Ndufs2/Ndufa2/Ndufa1/Ndufa12/Ndufs7/Ndufs6/Ndufs4/Ndufb9/Ndufa6/Ndufb4/Ndufa5/Ndufv3/Ndufv2/Ndufb8/Ndufs1/Ndufb3/Ndufa10/Ndufa8/Ndufb5/Dmac1/Ndufs5/Ndufa4/Ndufc2/Ndufab1/Ndufb11/Ndufb7/Ndufa3/Ndufa13/Ndufc1/Ndufv1/Ndufb10/Ndufa7/Dmac2/Ndufs8/ND1/ND2/ND4/ND5/ND4L/Ndufb6	43	0.0138219	2	4	GO:0005747	0.998	383.17	2	respiratory chain complex I	mitochondrial respiratory chain complex I	CC
GO:0045275	respiratory chain complex III	10/3111	11/15592	8.90566e-07	1.87793e-05	1.68535e-05	Uqcrb/Cyc1/Uqcrc1/Uqcrfs1/Uqcrq/Uqcr10/Uqcrh/COX1/CYTB/Uqcc3	10	0.0032144	1	4	GO:0005747	0.829	0	1	respiratory chain complex III	mitochondrial respiratory chain complex I	CC
GO:0045277	respiratory chain complex IV	14/3111	19/15592	6.4652e-07	1.42528e-05	1.27912e-05	Cox5a/Cox4i2/Cox7c/Cox8b/Ndufa4/Cox6a2/Cox7b/Cox4i1/Cox6b1/Uqcrfs1/Coa6/COX1/COX2/COX3	14	0.00450016	11	4	GO:0005747	0.867	56.3138	11	respiratory chain complex IV	mitochondrial respiratory chain complex I	CC
GO:0061617	MICOS complex	6/3111	9/15592	0.00301846	0.0390387	0.0350353	Dnajc11/Chchd10/Micos13/Micos10/Chchd3/Apoo	6	0.00192864	9	3	GO:0070469	0.13	4.35904	14	MICOS complex	respirasome	CC
GO:0070069	cytochrome complex	23/3111	29/15592	9.98893e-12	3.34113e-10	2.99849e-10	Cox5a/Cox4i2/Cox7c/Uqcrb/Cyc1/Cox8b/Uqcrc1/Ndufa4/Cox6a2/Cox7b/Cox4i1/Cox6b1/Uqcrfs1/Cox10/Uqcrq/Coa6/Uqcr10/Uqcrh/COX1/COX2/COX3/CYTB/Uqcc3	23	0.00739312	3	4	GO:0005747	0.283	98.6517	3	cytochrome complex	mitochondrial respiratory chain complex I	CC
GO:0070469	respirasome	76/3111	86/15592	1.24639e-42	1.51125e-40	1.35627e-40	Cox5a/Sdhd/Ndufa9/Ndufa11/Ndufs3/Sdhb/Cox4i2/Ndufs2/Ndufa2/Ndufa1/Cox7c/Ndufa12/Ndufs7/Uqcr11/Uqcrb/Sdha/Ndufs6/Ndufs4/Ndufb9/Ndufa6/Cyc1/Ndufb4/Ndufa5/Ndufv3/Ndufv2/Cox7a2l/Ndufb8/Cox8b/Uqcrc1/Ndufs1/Ndufb3/Ndufa10/Ndufa8/Ndufb5/Dmac1/Ndufs5/Ndufa4/Ndufc2/Cox6a2/Ndufab1/Ndufb11/Cox7b/Cox4i1/Cox7a2/Ndufb7/Ndufa3/Ndufa13/Cox6b1/Ndufc1/Ndufv1/Higd1a/Uqcrfs1/Ndufb10/Ndufa7/Ttc19/Uqcrq/Coa6/Dmac2/Sdh…	76	0.0244294	60	3	GO:0070469	0.998	6492.34	60	respirasome	respirasome	CC
GO:0090533	cation-transporting ATPase complex	7/3111	12/15592	0.00383424	0.0483015	0.0433482	Atp1a2/Atp1a4/Atp1b1/Slc9a1/Pln/Atp1b2/Fxyd2	7	0.00225008	1	4	GO:0005747	0.653	0	1	cation-transporting ATPase complex	mitochondrial respiratory chain complex I	CC
GO:0098573	intrinsic component of mitochondrial membrane	39/3111	79/15592	4.36656e-09	1.24575e-07	1.118e-07	Spg7/Tomm40/Timm23/Coa3/Fis1/Slc25a19/Adck1/Smdt1/Mpc1/Ccdc51/Rhot2/Gdap1/Mpc2/Mfn1/Mcub/Pink1/Mfn2/Coq2/Dmpk/Timm17b/Afg3l1/Cox18/Dnajc11/Mul1/Tmem11/Chchd10/Micos13/Micos10/Mtln/Chchd3/Slc25a3/Timm17a/Ptpmt1/CYTB/Uqcc3/Apoo/Pet100/Sco2/Cox16	39	0.0125362	1	3	GO:0070469	0.152	0	0	intrinsic component of mitochondrial membrane	respirasome	CC
GO:0098796	membrane protein complex	312/3111	1044/15592	1.45536e-15	7.05849e-14	6.33464e-14	Cox5a/Gna12/Sdhd/Ndufa9/Acvr1b/Atp5pb/Spg7/Chmp1a/Scn4a/Ramp2/Itga3/Sgca/Jup/Ndufa11/Use1/Tomm40/Atp5d/Timm50/Bax/Atp6v1f/Ndufs3/Insrr/Tomm40l/Cd247/Napa/Atp5g1/Clcnkb/Cyba/Hfe/Atp1a2/Atp1a4/Lrrc8a/Ap2s1/Emc10/Vdac3/Sdhb/Cox4i2/Pigyl/Vac14/Cdh23/Ndufs2/Timm23/Ndufa2/Pam16/Chrne/H2-M3/Atp5e/Ndufa1/Cd40/Cox7c/Ctdnep1/Atp5g3/Scn1b/Atp6v1e1/Calm3/Trdn/Ndufa12/Apc2/Ndufs7/Kcnmb1/Hcn2/Sar1b/Vdac1/Gabrg…	312	0.100289	3	4	GO:0005747	0.704	190.012	3	membrane protein complex	mitochondrial respiratory chain complex I	CC
GO:0098798	mitochondrial protein-containing complex	169/3111	254/15592	2.15896e-59	1.04709e-56	9.39715e-57	Cox5a/Dlat/Sdhd/Ndufa9/Atp5pb/Spg7/Ndufa11/Mrpl2/Tomm40/Atp5d/Mrpl4/Timm50/Bax/Etfb/Ndufs3/Tomm40l/Atp5g1/Sdhb/Cox4i2/Mrpl52/Ndufs2/Timm23/Ndufa2/Pam16/Mrps25/Atp5e/Ndufa1/Cox7c/Atp5g3/Mrpl58/Mrpl45/Ndufa12/Ndufs7/Timm13/Polrmt/Vdac1/Mrps24/Mrpl38/Timm22/Atp5mpl/Uqcrb/Sdha/Ndufs6/Mrpl36/Ndufs4/Ppif/Mrpl57/Ndufb9/Samm50/Ndufa6/Smdt1/Cyc1/Ndufb4/Atp5j/Atp5o/Ndufa5/Mrps23/Mrpl14/Mrps18a/Ndufv3/Ndufv…	169	0.0543234	1	1	GO:0005739	0.694	0	0	mitochondrial protein-containing complex	mitochondrion	CC
GO:0098800	inner mitochondrial membrane protein complex	102/3111	126/15592	2.44371e-49	3.38629e-47	3.03902e-47	Cox5a/Sdhd/Ndufa9/Atp5pb/Spg7/Ndufa11/Atp5d/Timm50/Ndufs3/Atp5g1/Sdhb/Cox4i2/Ndufs2/Timm23/Ndufa2/Pam16/Atp5e/Ndufa1/Cox7c/Atp5g3/Ndufa12/Ndufs7/Timm22/Atp5mpl/Uqcrb/Sdha/Ndufs6/Ndufs4/Ndufb9/Ndufa6/Smdt1/Cyc1/Ndufb4/Atp5j/Atp5o/Ndufa5/Ndufv3/Ndufv2/Ndufb8/Atp5b/Atp5a1/Uqcrc1/Atp5c1/Ndufs1/Ndufb3/Ndufa10/Ndufa8/Ndufb5/Dnajc19/Mcub/Dmac1/Ndufs5/Ndufa4/Ndufc2/Cox6a2/Ndufab1/Ndufb11/Timm17b/Cox4i1/A…	102	0.0327869	2	1	GO:0005739	0.647	1496.84	2	inner mitochondrial membrane protein complex	mitochondrion	CC
GO:0098803	respiratory chain complex	68/3111	77/15592	3.24888e-38	3.50157e-36	3.14249e-36	Cox5a/Sdhd/Ndufa9/Ndufa11/Ndufs3/Sdhb/Cox4i2/Ndufs2/Ndufa2/Ndufa1/Cox7c/Ndufa12/Ndufs7/Uqcrb/Sdha/Ndufs6/Ndufs4/Ndufb9/Ndufa6/Cyc1/Ndufb4/Ndufa5/Ndufv3/Ndufv2/Ndufb8/Cox8b/Uqcrc1/Ndufs1/Ndufb3/Ndufa10/Ndufa8/Ndufb5/Dmac1/Ndufs5/Ndufa4/Ndufc2/Cox6a2/Ndufab1/Ndufb11/Cox7b/Cox4i1/Ndufb7/Ndufa3/Ndufa13/Cox6b1/Ndufc1/Ndufv1/Uqcrfs1/Ndufb10/Ndufa7/Uqcrq/Coa6/Dmac2/Sdhc/Uqcr10/Ndufs8/Uqcrh/ND1/ND2/COX1/…	68	0.0218579	1	3	GO:0070469	0.969	0	0	respiratory chain complex	respirasome	CC
GO:1902495	transmembrane transporter complex	122/3111	309/15592	1.25748e-15	6.41979e-14	5.76144e-14	Ndufa9/Scn4a/Ndufa11/Ndufs3/Atp5g1/Clcnkb/Atp1a2/Atp1a4/Lrrc8a/Ndufs2/Ndufa2/Chrne/Ndufa1/Atp5g3/Scn1b/Calm3/Trdn/Ndufa12/Ndufs7/Kcnmb1/Hcn2/Gabrg2/Cacng1/Cacnb1/Uqcrb/Ndufs6/Pde4d/Ndufs4/Ndufb9/Ndufa6/Smdt1/Cyc1/Ndufb4/Ndufa5/Slc26a6/Clic5/Ndufv3/Ndufv2/Ndufb8/Abhd6/Ccdc51/Uqcrc1/Ndufs1/Ndufb3/Cnga3/Ndufa10/Cacna1s/Atp1b1/Ndufa8/Ndufb5/Trpc4/Kcnc4/Mcub/Kcnq5/Dmac1/Lrrc38/Kcnq4/Ndufs5/Slc9a1/Abcb…	122	0.0392157	3	4	GO:0005747	0.84	191.204	3	transmembrane transporter complex	mitochondrial respiratory chain complex I	CC
GO:1990204	oxidoreductase complex	70/3111	106/15592	6.04731e-25	3.66618e-23	3.29022e-23	Dlat/Sdhd/Gmpr/Ndufa9/Ndufa11/Etfb/Ndufs3/Cyba/Sdhb/Pdhx/Ndufs2/Ndufa2/Ndufa1/Ndufa12/Ndufs7/Ogdh/Uqcrb/Sdha/Ndufs6/Ndufs4/Ndufb9/Ndufa6/Cyc1/Ndufb4/Ndufa5/Ndufv3/Ndufv2/Ndufb8/Uqcrc1/Ndufs1/Ndufb3/Ndufa10/Gpd2/Ndufa8/Ndufb5/Dmac1/Ndufs5/Ndufa4/Ndufc2/Bckdk/Ndufab1/Ndufb11/Pdha1/Duox1/Ndufb7/Ndufa3/Ndufa13/Ndufc1/Ndufv1/Uqcrfs1/Pdk2/Ndufb10/Ndufa7/Uqcrq/Dmac2/Sdhc/Uqcr10/Ndufs8/Bckdha/Mrps36/Uqcr…	70	0.0225008	2	4	GO:0005747	0.947	348.906	2	oxidoreductase complex	mitochondrial respiratory chain complex I	CC
GO:1990351	transporter complex	125/3111	322/15592	2.55327e-15	1.17937e-13	1.05842e-13	Ndufa9/Scn4a/Ndufa11/Ndufs3/Atp5g1/Clcnkb/Atp1a2/Atp1a4/Lrrc8a/Ndufs2/Ndufa2/Chrne/Ndufa1/Atp5g3/Scn1b/Calm3/Trdn/Ndufa12/Ndufs7/Kcnmb1/Timm13/Hcn2/Gabrg2/Cacng1/Cacnb1/Uqcrb/Ndufs6/Pde4d/Ndufs4/Ndufb9/Ndufa6/Smdt1/Cyc1/Ndufb4/Ndufa5/Slc26a6/Clic5/Ndufv3/Ndufv2/Ndufb8/Abhd6/Ccdc51/Uqcrc1/Ndufs1/Ndufb3/Cnga3/Ndufa10/Cacna1s/Atp1b1/Ndufa8/Timm10/Ndufb5/Trpc4/Kcnc4/Mcub/Kcnq5/Dmac1/Lrrc38/Kcnq4/Nduf…	125	0.04018	1	4	GO:0005747	0.838	0	0	transporter complex	mitochondrial respiratory chain complex I	CC
GO:0003735	structural constituent of ribosome	53/3048	158/15332	3.52191e-05	0.00177573	0.00163718	Rpl13/Rpl3l/Mrpl2/Mrpl4/Rplp1/Mrpl52/Mrps25/Mrps24/Mrpl36/Mrpl57/Mrps23/Mrpl14/Mrps18a/Mrpl28/Mrpl27/Mrpl16/Mrpl21/Mrpl11/Mrpl43/Rps26/Rplp2/Mrpl30/Mrpl44/Mrps5/Mrpl37/Mrpl20/Mrpl51/Mrps11/Mrpl46/Mrpl17/Mrpl34/Rps29/Mrpl54/Isg15/Mrpl41/Mrpl55/Mrpl23/Fau/Mrps34/Rps21/Mrpl12/Ndufa7/Rps2/Mrps12/Mrps7/Mrps21/Mrpl18/Rpl36/Mrps9/Rpl27/Rps15/Rplp0/Rps28	53	0.0173885	162	6	GO:0003735	0.997	38.4924	253	structural constituent of ribosome	structural constituent of ribosome	MF
GO:0003823	antigen binding	22/3048	44/15332	7.41055e-06	0.000413667	0.000381392	Tgfb1/Psap/H2-M3/Cd40/Tap2/Tspan4/H2-Q4/H2-Aa/Tap1/H2-T24/H2-Q7/H2-Eb1/H2-K1/H2-T23/H2-Q6/H2-D1/H2-Ab1/Igkc/Ighm/H2-T10/Igha/Ighd	22	0.00721785	83	3	GO:0042605	0.933	50.5827	92	antigen binding	peptide antigen binding	MF
GO:0003954	NADH dehydrogenase activity	23/3048	25/15332	1.34714e-14	2.63197e-12	2.42662e-12	Ndufa9/Ndufs3/Ndufs2/Ndufa2/Ndufs7/Ndufs4/Ndufv2/Ndufb8/Ndufs1/Ndufa10/Ndufc2/Ndufb7/Ndufa13/Ndufv1/Ndufa7/Ndufs8/ND1/ND2/ND4/ND5/ND6/ND4L/Ndufb1	23	0.00754593	13	2	GO:0009055	0.436	343.934	14	NADH dehydrogenase activity	electron transfer activity	MF
GO:0003955	NAD(P)H dehydrogenase (quinone) activity	21/3048	25/15332	9.58836e-12	1.36242e-09	1.25612e-09	Ndufs3/Ndufs2/Ndufa2/Ndufs7/Ndufs4/Ndufv2/Ndufb8/Ndufs1/Ndufa10/Ndufc2/Ndufb7/Ndufa13/Ndufv1/Ndufa7/Ndufs8/ND1/ND2/ND4/ND5/ND6/ND4L	21	0.00688976	3	2	GO:0009055	0.43	86.3514	5	NAD(P)H dehydrogenase (quinone) activity	electron transfer activity	MF
GO:0004129	cytochrome-c oxidase activity	14/3048	17/15332	5.41881e-08	4.45768e-06	4.10989e-06	Cox5a/Cox4i2/Cox6c/Cox7c/Cox7a2l/Cox8b/Cox6a2/Cox7b/Cox4i1/Cox7a2/COX1/COX2/COX3/Cox7a1	14	0.00459318	18	2	GO:0009055	0.899	82.7572	22	cytochrome-c oxidase activity	electron transfer activity	MF
GO:0004602	glutathione peroxidase activity	10/3048	19/15332	0.00149371	0.040959	0.0377633	Gstt1/Ltc4s/Mgst3/Prdx6/Gstk1/Gsta4/Gstp2/Gstp1/Gpx1/Gpx4	10	0.00328084	26	2	GO:0009055	0.432	6.27371	40	glutathione peroxidase activity	electron transfer activity	MF
GO:0005198	structural molecule activity	134/3048	496/15332	5.80343e-05	0.00283461	0.00261345	Rpl13/Jup/Vwf/Rpl3l/Mrpl2/Mrpl4/Tcap/Rplp1/Mrpl52/Git1/Mrps25/Lama5/Vtn/Myh11/Nefh/Mrps24/Krt19/Sptb/Papln/Mrpl36/Mrpl57/Plec/Shank3/Igfbp6/Prph/Mrps23/Mrpl14/Mrps18a/Myom1/Mrpl28/Col11a2/Mrpl27/Mrpl16/Mrpl21/Mrpl11/Tectb/Mrpl43/Rps26/Rplp2/Col7a1/Mrpl30/Dst/Tuba4a/Des/Mrpl44/Mrps5/Snta1/Ecm1/Col15a1/Tpm2/Tln1/Mrpl37/Hmgcl/Hspg2/Tinagl1/Epb41/Mrpl20/Crybb1/Crybb3/Tuba8/Creld1/Mrpl51/Synm/Mfge8/Mr…	134	0.0439633	111	6	GO:0003735	0.88	30.5639	111	structural molecule activity	structural constituent of ribosome	MF
GO:0005215	transporter activity	283/3048	931/15332	2.01962e-15	5.26112e-13	4.85064e-13	Cox5a/Slc22a18/Atp5pb/S100a6/Scn4a/Kcnn1/Tomm40/Atp5d/Bax/Atp6v1f/Mcoln1/Aqp1/Letm1/Ndufs3/Tomm40l/Trpv1/Atp5g1/Clcnkb/Atp1a2/Atp1a4/Lrrc8a/Vdac3/Cox4i2/Slc38a3/Slc47a1/Slc25a41/Slc41a1/Ndufs2/Timm23/Trpv4/Ndufa2/Cox6c/Slc25a11/Chrne/Atp5e/Slc35c2/Slc12a5/Pltp/Cox7c/Stard3/Slc2a4/Atp5g3/Mfsd3/Slc25a22/Scn1b/Atp6v1e1/Plscr3/Slc6a8/Slc16a10/Ndufs7/Kcnmb1/Uqcr11/Hcn2/Slc22a4/Vdac1/Gabrg2/Npc1l1/Cacn…	283	0.0928478	12	1	GO:0022857	0.941	374.654	12	transporter activity	transmembrane transporter activity	MF
GO:0005216	ion channel activity	90/3048	335/15332	0.00108001	0.0318501	0.0293652	Atp5pb/Scn4a/Kcnn1/Tomm40/Atp5d/Mcoln1/Aqp1/Trpv1/Clcnkb/Lrrc8a/Vdac3/Trpv4/Chrne/Atp5e/Scn1b/Kcnmb1/Hcn2/Vdac1/Gabrg2/Cacng1/Cacnb1/P2rx6/Atp5j/Atp5o/Asic1/Slc26a6/Clic5/Slc1a1/Atp5b/Atp5a1/Tmc6/Ccdc51/Atp5c1/Cnga3/Cacna1s/Trpc4/Kcnc4/Kcnq5/Lrrc38/Kcnq4/Gabrd/Clcn1/Kcnj8/Trpm1/Ryr1/Scnn1b/Stim1/Cngb1/Tmem38a/Hcn4/Clcnka/Scn11a/Atp5h/Cacna1a/Ano4/Grin3b/Tmem63b/Clca2/Kcnmb2/Kcna7/Asic3/Atp5j2/Atp…	90	0.0295276	171	1	GO:0022857	0.83	11.5208	177	ion channel activity	transmembrane transporter activity	MF
GO:0005342	organic acid transmembrane transporter activity	38/3048	121/15332	0.00172173	0.0445781	0.0411001	Slc38a3/Slc47a1/Slc25a11/Slc25a22/Slc16a10/Slc22a4/Slc25a29/Abcc1/Slc26a6/Mpc1/Slc1a1/Slc16a3/Mpc2/Slc25a12/Slc6a9/Slc66a1/Abcb1b/Slc10a6/Slc6a6/Slco1a4/Slc6a1/Slc27a1/Slc25a38/Abcc4/Slc16a8/Slc16a9/Slc43a2/Slc26a10/Abcb1a/Slc16a11/Slc25a2/Slc29a4/Slc6a7/Ceacam2/Slc38a11/Slc38a10/Slc17a7/Ceacam1	38	0.0124672	1	1	GO:0022857	0.712	0	1	organic acid transmembrane transporter activity	transmembrane transporter activity	MF
GO:0005451	monovalent cation:proton antiporter activity	7/3048	11/15332	0.00188609	0.0475478	0.043838	Letm1/Slc9a2/Slc9a4/Slc9a1/Slc9a3/Slc9b2/Slc9a8	7	0.00229659	1	1	GO:0022857	0.54	0	0	monovalent cation:proton antiporter activity	transmembrane transporter activity	MF
GO:0008121	ubiquinol-cytochrome-c reductase activity	6/3048	6/15332	6.1487e-05	0.00291225	0.00268503	Uqcr11/Cyc1/Uqcrfs1/Uqcrq/Uqcrh/CYTB	6	0.0019685	6	2	GO:0009055	0.829	11.5213	6	ubiquinol-cytochrome-c reductase activity	electron transfer activity	MF
GO:0008137	NADH dehydrogenase (ubiquinone) activity	21/3048	22/15332	3.12103e-14	4.87816e-12	4.49756e-12	Ndufs3/Ndufs2/Ndufa2/Ndufs7/Ndufs4/Ndufv2/Ndufb8/Ndufs1/Ndufa10/Ndufc2/Ndufb7/Ndufa13/Ndufv1/Ndufa7/Ndufs8/ND1/ND2/ND4/ND5/ND6/ND4L	21	0.00688976	22	2	GO:0009055	0.922	395.516	32	NADH dehydrogenase (ubiquinone) activity	electron transfer activity	MF
GO:0008138	protein tyrosine/serine/threonine phosphatase activity	15/3048	35/15332	0.00162384	0.043018	0.0396617	Dusp14/Dusp13/Dusp1/Dusp23/Dusp27/Cdc14a/Dusp8/Ssh2/Dusp26/Dusp15/Dusp28/Dusp7/Epm2a/Ptpmt1/Dupd1	15	0.00492126	34	2	GO:0009055	0.144	6.5834	40	protein tyrosine/serine/threonine phosphatase activity	electron transfer activity	MF
GO:0008307	structural constituent of muscle	12/3048	21/15332	0.000180633	0.0072392	0.00667438	Tcap/Myh11/Krt19/Plec/Synm/Mylpf/Pdlim3/Jph1/Ttn/Obscn/Myl1/Capn3	12	0.00393701	21	6	GO:0003735	0.668	13.9467	28	structural constituent of muscle	structural constituent of ribosome	MF
GO:0008324	cation transmembrane transporter activity	151/3048	498/15332	1.13226e-08	1.10608e-06	1.01978e-06	Cox5a/Atp5pb/Scn4a/Kcnn1/Tomm40/Atp5d/Atp6v1f/Mcoln1/Aqp1/Letm1/Trpv1/Atp5g1/Atp1a2/Atp1a4/Cox4i2/Slc38a3/Slc47a1/Slc41a1/Trpv4/Cox6c/Chrne/Atp5e/Slc12a5/Cox7c/Slc2a4/Atp5g3/Mfsd3/Scn1b/Atp6v1e1/Slc6a8/Kcnmb1/Uqcr11/Hcn2/Slc22a4/Cacng1/Slc25a19/Atp2a3/Cacnb1/Slc25a29/Cyc1/P2rx6/Tfrc/Atp5j/Atp5o/Asic1/Atp6v0c/Cox7a2l/Slc1a1/Atp5b/Atp5a1/Cox8b/Ccdc51/Atp5c1/Slc9a2/Slc9a4/Cnga3/Cacna1s/Atp1b1/Slc28a…	151	0.0495407	18	1	GO:0022857	0.848	102.54	18	cation transmembrane transporter activity	transmembrane transporter activity	MF
GO:0008509	anion transmembrane transporter activity	66/3048	229/15332	0.000693627	0.0225812	0.0208194	Slc22a18/Clcnkb/Lrrc8a/Vdac3/Slc38a3/Slc47a1/Slc25a41/Slc25a11/Slc12a5/Slc25a22/Slc6a8/Vdac1/Gabrg2/Slc25a29/Ank/Slc52a2/Abcc1/Slc26a6/Mpc1/Clic5/Slc37a1/Slc1a1/Slc16a3/Slco3a1/Slco5a1/Slc9a2/Slc9a4/Xpr1/Mpc2/Slc2a8/Slc25a25/Slc25a12/Slc6a9/Slc66a1/Slc9a1/Slc4a2/Gabrd/Slc10a6/Clcn1/Slc6a6/Slco1a4/Slc6a1/Slc25a4/Slc27a1/Slc37a4/Slc25a38/Abcc4/Slc16a8/Clcnka/Ano4/Slc9a3/Clca2/Slc12a9/Asic3/Slc9a8/S…	66	0.0216535	15	1	GO:0022857	0.762	7.33921	15	anion transmembrane transporter activity	transmembrane transporter activity	MF
GO:0009055	electron transfer activity	50/3048	68/15332	1.6436e-21	1.28447e-18	1.18425e-18	Cox5a/Etfb/Ndufs3/Cyba/Sdhb/Cox4i2/Ndufs2/Ndufa2/Cox6c/Cox7c/Ndufs7/Uqcr11/Sdha/Glrx/Ndufs4/Cyc1/Xdh/Ndufv2/Cox7a2l/Ndufb8/Cox8b/Ndufs1/Ndufa10/Ndufc2/Cox6a2/Cox7b/Cox4i1/Fdx1/Cox7a2/Ndufb7/Ndufa13/Ndufv1/Uqcrfs1/Ndufa7/Uqcrq/Sdhc/Ndufs8/Aox1/Uqcrh/ND1/ND2/COX1/COX2/COX3/ND4/ND5/ND6/CYTB/ND4L/Cox7a1	50	0.0164042	31	2	GO:0009055	0.999	1099.21	36	electron transfer activity	electron transfer activity	MF
GO:0010857	calcium-dependent protein kinase activity	12/3048	24/15332	0.000915365	0.0275137	0.0253671	Mapkapk2/Mknk2/Prkch/Camk2a/Prkcq/Pkn3/Pink1/Mapkapk3/Prkd2/Prkca/Pkn1/Prkcg	12	0.00393701	1	2	GO:0009055	0.136	0	1	calcium-dependent protein kinase activity	electron transfer activity	MF
GO:0015075	ion transmembrane transporter activity	198/3048	645/15332	1.66616e-11	2.17018e-09	2.00086e-09	Cox5a/Slc22a18/Atp5pb/S100a6/Scn4a/Kcnn1/Tomm40/Atp5d/Atp6v1f/Mcoln1/Aqp1/Letm1/Trpv1/Atp5g1/Clcnkb/Atp1a2/Atp1a4/Lrrc8a/Vdac3/Cox4i2/Slc38a3/Slc47a1/Slc25a41/Slc41a1/Trpv4/Cox6c/Slc25a11/Chrne/Atp5e/Slc12a5/Cox7c/Slc2a4/Atp5g3/Mfsd3/Slc25a22/Scn1b/Atp6v1e1/Slc6a8/Kcnmb1/Uqcr11/Hcn2/Slc22a4/Vdac1/Gabrg2/Cacng1/Slc25a19/Atp2a3/Cacnb1/Slc25a29/Ank/Cyc1/Slc52a2/P2rx6/Tfrc/Atp5j/Atp5o/Asic1/Abcc1/Slc…	198	0.0649606	9	1	GO:0022857	0.909	164.916	9	ion transmembrane transporter activity	transmembrane transporter activity	MF
GO:0015078	proton transmembrane transporter activity	54/3048	96/15332	3.46481e-15	7.73642e-13	7.13282e-13	Cox5a/Atp5pb/Atp5d/Atp6v1f/Letm1/Atp5g1/Cox4i2/Cox6c/Atp5e/Cox7c/Slc2a4/Atp5g3/Mfsd3/Atp6v1e1/Uqcr11/Cyc1/Atp5j/Atp5o/Atp6v0c/Cox7a2l/Atp5b/Atp5a1/Cox8b/Atp5c1/Slc9a2/Slc9a4/Slc9a1/Cox6a2/Cox7b/Slc25a4/Cox4i1/Cox7a2/Atp6v0b/Atp5h/Slc9a3/Slc9b2/Uqcrfs1/Atp5j2/Atp5l/Atp6v1g1/Atp6v0e2/Slc9a8/Uqcrq/Atp5k/Atp5g2/Uqcrh/COX1/COX2/ATP8/ATP6/COX3/CYTB/Cox7a1/Slc45a4	54	0.0177165	29	1	GO:0022857	0.638	493.94	30	proton transmembrane transporter activity	transmembrane transporter activity	MF
GO:0015252	proton channel activity	14/3048	18/15332	1.989e-07	1.4131e-05	1.30284e-05	Atp5pb/Atp5d/Atp5e/Atp5j/Atp5o/Atp5b/Atp5a1/Atp5c1/Atp5h/Atp5j2/Atp5l/Atp5k/ATP8/ATP6	14	0.00459318	5	1	GO:0022857	0.533	37.8553	9	proton channel activity	transmembrane transporter activity	MF
GO:0015267	channel activity	101/3048	366/15332	0.000197471	0.00752799	0.00694065	Atp5pb/Scn4a/Kcnn1/Tomm40/Atp5d/Bax/Mcoln1/Aqp1/Tomm40l/Trpv1/Atp5g1/Clcnkb/Lrrc8a/Vdac3/Trpv4/Chrne/Atp5e/Atp5g3/Scn1b/Kcnmb1/Hcn2/Vdac1/Gabrg2/Cacng1/Cacnb1/P2rx6/Atp5j/Atp5o/Asic1/Slc26a6/Clic5/Aqp4/Slc1a1/Atp5b/Atp5a1/Tmc6/Ccdc51/Atp5c1/Cnga3/Cacna1s/Trpc4/Kcnc4/Kcnq5/Lrrc38/Kcnq4/Gabrd/Clcn1/Kcnj8/Trpm1/Ryr1/Aqp8/Scnn1b/Stim1/Cngb1/Tmem38a/Hcn4/Clcnka/Scn11a/Atp5h/Cacna1a/Tmem109/Ano4/Grin3b…	101	0.0331365	22	1	GO:0022857	0.849	13.9359	24	channel activity	transmembrane transporter activity	MF
GO:0015291	secondary active transmembrane transporter activity	54/3048	180/15332	0.000739159	0.0231061	0.0213033	Slc22a18/Letm1/Slc38a3/Slc47a1/Slc41a1/Slc25a11/Slc35c2/Slc12a5/Slc2a4/Mfsd3/Slc25a22/Slc6a8/Slc16a10/Slc22a4/Ank/Slc26a6/Slc37a1/Slc15a3/Slc1a1/Slc16a3/Slco3a1/Slco5a1/Slc9a2/Slc9a4/Slc2a8/Slc28a2/Slc6a9/Slc9a1/Slc4a2/Slc10a6/Slc6a6/Slco1a4/Slc6a1/Slc25a4/Slc37a4/Slc16a8/Slc9a3/Mfsd2b/Slc12a9/Slc20a2/Slc16a9/Slc9b2/Mfsd4b1/Slc9a8/Slc26a10/Slc16a11/Slc15a5/Slc35e4/Slc6a7/Slc25a3/Slc17a7/Slc45a4/S…	54	0.0177165	1	1	GO:0022857	0.72	0	1	secondary active transmembrane transporter activity	transmembrane transporter activity	MF
GO:0015318	inorganic molecular entity transmembrane transporter activity	166/3048	549/15332	2.62189e-09	2.73201e-07	2.51885e-07	Cox5a/Atp5pb/Scn4a/Kcnn1/Tomm40/Atp5d/Atp6v1f/Mcoln1/Aqp1/Letm1/Trpv1/Atp5g1/Clcnkb/Atp1a2/Atp1a4/Lrrc8a/Vdac3/Cox4i2/Slc41a1/Trpv4/Cox6c/Slc25a11/Chrne/Atp5e/Slc12a5/Cox7c/Slc2a4/Atp5g3/Mfsd3/Scn1b/Atp6v1e1/Slc6a8/Kcnmb1/Uqcr11/Hcn2/Vdac1/Gabrg2/Cacng1/Atp2a3/Cacnb1/Ank/Cyc1/P2rx6/Tfrc/Atp5j/Atp5o/Asic1/Slc26a6/Clic5/Slc37a1/Atp6v0c/Cox7a2l/Aqp4/Slc1a1/Atp5b/Atp5a1/Cox8b/Tmc6/Ccdc51/Atp5c1/Slc9a…	166	0.0544619	1	1	GO:0022857	0.875	0	0	inorganic molecular entity transmembrane transporter activity	transmembrane transporter activity	MF
GO:0015399	primary active transmembrane transporter activity	78/3048	147/15332	3.00428e-19	1.56523e-16	1.44311e-16	Cox5a/Atp6v1f/Ndufs3/Atp1a2/Atp1a4/Cox4i2/Ndufs2/Ndufa2/Cox6c/Atp5e/Slc12a5/Cox7c/Atp6v1e1/Ndufs7/Uqcr11/Atp2a3/Ndufs4/Cyc1/Abcc1/Slc26a6/Abcg1/Ndufv2/Atp6v0c/Cox7a2l/Tap2/Slc1a1/Ndufb8/Atp5b/Cox8b/Ndufs1/Ndufa10/Atp1b1/Abca2/Slc4a2/Abcb1b/Abcb8/Abcb9/Kcnj8/Ndufc2/Atp2a1/Cox6a2/Cox7b/Abcd1/Cox4i1/Cox7a2/Abcc4/Atp6v0b/Ndufb7/Abca7/Ndufa13/Atp13a2/Tap1/Ndufv1/Uqcrfs1/Atp5l/Atp6v1g1/Atp6v0e2/Slc26a1…	78	0.0255906	1	1	GO:0022857	0.675	0	0	primary active transmembrane transporter activity	transmembrane transporter activity	MF
GO:0015453	oxidoreduction-driven active transmembrane transporter activity	41/3048	49/15332	1.13434e-21	1.28447e-18	1.18425e-18	Cox5a/Ndufs3/Cox4i2/Ndufs2/Ndufa2/Cox6c/Cox7c/Ndufs7/Uqcr11/Ndufs4/Cyc1/Ndufv2/Cox7a2l/Ndufb8/Cox8b/Ndufs1/Ndufa10/Ndufc2/Cox6a2/Cox7b/Cox4i1/Cox7a2/Ndufb7/Ndufa13/Ndufv1/Uqcrfs1/Ndufa7/Uqcrq/Ndufs8/Uqcrh/ND1/ND2/COX1/COX2/COX3/ND4/ND5/ND6/CYTB/ND4L/Cox7a1	41	0.0134514	1	1	GO:0022857	0.57	0	1	oxidoreduction-driven active transmembrane transporter activity	transmembrane transporter activity	MF
GO:0016491	oxidoreductase activity	188/3048	614/15332	7.04139e-11	8.46592e-09	7.8054e-09	Cox5a/Dlat/Sdhd/Gmpr/Ndufa9/Akr1b3/Gstt1/Idh3g/Alkbh7/Etfb/Prdx2/Txn2/Ndufs3/Sqor/Cyba/Sod2/Dus3l/Aldh16a1/Sdhb/Cox4i2/Pdhx/Gfod2/Ndufs2/Ndufa2/Cox6c/Hsd11b1/Cox7c/Acadvl/Fdxr/Mdh2/Cyb561/Ndufs7/Uqcr11/Mdh1/Ltc4s/Ogdh/Cygb/Nos2/Mthfd1/Glrx5/Degs2/Sdha/Glrx/Ndufs4/Hr/Dhrs4/Sdr39u1/Cyc1/Gfus/Msrb2/Ogfod2/Xdh/Ndufv2/Kdm4b/Cox7a2l/Fth1/Aldh3b1/Lao1/Prdx5/Prdx3/Cbr2/Dus1l/Ogfod3/Ndufb8/Cox8b/4833439L1…	188	0.0616798	611	2	GO:0009055	0.623	418.023	614	oxidoreductase activity	electron transfer activity	MF
GO:0016651	oxidoreductase activity, acting on NAD(P)H	32/3048	68/15332	3.90764e-07	2.65549e-05	2.44831e-05	Gmpr/Ndufa9/Ndufs3/Cyba/Ndufs2/Ndufa2/Ndufs7/Ndufs4/Dhrs4/Ndufv2/Ndufb8/Ndufs1/Ndufa10/Cyb5r1/Cyb5rl/Ndufc2/Duox1/Ndufb7/Ndufa13/Ndufv1/Mical2/Ndufa7/Cyb5r2/Ndufs8/ND1/ND2/ND4/ND5/ND6/ND4L/Rnls/Ndufb1	32	0.0104987	11	2	GO:0009055	0.471	50.2082	12	oxidoreductase activity, acting on NAD(P)H	electron transfer activity	MF
GO:0016655	oxidoreductase activity, acting on NAD(P)H, quinone or similar compound as acceptor	22/3048	35/15332	3.37306e-08	2.92894e-06	2.70042e-06	Ndufs3/Ndufs2/Ndufa2/Ndufs7/Ndufs4/Dhrs4/Ndufv2/Ndufb8/Ndufs1/Ndufa10/Ndufc2/Ndufb7/Ndufa13/Ndufv1/Ndufa7/Ndufs8/ND1/ND2/ND4/ND5/ND6/ND4L	22	0.00721785	13	2	GO:0009055	0.441	78.5318	13	oxidoreductase activity, acting on NAD(P)H, quinone or similar compound as acceptor	electron transfer activity	MF
GO:0016675	oxidoreductase activity, acting on a heme group of donors	14/3048	18/15332	1.989e-07	1.4131e-05	1.30284e-05	Cox5a/Cox4i2/Cox6c/Cox7c/Cox7a2l/Cox8b/Cox6a2/Cox7b/Cox4i1/Cox7a2/COX1/COX2/COX3/Cox7a1	14	0.00459318	1	2	GO:0009055	0.416	0	0	oxidoreductase activity, acting on a heme group of donors	electron transfer activity	MF
GO:0016679	oxidoreductase activity, acting on diphenols and related substances as donors	7/3048	8/15332	8.06823e-05	0.00370901	0.00341963	Uqcr11/Cyc1/Cyp1a1/Uqcrfs1/Uqcrq/Uqcrh/CYTB	7	0.00229659	1	2	GO:0009055	0.389	0	1	oxidoreductase activity, acting on diphenols and related substances as donors	electron transfer activity	MF
GO:0016829	lyase activity	55/3048	172/15332	0.000110702	0.00467643	0.00431157	Car4/Ddt/Ggct/Tha1/Cenpv/Chac2/Phykpl/Ltc4s/Auh/Adcy4/Adsl/Aco2/Tpi1/Eci1/Fech/Got1/Poll/Shmt2/Scly/Fh1/Mgst3/Ptges2/Chac1/Fahd2a/Alad/Npr2/Hmgcl/Urod/Park7/Cd38/Sdsl/Tuba8/Me3/Aldoa/Naxd/Polb/Car7/Neil1/Cyp1a1/Me1/Car14/Kyat1/Car8/Ggact/Fahd1/Hmga1/Gucy2g/Tyw1/Eno1b/Aldoart1/Eno3/Aldoart2/Hacd1/Mlycd/Hmga1b	55	0.0180446	157	2	GO:0009055	0.172	27.4519	157	lyase activity	electron transfer activity	MF
GO:0019203	carbohydrate phosphatase activity	7/3048	9/15332	0.000300237	0.0111731	0.0103014	Fbp2/Pfkfb1/Pfkfb4/Pfkfb3/G6pc3/Tigar/Epm2a	7	0.00229659	1	2	GO:0009055	0.135	0	3	carbohydrate phosphatase activity	electron transfer activity	MF
GO:0019829	ATPase-coupled cation transmembrane transporter activity	17/3048	42/15332	0.00173977	0.0445781	0.0411001	Atp6v1f/Atp1a2/Atp1a4/Atp5e/Atp6v1e1/Atp2a3/Atp6v0c/Atp5b/Atp1b1/Kcnj8/Atp2a1/Atp6v0b/Atp5l/Atp6v1g1/Atp6v0e2/Atp1b2/Kcnj11	17	0.00557743	13	1	GO:0022857	0.598	4.68071	13	ATPase-coupled cation transmembrane transporter activity	transmembrane transporter activity	MF
GO:0022803	passive transmembrane transporter activity	101/3048	366/15332	0.000197471	0.00752799	0.00694065	Atp5pb/Scn4a/Kcnn1/Tomm40/Atp5d/Bax/Mcoln1/Aqp1/Tomm40l/Trpv1/Atp5g1/Clcnkb/Lrrc8a/Vdac3/Trpv4/Chrne/Atp5e/Atp5g3/Scn1b/Kcnmb1/Hcn2/Vdac1/Gabrg2/Cacng1/Cacnb1/P2rx6/Atp5j/Atp5o/Asic1/Slc26a6/Clic5/Aqp4/Slc1a1/Atp5b/Atp5a1/Tmc6/Ccdc51/Atp5c1/Cnga3/Cacna1s/Trpc4/Kcnc4/Kcnq5/Lrrc38/Kcnq4/Gabrd/Clcn1/Kcnj8/Trpm1/Ryr1/Aqp8/Scnn1b/Stim1/Cngb1/Tmem38a/Hcn4/Clcnka/Scn11a/Atp5h/Cacna1a/Tmem109/Ano4/Grin3b…	101	0.0331365	1	1	GO:0022857	0.849	0	0	passive transmembrane transporter activity	transmembrane transporter activity	MF
GO:0022804	active transmembrane transporter activity	128/3048	314/15332	8.65126e-18	2.70438e-15	2.49338e-15	Cox5a/Slc22a18/Atp6v1f/Letm1/Ndufs3/Atp1a2/Atp1a4/Cox4i2/Slc38a3/Slc47a1/Slc41a1/Ndufs2/Ndufa2/Cox6c/Slc25a11/Atp5e/Slc35c2/Slc12a5/Cox7c/Slc2a4/Mfsd3/Slc25a22/Atp6v1e1/Slc6a8/Slc16a10/Ndufs7/Uqcr11/Slc22a4/Atp2a3/Ndufs4/Ank/Cyc1/Abcc1/Slc26a6/Abcg1/Slc37a1/Ndufv2/Atp6v0c/Cox7a2l/Tap2/Slc15a3/Slc1a1/Slc16a3/Ndufb8/Atp5b/Cox8b/Slco3a1/Slco5a1/Ndufs1/Slc9a2/Slc9a4/Ndufa10/Atp1b1/Slc2a8/Abca2/Slc28a…	128	0.0419948	1	1	GO:0022857	0.763	0	0	active transmembrane transporter activity	transmembrane transporter activity	MF
GO:0022853	active ion transmembrane transporter activity	70/3048	187/15332	1.71157e-08	1.57364e-06	1.45086e-06	Cox5a/Atp6v1f/Letm1/Atp1a2/Atp1a4/Cox4i2/Slc41a1/Cox6c/Atp5e/Slc12a5/Cox7c/Slc2a4/Mfsd3/Atp6v1e1/Slc6a8/Uqcr11/Slc22a4/Atp2a3/Cyc1/Slc26a6/Slc37a1/Atp6v0c/Cox7a2l/Slc1a1/Atp5b/Cox8b/Slco3a1/Slco5a1/Slc9a2/Slc9a4/Atp1b1/Slc28a2/Slc6a9/Slc9a1/Slc4a2/Slc10a6/Slc6a6/Slco1a4/Kcnj8/Slc6a1/Atp2a1/Cox6a2/Cox7b/Slc25a4/Cox4i1/Slc37a4/Cox7a2/Atp6v0b/Slc9a3/Slc12a9/Slc9b2/Uqcrfs1/Atp5l/Atp6v1g1/Atp6v0e2/Slc…	70	0.0229659	1	1	GO:0022857	0.715	0	0	active ion transmembrane transporter activity	transmembrane transporter activity	MF
GO:0022857	transmembrane transporter activity	272/3048	847/15332	3.08964e-18	1.20728e-15	1.11308e-15	Cox5a/Slc22a18/Atp5pb/S100a6/Scn4a/Kcnn1/Tomm40/Atp5d/Bax/Atp6v1f/Mcoln1/Aqp1/Letm1/Ndufs3/Tomm40l/Trpv1/Atp5g1/Clcnkb/Atp1a2/Atp1a4/Lrrc8a/Vdac3/Cox4i2/Slc38a3/Slc47a1/Slc25a41/Slc41a1/Ndufs2/Timm23/Trpv4/Ndufa2/Cox6c/Slc25a11/Chrne/Atp5e/Slc35c2/Slc12a5/Cox7c/Slc2a4/Atp5g3/Mfsd3/Slc25a22/Scn1b/Atp6v1e1/Slc6a8/Slc16a10/Ndufs7/Kcnmb1/Uqcr11/Hcn2/Slc22a4/Vdac1/Gabrg2/Cacng1/Slc25a19/Atp2a3/Spns3/T…	272	0.0892388	196	1	GO:0022857	0.955	1174.66	198	transmembrane transporter activity	transmembrane transporter activity	MF
GO:0022890	inorganic cation transmembrane transporter activity	137/3048	453/15332	6.44724e-08	5.03852e-06	4.64541e-06	Cox5a/Atp5pb/Scn4a/Kcnn1/Tomm40/Atp5d/Atp6v1f/Mcoln1/Aqp1/Letm1/Trpv1/Atp5g1/Atp1a2/Atp1a4/Cox4i2/Slc41a1/Trpv4/Cox6c/Chrne/Atp5e/Slc12a5/Cox7c/Slc2a4/Atp5g3/Mfsd3/Scn1b/Atp6v1e1/Slc6a8/Kcnmb1/Uqcr11/Hcn2/Cacng1/Atp2a3/Cacnb1/Cyc1/P2rx6/Tfrc/Atp5j/Atp5o/Asic1/Atp6v0c/Cox7a2l/Slc1a1/Atp5b/Atp5a1/Cox8b/Ccdc51/Atp5c1/Slc9a2/Slc9a4/Cnga3/Cacna1s/Atp1b1/Slc28a2/Trpc4/Kcnc4/Kcnq5/Slc6a9/Lrrc38/Kcnq4/Ni…	137	0.0449475	6	1	GO:0022857	0.832	50.2868	8	inorganic cation transmembrane transporter activity	transmembrane transporter activity	MF
GO:0023026	MHC class II protein complex binding	7/3048	10/15332	0.000828184	0.0253814	0.0234011	Cd74/H2-Aa/H2-DMb2/H2-DMa/H2-Eb1/H2-Ab1/H2-DMb1	7	0.00229659	13	8	GO:0023026	1	6.52926	18	MHC class II protein complex binding	MHC class II protein complex binding	MF
GO:0030881	beta-2-microglobulin binding	9/3048	13/15332	0.000156896	0.00645336	0.00594986	Fcgrt/Hfe/H2-M3/H2-Q4/H2-Q7/H2-K1/H2-T23/H2-Q6/H2-D1	9	0.00295276	26	4	GO:0046978	0.126	15.6292	26	beta-2-microglobulin binding	TAP1 binding	MF
GO:0031432	titin binding	8/3048	12/15332	0.000553633	0.0184112	0.0169748	Tcap/Calm3/Ankrd2/Trim63/Actn2/Obscn/Ankrd23/Capn3	8	0.00262467	12	4	GO:0046978	0.122	7.47941	14	titin binding	TAP1 binding	MF
GO:0042288	MHC class I protein binding	13/3048	28/15332	0.00135574	0.0385276	0.0355216	H2-M3/Tap2/Atp5b/Atp5a1/Abcb9/H2-Q4/Tap1/Mfsd6/H2-Q7/H2-K1/H2-T23/H2-Q6/H2-D1	13	0.00426509	43	4	GO:0046978	0.131	7.52255	47	MHC class I protein binding	TAP1 binding	MF
GO:0042605	peptide antigen binding	14/3048	19/15332	6.16651e-07	4.01594e-05	3.70261e-05	H2-M3/Tap2/H2-Q4/H2-Aa/Tap1/H2-T24/H2-Q7/H2-Eb1/H2-K1/H2-T23/H2-Q6/H2-D1/H2-Ab1/H2-T10	14	0.00459318	56	3	GO:0042605	0.999	77.7967	82	peptide antigen binding	peptide antigen binding	MF
GO:0042626	ATPase-coupled transmembrane transporter activity	37/3048	98/15332	3.06292e-05	0.00159578	0.00147128	Atp6v1f/Atp1a2/Atp1a4/Atp5e/Slc12a5/Atp6v1e1/Atp2a3/Abcc1/Slc26a6/Abcg1/Atp6v0c/Tap2/Slc1a1/Atp5b/Atp1b1/Abca2/Slc4a2/Abcb1b/Abcb8/Abcb9/Kcnj8/Atp2a1/Abcd1/Abcc4/Atp6v0b/Abca7/Atp13a2/Tap1/Atp5l/Atp6v1g1/Atp6v0e2/Slc26a10/Abcb1a/Atp1b2/Abcb4/Abcd2/Kcnj11	37	0.0121391	54	1	GO:0022857	0.658	31.2072	69	ATPase-coupled transmembrane transporter activity	transmembrane transporter activity	MF
GO:0042805	actinin binding	16/3048	38/15332	0.00143908	0.0401657	0.037032	Mypn/Adora2a/Pdlim7/Ldb3/Pdlim2/Myot/Rela/Xirp2/Pdlim3/Micall2/Rara/Kcna5/Nrap/Synpo2/Ttn/Pdlim1	16	0.00524934	15	4	GO:0046978	0.133	5.27858	17	actinin binding	TAP1 binding	MF
GO:0043531	ADP binding	16/3048	36/15332	0.000707921	0.0225812	0.0208194	Myo18a/Ppp5c/Ruvbl2/Myh9/Abcg1/Tap2/Atp5b/Atp5a1/Coq8a/Abcd1/Pkm/Tap1/Lonp1/Gck/H1f4/Pgk1	16	0.00524934	39	7	GO:0051287	0.401	9.92879	42	ADP binding	NAD binding	MF
GO:0046933	proton-transporting ATP synthase activity, rotational mechanism	14/3048	15/15332	1.7978e-09	2.00711e-07	1.85052e-07	Atp5pb/Atp5d/Atp5e/Atp5j/Atp5o/Atp5b/Atp5a1/Atp5c1/Atp5h/Atp5j2/Atp5l/Atp5k/ATP8/ATP6	14	0.00459318	15	1	GO:0022857	0.514	121.471	21	proton-transporting ATP synthase activity, rotational mechanism	transmembrane transporter activity	MF
GO:0046977	TAP binding	11/3048	14/15332	3.77187e-06	0.000226747	0.000209056	H2-M3/Tapbp/Tap2/Abcb9/H2-Q4/Tap1/H2-Q7/H2-K1/H2-T23/H2-Q6/H2-D1	11	0.00360892	4	4	GO:0046978	0.956	18.4129	3	TAP binding	TAP1 binding	MF
GO:0046978	TAP1 binding	11/3048	14/15332	3.77187e-06	0.000226747	0.000209056	H2-M3/Tapbp/Tap2/Abcb9/H2-Q4/Tap1/H2-Q7/H2-K1/H2-T23/H2-Q6/H2-D1	11	0.00360892	27	4	GO:0046978	1	43.7756	29	TAP1 binding	TAP1 binding	MF
GO:0046979	TAP2 binding	10/3048	13/15332	1.50293e-05	0.000810027	0.000746828	H2-M3/Tapbp/Tap2/H2-Q4/Tap1/H2-Q7/H2-K1/H2-T23/H2-Q6/H2-D1	10	0.00328084	26	4	GO:0046978	0.908	31.1388	25	TAP2 binding	TAP1 binding	MF
GO:0050136	NADH dehydrogenase (quinone) activity	21/3048	22/15332	3.12103e-14	4.87816e-12	4.49756e-12	Ndufs3/Ndufs2/Ndufa2/Ndufs7/Ndufs4/Ndufv2/Ndufb8/Ndufs1/Ndufa10/Ndufc2/Ndufb7/Ndufa13/Ndufv1/Ndufa7/Ndufs8/ND1/ND2/ND4/ND5/ND6/ND4L	21	0.00688976	1	2	GO:0009055	0.425	0	0	NADH dehydrogenase (quinone) activity	electron transfer activity	MF
GO:0050308	sugar-phosphatase activity	6/3048	8/15332	0.00118669	0.0343479	0.0316681	Fbp2/Pfkfb1/Pfkfb4/Pfkfb3/G6pc3/Tigar	6	0.0019685	1	2	GO:0009055	0.134	0	0	sugar-phosphatase activity	electron transfer activity	MF
GO:0051287	NAD binding	24/3048	61/15332	0.000357087	0.0125594	0.0115795	Idh3g/Ndufs2/Sirt2/Mdh1/Sirt7/Sirt3/Sord/Bdh2/Aldh2/Sirt4/Me3/Idh3a/Me1/Grhpr/Ctbp1/Ndufv1/Htatip2/Nudt6/Aldh1a1/Sirt5/Gapdh/Ldha/Aox1/Adh1	24	0.00787402	49	7	GO:0051287	0.999	14.0647	49	NAD binding	NAD binding	MF
GO:0051371	muscle alpha-actinin binding	9/3048	14/15332	0.000361596	0.0125594	0.0115795	Mypn/Pdlim7/Ldb3/Pdlim2/Pdlim3/Nrap/Synpo2/Ttn/Pdlim1	9	0.00295276	14	4	GO:0046978	0.124	9.53732	19	muscle alpha-actinin binding	TAP1 binding	MF
GO:0051393	alpha-actinin binding	14/3048	29/15332	0.000545223	0.0184112	0.0169748	Mypn/Adora2a/Pdlim7/Ldb3/Pdlim2/Myot/Xirp2/Pdlim3/Rara/Kcna5/Nrap/Synpo2/Ttn/Pdlim1	14	0.00459318	21	4	GO:0046978	0.13	9.16382	21	alpha-actinin binding	TAP1 binding	MF
GO:0051536	iron-sulfur cluster binding	27/3048	67/15332	9.70864e-05	0.00421517	0.00388629	Ciao3/Sdhb/Ndufs2/Ndufs7/Glrx5/Aco2/Xdh/Ndufv2/Fech/Iscu/Ndufs1/Nfs1/Cisd2/Nfu1/Fdx1/Cisd1/Ndufv1/Uqcrfs1/Nubp2/Isca1/Bola2/Tyw1/Fxn/Ndufs8/Aox1/AK157302/Cisd3	27	0.00885827	65	5	GO:0051537	0.887	23.5498	66	iron-sulfur cluster binding	2 iron, 2 sulfur cluster binding	MF
GO:0051537	2 iron, 2 sulfur cluster binding	16/3048	26/15332	3.92848e-06	0.000227415	0.000209672	Sdhb/Glrx5/Xdh/Ndufv2/Fech/Iscu/Ndufs1/Cisd2/Fdx1/Cisd1/Uqcrfs1/Isca1/Fxn/Aox1/AK157302/Cisd3	16	0.00524934	26	5	GO:0051537	1	43.2439	28	2 iron, 2 sulfur cluster binding	2 iron, 2 sulfur cluster binding	MF
GO:0051540	metal cluster binding	27/3048	67/15332	9.70864e-05	0.00421517	0.00388629	Ciao3/Sdhb/Ndufs2/Ndufs7/Glrx5/Aco2/Xdh/Ndufv2/Fech/Iscu/Ndufs1/Nfs1/Cisd2/Nfu1/Fdx1/Cisd1/Ndufv1/Uqcrfs1/Nubp2/Isca1/Bola2/Tyw1/Fxn/Ndufs8/Aox1/AK157302/Cisd3	27	0.00885827	1	5	GO:0051537	0.887	0	0	metal cluster binding	2 iron, 2 sulfur cluster binding	MF
GO:0090554	phosphatidylcholine floppase activity	5/3048	6/15332	0.00155075	0.0417901	0.0385296	Abcg1/Abcb1b/Abca7/Abcb1a/Abcb4	5	0.00164042	6	1	GO:0022857	0.478	3.40692	12	phosphatidylcholine floppase activity	transmembrane transporter activity	MF
GO:0140328	floppase activity	6/3048	7/15332	0.000357183	0.0125594	0.0115795	Abcg1/Abca2/Abcb1b/Abca7/Abcb1a/Abcb4	6	0.0019685	5	1	GO:0022857	0.517	5.81637	6	floppase activity	transmembrane transporter activity	MF
