# Supplementary material for: Transcriptomic characterization of postnatal muscle maturation
Source: Dis Model Mech. 2025 Mar 3;18(2):DMM052098. doi: 10.1242/dmm.052098 (PMC11911633; doi:10.1242/dmm.052098)
Supplement: Table S4. Enrichment analysis of downregulated genes during early muscle maturation [file dmm-18-052098-TableS4.xlsx]

## Sheet: Summary
Supplementary Table S1. Differential expression analysis of early muscle maturation
Supplementary Table S2. Differential expression analysis of late muscle maturation
Supplementary Table S3. Enrichment analysis of upregulated genes during early muscle maturation
Supplementary Table S4. Enrichment analysis of downregulated genes during early muscle maturation
Supplementary Table S5. Enrichment analysis of upregulated genes during late muscle maturation
Supplementary Table S6. Enrichment analysis of downregulated genes during late muscle maturation
Supplementary Table S7. Enrichment analysis of alternatively spliced genes during early muscle maturation
Supplementary Table S8. Enrichment analysis of alternatively spliced genes during late muscle maturation
Supplementary Table S9. Evaluation of DE and AS in genes associated to the RNA splicing GO term
Supplementary Table S10. Enrichment analysis of DE-specific genes
Supplementary Table S11. Enrichment analysis of AS-specific genes
Supplementary Table S12. Enrichment analysis of genes affected by DE and AS
Supplementary Table S13. Number of AS events detected in myopathy-associated genes during early and late skeletal muscle maturation

## Sheet: Table S4
Supplementary Table S4. Enrichment analysis of downregulated genes during early muscle maturation
ID	Description	GeneRatio	BgRatio	pvalue	p.adjust	qvalue	geneID	Count	gene_ratio_score	term_size	cluster	parent	parentSimScore	score	size	term	parentTerm	ont
GO:0000003	reproduction	369/3511	1161/15511	5.2948e-14	6.11095e-11	5.58462e-11	Rnf17/Pparg/Dbh/Gmcl1/Sp1/Cyp51/Dlx3/Septin7/Ccne1/Hsf2bp/Clgn/Axl/Pafah1b2/Plag1/Atp8b3/Syce2/Fancl/Cacna1e/Ptpn6/Cd44/Corin/Prlr/Msh6/Pafah1b3/Prkaca/Igf1r/Cdc20/Msh5/Tgfbr1/Rad51c/Bmp7/Tex15/Tex11/Tex14/Wnt2/Retn/Mov10l1/Zfp318/Wt1/Sulf1/Top2b/Dnah1/Lhx9/Ahr/Fbxo5/Hey2/Rspo3/Igf1/Sycp3/Sirt1/Sgpl1/Egfr/Lgr5/E2f7/Havcr2/Pttg1/Hormad2/Myocd/P2rx1/Slc6a4/Top2a/Npas3/Esr2/4930447C04Rik/Hif1a/Zfp36…	369	0.105098	2	1	GO:0051321	0.808	72.3116	2	reproduction	meiotic cell cycle	BP
GO:0000070	mitotic sister chromatid segregation	69/3511	153/15511	5.7104e-10	2.42812e-07	2.21899e-07	Spag5/Cdc20/Tex14/Ncapg/Cdc6/Birc5/Fbxo5/Pttg1/Cdc27/Aurkb/Xrcc3/Trip13/Slf1/Cenpk/Rb1/Rad21/Dscc1/Smc1b/Racgap1/Sgo1/Ndc80/Cdc23/Cep192/Incenp/Cdca5/Smc5/Smc3/Sgo2a/Nek2/Nuf2/Kif18a/Nusap1/Knstrn/Bub1/Chmp4c/Dsn1/Smc2/Kif2c/Cdca8/Pds5a/Cenpc1/Kntc1/Mad2l1/Kif22/Tnks/Kif23/Zwilch/Eml4/Pds5b/Smc4/Ncaph/Slf2/Tacc3/Ttk/Prc1/Hnrnpu/Bub1b/Mis12/Ccnb1/Kif14/Ncapg2/Cenpe/Phf13/Haspin/Gen1/Nsl1/Psrc1/Spd…	69	0.0196525	34	2	GO:0007059	0.915	154.295	37	mitotic sister chromatid segregation	chromosome segregation	BP
GO:0000226	microtubule cytoskeleton organization	164/3511	569/15511	0.000275388	0.0115278	0.0105349	Fer/Spag5/Bicd1/Kif20a/Spc25/Cdc20/Kif11/Map2/Tubb1/Brca1/Birc5/Kif3a/Chd3/Trim37/Dnah1/Fbxo5/Tube1/Cep290/Sirt1/Nav3/Mdm1/Xpo1/Ska2/Aurkb/Xrcc3/Cep72/Kif2a/Fgf10/Ska3/Nefm/Nefl/Bora/Dnah5/Racgap1/Rttn/Sgo1/Ndc80/Cep192/Incenp/Smc3/Hdgfl3/Cdk2/Plk4/Stag2/Snca/Nek2/Nuf2/Kif18a/Map1a/Nusap1/Knstrn/Tpx2/Chmp4c/Ccdc39/Spag17/Gpsm2/Ubxn2b/Fmn2/Kif24/Dock7/Hook1/Kif2c/Stil/Stmn1/Rnf4/Crmp1/Cenpa/Mad2l1…	164	0.0467103	140	19	GO:0000226	0.992	18.5649	170	microtubule cytoskeleton organization	microtubule cytoskeleton organization	BP
GO:0000278	mitotic cell cycle	248/3511	793/15511	5.3251e-09	1.79256e-06	1.63817e-06	Cdc45/Ccnd2/Foxm1/Septin7/Spag5/Ccne1/Dbf4/Kif20a/Ptpn6/Bid/Spc25/Igf1r/Cdc20/Pola1/Pole/Rad51c/Fzd3/Bmp7/Tex14/Kif11/Rpa3/Eps8/Ncapg/Tubb1/Brca1/Cdc6/Atad5/Crlf3/Birc5/Fbxo5/Tube1/Cdk1/Myb/Igf1/Sycp3/Sirt1/Egfr/E2f7/Pttg1/Ska2/Id2/Cdc27/Aurkb/Myh10/Zfp36l1/Xrcc3/Ptch1/Trip13/Slf1/Tert/Kif2a/Cenpk/Fgf10/Ska3/Bora/Rb1/Rad21/Mtbp/Dscc1/Smc1b/Mcm4/Donson/Wnt10b/Racgap1/Cdkn1a/Sgo1/Ndc80/Cdc23/Aif1/C…	248	0.0706351	112	4	GO:0007049	0.862	155.817	126	mitotic cell cycle	cell cycle	BP
GO:0000280	nuclear division	161/3511	394/15511	2.02141e-16	1.56329e-12	1.42864e-12	Spag5/Ccne1/Hsf2bp/Syce2/Igf1r/Cdc20/Msh5/Rad51c/Bmp7/Tex15/Tex11/Tex14/Kif11/Mov10l1/Eps8/Ncapg/Top2b/Cdc6/Birc5/Fbxo5/Igf1/Sycp3/Pttg1/Hormad2/Cdc27/Aurkb/Top2a/4930447C04Rik/Xrcc3/Spin1/Trip13/Slf1/Kif2a/Cenpk/Ddx4/Bora/Rb1/Rad21/Mtbp/Dscc1/Dmc1/Smc1b/Racgap1/Sgo1/Ndc80/Meiob/Cdc23/Cep192/Incenp/Cdca5/Kif20b/Dmrt1/Smc5/Smc3/Syce1/Stag2/Mybl1/Terf1/Sgo2a/Actr3/Nek2/Suv39h2/Nuf2/Mastl/Kif18a/Nus…	161	0.0458559	1	9	GO:0051965	0.334	0	0	nuclear division	positive regulation of synapse assembly	BP
GO:0000724	double-strand break repair via homologous recombination	48/3511	128/15511	9.84923e-05	0.00552583	0.00504989	Cdc45/Rad51c/Tex15/Rpa3/Brca1/Smc6/Xrcc3/Rad21/Dmc1/Mcm4/Smchd1/Meiob/Smc5/Nabp1/Mcm6/Nucks1/Rad51/Mcm8/Rad54l/Cdc7/Rad51ap1/Blm/Wrn/Gins2/Chek1/Cgas/Rfwd3/Polq/Parpbp/Fignl1/Rif1/Brca2/Rbbp8/Mcm3/Spidr/Radx/Trp53bp1/Klhl15/Palb2/Mms22l/Fancb/Gen1/Fancm/Mcm9/Rad51b/Usp51/Aunip/Rad54b	48	0.0136713	78	10	GO:0006260	0.262	22.2051	122	double-strand break repair via homologous recombination	DNA replication	BP
GO:0000725	recombinational repair	48/3511	130/15511	0.000152491	0.00746998	0.00682659	Cdc45/Rad51c/Tex15/Rpa3/Brca1/Smc6/Xrcc3/Rad21/Dmc1/Mcm4/Smchd1/Meiob/Smc5/Nabp1/Mcm6/Nucks1/Rad51/Mcm8/Rad54l/Cdc7/Rad51ap1/Blm/Wrn/Gins2/Chek1/Cgas/Rfwd3/Polq/Parpbp/Fignl1/Rif1/Brca2/Rbbp8/Mcm3/Spidr/Radx/Trp53bp1/Klhl15/Palb2/Mms22l/Fancb/Gen1/Fancm/Mcm9/Rad51b/Usp51/Aunip/Rad54b	48	0.0136713	3	10	GO:0006260	0.263	4.96877	4	recombinational repair	DNA replication	BP
GO:0000819	sister chromatid segregation	80/3511	180/15511	6.07032e-11	3.06513e-08	2.80114e-08	Spag5/Cdc20/Rad51c/Tex14/Ncapg/Top2b/Cdc6/Birc5/Fbxo5/Sycp3/Pttg1/Hormad2/Cdc27/Aurkb/Top2a/Xrcc3/Trip13/Slf1/Cenpk/Esco2/Rb1/Rad21/Dscc1/Smc1b/Racgap1/Sgo1/Ndc80/Cdc23/Cep192/Incenp/Cdca5/Smc5/Smc3/Stag2/Sgo2a/Nek2/Nuf2/Kif18a/Nusap1/Knstrn/Bub1/Chmp4c/Dsn1/Smc2/Kif2c/Cdca8/Pds5a/Cenpc1/Kntc1/Mad2l1/Kif22/Tnks/Kif23/Zwilch/Eml4/Pds5b/Smc4/Ncaph/Ddx11/Slf2/Stag3/Stag1/Tacc3/Ttk/Prc1/Hnrnpu/Bub1b/…	80	0.0227855	3	2	GO:0007059	0.934	62.0204	3	sister chromatid segregation	chromosome segregation	BP
GO:0000902	cell morphogenesis	300/3511	1012/15511	5.24852e-08	1.21151e-05	1.10716e-05	Ngfr/Fer/Bcl11a/Ccl3/Smo/Septin7/Axl/Efna2/Hck/Il7r/Etv1/Ptpn6/Crabp2/Cd44/Igf1r/Ephb3/Fbln1/Fzd3/Bmp7/Prox1/Igf2bp1/Stc1/Map2/Xk/Eps8/Rnd3/Top2b/Kif3a/Ahr/Wasf1/Epb41l2/Egfr/Cyfip2/Nrcam/Lratd1/Id2/Itgb3/Myh10/Net1/Hsp90aa1/Hecw1/Gli3/Carmil1/Ptch1/Rhobtb3/Hexb/Emb/Cnmd/Olfm4/Nefm/Nefl/Rb1/Gdnf/Dab2/Sema5a/Ctnnd2/Grhl2/Cdh10/Matn2/Has2/Nckap1l/Alcam/Boc/Pak2/Chodl/Robo1/Arl13b/Larp4/Epb42/Nfatc4…	300	0.0854457	103	5	GO:0009887	0.672	112.038	110	cell morphogenesis	animal organ morphogenesis	BP
GO:0000904	cell morphogenesis involved in differentiation	216/3511	729/15511	4.33318e-06	0.000443137	0.000404969	Ngfr/Fer/Bcl11a/Smo/Septin7/Axl/Efna2/Etv1/Ptpn6/Crabp2/Igf1r/Ephb3/Fbln1/Fzd3/Bmp7/Prox1/Igf2bp1/Stc1/Map2/Xk/Top2b/Nrcam/Id2/Itgb3/Myh10/Net1/Hsp90aa1/Hecw1/Gli3/Carmil1/Ptch1/Emb/Cnmd/Olfm4/Nefm/Nefl/Rb1/Gdnf/Dab2/Sema5a/Ctnnd2/Grhl2/Matn2/Has2/Alcam/Boc/Pak2/Chodl/Robo1/Arl13b/Nfatc4/Tiam2/Cdh2/Lpxn/Bhlhe22/Sema4g/Rnf165/Farp1/Nptx1/Hprt/Myo5b/Raph1/Tmeff2/Fn1/Epha4/Actr3/Epb41l5/Lmx1a/Tnn/It…	216	0.0615209	11	5	GO:0009887	0.648	26.966	10	cell morphogenesis involved in differentiation	animal organ morphogenesis	BP
GO:0001501	skeletal system development	147/3511	497/15511	0.000157833	0.0075901	0.00693636	Fgf6/Myf5/Mmp14/Sp1/Ncan/Ptpn6/Ccn4/Sulf2/Tgfbr1/Twist2/Fgfrl1/Bmp7/Alx3/Stc1/Sulf1/Pcgf2/Epyc/Igf1/Sgpl1/Meis1/Efemp1/Prpsap2/Mboat2/Hif1a/Gli3/Tfap2a/Hapln1/Vcan/Hexb/Fst/Fgf9/Tnfsf11/Cnmd/Rb1/Grhl2/Has2/Col2a1/Bbx/Snai2/Runx1/Wnt10b/Cbs/Lox/Smad2/Fbn2/Pcsk5/Rbp4/Itgb8/Rdh10/Col5a2/Cfh/Ptprc/Hsd17b7/Hoxd8/Atf2/Sp3/Fbn1/Rassf2/Otor/Ift80/Serp1/Shox2/Notch2/Col11a1/Sfrp2/Pdgfc/Thbs3/Ctsk/Mmp16/Us…	147	0.0418684	116	5	GO:0009887	0.409	21.3596	135	skeletal system development	animal organ morphogenesis	BP
GO:0001503	ossification	124/3511	377/15511	2.49878e-06	0.000292574	0.000267375	Fgf23/Myf5/Pparg/Mmp14/Sp1/Sost/Smo/Prkd1/Ccn4/Prkaca/Twist2/Fhl2/Bmp7/Stc1/Ahr/Gdpd2/Fbxo5/Igf1/Igfbp3/Id2/Hif1a/Smoc1/Gli3/Tfap2a/Aspn/Ptch1/Fgf9/Tnfsf11/Cnmd/Col2a1/Snai2/Runx1/Wnt10b/Cbs/Lox/Fbn2/Tcf7l2/Ifitm1/Il6/Ccr1/Tnfrsf11a/Ddr2/Tnn/Sp3/Gfra4/Rassf2/Ift80/Shox2/Sfrp2/Thbs3/Mmp16/Hemgn/Rest/Tgfbr3/Spp1/Ibsp/Bmp3/Ptn/Tacr1/Calca/Fgfr2/Gata1/Chrdl1/Gpm6b/Sfrp1/Ptgs2/Ltf/Chsy1/Bmp8a/Glis1/Ce…	124	0.0353176	105	6	GO:0050877	0.257	58.1163	108	ossification	nervous system process	BP
GO:0001649	osteoblast differentiation	64/3511	196/15511	0.000776529	0.0244108	0.0223083	Fgf23/Pparg/Smo/Prkd1/Ccn4/Prkaca/Twist2/Fhl2/Bmp7/Ahr/Gdpd2/Fbxo5/Igf1/Igfbp3/Id2/Smoc1/Gli3/Ptch1/Fgf9/Snai2/Wnt10b/Lox/Fbn2/Ifitm1/Il6/Ddr2/Tnn/Rassf2/Ift80/Shox2/Sfrp2/Hemgn/Rest/Tgfbr3/Spp1/Bmp3/Sfrp1/Ltf/Bmp8a/Glis1/Cebpa/Fignl1/Twist1/Rorb/Fgf2/Hand2/Fndc3b/Cdk6/Suco/Sh3pxd2b/Dlk1/Npnt/Gli2/Ranbp3l/Igf2/Cited1/Rspo2/Bmpr1b/Cthrc1/Nell1/Sp7/Sox11/Sox2/Grem1	64	0.0182284	80	6	GO:0050877	0.236	11.3928	97	osteoblast differentiation	nervous system process	BP
GO:0001654	eye development	113/3511	333/15511	1.29669e-06	0.000168967	0.000154414	Myf5/Grm6/Sp1/Rcn1/Tgfbr1/Twist2/Bmp7/Prox1/Aldh1a3/Wt1/Ikzf1/Ahr/Kera/Cep290/Ahi1/Egfr/Meis1/Mdm1/Myh10/Hif1a/Smoc1/Gli3/Tfap2a/Lpcat1/Fgf10/Slc4a7/Fgf9/Grhl2/Nectin3/Man2a1/Cyp1b1/C3/Celf4/Rbp4/Bhlhe22/Hps1/Mip/Rdh10/Col5a2/Cfh/Zeb2/Sp3/Meis2/Spred1/Notch2/Olfm3/Ephb2/Hdac1/Pds5a/Pdgfra/Foxp2/Ptn/Fgfr2/Tub/Rpgr/Chrdl1/Dcx/Gpm6a/Tenm3/Irx5/Tmem231/Lctl/Lama1/Pds5b/Lif/Impg2/Twist1/Rorb/Frem2/Fgf…	113	0.0321846	46	5	GO:0009887	0.504	54.4796	54	eye development	animal organ morphogenesis	BP
GO:0001655	urogenital system development	113/3511	334/15511	1.52932e-06	0.000193052	0.000176425	Irx2/Smo/Plag1/Cd44/Prlr/Nid1/Igf1r/Ephb3/Sulf2/Tgfbr1/Bmp7/Klhl3/Bicc1/Wt1/Sulf1/Kif3a/Ahr/Cep290/Ahi1/Igf1/Sgpl1/Lgr5/Myocd/Id2/Itgb3/Esr2/Gli3/Tfap2a/Ptch1/Vcan/Fgf10/Gdnf/Eaf2/Adipoq/Robo1/Ptk7/Smad2/Pcsk5/Rbp4/Plce1/Hells/Maged1/Rdh10/Tfap2b/Cxcr2/Epha4/Cfh/Cenpf/Itga8/Hc/Fbn1/Bcl2l11/Wnt2b/Notch2/Epha7/Tnc/Nfia/Ephb2/Pds5a/Pdgfra/Spp1/Anxa4/Fgfr2/Sfrp1/Slit2/Nek1/Bmper/Tbx18/Nphp3/Lif/Tipar…	113	0.0321846	17	5	GO:0009887	0.404	39.0876	20	urogenital system development	animal organ morphogenesis	BP
GO:0001656	metanephros development	35/3511	77/15511	7.72826e-06	0.000726007	0.000663476	Irx2/Smo/Bmp7/Wt1/Id2/Gli3/Tfap2a/Ptch1/Fgf10/Gdnf/Adipoq/Rdh10/Tfap2b/Cxcr2/Itga8/Fbn1/Pds5a/Pdgfra/Slit2/Lif/Fras1/Hoxd11/Greb1l/Fmn1/Fat4/Osr1/Cited1/Gdf6/Robo2/Aph1c/Gpc3/Bcl2/Agtr2/Grem1/Foxd1	35	0.00996867	40	5	GO:0009887	0.446	36.3491	47	metanephros development	animal organ morphogenesis	BP
GO:0001822	kidney development	95/3511	283/15511	1.449e-05	0.00124537	0.00113811	Irx2/Smo/Cd44/Nid1/Sulf2/Tgfbr1/Bmp7/Klhl3/Bicc1/Wt1/Sulf1/Kif3a/Ahr/Cep290/Ahi1/Sgpl1/Id2/Itgb3/Gli3/Tfap2a/Ptch1/Vcan/Fgf10/Gdnf/Adipoq/Robo1/Ptk7/Smad2/Pcsk5/Plce1/Maged1/Rdh10/Tfap2b/Cxcr2/Epha4/Cfh/Cenpf/Itga8/Hc/Fbn1/Bcl2l11/Wnt2b/Notch2/Epha7/Pds5a/Pdgfra/Spp1/Anxa4/Fgfr2/Sfrp1/Slit2/Nek1/Bmper/Nphp3/Lif/Tiparp/Fras1/Wnk4/Frem2/Fgf2/Cdkn1c/Tbc1d32/Cer1/Gcnt1/C3ar1/Npnt/Hoxd11/Asxl1/Greb1l/…	95	0.0270578	151	5	GO:0009887	0.511	42.3322	177	kidney development	animal organ morphogenesis	BP
GO:0001964	startle response	16/3511	30/15511	0.000244006	0.0104647	0.00956336	Fabp7/Npas3/Nrxn1/Glrb/Grin2b/Nlgn3/Grin3a/Penk/Slitrk6/Pcdh15/Aph1c/Kcnh1/Grin2a/Nrg1/Ctnna2/Grid2	16	0.00455711	23	6	GO:0050877	0.626	12.2958	28	startle response	nervous system process	BP
GO:0002009	morphogenesis of an epithelium	143/3511	503/15511	0.0012139	0.034171	0.0312278	Ngfr/Dlg3/Mmp14/Irx2/Smo/Cd44/Prkaca/Igf1r/Fzd3/Bmp7/Prox1/Wnt2/Klhl3/Aldh1a3/Wt1/Sulf1/Tbx5/Kif3a/Ahr/Rspo3/Apaf1/Ahi1/Igf1/Egfr/Lgr5/Esr2/Hif1a/Ryr2/Gli3/Tfap2a/Ptch1/Fgf10/Fst/Gdnf/Dab2/Sema5a/Grhl2/Stk3/Snai2/Robo1/Arl13b/Runx1/Nfatc4/Ptk7/Mib1/Kif20b/Maged1/Il6/Rdh10/Tmeff2/Cxcr2/Epha4/Epb41l5/Lcn2/Zeb2/Fgf7/Ccdc39/Wnt2b/Notch2/Lef1/Sfrp2/Epha7/Tnc/Astn2/Pdpn/Stil/Sema3c/Hgf/Sema3a/Pdgfra/Sh…	143	0.0407291	28	5	GO:0009887	0.627	7.16478	30	morphogenesis of an epithelium	animal organ morphogenesis	BP
GO:0002062	chondrocyte differentiation	39/3511	109/15511	0.00121902	0.0341961	0.0312508	Ccn4/Sulf2/Tgfbr1/Sulf1/Efemp1/Mboat2/Gli3/Fgf9/Rb1/Col2a1/Snai2/Runx1/Atf2/Ift80/Shox2/Col11a1/Sfrp2/Acan/Chsy1/Loxl2/Chst11/Mex3c/Ccn3/Rflna/Creb3l2/Trps1/Sox5/Hoxd11/Col27a1/Adamts12/Osr1/Gli2/Gdf6/Bmpr1b/Hmga2/Fgf18/Mkx/Runx3/Grem1	39	0.0111079	48	5	GO:0009887	0.44	8.32008	60	chondrocyte differentiation	animal organ morphogenesis	BP
GO:0002274	myeloid leukocyte activation	73/3511	214/15511	7.61519e-05	0.00449074	0.00410395	Fer/Tspan32/Pparg/Adora3/Il4/Lcp2/Stxbp2/Mmp8/Slamf1/Cd48/Dock2/Havcr2/Irf4/Prkcd/Ywhaz/Snx4/Pja2/Pdpk1/Myo1f/Tslp/Aif1/Ms4a2/Itgb8/Casp1/Snca/Hspd1/Il18rap/Il1rl1/Cxcr2/Notch2/Tlr2/Cd1d1/Edn2/Rhoh/Stap1/Clec4d/Lat/Pycard/Gata1/Il13ra2/Ldlr/Plscr1/Pram1/Rac2/Cebpa/Lrfn5/Tnfsf9/Camk4/Cd84/Rbpj/Thbs1/Havcr1/Milr1/Lat2/Cftr/Cnr1/Tlr1/Cd300lf/Mrgprb2/Mrgprb8/Cd177/Cx3cr1/Pla2g4a/Fcer1g/Fcgr4/Fcgr3/Cs…	73	0.0207918	1	21	GO:0045576	0.918	0	1	myeloid leukocyte activation	mast cell activation	BP
GO:0002526	acute inflammatory response	31/3511	77/15511	0.000389068	0.014897	0.013614	Pparg/Il4/Fcgr1/Pik3cg/Bdkrb2/Itih4/Tnfsf11/C3/Il6/Cxcr2/Fn1/Tnfrsf11a/Fcgr2b/Il1rn/F2/F8/Mylk3/Plscr1/Ptgs2/Nlrp3/Orm1/Ptger3/Cnr1/Il31ra/Ffar2/Spn/Kl/Fcer1g/Fcgr3/Tac1/Ccr5	31	0.00882939	14	16	GO:0006954	0.816	8.80802	14	acute inflammatory response	inflammatory response	BP
GO:0002673	regulation of acute inflammatory response	19/3511	36/15511	7.78666e-05	0.00452316	0.00413358	Pparg/Il4/Fcgr1/Pik3cg/Tnfsf11/C3/Il6/Tnfrsf11a/Fcgr2b/Ptgs2/Nlrp3/Ptger3/Cnr1/Ffar2/Spn/Fcer1g/Fcgr3/Tac1/Ccr5	19	0.00541156	4	16	GO:0006954	0.767	7.62039	4	regulation of acute inflammatory response	inflammatory response	BP
GO:0002675	positive regulation of acute inflammatory response	14/3511	21/15511	2.03135e-05	0.00157801	0.00144209	Fcgr1/Pik3cg/Tnfsf11/C3/Il6/Tnfrsf11a/Ptgs2/Ptger3/Cnr1/Ffar2/Fcer1g/Fcgr3/Tac1/Ccr5	14	0.00398747	9	16	GO:0006954	0.739	17.2495	9	positive regulation of acute inflammatory response	inflammatory response	BP
GO:0003002	regionalization	93/3511	306/15511	0.000934125	0.0282651	0.0258307	Myf5/Irx2/Smo/Prkaca/Tgfbr1/Wnt2/Wt1/Kif3a/Pcgf2/Hey2/Rfx4/Gli3/Ptch1/Fgf10/Gdnf/Robo1/Arl13b/C3/Mib1/Smad2/Pcsk5/Bhlhe22/Ifitm1/Epb41l5/Rnf2/Nme7/Zeb2/Hoxd8/Wnt2b/Notch2/Lef1/Sfrp2/Wls/Sema3c/Sema3a/Pds5a/Mtf2/Hoxa1/Dbx1/Fgfr2/Sfrp1/Mns1/Tbx18/Chsy1/Ttc21b/Tbr1/Sostdc1/Alx1/Pax1/Fgf2/Wdr19/Cdon/Tbc1d32/Cer1/Hoxa5/Lmx1b/Rbpj/Gorab/Alx4/Tasor/Gpr161/Isl1/Reln/Hoxd11/Aida/Pld6/Emx2/Palb2/Fzd5/Msgn1…	93	0.0264882	2	5	GO:0009887	0.353	1.6626	2	regionalization	animal organ morphogenesis	BP
GO:0003006	developmental process involved in reproduction	239/3511	797/15511	4.80764e-07	7.46941e-05	6.82607e-05	Rnf17/Pparg/Gmcl1/Sp1/Cyp51/Dlx3/Septin7/Hsf2bp/Clgn/Axl/Pafah1b2/Plag1/Ptpn6/Cd44/Prlr/Pafah1b3/Prkaca/Igf1r/Tgfbr1/Rad51c/Bmp7/Tex15/Tex11/Wnt2/Retn/Mov10l1/Wt1/Sulf1/Dnah1/Lhx9/Ahr/Fbxo5/Hey2/Rspo3/Igf1/Sycp3/Sirt1/Sgpl1/Egfr/Lgr5/E2f7/Myocd/Esr2/4930447C04Rik/Hif1a/Zfp36l1/Trip13/Rhobtb3/Hexb/Fgf10/Ddx4/Fst/Fgf9/Grhl2/Zfpm2/Stk3/Dmc1/Nell2/Nectin3/Eaf2/Runx1/Racgap1/C3/Cabyr/Dmrt1/Tcf7l2/Rbp4…	239	0.0680718	4	1	GO:0051321	0.761	23.6083	4	developmental process involved in reproduction	meiotic cell cycle	BP
GO:0003008	system process	434/3511	1516/15511	6.00862e-09	1.94175e-06	1.7745e-06	Ngfr/Ccnd2/Pparg/Gabra2/Grm6/Fmr1/Dbh/Cpa3/Mybpc3/Prkar2b/Dlgap1/Grm3/Cacna1e/Cacna1b/Pde1c/Ccn4/Corin/Gata6/Pgrmc1/Slc5a6/Nphs1/Sulf2/Mymk/Trpm5/Otog/Retn/Klhl3/Stc1/Aldh1a3/Itga2/Fcgr1/Sulf1/Stac2/Tbx5/Srsf1/Ccl4/Ahr/Hey2/Fabp7/Epyc/Igf1/Sirt1/Slc1a4/Gria1/Myocd/Nrcam/Rgs9/Id2/Rasl10b/Cacng4/P2rx1/Slc6a4/Cacna1g/Myh10/Myh3/Npas3/Esr2/Bdkrb2/Hif1a/Ryr2/Tfap2a/Nxnl2/Marveld2/Hexb/Hmgcr/Fgf10/Slc4…	434	0.123612	1	6	GO:0050877	0.902	0	0	system process	nervous system process	BP
GO:0003208	cardiac ventricle morphogenesis	27/3511	70/15511	0.00191643	0.0480833	0.0439419	Mybpc3/Tgfbr1/Prox1/Tbx5/Ahr/Hey2/Hif1a/Ryr2/Fgf9/Grhl2/Zfpm2/Tnnt2/Tnni1/Col11a1/Sfrp2/Npy2r/Sema3c/Tgfbr3/Fgfr2/Hand2/Rbpj/Isl1/Myh7/Dsp/Nrg1/Sox11/Tnnc1	27	0.00769012	9	5	GO:0009887	0.703	3.81688	9	cardiac ventricle morphogenesis	animal organ morphogenesis	BP
GO:0006029	proteoglycan metabolic process	30/3511	73/15511	0.000315369	0.0128033	0.0117006	Sulf2/Sulf1/Igf1/Col2a1/Tcf7l2/Chst10/Col11a1/Ndst4/Ndst3/Ugdh/Acan/Glce/Chsy1/Chst11/Hpse/Dsel/Dse/Pxylp1/B3gat1/Chst9/Adamts12/Ndnf/Spock3/Prss34/Chst3/Chsy3/Spock2/Hs6st2/Chst14/Foxl1	30	0.00854457	8	10	GO:0006260	0.255	7.44903	8	proteoglycan metabolic process	DNA replication	BP
GO:0006259	DNA metabolic process	226/3511	807/15511	0.000146972	0.00746399	0.00682112	Cdc45/Pparg/Hnrnpd/Il4/Uhrf1/Foxm1/Ccne1/Hsf2bp/Chaf1a/Fancl/Hdac9/Msh6/Igf1r/Pola1/Msh5/Pole/Rad51c/Tex15/Tex11/Rpa3/Mov10l1/Wt1/Etaa1/Brca1/Top2b/Cdc6/Atad5/Ahr/Pkib/Apaf1/Sycp3/Sirt1/Egfr/Pttg1/Igfbp3/Smc6/Aurkb/Top2a/Pole2/4930447C04Rik/Meg3/Hsp90aa1/Xrcc3/Dek/Trip13/Slf1/Tert/Polk/Fgf10/Ddx4/Prkcd/Esco2/Grhl2/Rad21/Dscc1/Dmc1/Mcm4/Adipoq/Chaf1b/Donson/Cdkn1a/Cbs/Smchd1/Cyp1b1/Meiob/Dcp2/Cide…	226	0.0643691	13	10	GO:0006260	0.326	11.6045	15	DNA metabolic process	DNA replication	BP
GO:0006260	DNA replication	90/3511	240/15511	1.17212e-07	2.49198e-05	2.27735e-05	Cdc45/Ccne1/Dbf4/Chaf1a/Pola1/Gmnn/Pole/Rpa3/Etaa1/Cdc6/Atad5/Fbxo5/Cdk1/Egfr/E2f7/Rrm2/Pole2/Polk/Esco2/Obi1/Dscc1/Mcm4/Chaf1b/Donson/Fam111a/Smc3/Cdk2/Prim1/Il6/Terf1/Prim2/Ing5/Mcm6/Nucks1/Mcm10/Ssrp1/Rad51/Mcm8/Gins1/Ccna2/Ccne2/Nfia/Orc1/Nasp/Rfc1/Pds5a/Cdc7/Rfc5/Blm/Pold3/Wrn/Gins3/Orc6/Gins2/Tipin/Atr/Topbp1/Traip/Ccdc88a/Usp37/Rfwd3/Rfc3/Polq/Baz1a/Supt16/Ddx11/Dna2/Dtl/Wdhd1/Primpol/Eme1…	90	0.0256337	118	10	GO:0006260	0.997	101.099	131	DNA replication	DNA replication	BP
GO:0006261	DNA-dependent DNA replication	56/3511	136/15511	9.57721e-07	0.000131143	0.000119848	Cdc45/Ccne1/Dbf4/Pola1/Pole/Etaa1/Cdc6/Atad5/Fbxo5/E2f7/Pole2/Dscc1/Mcm4/Donson/Fam111a/Cdk2/Prim1/Prim2/Mcm6/Nucks1/Mcm10/Rad51/Gins1/Ccne2/Orc1/Cdc7/Rfc5/Blm/Pold3/Wrn/Gins3/Orc6/Tipin/Atr/Topbp1/Traip/Rfwd3/Rfc3/Polq/Baz1a/Dna2/Wdhd1/Primpol/Eme1/Brca2/Mcm3/Mms22l/E2f8/Ticrr/Gen1/Zgrf1/Fancm/Lig1/Npm1/Mcm9/Nuggc	56	0.0159499	21	10	GO:0006260	0.948	45.8868	24	DNA-dependent DNA replication	DNA replication	BP
GO:0006270	DNA replication initiation	15/3511	28/15511	0.000357768	0.0140143	0.0128073	Cdc45/Ccne1/Pola1/Cdc6/Mcm4/Cdk2/Mcm6/Mcm10/Ccne2/Orc1/Gins3/Orc6/Topbp1/Mcm3/Ticrr	15	0.00427229	23	10	GO:0006260	0.827	10.771	25	DNA replication initiation	DNA replication	BP
GO:0006281	DNA repair	138/3511	476/15511	0.000624855	0.0210342	0.0192225	Cdc45/Uhrf1/Foxm1/Hsf2bp/Chaf1a/Fancl/Hdac9/Msh6/Pola1/Msh5/Pole/Rad51c/Tex15/Rpa3/Etaa1/Brca1/Sycp3/Sirt1/Egfr/Pttg1/Smc6/Pole2/4930447C04Rik/Xrcc3/Dek/Trip13/Slf1/Polk/Fgf10/Esco2/Rad21/Dmc1/Mcm4/Chaf1b/Smchd1/Meiob/Fam111a/Cdca5/Smc5/Smc3/Dntt/Cdk2/Ube2w/Pms1/Nabp1/Bard1/Mcm6/Nucks1/Ssrp1/Rad51/Mcm8/Xrn2/Smc2/Fmn2/Usp1/Exo5/Rad54l/Rfc1/Pds5a/Cdc7/Rfc5/Smarcad1/Rad18/Mbd4/Rad51ap1/Blm/Kif22/Pol…	138	0.039305	371	10	GO:0006260	0.305	16.6398	398	DNA repair	DNA replication	BP
GO:0006310	DNA recombination	83/3511	269/15511	0.00104535	0.0305993	0.0279638	Cdc45/Il4/Hsf2bp/Msh6/Msh5/Rad51c/Tex15/Tex11/Rpa3/Brca1/Top2b/Atad5/Sycp3/Smc6/Top2a/4930447C04Rik/Xrcc3/Trip13/Rad21/Dmc1/Mcm4/Smchd1/Meiob/Smc5/Hspd1/Nabp1/Mcm6/Ptprc/Nucks1/Rad51/Mcm8/Xrn2/Lef1/Rad54l/Cdc7/Ezh2/Smarcad1/Rad18/Rad51ap1/Blm/Nono/Wrn/Gins2/Chek1/Cgas/Mlh1/Topbp1/Rfwd3/Fancd2/Polq/Brip1/Parpbp/Fignl1/Rif1/Zcwpw1/Eme1/Exo1/Pif1/Brca2/Rbbp8/Mcm3/Spidr/Radx/Hfm1/Trp53bp1/Klhl15/Palb…	83	0.02364	84	10	GO:0006260	0.285	10.1602	86	DNA recombination	DNA replication	BP
GO:0006837	serotonin transport	12/3511	22/15511	0.00113611	0.0325484	0.029745	Itgb3/P2rx1/Slc6a4/Slc18a2/Snca/Gpm6b/Slc18a1/Maob/Cnr1/Htr1b/Fcer1g/Fcgr3	12	0.00341783	2	20	GO:0016477	0.295	1.53364	3	serotonin transport	cell migration	BP
GO:0006928	movement of cell or subcellular component	506/3511	1861/15511	5.11658e-07	7.65497e-05	6.99565e-05	Ngfr/Fer/Fgf23/Fgf6/Fap/Pparg/Adora3/Fmr1/Il4/Dbh/Mmp14/Ccl3/Sp1/Smo/Axl/Prkd1/Efna2/Bicd1/Has1/Kif20a/Cacna1e/Etv1/Hdac9/Cd44/Ccn4/Dnah2/Igf1r/Ephb3/Fbln1/Tgfbr1/Twist2/Fzd3/Bmp7/Trpm2/Prox1/Mcoln2/Kif11/Retn/Stc1/Map2/Slamf1/Itga2/Eps8/Dstn/Wt1/Sulf1/Rnd3/Top2b/Tbx5/Kif3a/Wwc1/Ccl4/Dnah1/Akt3/Fbxo5/Wasf1/Lama4/Igf1/Sirt1/Sgpl1/Srgap1/Egfr/Grb10/Nav3/Madcam1/Tns3/Igfbp3/Efemp1/Myocd/Pik3cg/Nrcam…	506	0.144118	14	14	GO:0006928	0.973	44.7107	13	movement of cell or subcellular component	movement of cell or subcellular component	BP
GO:0006935	chemotaxis	156/3511	506/15511	9.34791e-06	0.000858202	0.000784285	Ngfr/Fer/Il4/Ccl3/Smo/Prkd1/Efna2/Etv1/Ephb3/Fzd3/Bmp7/Trpm2/Slamf1/Itga2/Ccl4/Dock2/Pik3cg/Nrcam/Mmp28/Itgb3/Myh10/Gli3/Ptch1/Emb/Fgf10/Prkcd/Tnfsf11/Gdnf/Sema5a/Matn2/Cyrib/Nckap1l/Alcam/Retnlg/Snai2/Boc/Cxadr/Robo1/Cxcl13/Aif1/Lox/Il17b/Sema4g/Ptprj/Rnf165/Dpysl4/Ccr1/Mstn/Cxcr2/Fn1/Epha4/Sell/Lmx1a/Hc/Stk39/Fgf7/Vcam1/Lef1/Epha7/Edn2/Ephb2/Sema3c/Csf3r/Hgf/Sema3a/Draxin/Crmp1/Dpysl5/Rhoh/Pdgf…	156	0.0444318	131	13	GO:0006935	0.992	45.8409	138	chemotaxis	chemotaxis	BP
GO:0006954	inflammatory response	173/3511	597/15511	0.000140528	0.00727771	0.00665088	Pparg/Adora3/Il4/Ccl3/Axl/Prkd1/Elf3/Hck/Hdac9/Cd44/Ccn4/Il5ra/Mmp8/Slamf1/Itga2/Fcgr1/Ccl4/Igf1/Havcr2/Pik3cg/P2rx1/Bdkrb2/Hif1a/Aoah/Cd180/Itih4/Tnfsf11/Pbk/Rb1/Cma1/Ywhaz/Adcy8/Ppara/Cd96/Cd200r1/Snx4/Adipoq/Cela1/Cxcl13/Pja2/C3/Tslp/Il17b/Ms4a2/Lipa/Pdcd4/Pik3ap1/Hps1/Il6/Ccr1/Casp12/Casp1/Snca/Hspd1/Il18rap/Il1rl1/Il18r1/Il1r1/Il1r2/Cxcr2/Fn1/Tnfrsf11a/Cfh/Sele/Fcgr2b/Hc/Il1rn/Stk39/Cers6/F2…	173	0.0492737	360	16	GO:0006954	0.993	26.9058	427	inflammatory response	inflammatory response	BP
GO:0007017	microtubule-based process	224/3511	802/15511	0.000186268	0.00859919	0.00785854	Fer/Fmr1/Spag5/Bicd1/Kif20a/Cacna1e/Spc25/Dnah2/Cdc20/Kif11/Map2/Tubb1/Wt1/Brca1/Birc5/Kif3a/Chd3/Trim37/Dnah1/Fbxo5/Wasf1/Tube1/Cep290/Sirt1/Nav3/Mdm1/Xpo1/Ska2/Aurkb/Hif1a/Xrcc3/Cep72/Kif2a/Fgf10/Ddx4/Dnah12/Ska3/Nefm/Nefl/Bora/Dnah5/Racgap1/Rttn/Sgo1/Kif6/Ndc80/Ap3s1/Rab27b/Cep192/Incenp/Kif20b/Smc3/Hdgfl3/Cdk2/Tac2/Copg2/Plk4/Stag2/Snca/Actr3/Nme7/Nek2/Nuf2/Kif18a/Map1a/Nusap1/Knstrn/Xrn2/Tpx…	224	0.0637995	35	19	GO:0000226	0.937	15.1688	37	microtubule-based process	microtubule cytoskeleton organization	BP
GO:0007049	cell cycle	438/3511	1528/15511	4.21834e-09	1.48174e-06	1.35412e-06	Gnai3/Cdc45/Ccnd2/Fap/Uhrf1/Foxm1/Septin7/Spag5/Ccne1/Hsf2bp/Clgn/Dbf4/Chaf1a/Kif20a/Syce2/Ptpn6/Bid/Mapk13/Spc25/Msh6/Prkaca/Igf1r/Gata6/Cdc20/Pola1/Gmnn/Msh5/Pole/Rad51c/Fzd3/Bmp7/Tex15/Tex11/Prox1/Tex14/Evi5/Kif11/Rpa3/Mov10l1/Zfp318/Eps8/Ncapg/Dstn/Tubb1/Dyrk3/Etaa1/Brca1/Top2b/Cdc6/Atad5/Crlf3/Birc5/Kif3a/Chd3/Trim37/Ikzf1/E2f2/Ahr/Fbxo5/Tube1/Septin10/Cdk1/Epb41l2/Myb/Igf1/Sycp3/Sirt1/Egfr/…	438	0.124751	628	4	GO:0007049	0.977	218.917	628	cell cycle	cell cycle	BP
GO:0007059	chromosome segregation	130/3511	309/15511	1.20865e-14	1.95293e-11	1.78473e-11	Spag5/Ccne1/Syce2/Spc25/Cdc20/Msh5/Rad51c/Tex15/Tex11/Tex14/Ncapg/Brca1/Top2b/Cdc6/Birc5/Fbxo5/Sycp3/Pttg1/Hormad2/Ska2/Smc6/Cdc27/Aurkb/Top2a/4930447C04Rik/Xrcc3/Trip13/Slf1/Cenpk/Ska3/Esco2/Rb1/Rad21/Dscc1/Dmc1/Smc1b/Racgap1/Cenpq/Sgo1/Ndc80/Meiob/Cdc23/Cep192/Incenp/Cdca5/Smc5/Smc3/Syce1/Stag2/Terf1/Sgo2a/Actr3/Cenpf/Nek2/Nuf2/Kif18a/Nusap1/Knl1/Knstrn/Bub1/Chmp4c/Dsn1/Fam83d/Ect2/Ccne2/Smc2/F…	130	0.0370265	96	2	GO:0007059	0.996	523.482	111	chromosome segregation	chromosome segregation	BP
GO:0007062	sister chromatid cohesion	29/3511	52/15511	2.27863e-07	4.18387e-05	3.82352e-05	Cdc20/Rad51c/Sycp3/Pttg1/Hormad2/Slf1/Esco2/Rb1/Rad21/Dscc1/Smc1b/Sgo1/Cdca5/Smc5/Smc3/Stag2/Sgo2a/Bub1/Pds5a/Kif22/Tnks/Pds5b/Ddx11/Slf2/Stag3/Stag1/Bub1b/Haspin/Sgo2b	29	0.00825976	18	2	GO:0007059	0.846	55.4101	21	sister chromatid cohesion	chromosome segregation	BP
GO:0007064	mitotic sister chromatid cohesion	16/3511	26/15511	2.2858e-05	0.00170991	0.00156263	Cdc20/Pttg1/Slf1/Rb1/Rad21/Dscc1/Smc1b/Sgo1/Cdca5/Smc5/Smc3/Pds5a/Tnks/Pds5b/Slf2/Haspin	16	0.00455711	17	2	GO:0007059	0.788	21.6923	21	mitotic sister chromatid cohesion	chromosome segregation	BP
GO:0007088	regulation of mitotic nuclear division	39/3511	101/15511	0.000211055	0.00946666	0.0086513	Igf1r/Bmp7/Tex14/Birc5/Fbxo5/Igf1/Cdc27/Aurkb/Xrcc3/Trip13/Bora/Rb1/Rad21/Mtbp/Ndc80/Cdc23/Cep192/Kif20b/Dmrt1/Nusap1/Bub1/Kntc1/Mad2l1/Tgfa/Fgfr2/Mki67/Chek1/Phip/Zwilch/Ttk/Bub1b/Ccdc8/Ccnb1/Cenpe/Igf2/Cdca2/Gen1/Spdl1/Btc	39	0.0111079	20	9	GO:0051965	0.479	12.2699	25	regulation of mitotic nuclear division	positive regulation of synapse assembly	BP
GO:0007091	metaphase/anaphase transition of mitotic cell cycle	24/3511	58/15511	0.00108154	0.0313183	0.0286208	Tex14/Cdc6/Birc5/Fbxo5/Cdc27/Aurkb/Xrcc3/Trip13/Rb1/Rad21/Ndc80/Cdc23/Cep192/Bub1/Kntc1/Mad2l1/Zwilch/Tacc3/Ttk/Bub1b/Ccnb1/Cenpe/Gen1/Spdl1	24	0.00683566	9	2	GO:0007059	0.839	4.97149	11	metaphase/anaphase transition of mitotic cell cycle	chromosome segregation	BP
GO:0007093	mitotic cell cycle checkpoint signaling	45/3511	129/15511	0.000994163	0.0295288	0.0269855	Tex14/Brca1/Cdc6/Birc5/Cdk1/Aurkb/Xrcc3/Trip13/Mtbp/Donson/Cdkn1a/Ndc80/Cep192/Nabp1/Atf2/Bub1/Chmp4c/Orc1/Stil/Kntc1/Casp2/Mad2l1/Mbd4/Blm/D7Ertd443e/Stk33/Chek1/Tipin/Zwilch/Topbp1/Rfwd3/Fancd2/Dtl/Ttk/Rad9b/Eme1/Bub1b/Ccnb1/Clspn/Cenpe/Ticrr/Gen1/Hmga2/Spdl1/Rpl24	45	0.0128169	13	4	GO:0007049	0.698	6.00236	13	mitotic cell cycle checkpoint signaling	cell cycle	BP
GO:0007094	mitotic spindle assembly checkpoint signaling	17/3511	37/15511	0.00144647	0.0385678	0.035246	Tex14/Birc5/Aurkb/Xrcc3/Trip13/Ndc80/Cep192/Bub1/Kntc1/Mad2l1/Zwilch/Ttk/Bub1b/Ccnb1/Cenpe/Gen1/Spdl1	17	0.00484193	27	4	GO:0007049	0.623	6.58759	37	mitotic spindle assembly checkpoint signaling	cell cycle	BP
GO:0007127	meiosis I	57/3511	107/15511	4.86449e-12	3.27502e-09	2.99294e-09	Ccne1/Hsf2bp/Syce2/Msh5/Rad51c/Tex15/Tex11/Mov10l1/Top2b/Fbxo5/Sycp3/Pttg1/Top2a/4930447C04Rik/Trip13/Ddx4/Rad21/Dmc1/Sgo1/Ndc80/Meiob/Dmrt1/Syce1/Mybl1/Terf1/Sgo2a/Rad51/Cdc25b/Bcl2l11/Ccne2/Fmn2/Rad54l/Cenpc1/Rad51ap1/Tex12/Ccnb2/Mlh1/Topbp1/Fancd2/Brip1/Psma8/Stag3/Zcwpw1/Eme1/Mael/Brca2/Hfm1/Cenpe/Iho1/Meioc/Terb1/Fancm/Cks2/Slc25a31/Cntd1/Rad54b/Sgo2b	57	0.0162347	8	1	GO:0051321	0.918	149.702	8	meiosis I	meiotic cell cycle	BP
GO:0007129	homologous chromosome pairing at meiosis	23/3511	40/15511	1.98014e-06	0.000238769	0.000218204	Ccne1/Syce2/Msh5/Tex15/Tex11/Sycp3/4930447C04Rik/Trip13/Rad21/Dmc1/Meiob/Syce1/Ccne2/Tex12/Mlh1/Fancd2/Brip1/Stag3/Zcwpw1/Mael/Iho1/Meioc/Terb1	23	0.00655084	37	1	GO:0051321	0.841	47.3718	45	homologous chromosome pairing at meiosis	meiotic cell cycle	BP
GO:0007131	reciprocal meiotic recombination	23/3511	44/15511	1.71635e-05	0.00137291	0.00125466	Hsf2bp/Msh5/Rad51c/Tex11/Top2b/Sycp3/Top2a/4930447C04Rik/Trip13/Dmc1/Meiob/Rad51/Rad54l/Rad51ap1/Mlh1/Topbp1/Fancd2/Brip1/Eme1/Hfm1/Fancm/Cntd1/Rad54b	23	0.00655084	28	10	GO:0006260	0.244	27.3011	39	reciprocal meiotic recombination	DNA replication	BP
GO:0007135	meiosis II	10/3511	13/15511	5.02631e-05	0.0032486	0.0029688	Rad51c/Sycp3/Hormad2/Sgo1/Sgo2a/Mastl/Bub1/Stag3/Bub1b/Sgo2b	10	0.00284819	1	1	GO:0051321	0.757	0	0	meiosis II	meiotic cell cycle	BP
GO:0007140	male meiotic nuclear division	27/3511	46/15511	1.42158e-07	2.87123e-05	2.62394e-05	Hsf2bp/Rad51c/Tex15/Tex11/Tex14/Mov10l1/Trip13/Ddx4/Dmc1/Meiob/Mybl1/Sgo2a/Suv39h2/Kif18a/Rspo1/Mlh1/Fanca/Fignl1/Stag3/Mael/Brca2/Tdrkh/Shcbp1l/Meioc/Spdya/Sycp2/Slc25a31	27	0.00769012	31	1	GO:0051321	0.827	70.8402	35	male meiotic nuclear division	meiotic cell cycle	BP
GO:0007143	female meiotic nuclear division	21/3511	37/15511	7.34021e-06	0.000697665	0.000637576	Hsf2bp/Rad51c/Fbxo5/Sycp3/Top2a/Spin1/Trip13/Ndc80/Meiob/Sgo2a/Mastl/Cdc25b/Fmn2/Ccnb2/Mlh1/Ncaph/Stag3/Ttk/Cenpe/Meioc/Sycp2	21	0.0059812	12	15	GO:0007292	0.899	24.756	13	female meiotic nuclear division	female gamete generation	BP
GO:0007144	female meiosis I	9/3511	13/15511	0.000447548	0.0167395	0.0152978	Hsf2bp/Fbxo5/Trip13/Ndc80/Meiob/Cdc25b/Ccnb2/Cenpe/Meioc	9	0.00256337	8	15	GO:0007292	0.83	6.56082	9	female meiosis I	female gamete generation	BP
GO:0007155	cell adhesion	377/3511	1233/15511	1.09042e-11	6.77655e-09	6.19288e-09	Fer/Tspan32/Fap/Egfl6/Myf5/Il4/Dlg3/Mmp14/Mybpc3/Ncan/Axl/Il7r/Ptpn6/Ly9/Cd44/Ccn4/Prlr/Nid1/Ephb3/Fbln1/Nphs1/Fgfrl1/Clstn3/Bmp7/Adam19/Slamf1/Cd83/Itga2/Tenm1/Erbb3/Ikzf1/Lama4/Myb/Arg1/Igf1/Plek/Egfr/Madcam1/Cyfip2/Havcr2/Nrcam/Itgb3/Myh10/Zfp36l1/Smoc1/Net1/Hsp90aa1/Gli3/Carmil1/Hapln1/Vcan/Emb/Prkcd/Tnfsf11/Olfm4/Adam2/Dab2/Sema5a/Ctnnd2/Grhl2/Cdh10/Has2/Col14a1/Cyrib/Ppara/Nckap1l/Emp2/Alca…	377	0.107377	580	3	GO:0007155	0.982	424.62	616	cell adhesion	cell adhesion	BP
GO:0007156	homophilic cell adhesion via plasma membrane adhesion molecules	40/3511	95/15511	1.7484e-05	0.00138484	0.00126556	Clstn3/Nrcam/Emb/Cdh10/Nectin3/Igsf11/Robo1/Cdh2/Dsc2/Cdh9/Cdh7/Cdh17/Cntn6/Tenm3/Cdh11/Cdh16/Cadm1/Igsf9b/Cdhr3/Cdh8/Pcdh18/Cdh26/Cdh6/Sdk1/Cdh12/Sdk2/Ccdc141/Dsg2/Pcdhb8/Fat4/Pcdh10/Pcdh20/Cdh20/Pcdhb6/Robo2/Pcdh15/Ptprt/Dsc3/Cdh3/Fat3	40	0.0113928	110	3	GO:0007155	0.706	38.4105	124	homophilic cell adhesion via plasma membrane adhesion molecules	cell adhesion	BP
GO:0007157	heterophilic cell-cell adhesion via plasma membrane cell adhesion molecules	21/3511	46/15511	0.000462316	0.017055	0.0155861	Tenm1/Alcam/Nectin3/Cxadr/Nrxn1/Cdh2/Sele/Vcam1/Ptprd/Itgal/Tenm3/Cbln1/Crtam/Cadm1/Colec10/Fat4/Tenm4/Il1rapl1/Crb1/Nlgn1/Grid2	21	0.0059812	49	3	GO:0007155	0.662	12.1672	61	heterophilic cell-cell adhesion via plasma membrane cell adhesion molecules	cell adhesion	BP
GO:0007186	G protein-coupled receptor signaling pathway	174/3511	547/15511	3.1777e-07	5.581e-05	5.10031e-05	Gnai3/Gcg/Adora3/Grm6/Ccl3/Smo/Grik3/Rgs20/Bicd1/Grm3/Adgre1/Fzd3/Abca1/Tenm1/Ywhab/Ccl4/Rgs17/Plek/Lgr5/Pik3cg/Rgs9/Itgb3/Tshr/Bdkrb2/Gng4/Iqgap2/Gpr65/Adcy8/Scg5/Igf2r/Glp1r/C3/Ms4a2/Plce1/Gpr143/Tac2/Ccr1/Snca/Oprk1/Cxcr2/Htr2b/Rgs18/Rgs1/Rgs2/Avpr1b/Opn3/Rgs7/F2/Tyro3/Ntsr1/Ahcyl1/Npy2r/Glrb/Ptgfr/Edn2/Stmn1/Adcyap1r1/Tacr1/Gipr/Pde2a/Calca/Tub/Gpr165/Adgrg2/Adrb3/Lpar2/Gpr83/Tmod2/Cck/Acpp/C…	174	0.0495585	1645	8	GO:0007267	0.483	133.969	1941	G protein-coupled receptor signaling pathway	cell-cell signaling	BP
GO:0007200	phospholipase C-activating G protein-coupled receptor signaling pathway	27/3511	68/15511	0.00115597	0.0327688	0.0299465	Bicd1/Gpr65/Plce1/Oprk1/Cxcr2/Htr2b/F2/Calca/P2ry12/Lpar3/Lpar1/Ptger3/Plcb2/C3ar1/Fpr1/Agtr1a/Gpr55/Lpar4/P2ry10/Gpr17/Fpr2/Cx3cr1/P2ry10b/Agtr1b/Rxfp3/Gpr27/Gpr174	27	0.00769012	59	8	GO:0007267	0.347	8.9863	72	phospholipase C-activating G protein-coupled receptor signaling pathway	cell-cell signaling	BP
GO:0007218	neuropeptide signaling pathway	19/3511	40/15511	0.000460772	0.017055	0.0155861	Tenm1/Scg5/Glp1r/Tac2/Oprk1/Tyro3/Ntsr1/Glrb/Gipr/Calca/Gpr165/Gpr83/Sstr1/Gpr37/Ltb4r2/Penk/Gpr1/Rxfp3/Tac1	19	0.00541156	88	8	GO:0007267	0.341	13.9977	116	neuropeptide signaling pathway	cell-cell signaling	BP
GO:0007267	cell-cell signaling	393/3511	1355/15511	6.6474e-09	2.05977e-06	1.88236e-06	Ngfr/Fgf23/Gcg/Pparg/Gabra2/Adora3/Grm6/Fmr1/Sost/Smo/Grik3/Ccne1/Prkar2b/Dlgap1/Calb2/Grm3/Cacna1e/Cacna1b/Pde1c/Stxbp2/Cd44/Ccn4/Klf5/Prkaca/Cdc20/Sulf2/Dio2/Fzd3/Clstn3/Trpm2/Wnt2/Panx3/Retn/Acp4/Bicc1/Abca1/Sulf1/Birc5/Cadps2/Tbx5/Kpna2/Rspo3/Sirt1/Egfr/Lgr5/Grb10/Pfkl/Igfbp3/Gria1/Atp6v1c2/Rasl10b/Cacng4/P2rx1/Slc6a4/Cacna1g/Trim9/Hif1a/Ryr2/Gli3/Scgn/Spin1/Mctp1/Tert/Hmgcr/Depdc1b/Fgf10/Fgf…	393	0.111934	79	8	GO:0007267	0.976	141.276	100	cell-cell signaling	cell-cell signaling	BP
GO:0007268	chemical synaptic transmission	186/3511	638/15511	5.54623e-05	0.00344677	0.0031499	Ngfr/Gabra2/Grm6/Fmr1/Grik3/Prkar2b/Dlgap1/Calb2/Grm3/Cacna1e/Cacna1b/Stxbp2/Prkaca/Cdc20/Clstn3/Retn/Acp4/Cadps2/Gria1/Cacng4/P2rx1/Slc6a4/Cacna1g/Trim9/Scgn/Mctp1/Gdnf/Ctnnd2/Adcy8/Nptxr/Shisa9/Fgf12/Igsf11/Adipoq/Grik1/Nfatc4/Slc5a7/Nrxn1/Prepl/Syt4/Celf4/Cdh2/Cbln2/Fgf14/Nptx1/Myo5b/Snca/Gria4/Htr2b/Epha4/Chrnd/Chrng/Fcgr2b/Slc4a10/Map1a/Snap25/Ntsr1/Bche/Mme/Npy2r/Glrb/Sdcbp/Ptprd/Elavl4/Lrp…	186	0.0529764	188	8	GO:0007267	0.887	31.7556	222	chemical synaptic transmission	cell-cell signaling	BP
GO:0007276	gamete generation	178/3511	555/15511	1.24689e-07	2.58298e-05	2.36051e-05	Rnf17/Gmcl1/Cyp51/Septin7/Hsf2bp/Clgn/Axl/Pafah1b2/Fancl/Pafah1b3/Prkaca/Msh5/Tgfbr1/Rad51c/Tex15/Tex11/Tex14/Mov10l1/Wt1/Dnah1/Fbxo5/Igf1/Sycp3/Sirt1/Sgpl1/Lgr5/Top2a/4930447C04Rik/Spin1/Trip13/Hexb/Ddx4/Fst/Dmc1/Nectin3/Zfp148/Cxadr/Racgap1/Ndc80/Meiob/Cabyr/Dmrt1/Rbp4/Tdrd1/Hps1/Prdx4/Mybl1/Boll/Ica1l/Sgo2a/Rgs2/Rnf2/Suv39h2/Mastl/Galnt3/Kif18a/Tyro3/Cdc25b/Mcm8/Bcl2l11/Xrn2/Ccna1/Sohlh2/Creb3…	178	0.0506978	26	1	GO:0051321	0.726	68.5785	28	gamete generation	meiotic cell cycle	BP
GO:0007281	germ cell development	75/3511	244/15511	0.00198102	0.0490941	0.0448657	Rnf17/Gmcl1/Cyp51/Prkaca/Wt1/Dnah1/Fbxo5/Igf1/Sycp3/Lgr5/4930447C04Rik/Trip13/Hexb/Dmc1/Nectin3/Cabyr/Dmrt1/Tdrd1/Ica1l/Rnf2/Cdc25b/Sohlh2/Nup210l/Spaca1/Fmn2/Zfp37/Hook1/Ptn/Ddias/Calca/3830403N18Rik/Cep57/Ddx25/Mns1/Mlh1/Ttc21a/Bmp8a/Fndc3a/Aspm/Brip1/Diaph2/Tut4/Slc26a8/Cfap69/Sox30/Brca2/Cftr/Ccnb1/Hfm1/Pld6/Dmrta1/Cfap43/Iho1/Insl6/Meioc/Bmpr1b/Spink2/Spag16/Rxfp2/Kdm3a/Pde5a/Xlr/Hmgb2/Ttc26…	75	0.0213614	47	1	GO:0051321	0.668	6.59686	51	germ cell development	meiotic cell cycle	BP
GO:0007283	spermatogenesis	121/3511	410/15511	0.000633736	0.0212446	0.0194148	Rnf17/Gmcl1/Septin7/Hsf2bp/Clgn/Axl/Pafah1b2/Pafah1b3/Prkaca/Rad51c/Tex15/Mov10l1/Wt1/Dnah1/Sycp3/Sirt1/Sgpl1/4930447C04Rik/Trip13/Ddx4/Dmc1/Nectin3/Racgap1/Cabyr/Dmrt1/Rbp4/Tdrd1/Hps1/Prdx4/Mybl1/Boll/Ica1l/Rgs2/Galnt3/Tyro3/Bcl2l11/Xrn2/Ccna1/Sohlh2/Creb3l4/Nup210l/Spaca1/Zfp37/Dnaja1/Hook1/Spata18/Ift81/Adcyap1r1/Rad18/Ddias/Calca/3830403N18Rik/Nek1/Nkd1/Tsnaxip1/Cep57/Cadm1/Ddx25/Mns1/Crtap/M…	121	0.0344631	446	1	GO:0051321	0.698	17.0693	499	spermatogenesis	meiotic cell cycle	BP
GO:0007292	female gamete generation	57/3511	137/15511	5.11542e-07	7.65497e-05	6.99565e-05	Cyp51/Hsf2bp/Msh5/Rad51c/Fbxo5/Igf1/Sycp3/Sirt1/Lgr5/Top2a/4930447C04Rik/Spin1/Trip13/Hexb/Dmc1/Ndc80/Meiob/Dmrt1/Sgo2a/Mastl/Cdc25b/Mcm8/Sohlh2/Fmn2/Edn2/Ptn/Gas2/Ccnb2/Ptgs2/Mlh1/Aspm/Diaph2/Tut4/Ncaph/Stag3/Ttk/Brca2/Inhba/Ccnb1/Hfm1/Pld6/Cenpe/Iho1/Meioc/Bmpr1b/Rxfp2/Pde5a/Pla2g4a/Bcl2/Mcm9/Lep/Ptk2b/Sycp2/Tdrd5/Alms1/Nanos1/Meiosin	57	0.0162347	11	15	GO:0007292	0.999	40.625	10	female gamete generation	female gamete generation	BP
GO:0007346	regulation of mitotic cell cycle	124/3511	421/15511	0.000595075	0.0203967	0.0186399	Ccnd2/Dbf4/Ptpn6/Bid/Igf1r/Rad51c/Fzd3/Bmp7/Tex14/Rpa3/Brca1/Cdc6/Atad5/Birc5/Fbxo5/Cdk1/Igf1/Sirt1/Egfr/E2f7/Id2/Cdc27/Aurkb/Zfp36l1/Xrcc3/Ptch1/Trip13/Tert/Fgf10/Bora/Rb1/Rad21/Mtbp/Donson/Wnt10b/Cdkn1a/Ndc80/Cdc23/Aif1/Cep192/Lmnb1/Cdca5/Kif20b/Dmrt1/Cdk2/Nabp1/Cenpf/Atf2/Meis2/Nusap1/Cdc25b/Bub1/E2f1/Chmp4c/Rbl1/Cks1b/Sdcbp/Brinp1/Pdpn/Orc1/Stil/Cdc7/Kntc1/Ezh2/Asns/Casp2/Mad2l1/Tgfa/Mbd4/Blm…	124	0.0353176	47	4	GO:0007049	0.786	11.0021	54	regulation of mitotic cell cycle	cell cycle	BP
GO:0007389	pattern specification process	122/3511	394/15511	6.90517e-05	0.0041632	0.00380463	Myf5/Irx2/Smo/Prkaca/Tgfbr1/Bmp7/Wnt2/Bicc1/Alx3/Stc1/Wt1/Tbx5/Kif3a/Pcgf2/Hey2/Cep290/Ahi1/Rfx4/Meis1/Hif1a/Gli3/Tfap2a/Ptch1/Fgf10/Fst/Gdnf/Dnah5/Robo1/Arl13b/Rttn/C3/Mib1/Smad2/Pcsk5/Bhlhe22/Ifitm1/Epb41l5/Rnf2/Nme7/Zeb2/Hoxd8/Meis2/Ccdc39/Wnt2b/Notch2/Lef1/Sfrp2/Wls/Stil/Sema3c/Sema3a/Pds5a/Mtf2/Shroom3/Hoxa1/Dbx1/Fgfr2/Sfrp1/Mns1/Zic1/Tbx18/Nphp3/Chsy1/Ttc21b/Mdga2/Tbr1/Sostdc1/Alx1/Pax1/Fgf…	122	0.0347479	59	5	GO:0009887	0.368	23.1079	71	pattern specification process	animal organ morphogenesis	BP
GO:0007409	axonogenesis	134/3511	416/15511	3.46478e-06	0.000368316	0.000336593	Ngfr/Bcl11a/Smo/Septin7/Efna2/Etv1/Crabp2/Igf1r/Ephb3/Fzd3/Bmp7/Map2/Xk/Top2b/Nrcam/Myh10/Hsp90aa1/Gli3/Ptch1/Emb/Nefm/Nefl/Gdnf/Sema5a/Matn2/Alcam/Boc/Pak2/Chodl/Robo1/Tiam2/Cdh2/Bhlhe22/Sema4g/Rnf165/Nptx1/Myo5b/Raph1/Fn1/Epha4/Actr3/Lmx1a/Tnn/Zeb2/Map1a/Dclk1/Shox2/Epha7/Dab1/Dock7/Edn2/Ephb2/Sema3c/Stmn1/Sema3a/Draxin/Crmp1/Dpysl5/Rhoh/Epha5/Ocm/Hoxa1/Epha1/Kel/Chl1/Cntn6/Fgfr2/Pak3/Dcx/Cdkl5…	134	0.0381658	101	9	GO:0051965	0.468	54.4162	127	axonogenesis	positive regulation of synapse assembly	BP
GO:0007411	axon guidance	70/3511	206/15511	0.000120932	0.00669184	0.00611547	Ngfr/Smo/Efna2/Etv1/Ephb3/Fzd3/Bmp7/Nrcam/Myh10/Gli3/Ptch1/Emb/Gdnf/Sema5a/Matn2/Alcam/Boc/Robo1/Sema4g/Rnf165/Epha4/Lmx1a/Epha7/Ephb2/Sema3c/Sema3a/Draxin/Crmp1/Dpysl5/Rhoh/Epha5/Ocm/Hoxa1/Epha1/Chl1/Cntn6/Plxna3/Slit2/Lama1/Rac2/Tbr1/Ncam1/Sema3d/Isl1/Reln/Ccdc141/Tubb2b/Gap43/Flrt2/Bcl11b/Gli2/Cdk5r1/Efna5/Flrt3/Sema5b/Bmpr1b/Epha3/Robo2/Gas1/Unc5c/Dcc/Sema3e/Unc5d/Cntn4/Lgi1/Runx3/Plxnc1/Foxd…	70	0.0199373	183	13	GO:0006935	0.893	24.6318	251	axon guidance	chemotaxis	BP
GO:0007416	synapse assembly	74/3511	177/15511	8.50162e-09	2.36843e-06	2.16444e-06	Gabra2/Ephb3/Clstn3/Nptxr/Thbs2/Nrxn1/Cdh2/Cbln2/Cdh9/Farp1/Nptx1/St8sia2/Snca/Actr3/Tlr2/Sdcbp/Epha7/Ptprd/Ephb2/Gpc4/Srpx2/Nlgn3/Gpm6a/Cbln1/Vstm5/Cadm1/Ppp1r9a/Slitrk5/Adgrb3/Gabrb3/Setd5/Lrrn1/Mdga2/Lrfn5/Lrrn3/Slitrk2/Shank2/Adgrl3/Lgi2/Sdk1/Negr1/Pik3r1/Sdk2/Reln/Lrrtm3/Fzd5/Lingo2/Slitrk6/Npas4/Slitrk4/Gap43/Flrt2/Slitrk3/Efna5/Oxtr/Lrrc4/Flrt3/Il1rapl1/Lrrtm4/Ntrk2/Musk/Gpc6/Ntrk3/Il1rapl…	74	0.0210766	52	9	GO:0051965	0.898	125.044	70	synapse assembly	positive regulation of synapse assembly	BP
GO:0007417	central nervous system development	220/3511	792/15511	0.000297136	0.0122478	0.0111929	Ngfr/Pparg/Fmr1/Smo/Ncan/Axl/Pafah1b2/Slc1a2/Pafah1b3/Igf1r/Ephb3/Fzd3/Bmp7/Prox1/Wnt2/Igf2bp1/Aldh1a3/Map2/Arnt2/Top2b/Suz12/Kif3a/Ikzf1/Akt3/Fabp7/Apaf1/Ahi1/Rfx4/Igf1/Macroh2a2/Egfr/Meis1/Nrcam/Id2/Slc6a4/Myh10/Esr2/Hif1a/Hsp90aa1/Gli3/Tfap2a/Ptch1/Hapln1/Vcan/Fgf10/Slc4a7/Gdnf/Sema5a/Dnah5/Grhl2/Stk3/Col2a1/B3gnt5/Robo1/Arl13b/Runx1/Cbs/Nrxn1/C3/Cdh2/Tcf7l2/Bhlhe22/Tlx1/Ptprj/Hprt/Epha4/Actr3…	220	0.0626602	105	5	GO:0009887	0.439	17.0127	116	central nervous system development	animal organ morphogenesis	BP
GO:0007420	brain development	160/3511	562/15511	0.000600495	0.02047	0.018707	Smo/Axl/Pafah1b2/Slc1a2/Pafah1b3/Igf1r/Ephb3/Fzd3/Bmp7/Prox1/Wnt2/Igf2bp1/Aldh1a3/Arnt2/Top2b/Kif3a/Ikzf1/Akt3/Fabp7/Apaf1/Ahi1/Rfx4/Igf1/Macroh2a2/Egfr/Meis1/Id2/Slc6a4/Myh10/Esr2/Hif1a/Gli3/Tfap2a/Ptch1/Fgf10/Slc4a7/Sema5a/Dnah5/Grhl2/B3gnt5/Robo1/Arl13b/Cbs/Nrxn1/Cdh2/Tcf7l2/Bhlhe22/Hprt/Nme7/Cenpf/Fcgr2b/Hsd17b7/Lmx1a/Zeb2/Slc4a10/Atf2/Meis2/Tyro3/E2f1/Ccdc39/Dclk1/Wnt2b/Slc6a17/Lef1/Sfrp2/Wl…	160	0.0455711	191	5	GO:0009887	0.544	14.9812	214	brain development	animal organ morphogenesis	BP
GO:0007423	sensory organ development	163/3511	507/15511	3.5718e-07	5.88909e-05	5.38187e-05	Myf5/Grm6/Sp1/Rcn1/Tgfbr1/Twist2/Fzd3/Bmp7/Prox1/Aldh1a3/Wt1/Kif3a/Ikzf1/Ahr/Hey2/Kera/Cep290/Ahi1/Igf1/Lrig3/Egfr/Lgr5/Meis1/Mdm1/Tmem132e/Myh10/Tshr/Hif1a/Smoc1/Gli3/Tfap2a/Lpcat1/Fgf10/Slc4a7/Fgf9/Grhl2/Col2a1/Nectin3/Wnt10b/Ptk7/Smchd1/Man2a1/Cyp1b1/C3/Celf4/Tmc1/Rbp4/Bhlhe22/Hps1/Mip/Rdh10/Tfap2b/Col5a2/Epha4/Cfh/Itga8/Zeb2/Sp3/Meis2/Spred1/Bcl2l11/Notch2/Olfm3/Col11a1/Lef1/Bnc2/Mycl/Ephb2/H…	163	0.0464255	8	5	GO:0009887	0.535	37.2064	8	sensory organ development	animal organ morphogenesis	BP
GO:0007586	digestion	33/3511	84/15511	0.000435784	0.0165291	0.0151055	Fgf10/Dgat1/Lima1/Acat2/Rbp4/Muc2/Oprk1/Stk39/Ugcg/Aco1/Tacr1/Capn9/Ldlr/Cck/Chrm1/Trpc1/Wnk4/Adrb1/Cracd/Cyp7b1/Ptger3/Abcg5/Slc26a7/Wnk3/Inava/Tlr9/Chrm3/Oxtr/Pls1/Mmp13/Lep/Tac1/Pbld1	33	0.00939903	15	6	GO:0050877	0.224	8.59707	15	digestion	nervous system process	BP
GO:0007600	sensory perception	132/3511	419/15511	1.41643e-05	0.00123047	0.00112449	Ngfr/Grm6/Grm3/Cacna1e/Cacna1b/Pde1c/Trpm5/Otog/Itga2/Fcgr1/Epyc/Igf1/Rgs9/Tfap2a/Nxnl2/Marveld2/Hexb/Slc4a7/Sema5a/Col2a1/Snai2/Wnt10b/Scn8a/Cacna1h/Tmc1/Rbp4/Mip/Oprk1/Rdh10/Cfh/Fam107b/Slc4a10/Il1rn/Map1a/Fabp5/Ntsr1/Mme/Col11a1/Lef1/Lrat/Npy2r/Glrb/Chrna9/Rest/Smr2/Hoxa1/Tacr1/Grin2b/Chrna7/Calca/Tub/Rpgr/Casp3/Irx5/Olfm2/Lctl/Tbx18/Ptgs2/Cck/Acpp/Lrig2/Ndn/Gabrb3/Nipsnap1/Scn10a/Myo5a/Otoa/I…	132	0.0375961	5	6	GO:0050877	0.928	13.6282	5	sensory perception	nervous system process	BP
GO:0007610	behavior	184/3511	623/15511	2.71787e-05	0.00200994	0.00183683	Ccnd2/Grm6/Fmr1/Dbh/Prkar2b/Cacna1e/Cacna1b/Etv1/Slc1a2/Pgrmc1/Otog/Retn/Aldh1a3/Eps8/Ahi1/Igf1/Meis1/Gria1/Id2/Slc6a4/Tshr/Npas3/Esr2/Hif1a/Gli3/Hexb/Hmgcr/Arf4/Adam2/Ctnnd2/Adcy8/Ppara/Fgf12/Dgat1/Grik1/Runx1/Scn8a/Nfatc4/Glp1r/Strn/Pja2/Nrxn1/Syt4/Slc18a2/Fgf14/Hprt/Il6/Casp1/Snca/Oprk1/Chst10/Htr2b/Epha4/Lmx1a/Itga8/Lcn2/Slc4a10/Il1rn/Gatm/Meis2/Map1a/Snap25/Ntsr1/Bche/Mme/Tlr2/Npy2r/Glrb/Bri…	184	0.0524067	20	17	GO:0007610	0.991	21.7874	19	behavior	behavior	BP
GO:0007611	learning or memory	93/3511	276/15511	1.4994e-05	0.00126098	0.00115237	Ccnd2/Dbh/Prkar2b/Cacna1e/Pgrmc1/Igf1/Gria1/Slc6a4/Esr2/Hif1a/Hmgcr/Arf4/Adam2/Ctnnd2/Adcy8/Nfatc4/Glp1r/Pja2/Nrxn1/Syt4/Casp1/Oprk1/Chst10/Lmx1a/Itga8/Lcn2/Il1rn/Gatm/Meis2/Map1a/Snap25/Ntsr1/Bche/Mme/Tlr2/Brinp1/Elavl4/Ephb2/Foxp2/Ptn/Tacr1/Grin2b/Chrna7/Aff2/Nlgn3/Casp3/Tmod2/Ldlr/Ptgs2/Cck/S100b/Adgrb3/Gabrb3/Tbr1/Adrb1/Uba6/Shank2/Camk4/Dgki/Shank1/Lmx1b/Cyp7b1/Ncam1/Pak5/Ptchd1/Reln/Lrrn4/T…	93	0.0264882	73	6	GO:0050877	0.781	36.0651	78	learning or memory	nervous system process	BP
GO:0007612	learning	53/3511	157/15511	0.000903821	0.027659	0.0252767	Dbh/Prkar2b/Cacna1e/Pgrmc1/Hif1a/Hmgcr/Arf4/Adam2/Ctnnd2/Glp1r/Nrxn1/Oprk1/Chst10/Meis2/Map1a/Snap25/Ntsr1/Bche/Tlr2/Elavl4/Ephb2/Foxp2/Ptn/Tacr1/Grin2b/Chrna7/Nlgn3/Ptgs2/Cck/Adgrb3/Gabrb3/Tbr1/Uba6/Shank2/Dgki/Shank1/Pak5/Reln/Lrrn4/Tafa2/Npas4/Neto1/Ntrk2/Grm7/En1/Grin2a/Rag1/Ddhd2/Ppp1r1b/Tac1/Gmfb/Sorcs3/Nrxn3	53	0.0150954	69	6	GO:0050877	0.725	10.2799	75	learning	nervous system process	BP
GO:0007613	memory	57/3511	146/15511	5.66419e-06	0.000558061	0.000509995	Ccnd2/Dbh/Pgrmc1/Igf1/Gria1/Slc6a4/Adcy8/Nfatc4/Glp1r/Pja2/Syt4/Casp1/Chst10/Lmx1a/Itga8/Lcn2/Il1rn/Map1a/Snap25/Brinp1/Ptn/Tacr1/Grin2b/Chrna7/Ldlr/Ptgs2/Cck/S100b/Gabrb3/Adrb1/Shank2/Camk4/Shank1/Lmx1b/Cyp7b1/Pak5/Ptchd1/Reln/Lrrn4/Tafa2/Cnr1/Npas4/Igf2/Oxtr/Neto1/Cx3cr1/Aph1c/Pde5a/Ntrk2/Grm7/Musk/Grin2a/Ppp1r1b/Tac1/Nrg1/Sorcs3/Scn2a	57	0.0162347	108	6	GO:0050877	0.707	49.5561	121	memory	nervous system process	BP
GO:0007616	long-term memory	18/3511	40/15511	0.00142288	0.0384315	0.0351214	Ccnd2/Gria1/Adcy8/Nfatc4/Pja2/Chst10/Lcn2/Snap25/Tacr1/Ldlr/Camk4/Shank1/Ptchd1/Reln/Lrrn4/Npas4/Ntrk2/Tac1	18	0.00512674	42	6	GO:0050877	0.627	7.48696	47	long-term memory	nervous system process	BP
GO:0008038	neuron recognition	21/3511	44/15511	0.000215604	0.00946666	0.0086513	Ephb3/Nrcam/Emb/Sema5a/Ywhaz/Robo1/Epha4/Tnn/Ephb2/Sema3a/Cntn6/Casp3/Ndn/Ncam1/Ccdc141/Cnr1/Gap43/Cdk5r1/Epha3/Robo2/Ptprz1	21	0.0059812	2	5	GO:0009887	0.31	2.83898	2	neuron recognition	animal organ morphogenesis	BP
GO:0008283	cell population proliferation	454/3511	1763/15511	0.000573639	0.0201497	0.0184142	Gnai3/Ngfr/Fer/Fgf23/Fgf6/Ccnd2/Tspan32/Fap/Pparg/Adora3/Il4/Dbh/Mmp14/Uhrf1/Sp1/Foxm1/Smo/Ccne1/Prkd1/Ebi3/Plag1/Hck/Il7r/Fancl/Ptpn6/Bid/Cd44/Ccn4/Prlr/Prkaca/Igf1r/Gata6/Fbln1/Cdc20/Pdk1/Sulf2/Tgfbr1/Twist2/Fzd3/Fgfrl1/Bmp7/Tnfrsf13b/Prox1/Wnt2/Rpa3/Retn/Igf2bp1/Stc1/Slamf1/Itga2/Arnt2/Wt1/Sulf1/Il13ra1/Cdc6/Suz12/Atad5/Birc5/Erbb3/Tbx5/Kif3a/Lhx9/Ahr/Akt3/Fbxo5/Hey2/Fabp7/Cdk1/Arg1/Igf1/Sirt1…	454	0.129308	168	12	GO:0008284	0.881	14.734	179	cell population proliferation	positive regulation of cell population proliferation	BP
GO:0008284	positive regulation of cell population proliferation	243/3511	841/15511	8.32559e-06	0.000773132	0.000706542	Gnai3/Ngfr/Fer/Fgf23/Fgf6/Ccnd2/Il4/Sp1/Foxm1/Smo/Ccne1/Prkd1/Plag1/Hck/Il7r/Ptpn6/Ccn4/Prlr/Prkaca/Igf1r/Gata6/Fbln1/Cdc20/Tgfbr1/Twist2/Fzd3/Prox1/Wnt2/Retn/Slamf1/Itga2/Arnt2/Il13ra1/Cdc6/Suz12/Atad5/Erbb3/Tbx5/Kif3a/Akt3/Fbxo5/Hey2/Cdk1/Arg1/Igf1/Sirt1/Egfr/Meis1/Cnot6/Havcr2/Tns3/Efemp1/Myocd/Id2/Rrm2/Itgb3/Tshr/Hif1a/Cdca7l/Gli3/Tert/Hmgcr/Fgf10/Fgf9/Gdnf/Tgm1/Sema5a/Zfpm2/Has2/Nckap1l/Emp2…	243	0.0692111	546	12	GO:0008284	0.99	61.028	703	positive regulation of cell population proliferation	positive regulation of cell population proliferation	BP
GO:0008315	G2/MI transition of meiotic cell cycle	5/3511	5/15511	0.000592922	0.0203967	0.0186399	Ndc80/Cdc25b/Ccnb2/Cdc25a/Cdc25c	5	0.0014241	2	1	GO:0051321	0.695	1.98073	3	G2/MI transition of meiotic cell cycle	meiotic cell cycle	BP
GO:0008608	attachment of spindle microtubules to kinetochore	20/3511	33/15511	3.00313e-06	0.000336977	0.000307953	Spag5/Tex14/Aurkb/Rb1/Racgap1/Sgo1/Ndc80/Nek2/Nuf2/Knl1/Knstrn/Ect2/Kif2c/Cenpc1/Eml4/Hnrnpu/Mis12/Brca2/Ccnb1/Cenpe	20	0.00569638	11	2	GO:0007059	0.803	28.9128	16	attachment of spindle microtubules to kinetochore	chromosome segregation	BP
GO:0009887	animal organ morphogenesis	293/3511	957/15511	2.33741e-09	8.58362e-07	7.84432e-07	Ngfr/Fgf23/Fgf6/Myf5/Mmp14/Sp1/Pax9/Irx2/Dlx3/Smo/Mybpc3/Elf3/Plag1/Cd44/Igf1r/Gata6/Gmnn/Sulf2/Tgfbr1/Twist2/Fzd3/Fgfrl1/Fhl2/Bmp7/Prox1/Wnt2/Acp4/Klhl3/Alx3/Stc1/Aldh1a3/Itga2/Wt1/Sulf1/Tbx5/Kif3a/Pcgf2/Ikzf1/Lhx9/Ahr/Akt3/Hey2/Ahi1/Igf1/Sgpl1/Lrig3/Egfr/Meis1/Id2/Slc26a4/Slc6a4/Tshr/Esr2/Hif1a/Ryr2/Gli3/Tfap2a/Aspn/Ptch1/Fgf10/Slc4a7/Fst/Fgf9/Tnfsf11/Gdnf/Dab2/Tgm1/Grhl2/Zfpm2/Has2/Ppara/Col2a…	293	0.083452	158	5	GO:0009887	0.983	186.305	168	animal organ morphogenesis	animal organ morphogenesis	BP
GO:0009888	tissue development	446/3511	1683/15511	4.39479e-05	0.0029757	0.00271941	Ngfr/Fgf23/Fgf6/Myf5/Pparg/Dlg3/Mmp14/Pax9/Irx2/Dlx3/Smo/Mybpc3/Elf3/Hdac9/Cd44/Ccn4/Klf5/Prlr/Prkaca/Igf1r/Gata6/Nphs1/Sulf2/Tgfbr1/Fzd3/Fhl2/Bmp7/Prox1/Wnt2/Klhl3/Stc1/Aldh1a3/Xk/Wt1/Sulf1/Erbb3/Tbx5/Kif3a/Ikzf1/Ahr/Fbxo5/Hey2/Plagl1/Rspo3/Epyc/Cdk1/Apaf1/Ahi1/Igf1/Sirt1/Macroh2a2/Egfr/Lgr5/Meis1/E2f7/Csrp2/Madcam1/Efemp1/Myocd/Id2/Mboat2/Itgb3/Tmem132e/Myh10/Krt36/Esr2/Hif1a/Zfp36l1/Meg3/Ryr2/…	446	0.127029	41	5	GO:0009887	0.407	23.7028	43	tissue development	animal organ morphogenesis	BP
GO:0009914	hormone transport	88/3511	291/15511	0.00148715	0.0395219	0.0361179	Fgf23/Gcg/Pparg/Adora3/Cacna1e/Pde1c/Dio2/Trpm2/Retn/Birc5/Sirt1/Pfkl/Igfbp3/Rasl10b/Hif1a/Hmgcr/Tnfsf11/Dab2/Ywhaz/Adcy8/Nell2/Dgat1/Snx4/Adipoq/Runx1/Scg5/Glp1r/Nrxn1/Smad2/Tcf7l2/Rbp4/Slc18a2/Il6/Oprk1/Tfap2b/Pask/Acvr1c/Il1rn/Snap25/Serp1/Edn2/Epha5/Rest/Spp1/Tacr1/Gipr/Pde3b/Cask/Rab11fip1/Sfrp1/Slc16a2/Lif/Myo5a/Rab8b/Ccn3/Rims2/Slc7a5/Ptger3/Rab11fip2/Ildr2/Rfx3/Cftr/Inhba/Kdm5b/Isl1/Cnr1/…	88	0.0250641	2	11	GO:0050807	0.458	1.36471	2	hormone transport	regulation of synapse organization	BP
GO:0009953	dorsal/ventral pattern formation	30/3511	76/15511	0.00070918	0.022736	0.0207777	Smo/Prkaca/Kif3a/Rfx4/Gli3/Ptch1/Arl13b/Smad2/Dbx1/Sfrp1/Ttc21b/Sostdc1/Wdr19/Tbc1d32/Cer1/Lmx1b/Gorab/Gpr161/Hoxd11/Aida/Dync2h1/Tgif1/Gli2/Bmpr1b/Gas1/En1/Intu/Hhip/Grem1/Hoxb2	30	0.00854457	50	5	GO:0009887	0.305	10.564	59	dorsal/ventral pattern formation	animal organ morphogenesis	BP
GO:0010002	cardioblast differentiation	10/3511	15/15511	0.000334611	0.0133169	0.0121699	Gata6/Tbx5/Myocd/Rest/Prickle1/Rbpj/Isl1/T/Nrg1/Grem1	10	0.00284819	2	5	GO:0009887	0.37	2.4384	2	cardioblast differentiation	animal organ morphogenesis	BP
GO:0010517	regulation of phospholipase activity	22/3511	53/15511	0.00163708	0.0425271	0.0388643	Bicd1/Itk/Arf4/Anxa8/Cd86/Ms4a2/Snca/Htr2b/Rgs2/Avpr1b/Sele/Hpca/Pdgfra/Adcyap1r1/Fgfr2/Snap91/Fgf2/Lpar1/Agtr1a/Gpr55/Agtr1b/Marcks	22	0.00626602	1	23	GO:0010517	1	0	1	regulation of phospholipase activity	regulation of phospholipase activity	BP
GO:0010564	regulation of cell cycle process	176/3511	588/15511	1.77162e-05	0.0013896	0.00126992	Ccnd2/Spag5/Dbf4/Kif20a/Ptpn6/Bid/Igf1r/Cdc20/Rad51c/Bmp7/Prox1/Tex14/Kif11/Dyrk3/Etaa1/Brca1/Cdc6/Atad5/Birc5/Trim37/Fbxo5/Cdk1/Igf1/Sirt1/Egfr/E2f7/Mdm1/Xpo1/Pttg1/Id2/Cdc27/Aurkb/Zfp36l1/Xrcc3/Trip13/Slf1/Tert/Fgf10/Bora/Rb1/Rad21/Mtbp/Donson/Wnt10b/Racgap1/Cdkn1a/Ndc80/Cdc23/Aif1/Cep192/Lmnb1/Incenp/Cdca5/Kif20b/Dmrt1/Smc5/Cdk2/Plk4/Sgo2a/Nabp1/Cenpf/Nek2/Atf2/Wdr76/Nusap1/Cdc25b/Knstrn/Bub1/…	176	0.0501282	12	4	GO:0007049	0.829	20.2845	15	regulation of cell cycle process	cell cycle	BP
GO:0010575	positive regulation of vascular endothelial growth factor production	13/3511	23/15511	0.000445812	0.0167395	0.0152978	Sulf2/Sulf1/Brca1/Hif1a/Cyp1b1/C3/Il6/Hc/Ptgs2/Hpse/C3ar1/Isl1/Ccbe1	13	0.00370265	26	6	GO:0050877	0.192	10.2796	31	positive regulation of vascular endothelial growth factor production	nervous system process	BP
GO:0010817	regulation of hormone levels	123/3511	417/15511	0.000587544	0.0203724	0.0186177	Fgf23/Gcg/Pparg/Adora3/Cpa3/Cacna1e/Pde1c/Crabp2/Corin/Igf1r/Dio2/Trpm2/Retn/Aldh1a3/Birc5/Iyd/Igf1/Sirt1/Sgpl1/Pfkl/Igfbp3/Rasl10b/Hif1a/Akr1c18/Hmgcr/Tnfsf11/Dab2/Ywhaz/Adcy8/Nell2/Dgat1/Snx4/Ece2/Adipoq/Runx1/Scg5/Glp1r/Cyp1b1/Nrxn1/Cacna1h/Smad2/Pcsk5/Tcf7l2/Rbp4/Slc18a2/Il6/Oprk1/Rdh10/Tfap2b/Akr1cl/Pask/Hsd17b7/Acvr1c/Il1rn/Dhrs9/Snap25/Serp1/Lrat/Ctsk/Edn2/Pdgfra/Epha5/Rest/Gfi1/Spp1/Tacr1…	123	0.0350328	5	11	GO:0050807	0.48	4.60193	5	regulation of hormone levels	regulation of synapse organization	BP
GO:0010837	regulation of keratinocyte proliferation	14/3511	28/15511	0.00137169	0.0373725	0.0341536	Prkd1/Twist2/Zfp36l1/Fgf10/Tgm1/Has2/Snai2/Fgf7/Notch2/Fgfr2/Cask/Bcl11b/Intu/Cdh3	14	0.00398747	7	12	GO:0008284	0.599	3.965	8	regulation of keratinocyte proliferation	positive regulation of cell population proliferation	BP
GO:0010838	positive regulation of keratinocyte proliferation	7/3511	10/15511	0.00188314	0.0474463	0.0433598	Twist2/Fgf10/Tgm1/Has2/Fgf7/Notch2/Cdh3	7	0.00199373	13	12	GO:0008284	0.65	4.49492	14	positive regulation of keratinocyte proliferation	positive regulation of cell population proliferation	BP
GO:0010948	negative regulation of cell cycle process	86/3511	267/15511	0.000184233	0.00855411	0.00781735	Bmp7/Prox1/Tex14/Etaa1/Brca1/Cdc6/Birc5/Trim37/Fbxo5/Cdk1/E2f7/Mdm1/Pttg1/Aurkb/Zfp36l1/Xrcc3/Trip13/Rb1/Rad21/Mtbp/Donson/Cdkn1a/Ndc80/Cep192/Dmrt1/Nabp1/Nek2/Atf2/Wdr76/Bub1/E2f1/Chmp4c/Rbl1/Orc1/Stil/Kntc1/Ezh2/Casp2/Mad2l1/Mbd4/Blm/Fgfr2/D7Ertd443e/Stk33/Tnks/Nek1/Chek1/Tipin/Zwilch/Atr/Topbp1/Rfwd3/Ccp110/Fancd2/Lif/Dna2/Dtl/Ttk/Rad9b/Eme1/Myo16/Bub1b/Ccnb1/Clspn/Trp53bp1/Dact1/Cenpe/Zfp36l2…	86	0.0244944	1	4	GO:0007049	0.753	0	1	negative regulation of cell cycle process	cell cycle	BP
GO:0010965	regulation of mitotic sister chromatid separation	25/3511	59/15511	0.000563421	0.0198772	0.0181652	Tex14/Cdc6/Birc5/Fbxo5/Pttg1/Cdc27/Aurkb/Xrcc3/Trip13/Rb1/Rad21/Ndc80/Cdc23/Cep192/Bub1/Kntc1/Mad2l1/Zwilch/Tacc3/Ttk/Bub1b/Ccnb1/Cenpe/Gen1/Spdl1	25	0.00712048	1	2	GO:0007059	0.84	0	1	regulation of mitotic sister chromatid separation	chromosome segregation	BP
GO:0015837	amine transport	34/3511	94/15511	0.00197177	0.0490151	0.0447934	Arg1/Ddc/Slc36a2/Gdnf/Grik1/Syt4/Slc18a2/Snca/Oprk1/Rgs2/Il1rn/Syt13/Ntsr1/Npy2r/Grin2b/Chrna7/Arl6ip1/Cck/Myo5a/Syt1/Slc18a1/P2ry12/Ptger3/Cnr1/Nat8l/Oxtr/Htr1b/Prkcb/Grm7/Abat/Syt17/Lep/Syt9/Agtr2	34	0.00968385	2	20	GO:0016477	0.337	1.18891	2	amine transport	cell migration	BP
GO:0015850	organic hydroxy compound transport	67/3511	213/15511	0.00177158	0.0457272	0.0417887	Pparg/Abca1/Abca5/Sirt1/Slc16a7/Igfbp3/Itgb3/P2rx1/Slc6a4/Ptch1/Emb/Gdnf/Dab2/Adipoq/Lima1/Acat2/Syt4/Stard4/Rbp4/Msr1/Slc18a2/Mip/Snca/Oprk1/Relch/Soat1/Syt13/Npy2r/Stra6l/Aqp3/Spp1/Chrna7/Gpm6b/Ldlr/Anxa2/Myo5a/Syt1/Slc2a13/Slc18a1/P2ry12/Ptger3/Maob/Abcg5/Apoc1/Cftr/Kdm5b/Pcsk9/Cnr1/Nat8l/Oxtr/Agtr1a/Htr1b/Tsku/Prkcb/Lipg/Cadps/Ces1d/Abat/Syt17/Fcer1g/Lep/Fcgr3/Tac1/Syt9/Nrg1/Agtr2/Slc5a3	67	0.0190829	1	20	GO:0016477	0.374	0	1	organic hydroxy compound transport	cell migration	BP
GO:0016339	calcium-dependent cell-cell adhesion via plasma membrane cell adhesion molecules	17/3511	35/15511	0.000659579	0.0218391	0.0199581	Cdh10/Nrxn1/Cdh2/Cdh9/Cdh7/Sell/Cdh17/Cdh11/Cdh16/Cdh8/Pcdh18/Cdh6/Cdh18/Cdh12/Cdh19/Cdh20/Nlgn1	17	0.00484193	34	3	GO:0007155	0.638	9.7262	38	calcium-dependent cell-cell adhesion via plasma membrane cell adhesion molecules	cell adhesion	BP
GO:0016477	cell migration	359/3511	1363/15511	0.000421957	0.0160801	0.0146952	Ngfr/Fer/Fgf23/Fgf6/Fap/Pparg/Adora3/Il4/Dbh/Mmp14/Ccl3/Sp1/Smo/Axl/Prkd1/Has1/Hdac9/Cd44/Ccn4/Igf1r/Ephb3/Fbln1/Tgfbr1/Twist2/Fzd3/Bmp7/Trpm2/Prox1/Mcoln2/Retn/Stc1/Slamf1/Itga2/Eps8/Sulf1/Rnd3/Top2b/Tbx5/Wwc1/Ccl4/Akt3/Fbxo5/Lama4/Igf1/Sirt1/Sgpl1/Srgap1/Egfr/Grb10/Nav3/Madcam1/Tns3/Igfbp3/Efemp1/Myocd/Pik3cg/Mmp28/Itgb3/Myh10/Esr2/Hif1a/Net1/Gli3/Carmil1/Tfap2a/Rhobtb3/Mctp1/Tert/Vcan/Hexb/Kif…	359	0.10225	277	20	GO:0016477	0.982	18.0947	314	cell migration	cell migration	BP
GO:0018149	peptide cross-linking	18/3511	29/15511	5.85635e-06	0.000570041	0.000520944	Tgm1/Stfa2/Epb42/Fn1/Tgm3/F13a1/Thbs1/Krt1/Ndnf/Spock3/Dsp/Stfa3/Prss34/Spock2/Stfa2l1/Cstdc5/Cstdc6/Cstdc4	18	0.00512674	33	10	GO:0006260	0.234	36.7977	40	peptide cross-linking	DNA replication	BP
GO:0019953	sexual reproduction	204/3511	680/15511	3.26481e-06	0.000355081	0.000324498	Rnf17/Gmcl1/Cyp51/Septin7/Hsf2bp/Clgn/Axl/Pafah1b2/Atp8b3/Fancl/Pafah1b3/Prkaca/Msh5/Tgfbr1/Rad51c/Tex15/Tex11/Tex14/Mov10l1/Wt1/Dnah1/Fbxo5/Igf1/Sycp3/Sirt1/Sgpl1/Lgr5/P2rx1/Slc6a4/Top2a/4930447C04Rik/Spin1/Trip13/Hexb/Ddx4/Fst/Adam2/Dmc1/Nectin3/Zfp148/Cxadr/Racgap1/Ndc80/Cacna1h/Meiob/Cabyr/Dmrt1/Rbp4/Tdrd1/Hps1/Prdx4/Mybl1/Boll/Ica1l/Sgo2a/Rgs2/Rnf2/Suv39h2/Mastl/Galnt3/Kif18a/Tyro3/Cdc25b/Mc…	204	0.0581031	11	15	GO:0007292	0.815	28.5355	12	sexual reproduction	female gamete generation	BP
GO:0021953	central nervous system neuron differentiation	54/3511	158/15511	0.000583707	0.0203266	0.0185759	Smo/Ephb3/Prox1/Map2/Hsp90aa1/Gli3/Tfap2a/Ptch1/Nrxn1/Bhlhe22/Hprt/Epha4/Lmx1a/Zeb2/Slc4a10/Dclk1/Elavl4/Ephb2/Sema3a/Draxin/Hoxa1/Dbx1/Fgfr2/Ophn1/Dcx/Plxna3/Slit2/Cbln1/Cdh11/Atp7a/Ttc21b/Tbr1/Lmx1b/Ptger3/Tox/Inhba/Sox5/Isl1/Dync2h1/Bcl11b/Gli2/Ndnf/Lingo1/Tsku/Hoxd10/Ntrk2/B4galt6/Pou3f4/Lep/Dcc/Kndc1/Grid2/Sox2/Lhx8	54	0.0153802	12	5	GO:0009887	0.359	7.11341	13	central nervous system neuron differentiation	animal organ morphogenesis	BP
GO:0022008	neurogenesis	446/3511	1612/15511	3.3802e-07	5.81034e-05	5.3099e-05	Ngfr/Pparg/Fmr1/Bcl11a/Ccl3/Irx2/Smo/Septin7/Axl/Prkd1/Efna2/Plag1/Mmd/Etv1/Crabp2/Cd44/Corin/Igf1r/Ephb3/Cdc20/Tgfbr1/Fzd3/Bmp7/Prox1/Wnt2/Acp4/Igf2bp1/Map2/Xk/Tenm1/Atxn10/Top2b/Suz12/Erbb3/Kif3a/Ikzf1/Styxl1/Lhx9/Hey2/Wasf1/Fabp7/Ahi1/Igf1/Sirt1/Meis1/Nav3/Cyfip2/Efemp1/Nrcam/Id2/Tmem132e/Slc6a4/Myh10/Tshr/Esr2/Hif1a/Hsp90aa1/Hecw1/Gli3/Tfap2a/Ptch1/Tert/Vcan/Hexb/Dhfr/Emb/Fgf10/Slc4a7/Arf4/Ne…	446	0.127029	71	5	GO:0009887	0.488	76.481	78	neurogenesis	animal organ morphogenesis	BP
GO:0022402	cell cycle process	330/3511	1044/15511	2.89003e-12	2.1226e-09	1.93978e-09	Cdc45/Ccnd2/Foxm1/Septin7/Spag5/Ccne1/Hsf2bp/Dbf4/Kif20a/Syce2/Ptpn6/Bid/Spc25/Msh6/Igf1r/Cdc20/Pola1/Msh5/Pole/Rad51c/Bmp7/Tex15/Tex11/Prox1/Tex14/Kif11/Mov10l1/Eps8/Ncapg/Dstn/Tubb1/Dyrk3/Etaa1/Brca1/Top2b/Cdc6/Atad5/Crlf3/Birc5/Kif3a/Chd3/Trim37/Fbxo5/Septin10/Cdk1/Myb/Igf1/Sycp3/Sirt1/Egfr/E2f7/Mdm1/Xpo1/Pttg1/Hormad2/Id2/Cdc27/Aurkb/Myh10/Top2a/4930447C04Rik/Zfp36l1/Xrcc3/Spin1/Trip13/Cep72/…	330	0.0939903	1	4	GO:0007049	0.918	0	0	cell cycle process	cell cycle	BP
GO:0022412	cellular process involved in reproduction in multicellular organism	115/3511	342/15511	1.74097e-06	0.00021639	0.000197752	Rnf17/Gmcl1/Cyp51/Hsf2bp/Prkaca/Tgfbr1/Rad51c/Tex15/Tex11/Tex14/Retn/Mov10l1/Wt1/Dnah1/Fbxo5/Igf1/Sycp3/Lgr5/Top2a/4930447C04Rik/Spin1/Trip13/Hexb/Ddx4/Dmc1/Nectin3/Cxadr/Runx1/Ndc80/Meiob/Cabyr/Dmrt1/Tdrd1/Prdx4/Mybl1/Ica1l/Sgo2a/Rnf2/Suv39h2/Mastl/Kif18a/Cdc25b/Sohlh2/Nup210l/Spaca1/Fmn2/Zfp37/Hook1/Rspo1/Ptn/Hpgds/Ddias/Calca/3830403N18Rik/Sfrp1/Cep57/Ddx25/Ccnb2/Mns1/Mlh1/Ttc21a/Lyzl4/Bmp8a/F…	115	0.0327542	1	1	GO:0051321	0.692	0	0	cellular process involved in reproduction in multicellular organism	meiotic cell cycle	BP
GO:0022414	reproductive process	368/3511	1160/15511	7.71778e-14	7.79399e-11	7.1227e-11	Rnf17/Pparg/Dbh/Gmcl1/Sp1/Cyp51/Dlx3/Septin7/Ccne1/Hsf2bp/Clgn/Axl/Pafah1b2/Plag1/Atp8b3/Syce2/Fancl/Cacna1e/Ptpn6/Cd44/Corin/Prlr/Msh6/Pafah1b3/Prkaca/Igf1r/Cdc20/Msh5/Tgfbr1/Rad51c/Bmp7/Tex15/Tex11/Tex14/Wnt2/Retn/Mov10l1/Zfp318/Wt1/Sulf1/Top2b/Dnah1/Lhx9/Ahr/Fbxo5/Hey2/Rspo3/Igf1/Sycp3/Sirt1/Sgpl1/Egfr/Lgr5/E2f7/Havcr2/Pttg1/Hormad2/Myocd/P2rx1/Slc6a4/Top2a/Npas3/Esr2/4930447C04Rik/Hif1a/Zfp36…	368	0.104813	11	1	GO:0051321	0.808	245.009	12	reproductive process	meiotic cell cycle	BP
GO:0022600	digestive system process	30/3511	77/15511	0.000913507	0.0278499	0.0254512	Fgf10/Dgat1/Lima1/Acat2/Rbp4/Muc2/Oprk1/Stk39/Ugcg/Aco1/Tacr1/Ldlr/Chrm1/Trpc1/Wnk4/Adrb1/Cracd/Ptger3/Abcg5/Slc26a7/Wnk3/Inava/Tlr9/Chrm3/Oxtr/Pls1/Mmp13/Lep/Tac1/Pbld1	30	0.00854457	1	6	GO:0050877	0.604	0	0	digestive system process	nervous system process	BP
GO:0022603	regulation of anatomical structure morphogenesis	241/3511	901/15511	0.00158795	0.0417883	0.0381891	Ngfr/Pparg/Bcl11a/Ccl3/Sp1/Pax9/Smo/Prkd1/Hck/Crabp2/Cd44/4930550C14Rik/Gata6/Ephb3/Fbln1/Fzd3/Bmp7/Optc/Wnt2/Map2/Xk/Eps8/Wt1/Sulf1/Rnd3/Brca1/Kif3a/E2f2/Akt3/Epb41l2/Ahi1/Sirt1/Itgb3/Myh10/Hif1a/Net1/Hecw1/Carmil1/Rhobtb3/Tert/Hexb/Fgf10/Cnmd/Olfm4/Nefm/Nefl/Gdnf/Dab2/Cma1/Sema5a/Has2/Cyrib/Emp2/Snai2/Pak2/Chodl/Robo1/Runx1/Larp4/Cela1/Epb42/Nfatc4/Tiam2/Thbs2/Ptk7/Cpne5/Epb41l3/Cyp1b1/C3/Syt4/…	241	0.0686414	1	5	GO:0009887	0.649	0	0	regulation of anatomical structure morphogenesis	animal organ morphogenesis	BP
GO:0022610	biological adhesion	379/3511	1244/15511	1.61645e-11	9.32807e-09	8.52465e-09	Fer/Tspan32/Fap/Egfl6/Myf5/Il4/Dlg3/Mmp14/Mybpc3/Ncan/Axl/Il7r/Ptpn6/Ly9/Cd44/Ccn4/Prlr/Nid1/Ephb3/Fbln1/Nphs1/Fgfrl1/Clstn3/Bmp7/Adam19/Slamf1/Cd83/Itga2/Tenm1/Erbb3/Ikzf1/Lama4/Myb/Arg1/Igf1/Plek/Egfr/Madcam1/Cyfip2/Havcr2/Nrcam/Itgb3/Myh10/Zfp36l1/Smoc1/Net1/Hsp90aa1/Gli3/Carmil1/Hapln1/Vcan/Emb/Prkcd/Tnfsf11/Olfm4/Adam2/Dab2/Sema5a/Ctnnd2/Grhl2/Cdh10/Has2/Col14a1/Cyrib/Ppara/Nckap1l/Emp2/Alca…	379	0.107946	1	3	GO:0007155	0.981	0	0	biological adhesion	cell adhesion	BP
GO:0023061	signal release	142/3511	476/15511	0.000132254	0.00718245	0.00656382	Fgf23/Gcg/Pparg/Adora3/Fmr1/Cacna1e/Cacna1b/Pde1c/Stxbp2/Prkaca/Dio2/Trpm2/Retn/Abca1/Birc5/Cadps2/Sirt1/Pfkl/Igfbp3/Rasl10b/P2rx1/Slc6a4/Trim9/Hif1a/Mctp1/Hmgcr/Tnfsf11/Dab2/Ywhaz/Adcy8/Nell2/Dgat1/Snx4/Adipoq/Runx1/Scg5/Glp1r/Nrxn1/Prepl/Syt4/Smad2/Tcf7l2/Rbp4/Slc18a2/Il6/Snca/Oprk1/Tfap2b/Pask/Tnfrsf11a/Acvr1c/Il1rn/Syt13/Snap25/Serp1/Npy2r/Wls/Edn2/Epha5/Rest/Spp1/Atp2a2/Tacr1/Gipr/Apba2/Chrn…	142	0.0404443	1	20	GO:0016477	0.404	0	2	signal release	cell migration	BP
GO:0030030	cell projection organization	400/3511	1479/15511	1.63189e-05	0.00133172	0.00121702	Ngfr/Fer/Fmr1/Bcl11a/Smo/Septin7/Rab34/Prkd1/Efna2/Etv1/Crabp2/Cd44/Klf5/Igf1r/Ephb3/Eps8l1/Cdc20/Tgfbr1/Fzd3/Bmp7/Trpm2/Acp4/Igf2bp1/Map2/Xk/Itga2/Eps8/Tenm1/Atxn10/Top2b/Ro60/Kif3a/Dnah1/Styxl1/Wasf1/Cep290/Ahi1/Rfx4/Sirt1/Plek/Cyfip2/Efemp1/Nrcam/Itgb3/Myh10/Tshr/Hsp90aa1/Hecw1/Gli3/Carmil1/Ptch1/Dhfr/Emb/Arf4/Prkcd/Nefm/Nefl/Rb1/Gdnf/Dab2/Sema5a/Ctnnd2/Dnah5/Lrp12/Csmd3/Matn2/Ttll8/Nptxr/Ncka…	400	0.113928	198	9	GO:0051965	0.377	43.7286	199	cell projection organization	positive regulation of synapse assembly	BP
GO:0030071	regulation of mitotic metaphase/anaphase transition	23/3511	55/15511	0.00114827	0.0327688	0.0299465	Tex14/Cdc6/Birc5/Fbxo5/Cdc27/Aurkb/Xrcc3/Trip13/Rb1/Rad21/Ndc80/Cdc23/Cep192/Bub1/Kntc1/Mad2l1/Zwilch/Ttk/Bub1b/Ccnb1/Cenpe/Gen1/Spdl1	23	0.00655084	10	2	GO:0007059	0.831	5.07457	10	regulation of mitotic metaphase/anaphase transition	chromosome segregation	BP
GO:0030182	neuron differentiation	384/3511	1340/15511	4.52385e-08	1.07495e-05	9.82361e-06	Ngfr/Fmr1/Bcl11a/Irx2/Smo/Septin7/Prkd1/Efna2/Mmd/Etv1/Crabp2/Cd44/Corin/Igf1r/Ephb3/Cdc20/Tgfbr1/Fzd3/Bmp7/Prox1/Wnt2/Acp4/Igf2bp1/Map2/Xk/Tenm1/Atxn10/Top2b/Kif3a/Ikzf1/Styxl1/Lhx9/Hey2/Wasf1/Ahi1/Sirt1/Meis1/Cyfip2/Efemp1/Nrcam/Id2/Tmem132e/Slc6a4/Myh10/Tshr/Hif1a/Hsp90aa1/Hecw1/Gli3/Tfap2a/Ptch1/Dhfr/Emb/Slc4a7/Arf4/Nefm/Nefl/Rb1/Gdnf/Dab2/Sema5a/Ctnnd2/Ywhaz/Lrp12/Csmd3/Matn2/Nptxr/Nckap1l/A…	384	0.109371	176	5	GO:0009887	0.471	127.644	204	neuron differentiation	animal organ morphogenesis	BP
GO:0030198	extracellular matrix organization	98/3511	280/15511	1.38672e-06	0.00017783	0.000162513	Fap/Egfl6/Myf5/Mmp14/Elf3/Has1/Nid1/Mmp8/Fbln1/Sulf2/Tgfbr1/Optc/Wt1/Sulf1/P4ha1/Mmp28/Itgb3/Smoc1/Tfap2a/Ero1a/Lcp1/Rb1/Cma1/Sema5a/Has2/Col14a1/Col2a1/Ccdc80/Cyp1b1/Tpsab1/Lox/Col17a1/Prdx4/Il6/Col5a2/Col19a1/Fn1/Dpt/Ddr2/Itga8/Hsd17b12/Col9a3/Postn/Col11a1/Sfrp2/Mmp16/Reck/Pdpn/Pdgfra/Ibsp/Gas2/Acan/Col4a5/Gpm6b/Anxa2/Thsd4/Crtap/Nphp3/Col6a4/Phldb2/Antxr1/Adamts15/Atp7a/Tpsb2/Rxfp1/Loxl2/Scar…	98	0.0279123	178	9	GO:0051965	0.316	72.8687	208	extracellular matrix organization	positive regulation of synapse assembly	BP
GO:0030199	collagen fibril organization	24/3511	58/15511	0.00108154	0.0313183	0.0286208	Tgfbr1/Optc/P4ha1/Rb1/Col14a1/Col2a1/Cyp1b1/Lox/Col5a2/Dpt/Ddr2/Col11a1/Sfrp2/Acan/Anxa2/Crtap/Atp7a/Loxl2/Lum/Lmx1b/Adamts12/Adamts14/Mkx/Grem1	24	0.00683566	53	9	GO:0051965	0.28	8.98328	70	collagen fibril organization	positive regulation of synapse assembly	BP
GO:0030282	bone mineralization	42/3511	115/15511	0.000498277	0.0180594	0.0165039	Fgf23/Bmp7/Igf1/Hif1a/Tfap2a/Aspn/Wnt10b/Lox/Fbn2/Tcf7l2/Ccr1/Ddr2/Ift80/Ibsp/Ptn/Fgfr2/Gata1/Gpm6b/Ptgs2/Twist1/Rflna/Cer1/Txlng/Suv39h1/Dlk1/Notum/Osr1/Mmp13/Sgms2/Rspo2/Bmpr1b/Nell1/Gpc3/Phex/Kl/Nfe2/Lep/Ptk2b/Slc24a3/Adgrv1/Grem1/Dnm3os	42	0.0119624	41	6	GO:0050877	0.221	11.2859	47	bone mineralization	nervous system process	BP
GO:0030323	respiratory tube development	64/3511	201/15511	0.00158761	0.0417883	0.0381891	Mmp14/Sp1/Gata6/Man1a2/Wnt2/Tbx5/Igf1/Tns3/Myocd/Meg3/Gli3/Fgf10/Fgf9/Ywhaz/Grhl2/Zfpm2/Ptk7/Man2a1/Lox/Smad2/Pcsk5/Lipa/Rbp4/Hps1/Rdh10/Sp3/Fgf7/Ccdc39/Wnt2b/Gpsm2/Tnc/Pdpn/Edn2/Pdgfra/Foxp2/Fgfr2/Asah1/Nphp3/Lama1/Atp7a/Rxfp1/Lif/Cebpa/Zfp157/Fgf2/Hoxa5/Rbpj/Fndc3b/Ccdc40/Cftr/Asxl1/Ccbe1/Gli2/Rspo2/Gpc3/Hmga2/Fgf18/Hspb11/Sox11/Chil1/Hhip/Zic3/Sox2/Esrp2	64	0.0182284	6	5	GO:0009887	0.48	3.40701	6	respiratory tube development	animal organ morphogenesis	BP
GO:0030324	lung development	63/3511	198/15511	0.00175159	0.045356	0.0414495	Mmp14/Sp1/Gata6/Man1a2/Wnt2/Tbx5/Igf1/Tns3/Myocd/Meg3/Gli3/Fgf10/Fgf9/Ywhaz/Grhl2/Zfpm2/Ptk7/Man2a1/Lox/Smad2/Lipa/Rbp4/Hps1/Rdh10/Sp3/Fgf7/Ccdc39/Wnt2b/Gpsm2/Tnc/Pdpn/Edn2/Pdgfra/Foxp2/Fgfr2/Asah1/Nphp3/Lama1/Atp7a/Rxfp1/Lif/Cebpa/Zfp157/Fgf2/Hoxa5/Rbpj/Fndc3b/Ccdc40/Cftr/Asxl1/Ccbe1/Gli2/Rspo2/Gpc3/Hmga2/Fgf18/Hspb11/Sox11/Chil1/Hhip/Zic3/Sox2/Esrp2	63	0.0179436	120	5	GO:0009887	0.479	8.63965	138	lung development	animal organ morphogenesis	BP
GO:0030900	forebrain development	97/3511	316/15511	0.000508191	0.0182123	0.0166437	Smo/Axl/Slc1a2/Ephb3/Prox1/Igf2bp1/Aldh1a3/Top2b/Kif3a/Ikzf1/Fabp7/Apaf1/Rfx4/Egfr/Id2/Myh10/Hif1a/Gli3/Tfap2a/Fgf10/Sema5a/Dnah5/Robo1/Arl13b/Cdh2/Tcf7l2/Bhlhe22/Hprt/Lmx1a/Zeb2/Slc4a10/Tyro3/E2f1/Dclk1/Wnt2b/Lef1/Tal2/Dab1/Elavl4/Dock7/Lrp8/Ephb2/Stil/Hdac1/Sema3a/Draxin/Epha5/Foxp2/Fgfr2/Ophn1/Dcx/Plxna3/Slit2/Pcm1/Dixdc1/Slitrk5/Atp7a/Aspm/Ttc21b/Tbr1/Uba6/P2ry12/Fgf2/Tacc3/Cdon/Rbpj/Ncam1/Pt…	97	0.0276275	84	5	GO:0009887	0.51	13.4091	93	forebrain development	animal organ morphogenesis	BP
GO:0031016	pancreas development	28/3511	64/15511	0.000139492	0.00727771	0.00665088	Smo/Igf1r/Gata6/Prox1/Igf1/Fgf10/Cela1/Pdpk1/Cdh2/Smad2/Il6/Ccdc39/Wls/Gipr/Pde3b/Nphp3/Ccdc40/Cdk6/Ildr2/Rfx3/Cftr/Isl1/Onecut2/Igf2/Zic3/Mir541/Mir503/Zbed6	28	0.00797494	32	5	GO:0009887	0.431	15.8421	36	pancreas development	animal organ morphogenesis	BP
GO:0031069	hair follicle morphogenesis	14/3511	24/15511	0.000169899	0.00807422	0.00737879	Ngfr/Smo/Fgf10/Fst/Runx1/Fgf7/Fgfr2/Atp7a/Sostdc1/Gorab/Gli2/Bcl2/Intu/Runx3	14	0.00398747	35	5	GO:0009887	0.453	15.5732	35	hair follicle morphogenesis	animal organ morphogenesis	BP
GO:0031175	neuron projection development	285/3511	1002/15511	5.4757e-06	0.00054615	0.000499111	Ngfr/Fmr1/Bcl11a/Smo/Septin7/Prkd1/Efna2/Etv1/Crabp2/Cd44/Igf1r/Ephb3/Cdc20/Fzd3/Bmp7/Acp4/Igf2bp1/Map2/Xk/Atxn10/Top2b/Kif3a/Styxl1/Wasf1/Ahi1/Sirt1/Cyfip2/Efemp1/Nrcam/Myh10/Tshr/Hsp90aa1/Hecw1/Gli3/Ptch1/Dhfr/Emb/Arf4/Nefm/Nefl/Rb1/Gdnf/Dab2/Sema5a/Ctnnd2/Lrp12/Csmd3/Matn2/Nptxr/Nckap1l/Alcam/Boc/Pak2/Chodl/Robo1/Nfatc4/Tiam2/Ptk7/Cpne5/Epb41l3/Strn/Nrxn1/Syt4/Cdh2/Impact/Dpysl3/Kif20b/Hdgfl3/…	285	0.0811735	172	5	GO:0009887	0.446	54.7958	198	neuron projection development	animal organ morphogenesis	BP
GO:0031290	retinal ganglion cell axon guidance	11/3511	17/15511	0.000244811	0.0104647	0.00956336	Ephb3/Nrcam/Epha7/Ephb2/Ocm/Slit2/Isl1/Efna5/Bmpr1b/Robo2/Rpl24	11	0.00313301	19	5	GO:0009887	0.45	11.5466	24	retinal ganglion cell axon guidance	animal organ morphogenesis	BP
GO:0031297	replication fork processing	17/3511	37/15511	0.00144647	0.0385678	0.035246	Etaa1/Fam111a/Nucks1/Rad51/Blm/Wrn/Atr/Traip/Rfwd3/Dna2/Primpol/Eme1/Brca2/Mms22l/Gen1/Zgrf1/Fancm	17	0.00484193	33	10	GO:0006260	0.841	6.98868	43	replication fork processing	DNA replication	BP
GO:0031577	spindle checkpoint signaling	19/3511	42/15511	0.000977809	0.0291503	0.0266396	Tex14/Birc5/Aurkb/Xrcc3/Trip13/Mtbp/Ndc80/Cep192/Bub1/Stil/Kntc1/Mad2l1/Zwilch/Ttk/Bub1b/Ccnb1/Cenpe/Gen1/Spdl1	19	0.00541156	1	4	GO:0007049	0.63	0	0	spindle checkpoint signaling	cell cycle	BP
GO:0031644	regulation of nervous system process	56/3511	160/15511	0.000235415	0.0102807	0.00939519	Ngfr/Fmr1/Dlgap1/Grm3/Itga2/Fcgr1/Igf1/Cacng4/Nptxr/Shisa9/Fgf12/Igsf11/Nrxn1/Celf4/Nptx1/Il6/Oprk1/Fabp5/Ntsr1/Npy2r/Hgf/Smr2/Chrna7/Calca/Stx1b/Nlgn3/Cbln1/Cck/Trf/Acpp/S100b/Igsf9b/Myrf/Ccn3/Rims2/Shank1/Ncam1/Begain/Rims1/Reln/Tmem108/S1pr2/Zfp488/Kcnj10/Tenm4/Neto1/Shisa6/Abat/Grin2a/Fcgr4/Ptk2b/Pclo/Tac1/Nrg1/Nlgn1/Cst7	56	0.0159499	3	6	GO:0050877	0.73	4.34178	3	regulation of nervous system process	nervous system process	BP
GO:0031646	positive regulation of nervous system process	21/3511	46/15511	0.000462316	0.017055	0.0155861	Ngfr/Itga2/Fcgr1/Igf1/Il6/Ntsr1/Hgf/Nlgn3/Cck/Trf/S100b/Igsf9b/Myrf/Rims2/Rims1/Zfp488/Tenm4/Abat/Tac1/Nrg1/Cst7	21	0.0059812	1	6	GO:0050877	0.643	0	1	positive regulation of nervous system process	nervous system process	BP
GO:0032504	multicellular organism reproduction	206/3511	669/15511	3.91205e-07	6.19715e-05	5.66339e-05	Rnf17/Dbh/Gmcl1/Sp1/Cyp51/Septin7/Hsf2bp/Clgn/Axl/Pafah1b2/Fancl/Pafah1b3/Prkaca/Igf1r/Msh5/Tgfbr1/Rad51c/Tex15/Tex11/Tex14/Retn/Mov10l1/Wt1/Dnah1/Fbxo5/Igf1/Sycp3/Sirt1/Sgpl1/Lgr5/Havcr2/P2rx1/Slc6a4/Top2a/Npas3/Esr2/4930447C04Rik/Spin1/Trip13/Hexb/Ddx4/Fst/Dmc1/Nectin3/Zfp148/Cxadr/Runx1/Racgap1/Cbs/Ndc80/Meiob/Cabyr/Dmrt1/Rbp4/Tdrd1/Hps1/Prdx4/Oprk1/Mybl1/Boll/Ica1l/Sgo2a/Rgs2/Rnf2/Suv39h2/Mas…	206	0.0586727	1	1	GO:0051321	0.74	0	0	multicellular organism reproduction	meiotic cell cycle	BP
GO:0032989	cellular component morphogenesis	212/3511	755/15511	0.000199205	0.00909255	0.00830941	Ngfr/Bcl11a/Smo/Septin7/Mybpc3/Efna2/Etv1/Crabp2/Cd44/Igf1r/Ephb3/Fzd3/Bmp7/Prox1/Igf2bp1/Map2/Xk/Top2b/Wasf1/Csrp2/Cyfip2/Nrcam/Itgb3/Myh10/Hsp90aa1/Hecw1/Gli3/Ptch1/Emb/Nefm/Nefl/Gdnf/Sema5a/Ctnnd2/Matn2/Nckap1l/Alcam/Boc/Pak2/Chodl/Robo1/Nfatc4/Tiam2/Cpne5/Epb41l3/Syt4/Cdh2/Impact/Kif20b/Bhlhe22/Sema4g/Rnf165/Dpysl4/Farp1/Nptx1/Hprt/St8sia2/Myo5b/Raph1/Fn1/Epha4/Actr3/Tnnt2/Lmx1a/Tnn/Zeb2/Capr…	212	0.0603817	1	5	GO:0009887	0.654	0	0	cellular component morphogenesis	animal organ morphogenesis	BP
GO:0032990	cell part morphogenesis	196/3511	663/15511	1.40309e-05	0.00123047	0.00112449	Ngfr/Bcl11a/Smo/Septin7/Efna2/Etv1/Crabp2/Cd44/Igf1r/Ephb3/Fzd3/Bmp7/Igf2bp1/Map2/Xk/Top2b/Wasf1/Cyfip2/Nrcam/Itgb3/Myh10/Hsp90aa1/Hecw1/Gli3/Ptch1/Emb/Nefm/Nefl/Gdnf/Sema5a/Ctnnd2/Matn2/Nckap1l/Alcam/Boc/Pak2/Chodl/Robo1/Nfatc4/Tiam2/Cpne5/Epb41l3/Syt4/Cdh2/Impact/Kif20b/Bhlhe22/Sema4g/Rnf165/Dpysl4/Farp1/Nptx1/Hprt/St8sia2/Myo5b/Raph1/Fn1/Epha4/Actr3/Lmx1a/Tnn/Zeb2/Caprin1/Map1a/Postn/Dclk1/Sho…	196	0.0558246	1	5	GO:0009887	0.646	0	1	cell part morphogenesis	animal organ morphogenesis	BP
GO:0033045	regulation of sister chromatid segregation	27/3511	66/15511	0.000671805	0.0220412	0.0201428	Tex14/Cdc6/Birc5/Fbxo5/Pttg1/Cdc27/Aurkb/Xrcc3/Trip13/Rb1/Rad21/Ndc80/Cdc23/Cep192/Bub1/Kntc1/Mad2l1/Zwilch/Tacc3/Ttk/Hnrnpu/Bub1b/Ccnb1/Cenpe/Gen1/Spdl1/Mos	27	0.00769012	1	2	GO:0007059	0.848	0	2	regulation of sister chromatid segregation	chromosome segregation	BP
GO:0033046	negative regulation of sister chromatid segregation	20/3511	40/15511	0.000135931	0.0072249	0.00660262	Tex14/Birc5/Fbxo5/Pttg1/Aurkb/Xrcc3/Trip13/Rad21/Ndc80/Cep192/Bub1/Kntc1/Mad2l1/Zwilch/Ttk/Bub1b/Ccnb1/Cenpe/Gen1/Spdl1	20	0.00569638	1	2	GO:0007059	0.813	0	0	negative regulation of sister chromatid segregation	chromosome segregation	BP
GO:0033047	regulation of mitotic sister chromatid segregation	21/3511	43/15511	0.000143007	0.00731239	0.00668258	Tex14/Birc5/Fbxo5/Pttg1/Aurkb/Xrcc3/Trip13/Rad21/Ndc80/Cep192/Bub1/Kntc1/Mad2l1/Zwilch/Ttk/Hnrnpu/Bub1b/Ccnb1/Cenpe/Gen1/Spdl1	21	0.0059812	1	2	GO:0007059	0.818	0	0	regulation of mitotic sister chromatid segregation	chromosome segregation	BP
GO:0033048	negative regulation of mitotic sister chromatid segregation	20/3511	40/15511	0.000135931	0.0072249	0.00660262	Tex14/Birc5/Fbxo5/Pttg1/Aurkb/Xrcc3/Trip13/Rad21/Ndc80/Cep192/Bub1/Kntc1/Mad2l1/Zwilch/Ttk/Bub1b/Ccnb1/Cenpe/Gen1/Spdl1	20	0.00569638	1	2	GO:0007059	0.813	0	0	negative regulation of mitotic sister chromatid segregation	chromosome segregation	BP
GO:0033260	nuclear DNA replication	16/3511	30/15511	0.000244006	0.0104647	0.00956336	Cdc45/Dbf4/Pola1/Atad5/Mcm4/Donson/Mcm6/Rad51/Gins1/Cdc7/Gins3/Dna2/Brca2/Mcm3/Lig1/Nuggc	16	0.00455711	5	10	GO:0006260	0.82	6.31139	6	nuclear DNA replication	DNA replication	BP
GO:0034329	cell junction assembly	121/3511	387/15511	4.61743e-05	0.00308299	0.00281746	Gabra2/Mmp14/Prkaca/Ephb3/Clstn3/Itga2/Tbx5/Itgb3/Marveld2/Ctnnd2/Grhl2/Cdh10/Nptxr/Snai2/Pak2/Thbs2/Epb41l3/Nrxn1/Pdpk1/Cdh2/Cbln2/Sorbs1/Col17a1/Ptprj/Cdh9/Farp1/Nptx1/St8sia2/Snca/Fn1/Cdh7/Actr3/Epb41l5/Pkp1/Ect2/Tlr2/Sdcbp/Epha7/Ptprd/Ephb2/Gpc4/Ophn1/Srpx2/Nlgn3/Gpm6b/Gpm6a/Cbln1/Cdh11/Vstm5/Cadm1/Ppp1r9a/Phldb2/Slitrk5/Adgrb3/Gabrb3/Setd5/Lrrn1/Mdga2/Lrfn5/Lrrn3/Cdh8/Slitrk2/Shank2/Adgrl3/L…	121	0.0344631	8	9	GO:0051965	0.845	13.1114	8	cell junction assembly	positive regulation of synapse assembly	BP
GO:0034330	cell junction organization	198/3511	688/15511	7.34613e-05	0.00436392	0.00398806	Gabra2/Fmr1/Mmp14/Septin7/Ncan/Prkaca/Igf1r/Ephb3/Pgrmc1/Cdc20/Tgfbr1/Clstn3/Itga2/Tbx5/Wasf1/Nrcam/Itgb3/Myh10/Marveld2/Arf4/Nefl/Gdnf/Ctnnd2/Ywhaz/Grhl2/Cdh10/Nptxr/Snai2/Pak2/Cxadr/Pcdhgc4/Nfatc4/Thbs2/Epb41l3/Nrxn1/Pdpk1/C3/Cdh2/Cbln2/Sorbs1/Col17a1/Ptprj/Cdh9/Farp1/Nptx1/Cnksr2/St8sia2/Myo5b/Snca/Fn1/Epha4/Cdh7/Actr3/Epb41l5/Pkp1/Ppfia4/Fcgr2b/Lmx1a/Caprin1/Ect2/Tlr2/Glrb/Sdcbp/Epha7/Tmeff1/…	198	0.0563942	1	9	GO:0051965	0.767	0	0	cell junction organization	positive regulation of synapse assembly	BP
GO:0034501	protein localization to kinetochore	12/3511	19/15511	0.000176562	0.00824532	0.00753515	Cdk1/Aurkb/Mtbp/Cenpq/Ndc80/Knl1/Kntc1/Zwilch/Ttk/Mis12/Haspin/Spdl1	12	0.00341783	12	20	GO:0016477	0.285	10.7899	18	protein localization to kinetochore	cell migration	BP
GO:0034502	protein localization to chromosome	35/3511	94/15511	0.000947838	0.0285731	0.0261121	Tex15/Cdk1/Macroh2a2/Aurkb/Slf1/Tert/Esco2/Rb1/Rad21/Mtbp/Cenpq/Ndc80/Cdca5/Smc5/Terf1/Knl1/Mcm8/Cenpa/Kntc1/Ezh2/Tnks/Zwilch/Atr/Slf2/Stag3/Ttk/Bub1b/Mis12/Tasor/Brca2/Spidr/Vcpip1/Haspin/Mcm9/Spdl1	35	0.00996867	6	20	GO:0016477	0.324	4.27168	6	protein localization to chromosome	cell migration	BP
GO:0034508	centromere complex assembly	16/3511	30/15511	0.000244006	0.0104647	0.00956336	Cenpp/Cenpk/Hells/Nasp/Rnf4/Cenpa/Cenpc1/Kntc1/Cenpi/Cenpn/Dlgap5/Mis12/A730008H23Rik/Cenph/Cenpe/Oip5	16	0.00455711	3	9	GO:0051965	0.435	4.30819	4	centromere complex assembly	positive regulation of synapse assembly	BP
GO:0035107	appendage morphogenesis	55/3511	159/15511	0.000372747	0.0144087	0.0131677	Crabp2/Bmp7/Alx3/Tbx5/Gli3/Tfap2a/Ptch1/Fgf10/Fgf9/Grhl2/Col2a1/Fbn2/Pcsk5/Rnf165/Rdh10/Tfap2b/Bcl2l11/Shox2/Notch2/Lef1/Sfrp2/Cibar1/Reck/Sema3c/Hdac1/Dlx6/Fgfr2/Tmem231/Atp7a/Chst11/Fras1/Twist1/Alx1/Frem2/Aff3/Wdr19/Tbc1d32/Hand2/Lmx1b/Alx4/Hoxd11/Fmn1/Dync2h1/Osr1/Gli2/Hoxd10/Rspo2/Bmpr1b/Gas1/Gpc3/Gja5/En1/Intu/Sox11/Grem1	55	0.0156651	1	5	GO:0009887	0.552	0	0	appendage morphogenesis	animal organ morphogenesis	BP
GO:0035108	limb morphogenesis	55/3511	159/15511	0.000372747	0.0144087	0.0131677	Crabp2/Bmp7/Alx3/Tbx5/Gli3/Tfap2a/Ptch1/Fgf10/Fgf9/Grhl2/Col2a1/Fbn2/Pcsk5/Rnf165/Rdh10/Tfap2b/Bcl2l11/Shox2/Notch2/Lef1/Sfrp2/Cibar1/Reck/Sema3c/Hdac1/Dlx6/Fgfr2/Tmem231/Atp7a/Chst11/Fras1/Twist1/Alx1/Frem2/Aff3/Wdr19/Tbc1d32/Hand2/Lmx1b/Alx4/Hoxd11/Fmn1/Dync2h1/Osr1/Gli2/Hoxd10/Rspo2/Bmpr1b/Gas1/Gpc3/Gja5/En1/Intu/Sox11/Grem1	55	0.0156651	30	5	GO:0009887	0.552	11.5323	39	limb morphogenesis	animal organ morphogenesis	BP
GO:0035249	synaptic transmission, glutamatergic	34/3511	93/15511	0.00160141	0.0418699	0.0382636	Ngfr/Grm6/Grik3/Grm3/Prkaca/Clstn3/Cacng4/P2rx1/Grik1/Nrxn1/Cdh2/Gria4/Npy2r/Ophn1/Nlgn3/Ptgs2/Gria2/Myo5a/Syt1/Cdh8/Shank2/Dgki/Grid1/Reln/Cnr1/Oxtr/Htr1b/Aph1c/Ntrk2/Grik2/Grm7/Ptk2b/Nlgn1/Grid2	34	0.00968385	39	8	GO:0007267	0.673	6.95767	53	synaptic transmission, glutamatergic	cell-cell signaling	BP
GO:0035265	organ growth	67/3511	192/15511	6.76861e-05	0.00411155	0.00375743	Smo/Plag1/Ccn4/Prlr/Gata6/Tgfbr1/Prox1/Wnt2/Stc1/Wt1/Tbx5/Wwc1/Ahr/Hey2/Cdk1/Igf1/Sirt1/Meis1/Myocd/Slc6a4/Fgf10/Fgf9/Zfpm2/Stk3/Col14a1/Ppara/Cxadr/Smad2/Tcf7l2/Rbp4/Rgs2/Ddr2/Atf2/Fgf7/Bcl2l11/Ift80/Serp1/Thbs3/Bnc2/Pdgfra/Tgfbr3/Fgfr2/Sash3/Dusp9/G6pdx/Adrb1/Fgf2/Cer1/Lmx1b/Rln1/Rbpj/Ncam1/Thbs1/Mael/Ccnb1/Dipk2a/Col27a1/Tenm4/Igf2/Mmp13/Rspo2/Bcl2/Lepr/Lep/Erbb4/Nrg1/Agtr2	67	0.0190829	17	18	GO:0048589	0.871	16.1294	16	organ growth	developmental growth	BP
GO:0035825	homologous recombination	23/3511	45/15511	2.76153e-05	0.00200994	0.00183683	Hsf2bp/Msh5/Rad51c/Tex11/Top2b/Sycp3/Top2a/4930447C04Rik/Trip13/Dmc1/Meiob/Rad51/Rad54l/Rad51ap1/Mlh1/Topbp1/Fancd2/Brip1/Eme1/Hfm1/Fancm/Cntd1/Rad54b	23	0.00655084	1	10	GO:0006260	0.245	0	1	homologous recombination	DNA replication	BP
GO:0040007	growth	259/3511	969/15511	0.00112581	0.032368	0.0295801	Pparg/Bcl11a/Mmp14/Smo/Septin7/Plag1/Brd8/Crabp2/Cd44/Slc1a2/Ccn4/Klf5/Prlr/Igf1r/Gata6/Tgfbr1/Clstn3/Mymk/Prox1/Wnt2/Stc1/Map2/Wt1/Crlf3/Tbx5/Ikzf1/Wwc1/Ahr/Hey2/Wasf1/Cdk1/Ahi1/Igf1/Sirt1/Sgpl1/Egfr/Meis1/Cyfip2/Pttg1/Igfbp3/Myocd/Slc6a4/Tshr/Hif1a/Zfp36l1/Meg3/Hsp90aa1/Gng4/Gli3/Ptch1/Fgf10/Tkt/Fgf9/Rb1/Dab2/Sema5a/Grhl2/Zfpm2/Stk3/Col14a1/Ppara/Nell2/Pak2/Igsf11/Eaf2/Cxadr/Robo1/Wnt10b/Cela1/…	259	0.0737682	1	18	GO:0048589	0.959	0	1	growth	developmental growth	BP
GO:0040011	locomotion	433/3511	1625/15511	3.32965e-05	0.00231899	0.00211925	Ngfr/Fer/Fgf23/Fgf6/Fap/Pparg/Adora3/Il4/Dbh/Mmp14/Ccl3/Sp1/Smo/Axl/Prkd1/Efna2/Has1/Cacna1e/Etv1/Hdac9/Cd44/Ccn4/Dnah2/Igf1r/Ephb3/Fbln1/Tgfbr1/Twist2/Fzd3/Bmp7/Trpm2/Prox1/Mcoln2/Retn/Stc1/Slamf1/Itga2/Eps8/Dstn/Wt1/Sulf1/Rnd3/Top2b/Tbx5/Wwc1/Ccl4/Dnah1/Akt3/Fbxo5/Lama4/Igf1/Sirt1/Sgpl1/Srgap1/Egfr/Dock2/Grb10/Nav3/Madcam1/Tns3/Igfbp3/Efemp1/Myocd/Pik3cg/Nrcam/Lratd1/Id2/Mmp28/Itgb3/Myh10/Tshr/…	433	0.123327	12	13	GO:0006935	0.849	17.2494	12	locomotion	chemotaxis	BP
GO:0042127	regulation of cell population proliferation	385/3511	1479/15511	0.00067412	0.0220412	0.0201428	Gnai3/Ngfr/Fer/Fgf23/Fgf6/Ccnd2/Tspan32/Fap/Pparg/Adora3/Il4/Dbh/Uhrf1/Sp1/Foxm1/Smo/Ccne1/Prkd1/Plag1/Hck/Il7r/Fancl/Ptpn6/Bid/Cd44/Ccn4/Prlr/Prkaca/Igf1r/Gata6/Fbln1/Cdc20/Sulf2/Tgfbr1/Twist2/Fzd3/Fgfrl1/Bmp7/Tnfrsf13b/Prox1/Wnt2/Rpa3/Retn/Slamf1/Itga2/Arnt2/Wt1/Sulf1/Il13ra1/Cdc6/Suz12/Atad5/Birc5/Erbb3/Tbx5/Kif3a/Ahr/Akt3/Fbxo5/Hey2/Cdk1/Arg1/Igf1/Sirt1/Egfr/Lgr5/Meis1/E2f7/Cnot6/Havcr2/Pttg1…	385	0.109655	202	12	GO:0008284	0.91	14.5705	222	regulation of cell population proliferation	positive regulation of cell population proliferation	BP
GO:0042330	taxis	157/3511	511/15511	1.0799e-05	0.000969395	0.000885901	Ngfr/Fer/Il4/Ccl3/Smo/Prkd1/Efna2/Etv1/Ephb3/Fzd3/Bmp7/Trpm2/Slamf1/Itga2/Ccl4/Dock2/Pik3cg/Nrcam/Id2/Mmp28/Itgb3/Myh10/Gli3/Ptch1/Emb/Fgf10/Prkcd/Tnfsf11/Gdnf/Sema5a/Matn2/Cyrib/Nckap1l/Alcam/Retnlg/Snai2/Boc/Cxadr/Robo1/Cxcl13/Aif1/Lox/Il17b/Sema4g/Ptprj/Rnf165/Dpysl4/Ccr1/Mstn/Cxcr2/Fn1/Epha4/Sell/Lmx1a/Hc/Stk39/Fgf7/Vcam1/Lef1/Epha7/Edn2/Ephb2/Sema3c/Csf3r/Hgf/Sema3a/Draxin/Crmp1/Dpysl5/Rhoh/…	157	0.0447166	1	13	GO:0006935	0.992	0	0	taxis	chemotaxis	BP
GO:0042476	odontogenesis	38/3511	104/15511	0.000891666	0.0274953	0.0251271	Ngfr/Pax9/Dlx3/Smo/Bmp7/Acp4/Gli3/Tfap2a/Aspn/Fgf10/Fst/Tnfsf11/Ppara/Tcf7l2/Atf2/Bcl2l11/Lef1/Hdac1/Pdgfra/Fgfr2/Myo5a/Sostdc1/Hand2/Cftr/Inhba/Slc24a4/Bcl11b/Osr1/Gli2/Rspo2/Gas1/Phex/Eda/Zfp422/Tnfrsf11b/Apcdd1/Edaradd/Lhx8	38	0.0108231	26	5	GO:0009887	0.734	7.93644	29	odontogenesis	animal organ morphogenesis	BP
GO:0043010	camera-type eye development	100/3511	292/15511	3.29097e-06	0.000355081	0.000324498	Myf5/Grm6/Sp1/Rcn1/Tgfbr1/Twist2/Bmp7/Prox1/Aldh1a3/Wt1/Ikzf1/Ahr/Kera/Cep290/Ahi1/Egfr/Meis1/Mdm1/Myh10/Hif1a/Gli3/Tfap2a/Lpcat1/Fgf10/Slc4a7/Grhl2/Nectin3/Man2a1/Cyp1b1/C3/Celf4/Rbp4/Bhlhe22/Hps1/Mip/Rdh10/Cfh/Zeb2/Sp3/Spred1/Notch2/Ephb2/Hdac1/Pds5a/Pdgfra/Foxp2/Ptn/Fgfr2/Tub/Rpgr/Dcx/Gpm6a/Tenm3/Irx5/Tmem231/Lctl/Lama1/Pds5b/Lif/Impg2/Twist1/Rorb/Fgf2/Cdkn1c/Wdr19/Cdon/Tbc1d32/Lmx1b/Sdk1/Ndp/…	100	0.0284819	77	5	GO:0009887	0.496	51.6923	81	camera-type eye development	animal organ morphogenesis	BP
GO:0043062	extracellular structure organization	99/3511	281/15511	8.72577e-07	0.000121544	0.000111075	Fap/Egfl6/Myf5/Mmp14/Elf3/Has1/Nid1/Mmp8/Fbln1/Sulf2/Tgfbr1/Optc/Tex14/Wt1/Sulf1/P4ha1/Mmp28/Itgb3/Smoc1/Tfap2a/Ero1a/Lcp1/Rb1/Cma1/Sema5a/Has2/Col14a1/Col2a1/Ccdc80/Cyp1b1/Tpsab1/Lox/Col17a1/Prdx4/Il6/Col5a2/Col19a1/Fn1/Dpt/Ddr2/Itga8/Hsd17b12/Col9a3/Postn/Col11a1/Sfrp2/Mmp16/Reck/Pdpn/Pdgfra/Ibsp/Gas2/Acan/Col4a5/Gpm6b/Anxa2/Thsd4/Crtap/Nphp3/Col6a4/Phldb2/Antxr1/Adamts15/Atp7a/Tpsb2/Rxfp1/Loxl…	99	0.0281971	1	9	GO:0051965	0.316	0	0	extracellular structure organization	positive regulation of synapse assembly	BP
GO:0043616	keratinocyte proliferation	17/3511	35/15511	0.000659579	0.0218391	0.0199581	Prkd1/Twist2/Zfp36l1/Ptch1/Fgf10/Fst/Tgm1/Has2/Snai2/Irf6/Fgf7/Notch2/Fgfr2/Cask/Bcl11b/Intu/Cdh3	17	0.00484193	13	12	GO:0008284	0.58	7.07449	14	keratinocyte proliferation	positive regulation of cell population proliferation	BP
GO:0044344	cellular response to fibroblast growth factor stimulus	32/3511	85/15511	0.00124085	0.0345683	0.0315909	Ngfr/Fgf23/Fgf6/Cd44/Sulf2/Fgfrl1/Sulf1/Zfp36l1/Fgf10/Fgf9/Shcbp1/Cxcl13/Nrxn1/Tcf7l2/Fgf7/Klb/Fgfr2/Fgf16/Sfrp1/Cep57/Egr3/Fgf2/Thbs1/Zfp36l2/Fat4/Flrt2/Ndnf/Flrt3/Fgf18/Kl/Hhip/Trim71	32	0.00911421	19	16	GO:0006954	0.202	6.28774	21	cellular response to fibroblast growth factor stimulus	inflammatory response	BP
GO:0044703	multi-organism reproductive process	225/3511	772/15511	9.59031e-06	0.000870563	0.000795582	Rnf17/Gmcl1/Sp1/Cyp51/Septin7/Hsf2bp/Clgn/Axl/Pafah1b2/Atp8b3/Fancl/Corin/Pafah1b3/Prkaca/Msh5/Tgfbr1/Rad51c/Tex15/Tex11/Tex14/Mov10l1/Wt1/Dnah1/Fbxo5/Igf1/Sycp3/Sirt1/Sgpl1/Lgr5/Havcr2/P2rx1/Slc6a4/Top2a/4930447C04Rik/Akr1c18/Spin1/Trip13/Hexb/Ddx4/Fst/Adam2/Dmc1/Emp2/Nectin3/Zfp148/Cxadr/Racgap1/Cbs/Ndc80/Cacna1h/Meiob/Cabyr/Pcsk5/Dmrt1/Rbp4/Tdrd1/Hps1/Maged2/Prdx4/Mybl1/Boll/Ica1l/Sgo2a/Rgs2/R…	225	0.0640843	1	15	GO:0007292	0.802	0	0	multi-organism reproductive process	female gamete generation	BP
GO:0044770	cell cycle phase transition	136/3511	463/15511	0.000377188	0.014511	0.0132611	Ccnd2/Foxm1/Ccne1/Dbf4/Ptpn6/Bid/Pole/Rad51c/Prox1/Tex14/Eps8/Dyrk3/Etaa1/Brca1/Cdc6/Atad5/Crlf3/Birc5/Fbxo5/Cdk1/Myb/Egfr/E2f7/Id2/Cdc27/Aurkb/Zfp36l1/Xrcc3/Trip13/Tert/Fgf10/Rb1/Rad21/Mtbp/Donson/Wnt10b/Cdkn1a/Ndc80/Cdc23/Aif1/Cep192/Lmnb1/Cdca5/Smc5/Cdk2/Nabp1/Ptprc/Cenpf/Mastl/Atf2/Wdr76/Cdc25b/Bub1/E2f1/Chmp4c/E2f5/Rbl1/Fam83d/Ccna2/Ccna1/Cks1b/Ccne2/Pdpn/Orc1/Nasp/Stil/Cdk14/Cdc7/Ccng2/Kntc…	136	0.0387354	6	4	GO:0007049	0.8	6.055	6	cell cycle phase transition	cell cycle	BP
GO:0044771	meiotic cell cycle phase transition	7/3511	9/15511	0.000702837	0.0227129	0.0207566	Ndc80/Cdc25b/Ccnb2/Cdc25a/Ttk/Cdc25c/Mos	7	0.00199373	1	1	GO:0051321	0.734	0	0	meiotic cell cycle phase transition	meiotic cell cycle	BP
GO:0044772	mitotic cell cycle phase transition	114/3511	384/15511	0.000706721	0.022736	0.0207777	Ccnd2/Foxm1/Ccne1/Dbf4/Ptpn6/Bid/Pole/Rad51c/Tex14/Eps8/Brca1/Cdc6/Atad5/Crlf3/Birc5/Fbxo5/Cdk1/Myb/Egfr/E2f7/Id2/Cdc27/Aurkb/Zfp36l1/Xrcc3/Trip13/Tert/Fgf10/Rb1/Rad21/Mtbp/Donson/Wnt10b/Cdkn1a/Ndc80/Cdc23/Aif1/Cep192/Lmnb1/Cdca5/Smc5/Cdk2/Nabp1/Cenpf/Mastl/Cdc25b/Bub1/E2f1/Chmp4c/E2f5/Rbl1/Ccna2/Ccna1/Cks1b/Ccne2/Pdpn/Orc1/Nasp/Cdk14/Cdc7/Ccng2/Kntc1/Ezh2/Casp2/Mad2l1/Mbd4/Blm/D7Ertd443e/Cul4b/C…	114	0.0324694	22	4	GO:0007049	0.776	8.34702	22	mitotic cell cycle phase transition	cell cycle	BP
GO:0044784	metaphase/anaphase transition of cell cycle	25/3511	61/15511	0.0010149	0.0299248	0.0273474	Tex14/Cdc6/Birc5/Fbxo5/Cdc27/Aurkb/Xrcc3/Trip13/Rb1/Rad21/Ndc80/Cdc23/Cep192/Bub1/Kntc1/Mad2l1/Zwilch/Tacc3/Ttk/Bub1b/Ccnb1/Cenpe/Gen1/Spdl1/Mos	25	0.00712048	1	2	GO:0007059	0.843	0	0	metaphase/anaphase transition of cell cycle	chromosome segregation	BP
GO:0044786	cell cycle DNA replication	19/3511	35/15511	4.66348e-05	0.00308822	0.00282223	Cdc45/Dbf4/Pola1/Atad5/Fbxo5/E2f7/Mcm4/Donson/Mcm6/Rad51/Gins1/Cdc7/Gins3/Dna2/Brca2/Mcm3/E2f8/Lig1/Nuggc	19	0.00541156	1	10	GO:0006260	0.827	0	0	cell cycle DNA replication	DNA replication	BP
GO:0045003	double-strand break repair via synthesis-dependent strand annealing	6/3511	7/15511	0.000756608	0.0238775	0.0218209	Rad51c/Xrcc3/Dmc1/Rad51/Rad54l/Fancm	6	0.00170891	3	10	GO:0006260	0.21	2.89036	3	double-strand break repair via synthesis-dependent strand annealing	DNA replication	BP
GO:0045005	DNA-dependent DNA replication maintenance of fidelity	21/3511	44/15511	0.000215604	0.00946666	0.0086513	Pole/Etaa1/Donson/Fam111a/Nucks1/Rad51/Blm/Wrn/Tipin/Atr/Traip/Rfwd3/Dna2/Primpol/Eme1/Brca2/Mms22l/Gen1/Zgrf1/Fancm/Mcm9	21	0.0059812	1	10	GO:0006260	0.859	0	0	DNA-dependent DNA replication maintenance of fidelity	DNA replication	BP
GO:0045132	meiotic chromosome segregation	47/3511	83/15511	2.08291e-11	1.12185e-08	1.02523e-08	Ccne1/Syce2/Msh5/Rad51c/Tex15/Tex11/Top2b/Sycp3/Pttg1/Hormad2/Top2a/4930447C04Rik/Trip13/Rad21/Dmc1/Sgo1/Meiob/Syce1/Terf1/Sgo2a/Actr3/Nuf2/Bub1/Ccne2/Smc2/Fmn2/Cenpc1/Tex12/Mlh1/Fancd2/Brip1/Smc4/Ncaph/Stag3/Zcwpw1/Ttk/Eme1/Bub1b/Mael/Brca2/Hfm1/Iho1/Meioc/Terb1/Fancm/Mos/Sgo2b	47	0.0133865	6	1	GO:0051321	0.897	113.246	6	meiotic chromosome segregation	meiotic cell cycle	BP
GO:0045143	homologous chromosome segregation	31/3511	52/15511	1.00729e-08	2.71264e-06	2.479e-06	Ccne1/Syce2/Msh5/Tex15/Tex11/Sycp3/Pttg1/4930447C04Rik/Trip13/Rad21/Dmc1/Sgo1/Meiob/Syce1/Terf1/Sgo2a/Ccne2/Fmn2/Cenpc1/Tex12/Mlh1/Fancd2/Brip1/Stag3/Zcwpw1/Mael/Brca2/Iho1/Meioc/Terb1/Sgo2b	31	0.00882939	8	1	GO:0051321	0.864	64.4359	10	homologous chromosome segregation	meiotic cell cycle	BP
GO:0045144	meiotic sister chromatid segregation	9/3511	11/15511	5.40612e-05	0.00341219	0.0031183	Rad51c/Sycp3/Hormad2/Sgo1/Sgo2a/Bub1/Stag3/Bub1b/Sgo2b	9	0.00256337	1	1	GO:0051321	0.752	0	0	meiotic sister chromatid segregation	meiotic cell cycle	BP
GO:0045165	cell fate commitment	71/3511	211/15511	0.000152562	0.00746998	0.00682659	Pparg/Il4/Smo/Ly9/Gata6/Tgfbr1/Prox1/Wnt2/Wt1/Tbx5/Hey2/Id2/Gli3/Irf4/Ptch1/Fgf10/Ebf2/Runx1/Wnt10b/Zfp521/Smad2/Tcf7l2/Tlx1/Il6/Wnt2b/Notch2/Sfrp2/Dock7/Pdpn/Gfi1/Prickle2/Dbx1/Fgfr2/Gata1/Chrdl1/Sfrp1/Casp3/Tbx18/Mga/Glis1/Tbr1/Zfp57/Sostdc1/Zfp157/Fgf2/AW551984/Cdon/Rbpj/Sh3pxd2b/Tox/Sox5/Isl1/Onecut2/Gap43/Tenm4/Bcl11b/Gli2/Hoxd10/Spn/Sox12/Gas1/Bcl2/Ntrk3/Myt1l/Erbb4/T/Nrg1/Tnfsf18/Sox2/Mir4…	71	0.0202222	79	5	GO:0009887	0.282	19.762	89	cell fate commitment	animal organ morphogenesis	BP
GO:0045229	external encapsulating structure organization	99/3511	281/15511	8.72577e-07	0.000121544	0.000111075	Fap/Egfl6/Myf5/Mmp14/Elf3/Has1/Nid1/Mmp8/Fbln1/Sulf2/Tgfbr1/Optc/Wt1/Sulf1/P4ha1/Mmp28/Itgb3/Smoc1/Tfap2a/Ero1a/Lcp1/Rb1/Cma1/Sema5a/Has2/Col14a1/Col2a1/Ccdc80/Cyp1b1/Tpsab1/Lox/Col17a1/Prdx4/Il6/Col5a2/Col19a1/Fn1/Dpt/Ddr2/Itga8/Hsd17b12/Tgm3/Col9a3/Postn/Col11a1/Sfrp2/Mmp16/Reck/Pdpn/Pdgfra/Ibsp/Gas2/Acan/Col4a5/Gpm6b/Anxa2/Thsd4/Crtap/Nphp3/Col6a4/Phldb2/Antxr1/Adamts15/Atp7a/Tpsb2/Rxfp1/Loxl2…	99	0.0281971	1	9	GO:0051965	0.316	0	0	external encapsulating structure organization	positive regulation of synapse assembly	BP
GO:0045471	response to ethanol	25/3511	55/15511	0.000149658	0.00746399	0.00682112	Dbh/Igf1r/Eps8/Cdk1/Igf1/Sirt1/Gk/Hoxa1/Tacr1/Grin2b/Chrna7/G6pdx/Hpgd/Cdo1/Ccl7/Grin3a/Cnr1/Htr1b/Usp46/Adh7/Bcl2/Abat/Grin2a/Mir154/Mir496a	25	0.00712048	45	16	GO:0006954	0.191	17.2223	48	response to ethanol	inflammatory response	BP
GO:0045576	mast cell activation	31/3511	72/15511	9.03209e-05	0.00513875	0.00469615	Fer/Adora3/Il4/Lcp2/Stxbp2/Cd48/Ywhaz/Snx4/Pdpk1/Tslp/Ms4a2/Rhoh/Lat/Gata1/Il13ra2/Plscr1/Rac2/Cd84/Havcr1/Milr1/Lat2/Cftr/Cnr1/Cd300lf/Mrgprb2/Mrgprb8/Fcer1g/Fcgr3/Mrgprb1/Mrgprx2/Lilrb4a	31	0.00882939	23	21	GO:0045576	0.999	16.4305	25	mast cell activation	mast cell activation	BP
GO:0045595	regulation of cell differentiation	371/3511	1419/15511	0.000605169	0.0205427	0.0187734	Ngfr/Fgf23/Myf5/Pparg/Fmr1/Bcl11a/Il4/Mmp14/Ccl3/Cyp51/Smo/Ccne1/Axl/Prkd1/Cdk12/Plag1/Il7r/Mmd/Ptpn6/Hdac9/Crabp2/Cd44/Ccn4/Klf5/Prlr/Prkaca/Gata6/Fbln1/Runx1t1/Tgfbr1/Twist2/Fzd3/Bmp7/Prox1/Wnt2/Hmgb3/Map2/Cd83/Suz12/Tbx5/Ikzf1/Abca5/Ahr/Gdpd2/Fbxo5/Hey2/Myb/Ahi1/Igf1/Sirt1/Macroh2a2/Egfr/Meis1/Igfbp3/Efemp1/Myocd/Id2/Mboat2/Itgb3/Slc6a4/Krt36/Hif1a/Zfp36l1/Smoc1/Net1/Hsp90aa1/Gli3/Carmil1/Tfap…	371	0.105668	37	5	GO:0009887	0.346	10.2807	41	regulation of cell differentiation	animal organ morphogenesis	BP
GO:0045597	positive regulation of cell differentiation	228/3511	835/15511	0.000659392	0.0218391	0.0199581	Ngfr/Myf5/Pparg/Fmr1/Bcl11a/Il4/Mmp14/Ccl3/Cyp51/Smo/Ccne1/Axl/Prkd1/Plag1/Il7r/Mmd/Crabp2/Ccn4/Klf5/Gata6/Tgfbr1/Fzd3/Bmp7/Prox1/Wnt2/Cd83/Tbx5/Ikzf1/Gdpd2/Fbxo5/Myb/Ahi1/Igf1/Sirt1/Macroh2a2/Igfbp3/Myocd/Id2/Itgb3/Hif1a/Zfp36l1/Net1/Hsp90aa1/Gli3/Carmil1/Ptch1/Tert/Tnfsf11/Akap11/Olfm4/Nefl/Rb1/Gdnf/Dab2/Sema5a/Stk3/Has2/Nckap1l/Snai2/Boc/Chodl/Adipoq/Robo1/Runx1/Wnt10b/Tiam2/Glp1r/Man2a1/Impac…	228	0.0649388	50	5	GO:0009887	0.318	10.7899	56	positive regulation of cell differentiation	animal organ morphogenesis	BP
GO:0045786	negative regulation of cell cycle	104/3511	339/15511	0.000333851	0.0133169	0.0121699	Prkaca/Gmnn/Fzd3/Bmp7/Prox1/Tex14/Mov10l1/Etaa1/Brca1/Cdc6/Birc5/Trim37/Fbxo5/Cdk1/E2f7/Mdm1/Pttg1/Myocd/Aurkb/Zfp36l1/Xrcc3/Trip13/Rb1/Rad21/Mtbp/Donson/Cdkn1a/Ndc80/Cep192/Dmrt1/Nabp1/Nek2/Atf2/Wdr76/Bub1/E2f1/Chmp4c/Rbl1/Brinp1/Orc1/Stil/Kntc1/Ezh2/Casp2/Mad2l1/Mbd4/Blm/Fgfr2/D7Ertd443e/Stk33/Tnks/Hpgd/Casp3/Nek1/Chek1/Tipin/Zwilch/Atr/Ptgs2/Topbp1/Rfwd3/Ccp110/Fancd2/Lif/Cebpa/Brinp3/Btg1/Dna…	104	0.0296212	47	4	GO:0007049	0.775	13.5443	54	negative regulation of cell cycle	cell cycle	BP
GO:0045787	positive regulation of cell cycle	88/3511	286/15511	0.000829231	0.0257668	0.0235475	Ccnd2/Spag5/Dbf4/Igf1r/Rad51c/Prox1/Dyrk3/Cdc6/Atad5/Birc5/Fbxo5/Cdk1/Igf1/Egfr/E2f7/Id2/Cdc27/Slc6a4/Aurkb/Xrcc3/Slf1/Tert/Fgf10/Rb1/Tgm1/Rad21/Mtbp/Wnt10b/Racgap1/Ndc80/Cdc23/Aif1/Lmnb1/Cdca5/Kif20b/Dmrt1/Smc5/Plk4/Sgo2a/Meis2/Nusap1/Cdc25b/Bcl2l11/Fam83d/Ect2/Gpsm2/Lef1/Ubxn2b/Orc1/Stil/Cdc7/Ezh2/Asns/Mad2l1/Tgfa/Rad51ap1/Fgfr2/Cul4b/Chek1/Phip/Kif23/Cdc25a/Slf2/Dtl/Hnrnpu/Brca2/Ccnb1/Kif14/Us…	88	0.0250641	44	4	GO:0007049	0.753	9.55406	46	positive regulation of cell cycle	cell cycle	BP
GO:0045839	negative regulation of mitotic nuclear division	23/3511	49/15511	0.000150124	0.00746399	0.00682112	Bmp7/Tex14/Birc5/Fbxo5/Aurkb/Xrcc3/Trip13/Rad21/Mtbp/Ndc80/Cep192/Bub1/Kntc1/Mad2l1/Fgfr2/Chek1/Zwilch/Ttk/Bub1b/Ccnb1/Cenpe/Gen1/Spdl1	23	0.00655084	10	9	GO:0051965	0.456	10.4175	11	negative regulation of mitotic nuclear division	positive regulation of synapse assembly	BP
GO:0045841	negative regulation of mitotic metaphase/anaphase transition	19/3511	39/15511	0.000306472	0.012505	0.0114279	Tex14/Birc5/Fbxo5/Aurkb/Xrcc3/Trip13/Rad21/Ndc80/Cep192/Bub1/Kntc1/Mad2l1/Zwilch/Ttk/Bub1b/Ccnb1/Cenpe/Gen1/Spdl1	19	0.00541156	3	2	GO:0007059	0.812	3.97817	3	negative regulation of mitotic metaphase/anaphase transition	chromosome segregation	BP
GO:0045930	negative regulation of mitotic cell cycle	69/3511	215/15511	0.000845402	0.0261686	0.0239147	Fzd3/Bmp7/Tex14/Brca1/Cdc6/Birc5/Fbxo5/Cdk1/E2f7/Aurkb/Zfp36l1/Xrcc3/Trip13/Rb1/Rad21/Mtbp/Donson/Cdkn1a/Ndc80/Cep192/Nabp1/Atf2/Bub1/Chmp4c/Rbl1/Brinp1/Orc1/Stil/Kntc1/Ezh2/Casp2/Mad2l1/Mbd4/Blm/Fgfr2/D7Ertd443e/Stk33/Chek1/Tipin/Zwilch/Topbp1/Rfwd3/Fancd2/Brinp3/Btg1/Dtl/Cdkn1c/Ttk/Rad9b/Eme1/Myo16/Bub1b/Ccnb1/Clspn/Dact1/Cenpe/Zfp36l2/Ticrr/Fhl4/Haspin/Gen1/Meioc/Gas1/Btn2a2/Hmga2/Bcl2/Spdl1/S…	69	0.0196525	34	4	GO:0007049	0.733	8.82796	42	negative regulation of mitotic cell cycle	cell cycle	BP
GO:0046189	phenol-containing compound biosynthetic process	19/3511	42/15511	0.000977809	0.0291503	0.0266396	Dbh/Moxd1/Ddc/Pmel/Snca/Opn3/Zeb2/Hdc/Trpc1/Atp7a/Myo5a/Slc24a5/Hand2/Gpr37/Agtr1a/Cited1/Kl/Cdh3/Agtr2	19	0.00541156	1	10	GO:0006260	0.336	0	0	phenol-containing compound biosynthetic process	DNA replication	BP
GO:0046620	regulation of organ growth	41/3511	111/15511	0.000441924	0.0166837	0.0152467	Smo/Ccn4/Gata6/Tgfbr1/Prox1/Wnt2/Wt1/Tbx5/Wwc1/Ahr/Hey2/Cdk1/Igf1/Sirt1/Meis1/Slc6a4/Fgf9/Zfpm2/Stk3/Col14a1/Ppara/Cxadr/Tcf7l2/Rbp4/Rgs2/Bcl2l11/Serp1/Tgfbr3/Fgfr2/Sash3/Dusp9/G6pdx/Adrb1/Fgf2/Rbpj/Ncam1/Mael/Ccnb1/Igf2/Erbb4/Nrg1	41	0.0116776	10	18	GO:0048589	0.825	7.27674	12	regulation of organ growth	developmental growth	BP
GO:0046622	positive regulation of organ growth	25/3511	55/15511	0.000149658	0.00746399	0.00682112	Smo/Ccn4/Gata6/Prox1/Wnt2/Wt1/Tbx5/Hey2/Cdk1/Igf1/Sirt1/Fgf9/Zfpm2/Serp1/Tgfbr3/Fgfr2/Sash3/Adrb1/Fgf2/Rbpj/Ncam1/Ccnb1/Igf2/Erbb4/Nrg1	25	0.00712048	14	18	GO:0048589	0.777	11.9398	18	positive regulation of organ growth	developmental growth	BP
GO:0046879	hormone secretion	87/3511	286/15511	0.00129844	0.0359249	0.0328307	Fgf23/Gcg/Pparg/Adora3/Cacna1e/Pde1c/Dio2/Trpm2/Retn/Birc5/Sirt1/Pfkl/Igfbp3/Rasl10b/Hif1a/Hmgcr/Tnfsf11/Dab2/Ywhaz/Adcy8/Nell2/Dgat1/Snx4/Adipoq/Runx1/Scg5/Glp1r/Nrxn1/Smad2/Tcf7l2/Rbp4/Slc18a2/Il6/Oprk1/Tfap2b/Pask/Acvr1c/Il1rn/Snap25/Serp1/Edn2/Epha5/Rest/Spp1/Tacr1/Gipr/Pde3b/Cask/Rab11fip1/Sfrp1/Slc16a2/Lif/Myo5a/Rab8b/Ccn3/Rims2/Ptger3/Rab11fip2/Ildr2/Rfx3/Cftr/Inhba/Kdm5b/Isl1/Cnr1/Hcar2/M…	87	0.0247793	7	11	GO:0050807	0.457	4.06089	8	hormone secretion	regulation of synapse organization	BP
GO:0046903	secretion	235/3511	869/15511	0.000971994	0.0291503	0.0266396	Fer/Fgf23/Gcg/Pparg/Adora3/Fmr1/Il4/Cyp51/Rab34/Axl/Hck/Cacna1e/Cacna1b/Pde1c/Stxbp2/Corin/Prlr/Prkaca/Atp7b/Nphs1/Dio2/Trpm2/Tmem167/Retn/Tvp23b/Stc1/Abca1/Steap2/Birc5/Cadps2/Erbb3/Ahi1/Igf1/Sirt1/Plek/Pfkl/Igfbp3/Rasl10b/P2rx1/Slc6a4/Cacna1g/Myh10/Bdkrb2/Trim9/Hif1a/Mctp1/Hmgcr/Fgf10/Tnfsf11/Dab2/Ywhaz/Adcy8/Cacna1i/Nell2/Nckap1l/Dgat1/Snx4/Adipoq/Grik1/Runx1/Scg5/Glp1r/Nrxn1/Cacna1h/Pdpk1/Pre…	235	0.0669325	5	20	GO:0016477	0.437	3.79396	5	secretion	cell migration	BP
GO:0048232	male gamete generation	134/3511	430/15511	2.21119e-05	0.00166955	0.00152575	Rnf17/Gmcl1/Septin7/Hsf2bp/Clgn/Axl/Pafah1b2/Pafah1b3/Prkaca/Rad51c/Tex15/Tex11/Tex14/Mov10l1/Wt1/Dnah1/Sycp3/Sirt1/Sgpl1/4930447C04Rik/Trip13/Ddx4/Dmc1/Nectin3/Racgap1/Meiob/Cabyr/Dmrt1/Rbp4/Tdrd1/Hps1/Prdx4/Mybl1/Boll/Ica1l/Sgo2a/Rgs2/Suv39h2/Galnt3/Kif18a/Tyro3/Mcm8/Bcl2l11/Xrn2/Ccna1/Sohlh2/Creb3l4/Nup210l/Spaca1/Zfp37/Dnaja1/Hook1/Rspo1/Spata18/Ift81/Adcyap1r1/Rad18/Ddias/Calca/3830403N18Rik…	134	0.0381658	4	1	GO:0051321	0.704	10.6938	4	male gamete generation	meiotic cell cycle	BP
GO:0048285	organelle fission	168/3511	445/15511	2.1318e-13	1.91365e-10	1.74882e-10	Pparg/Spag5/Ccne1/Hsf2bp/Syce2/4930550C14Rik/Igf1r/Cdc20/Msh5/Rad51c/Bmp7/Tex15/Tex11/Tex14/Kif11/Mov10l1/Eps8/Ncapg/Top2b/Cdc6/Birc5/Fbxo5/Mtfr2/Igf1/Sycp3/Pttg1/Hormad2/Cdc27/Aurkb/Top2a/4930447C04Rik/Xrcc3/Spin1/Trip13/Slf1/Kif2a/Cenpk/Ddx4/Bora/Rb1/Rad21/Mtbp/Cyrib/Dscc1/Dmc1/Smc1b/Racgap1/Sgo1/Ndc80/Meiob/Cdc23/Ppp2r2b/Cep192/Incenp/Cdca5/Kif20b/Dmrt1/Smc5/Smc3/Syce1/Stag2/Mybl1/Terf1/Sgo2a/…	168	0.0478496	1	9	GO:0051965	0.336	0	0	organelle fission	positive regulation of synapse assembly	BP
GO:0048546	digestive tract morphogenesis	19/3511	44/15511	0.00192503	0.0481495	0.0440024	Ephb3/Ahi1/Egfr/Id2/Hif1a/Gli3/Fgf10/Smad2/Tcf7l2/Epb41l5/Shox2/Sfrp2/Pdgfra/Fgfr2/Sfrp1/Dact1/Gli2/Bcl2/Sox11	19	0.00541156	19	5	GO:0009887	0.481	5.11026	19	digestive tract morphogenesis	animal organ morphogenesis	BP
GO:0048565	digestive tract development	37/3511	100/15511	0.000790125	0.0246464	0.0225236	Smo/Klf5/Gata6/Ephb3/Myb/Ahi1/Egfr/Myocd/Id2/Hif1a/Gli3/Fgf10/Fgf9/Rb1/Smad2/Pcsk5/Tcf7l2/Epb41l5/Ccdc39/Shox2/Sfrp2/Pdgfc/Pdgfra/Fgfr2/Sfrp1/Clmp/Nphp3/Hoxa5/Ccdc40/Alx4/Dact1/Fat4/Gli2/Bcl2/Sox11/Zic3/Foxl1	37	0.0105383	27	5	GO:0009887	0.339	8.52454	29	digestive tract development	animal organ morphogenesis	BP
GO:0048589	developmental growth	202/3511	700/15511	5.23518e-05	0.00335675	0.00306763	Bcl11a/Smo/Septin7/Plag1/Crabp2/Slc1a2/Ccn4/Klf5/Prlr/Igf1r/Gata6/Tgfbr1/Mymk/Prox1/Wnt2/Stc1/Map2/Wt1/Tbx5/Ikzf1/Wwc1/Ahr/Hey2/Wasf1/Cdk1/Igf1/Sirt1/Sgpl1/Meis1/Cyfip2/Myocd/Slc6a4/Tshr/Zfp36l1/Meg3/Hsp90aa1/Gli3/Ptch1/Fgf10/Fgf9/Sema5a/Grhl2/Zfpm2/Stk3/Col14a1/Ppara/Cxadr/Robo1/Wnt10b/Cela1/Cdkn1a/Ptk7/Cpne5/C3/Syt4/Impact/Smad2/Tcf7l2/Rbp4/Sema4g/St8sia2/Myo5b/Rdh10/Raph1/Mstn/Fn1/Chrnd/Actr3/…	202	0.0575335	34	18	GO:0048589	0.993	21.5851	34	developmental growth	developmental growth	BP
GO:0048592	eye morphogenesis	52/3511	150/15511	0.00050011	0.0180594	0.0165039	Sp1/Bmp7/Prox1/Aldh1a3/Ikzf1/Ahi1/Meis1/Hif1a/Gli3/Tfap2a/Slc4a7/Nectin3/Man2a1/Rbp4/Bhlhe22/Col5a2/Cfh/Sp3/Notch2/Olfm3/Ephb2/Ptn/Rpgr/Tenm3/Irx5/Lctl/Impg2/Twist1/Rorb/Fgf2/Dzank1/Prkci/Cdon/Sdk1/Hmgn1/Sdk2/Fzd5/Shroom2/Tsku/Gas1/Ntrk2/Col8a2/Rpgrip1/Bcl2/Sox11/Crb1/Alms1/Fat1/Fat3/Sox2/Dio3/Miat	52	0.0148106	5	5	GO:0009887	0.762	4.89122	5	eye morphogenesis	animal organ morphogenesis	BP
GO:0048593	camera-type eye morphogenesis	45/3511	126/15511	0.000562486	0.0198772	0.0181652	Sp1/Bmp7/Prox1/Aldh1a3/Ikzf1/Ahi1/Meis1/Hif1a/Gli3/Tfap2a/Slc4a7/Nectin3/Man2a1/Rbp4/Bhlhe22/Cfh/Sp3/Notch2/Ephb2/Ptn/Rpgr/Tenm3/Irx5/Lctl/Impg2/Twist1/Rorb/Cdon/Sdk1/Hmgn1/Sdk2/Fzd5/Shroom2/Tsku/Ntrk2/Col8a2/Rpgrip1/Sox11/Crb1/Alms1/Fat1/Fat3/Sox2/Dio3/Miat	45	0.0128169	26	5	GO:0009887	0.748	9.43412	26	camera-type eye morphogenesis	animal organ morphogenesis	BP
GO:0048608	reproductive structure development	122/3511	382/15511	1.46643e-05	0.00124708	0.00113967	Pparg/Sp1/Dlx3/Axl/Plag1/Ptpn6/Cd44/Prlr/Igf1r/Tgfbr1/Bmp7/Tex15/Tex11/Wnt2/Retn/Wt1/Sulf1/Lhx9/Ahr/Hey2/Rspo3/Igf1/Sirt1/Sgpl1/Egfr/E2f7/Myocd/Esr2/Hif1a/Zfp36l1/Rhobtb3/Fgf10/Fst/Fgf9/Grhl2/Zfpm2/Stk3/Dmc1/Eaf2/Runx1/C3/Dmrt1/Tcf7l2/Rbp4/Prdx4/Plk4/Rdh10/Sp3/Kif18a/Fgf7/Tyro3/Bcl2l11/Col9a3/Sohlh2/Notch2/Nup210l/Vcam1/Lef1/Sfrp2/Tnc/Edn2/Sema3a/Pdgfra/Ptn/Gas2/Fgfr2/Gata1/Nsdhl/Sfrp1/Irx5/Ptgs2…	122	0.0347479	12	5	GO:0009887	0.398	20.9573	12	reproductive structure development	animal organ morphogenesis	BP
GO:0048609	multicellular organismal reproductive process	204/3511	659/15511	2.91976e-07	5.24193e-05	4.79045e-05	Rnf17/Dbh/Gmcl1/Sp1/Cyp51/Septin7/Hsf2bp/Clgn/Axl/Pafah1b2/Fancl/Pafah1b3/Prkaca/Igf1r/Msh5/Tgfbr1/Rad51c/Tex15/Tex11/Tex14/Retn/Mov10l1/Wt1/Dnah1/Fbxo5/Igf1/Sycp3/Sirt1/Sgpl1/Lgr5/Havcr2/P2rx1/Slc6a4/Top2a/Npas3/Esr2/4930447C04Rik/Spin1/Trip13/Hexb/Ddx4/Fst/Dmc1/Nectin3/Zfp148/Cxadr/Runx1/Racgap1/Cbs/Ndc80/Meiob/Cabyr/Dmrt1/Rbp4/Tdrd1/Hps1/Prdx4/Oprk1/Mybl1/Boll/Ica1l/Sgo2a/Rgs2/Rnf2/Suv39h2/Mas…	204	0.0581031	3	1	GO:0051321	0.738	20.1296	3	multicellular organismal reproductive process	meiotic cell cycle	BP
GO:0048666	neuron development	327/3511	1129/15511	1.64009e-07	3.15483e-05	2.8831e-05	Ngfr/Fmr1/Bcl11a/Smo/Septin7/Prkd1/Efna2/Etv1/Crabp2/Cd44/Igf1r/Ephb3/Cdc20/Fzd3/Bmp7/Acp4/Igf2bp1/Map2/Xk/Tenm1/Atxn10/Top2b/Kif3a/Styxl1/Wasf1/Ahi1/Sirt1/Cyfip2/Efemp1/Nrcam/Id2/Tmem132e/Myh10/Tshr/Hsp90aa1/Hecw1/Gli3/Tfap2a/Ptch1/Dhfr/Emb/Slc4a7/Arf4/Nefm/Nefl/Rb1/Gdnf/Dab2/Sema5a/Ctnnd2/Ywhaz/Lrp12/Csmd3/Matn2/Nptxr/Nckap1l/Alcam/Boc/Pak2/Chodl/Robo1/Runx1/Nfatc4/Tiam2/Ptk7/Cpne5/Epb41l3/Strn…	327	0.0931359	66	5	GO:0009887	0.454	84.8792	73	neuron development	animal organ morphogenesis	BP
GO:0048667	cell morphogenesis involved in neuron differentiation	175/3511	571/15511	4.04098e-06	0.000423988	0.00038747	Ngfr/Bcl11a/Smo/Septin7/Efna2/Etv1/Crabp2/Igf1r/Ephb3/Fzd3/Bmp7/Igf2bp1/Map2/Xk/Top2b/Nrcam/Id2/Myh10/Hsp90aa1/Hecw1/Gli3/Ptch1/Emb/Nefm/Nefl/Rb1/Gdnf/Sema5a/Ctnnd2/Matn2/Alcam/Boc/Pak2/Chodl/Robo1/Nfatc4/Tiam2/Cdh2/Bhlhe22/Sema4g/Rnf165/Farp1/Nptx1/Hprt/Myo5b/Raph1/Fn1/Epha4/Actr3/Lmx1a/Tnn/Zeb2/Caprin1/Map1a/Dclk1/Shox2/Epha7/Ptprd/Dab1/Elavl4/Dock7/Lrp8/Edn2/Ephb2/Sema3c/Stmn1/Sema3a/Draxin/Cr…	175	0.0498433	13	5	GO:0009887	0.635	29.1756	16	cell morphogenesis involved in neuron differentiation	animal organ morphogenesis	BP
GO:0048699	generation of neurons	415/3511	1494/15511	5.79482e-07	8.43545e-05	7.70891e-05	Ngfr/Pparg/Fmr1/Bcl11a/Irx2/Smo/Septin7/Axl/Prkd1/Efna2/Plag1/Mmd/Etv1/Crabp2/Cd44/Corin/Igf1r/Ephb3/Cdc20/Tgfbr1/Fzd3/Bmp7/Prox1/Wnt2/Acp4/Igf2bp1/Map2/Xk/Tenm1/Atxn10/Top2b/Kif3a/Ikzf1/Styxl1/Lhx9/Hey2/Wasf1/Ahi1/Igf1/Sirt1/Meis1/Cyfip2/Efemp1/Nrcam/Id2/Tmem132e/Slc6a4/Myh10/Tshr/Esr2/Hif1a/Hsp90aa1/Hecw1/Gli3/Tfap2a/Ptch1/Tert/Dhfr/Emb/Slc4a7/Arf4/Nefm/Nefl/Rb1/Gdnf/Dab2/Sema5a/Ctnnd2/Ywhaz/Lr…	415	0.1182	15	5	GO:0009887	0.481	44.9444	16	generation of neurons	animal organ morphogenesis	BP
GO:0048706	embryonic skeletal system development	47/3511	134/15511	0.000679324	0.0220412	0.0201428	Myf5/Mmp14/Sp1/Sulf2/Tgfbr1/Twist2/Bmp7/Alx3/Sulf1/Pcgf2/Gli3/Tfap2a/Fgf9/Grhl2/Col2a1/Smad2/Pcsk5/Rbp4/Rdh10/Hsd17b7/Sp3/Shox2/Col11a1/Mmp16/Pdgfra/Hoxa1/Fgfr2/Irx5/Chst11/Twist1/Alx1/Wdr19/Hand2/Hoxa5/Alx4/Mthfd1l/Dlk1/Hoxd11/Dmrt2/Osr1/Hoxd10/Gas1/Mbtd1/T/Sox11/Hoxb2/Hoxd3	47	0.0133865	50	5	GO:0009887	0.348	10.738	58	embryonic skeletal system development	animal organ morphogenesis	BP
GO:0048729	tissue morphogenesis	166/3511	593/15511	0.00109556	0.0316108	0.0288882	Ngfr/Myf5/Dlg3/Mmp14/Irx2/Smo/Mybpc3/Cd44/Prkaca/Igf1r/Tgfbr1/Fzd3/Bmp7/Prox1/Wnt2/Klhl3/Stc1/Aldh1a3/Wt1/Sulf1/Tbx5/Kif3a/Ahr/Hey2/Rspo3/Apaf1/Ahi1/Igf1/Egfr/Lgr5/Esr2/Hif1a/Ryr2/Gli3/Tfap2a/Ptch1/Fgf10/Fst/Gdnf/Dab2/Sema5a/Grhl2/Zfpm2/Stk3/Snai2/Robo1/Arl13b/Runx1/Nfatc4/Ptk7/Mib1/Smad2/Kif20b/Maged1/Il6/Rdh10/Tmeff2/Cxcr2/Epha4/Epb41l5/Tnnt2/Tnni1/Lcn2/Zeb2/Fgf7/Ccdc39/Shox2/Wnt2b/Notch2/Col11…	166	0.04728	8	5	GO:0009887	0.643	4.67977	9	tissue morphogenesis	animal organ morphogenesis	BP
GO:0048730	epidermis morphogenesis	15/3511	28/15511	0.000357768	0.0140143	0.0128073	Ngfr/Smo/Tfap2a/Fgf10/Fst/Runx1/Fgf7/Fgfr2/Atp7a/Sostdc1/Gorab/Gli2/Bcl2/Intu/Runx3	15	0.00427229	10	5	GO:0009887	0.463	7.90983	11	epidermis morphogenesis	animal organ morphogenesis	BP
GO:0048732	gland development	110/3511	367/15511	0.000595818	0.0203967	0.0186399	Sp1/Foxm1/Smo/Elf3/Plag1/Cd44/Prlr/Igf1r/Gata6/Ephb3/Atp7b/Sulf2/Tgfbr1/Bmp7/Prox1/Aldh1a3/Wt1/Sulf1/Ikzf1/Ahr/Myb/Igf1/Egfr/E2f7/Id2/Esr2/Hif1a/Meg3/Gli3/Ptch1/Fgf10/Tnfsf11/Snai2/Eaf2/Robo1/Runx1/Cela1/Igf2r/Man2a1/Smad2/Tcf7l2/Fasn/Il6/Tnfrsf11a/Irf6/Atf2/Sp3/Fgf7/Bcl2l11/Pck1/Ccdc39/Notch2/Lef1/Wls/Tnc/Sema3c/Hgf/Sema3a/Pdgfra/Tgfbr3/Ezh2/Ptn/Tgfa/Fgfr2/Mki67/Sfrp1/Slit2/Cadm1/Ccnb2/Nphp3/Lam…	110	0.0313301	7	5	GO:0009887	0.518	5.56061	7	gland development	animal organ morphogenesis	BP
GO:0048736	appendage development	58/3511	180/15511	0.00188517	0.0474463	0.0433598	Crabp2/Bmp7/Alx3/Tbx5/Smoc1/Gli3/Tfap2a/Ptch1/Fgf10/Fgf9/Grhl2/Col2a1/Fbn2/Pcsk5/Rnf165/Rdh10/Tfap2b/Irf6/Bcl2l11/Ift80/Shox2/Notch2/Lef1/Sfrp2/Cibar1/Reck/Sema3c/Hdac1/Dlx6/Fgfr2/Tmem231/Atp7a/Chst11/Fras1/Twist1/Alx1/Frem2/Aff3/Wdr19/Tbc1d32/Hand2/Lmx1b/Alx4/Hoxd11/Fmn1/Dync2h1/Osr1/Gli2/Hoxd10/Rspo2/Bmpr1b/Gas1/Gpc3/Gja5/En1/Intu/Sox11/Grem1	58	0.0165195	1	5	GO:0009887	0.33	0	0	appendage development	animal organ morphogenesis	BP
GO:0048812	neuron projection morphogenesis	189/3511	621/15511	2.75387e-06	0.000313359	0.00028637	Ngfr/Bcl11a/Smo/Septin7/Efna2/Etv1/Crabp2/Igf1r/Ephb3/Fzd3/Bmp7/Igf2bp1/Map2/Xk/Top2b/Wasf1/Cyfip2/Nrcam/Myh10/Hsp90aa1/Hecw1/Gli3/Ptch1/Emb/Nefm/Nefl/Gdnf/Sema5a/Ctnnd2/Matn2/Nckap1l/Alcam/Boc/Pak2/Chodl/Robo1/Nfatc4/Tiam2/Cpne5/Epb41l3/Syt4/Cdh2/Impact/Kif20b/Bhlhe22/Sema4g/Rnf165/Dpysl4/Farp1/Nptx1/Hprt/St8sia2/Myo5b/Raph1/Fn1/Epha4/Actr3/Lmx1a/Tnn/Zeb2/Caprin1/Map1a/Postn/Dclk1/Shox2/Epha7/Pt…	189	0.0538308	78	5	GO:0009887	0.643	53.4904	94	neuron projection morphogenesis	animal organ morphogenesis	BP
GO:0048858	cell projection morphogenesis	195/3511	641/15511	1.97756e-06	0.000238769	0.000218204	Ngfr/Bcl11a/Smo/Septin7/Efna2/Etv1/Crabp2/Cd44/Igf1r/Ephb3/Fzd3/Bmp7/Igf2bp1/Map2/Xk/Top2b/Wasf1/Cyfip2/Nrcam/Itgb3/Myh10/Hsp90aa1/Hecw1/Gli3/Ptch1/Emb/Nefm/Nefl/Gdnf/Sema5a/Ctnnd2/Matn2/Nckap1l/Alcam/Boc/Pak2/Chodl/Robo1/Nfatc4/Tiam2/Cpne5/Epb41l3/Syt4/Cdh2/Impact/Kif20b/Bhlhe22/Sema4g/Rnf165/Dpysl4/Farp1/Nptx1/Hprt/St8sia2/Myo5b/Raph1/Fn1/Epha4/Actr3/Lmx1a/Tnn/Zeb2/Caprin1/Map1a/Postn/Dclk1/Sho…	195	0.0555397	5	5	GO:0009887	0.645	21.1143	5	cell projection morphogenesis	animal organ morphogenesis	BP
GO:0048870	cell motility	389/3511	1484/15511	0.000359074	0.0140143	0.0128073	Ngfr/Fer/Fgf23/Fgf6/Fap/Pparg/Adora3/Il4/Dbh/Mmp14/Ccl3/Sp1/Smo/Axl/Prkd1/Has1/Cacna1e/Hdac9/Cd44/Ccn4/Dnah2/Igf1r/Ephb3/Fbln1/Tgfbr1/Twist2/Fzd3/Bmp7/Trpm2/Prox1/Mcoln2/Retn/Stc1/Slamf1/Itga2/Eps8/Dstn/Wt1/Sulf1/Rnd3/Top2b/Tbx5/Wwc1/Ccl4/Dnah1/Akt3/Fbxo5/Lama4/Igf1/Sirt1/Sgpl1/Srgap1/Egfr/Grb10/Nav3/Madcam1/Tns3/Igfbp3/Efemp1/Myocd/Pik3cg/Lratd1/Mmp28/Itgb3/Myh10/Esr2/Hif1a/Net1/Gli3/Carmil1/Tfa…	389	0.110795	33	20	GO:0016477	0.968	12.0112	38	cell motility	cell migration	BP
GO:0048880	sensory system development	116/3511	339/15511	5.84708e-07	8.43545e-05	7.70891e-05	Myf5/Grm6/Sp1/Rcn1/Tgfbr1/Twist2/Bmp7/Prox1/Aldh1a3/Wt1/Ikzf1/Ahr/Kera/Cep290/Ahi1/Egfr/Meis1/Mdm1/Tmem132e/Myh10/Hif1a/Smoc1/Gli3/Tfap2a/Lpcat1/Fgf10/Slc4a7/Fgf9/Grhl2/Nectin3/Man2a1/Cyp1b1/C3/Celf4/Rbp4/Bhlhe22/Hps1/Mip/Rdh10/Col5a2/Cfh/Zeb2/Sp3/Meis2/Spred1/Notch2/Olfm3/Ephb2/Hdac1/Pds5a/Pdgfra/Foxp2/Ptn/Fgfr2/Tub/Rpgr/Chrdl1/Dcx/Gpm6a/Tenm3/Irx5/Tmem231/Lctl/Lama1/Pds5b/Lif/Impg2/Twist1/Rorb/…	116	0.033039	2	5	GO:0009887	0.391	11.5039	2	sensory system development	animal organ morphogenesis	BP
GO:0050000	chromosome localization	33/3511	77/15511	6.06435e-05	0.00373999	0.00341787	Spag5/Birc5/Aurkb/Cenpq/Ndc80/Cdc23/Incenp/Cdca5/Terf1/Actr3/Cenpf/Nuf2/Kif18a/Chmp4c/Fam83d/Fmn2/Kif2c/Cdca8/Cenpc1/Kif22/Mlh1/Eml4/Hnrnpu/Mis12/Brca2/Ccnb1/Kif14/Spice1/Cenpe/Meioc/Terb1/Psrc1/Spdl1	33	0.00939903	1	20	GO:0016477	0.324	0	0	chromosome localization	cell migration	BP
GO:0050673	epithelial cell proliferation	117/3511	386/15511	0.000251164	0.0106238	0.00970881	Ngfr/Ccnd2/Fap/Pparg/Uhrf1/Sp1/Smo/Prkd1/Sulf2/Tgfbr1/Twist2/Prox1/Wnt2/Sulf1/Birc5/Kif3a/Akt3/Fabp7/Arg1/Igf1/Sirt1/Egfr/Lgr5/Igfbp3/Id2/Itgb3/Esr2/Zfp36l1/Ptch1/Fgf10/Fst/Fgf9/Tnfsf11/Cnmd/Rb1/Dab2/Tgm1/Sema5a/Has2/Snai2/Eaf2/Cxadr/Robo1/Wnt10b/Tcf7l2/Maged1/Il6/Htr2b/Irf6/Atf2/Fgf7/Ift80/Nras/Notch2/Sfrp2/Hgf/Tgfbr3/Foxp2/Dlx6/Ptn/Tgfa/Tacr1/Calca/Fgfr2/Mki67/Cask/Tnmd/Vegfd/Sfrp1/Bmper/Tbx18/…	117	0.0333238	14	12	GO:0008284	0.725	10.2806	15	epithelial cell proliferation	positive regulation of cell population proliferation	BP
GO:0050678	regulation of epithelial cell proliferation	99/3511	331/15511	0.00117252	0.0331216	0.0302688	Ngfr/Ccnd2/Pparg/Uhrf1/Sp1/Smo/Prkd1/Sulf2/Tgfbr1/Twist2/Prox1/Wnt2/Sulf1/Birc5/Kif3a/Akt3/Arg1/Igf1/Sirt1/Egfr/Itgb3/Esr2/Zfp36l1/Ptch1/Fgf10/Fgf9/Cnmd/Rb1/Dab2/Tgm1/Sema5a/Has2/Snai2/Eaf2/Cxadr/Robo1/Wnt10b/Tcf7l2/Maged1/Il6/Htr2b/Atf2/Fgf7/Ift80/Nras/Notch2/Sfrp2/Tgfbr3/Foxp2/Dlx6/Ptn/Tgfa/Tacr1/Fgfr2/Cask/Tnmd/Vegfd/Sfrp1/Tbx18/Cdc25a/Scn5a/Sgpp2/Egr3/Atp7a/Twist1/Fgf2/Vash2/Cdkn1c/Hoxa5/Cyp7…	99	0.0281971	17	12	GO:0008284	0.752	6.20494	17	regulation of epithelial cell proliferation	positive regulation of cell population proliferation	BP
GO:0050803	regulation of synapse structure or activity	92/3511	252/15511	3.52348e-07	5.88909e-05	5.38187e-05	Fmr1/Ncan/Ephb3/Pgrmc1/Cdc20/Clstn3/Nrcam/Myh10/Arf4/Ywhaz/Nfatc4/Thbs2/Nrxn1/Cdh2/Cbln2/Farp1/Nptx1/St8sia2/Myo5b/Snca/Epha4/Actr3/Fcgr2b/Caprin1/Tlr2/Epha7/Ptprd/Lrp8/Ephb2/Ptn/Grin2b/Caprin2/Chrna7/Cask/Gpc4/Srpx2/Pak3/Cdkl5/Nlgn3/Gpm6a/Cbln1/Cntnap4/Vstm5/Nedd4/Ppp1r9a/Slitrk5/Snap91/Adgrb3/Zdhhc15/Setd5/Lrrn1/Mdga2/Lrfn5/Lrrn3/Cdh8/Slitrk2/Shank2/Adgrl3/Abhd17c/Negr1/Pik3r1/Reln/Lrrtm3/Lingo…	92	0.0262034	8	11	GO:0050807	0.995	37.2064	8	regulation of synapse structure or activity	regulation of synapse organization	BP
GO:0050804	modulation of chemical synaptic transmission	138/3511	476/15511	0.000624855	0.0210342	0.0192225	Ngfr/Grm6/Fmr1/Grik3/Prkar2b/Dlgap1/Calb2/Grm3/Cacna1b/Prkaca/Cdc20/Clstn3/Retn/Acp4/Gria1/Cacng4/P2rx1/Slc6a4/Scgn/Mctp1/Ctnnd2/Adcy8/Nptxr/Shisa9/Igsf11/Adipoq/Grik1/Nfatc4/Nrxn1/Prepl/Syt4/Celf4/Cdh2/Fgf14/Nptx1/Myo5b/Snca/Gria4/Epha4/Fcgr2b/Slc4a10/Map1a/Snap25/Bche/Mme/Npy2r/Ptprd/Elavl4/Lrp8/Ephb2/Sorcs2/Nsg1/Atp2a2/Ptn/Tacr1/Grin2b/Apba2/Chrna7/Stx1b/Cask/Ophn1/Nlgn3/Cbln1/Cdh11/Cntnap4/Ne…	138	0.039305	94	8	GO:0007267	0.835	12.7784	122	modulation of chemical synaptic transmission	cell-cell signaling	BP
GO:0050806	positive regulation of synaptic transmission	60/3511	184/15511	0.00115434	0.0327688	0.0299465	Ngfr/Fmr1/Calb2/Cacna1b/Clstn3/Retn/Gria1/Cacng4/Scgn/Adcy8/Igsf11/Grik1/Nfatc4/Nrxn1/Snca/Gria4/Epha4/Snap25/Mme/Ephb2/Nsg1/Ptn/Tacr1/Grin2b/Chrna7/Stx1b/Nlgn3/Ptgs2/Ppp1r9a/S100b/Gria2/Adrb1/Syt1/Rims2/Shank2/Zdhhc2/Rims1/Reln/Oxtr/Cx3cr1/Ntrk2/Grik2/Musk/Grin2a/Ptk2b/Tac1/Erbb4/Ncs1/Nlgn1/Mir337/Mir369/Lgi1/Mir433/Mir127/Mir434/Lrrtm2/Mir540/Mir541/Mir374b/Mir673	60	0.0170891	33	8	GO:0007267	0.743	7.7058	37	positive regulation of synaptic transmission	cell-cell signaling	BP
GO:0050807	regulation of synapse organization	92/3511	248/15511	1.52151e-07	2.99812e-05	2.7399e-05	Fmr1/Ncan/Ephb3/Pgrmc1/Cdc20/Clstn3/Nrcam/Myh10/Arf4/Ywhaz/Nfatc4/Thbs2/Nrxn1/Cdh2/Cbln2/Farp1/Nptx1/St8sia2/Myo5b/Snca/Epha4/Actr3/Fcgr2b/Caprin1/Tlr2/Epha7/Ptprd/Lrp8/Ephb2/Ptn/Grin2b/Caprin2/Chrna7/Cask/Gpc4/Srpx2/Pak3/Cdkl5/Nlgn3/Gpm6a/Cbln1/Cntnap4/Vstm5/Nedd4/Ppp1r9a/Slitrk5/Snap91/Adgrb3/Zdhhc15/Setd5/Lrrn1/Mdga2/Lrfn5/Lrrn3/Cdh8/Slitrk2/Shank2/Adgrl3/Abhd17c/Negr1/Pik3r1/Reln/Lrrtm3/Lingo…	92	0.0262034	38	11	GO:0050807	0.997	74.421	47	regulation of synapse organization	regulation of synapse organization	BP
GO:0050808	synapse organization	146/3511	457/15511	2.14989e-06	0.000255426	0.000233426	Gabra2/Fmr1/Septin7/Ncan/Igf1r/Ephb3/Pgrmc1/Cdc20/Clstn3/Wasf1/Nrcam/Myh10/Arf4/Nefl/Gdnf/Ctnnd2/Ywhaz/Nptxr/Pcdhgc4/Nfatc4/Thbs2/Nrxn1/C3/Cdh2/Cbln2/Sorbs1/Cdh9/Farp1/Nptx1/Cnksr2/St8sia2/Myo5b/Snca/Epha4/Actr3/Ppfia4/Fcgr2b/Lmx1a/Caprin1/Tlr2/Glrb/Sdcbp/Epha7/Tmeff1/Tnc/Ptprd/Nfia/Lrp8/Ephb2/Epha5/Rest/Ptn/Grin2b/Caprin2/Chrna7/Fgfr2/Cask/Gpc4/Rab39b/Ophn1/Srpx2/Col4a5/Pak3/Cdkl5/Nlgn3/Gpm6a/Cb…	146	0.0415836	69	9	GO:0051965	0.801	54.6528	86	synapse organization	positive regulation of synapse assembly	BP
GO:0050872	white fat cell differentiation	11/3511	18/15511	0.000500717	0.0180594	0.0165039	Pparg/Sirt1/Fgf10/Snai2/Atf2/Pdgfra/Cebpa/Scd1/Adig/Creb5/Fabp4	11	0.00313301	21	5	GO:0009887	0.217	9.25257	25	white fat cell differentiation	animal organ morphogenesis	BP
GO:0050877	nervous system process	290/3511	931/15511	3.93563e-10	1.76644e-07	1.6143e-07	Ngfr/Ccnd2/Gabra2/Grm6/Fmr1/Dbh/Prkar2b/Dlgap1/Grm3/Cacna1e/Cacna1b/Pde1c/Pgrmc1/Trpm5/Otog/Aldh1a3/Itga2/Fcgr1/Stac2/Fabp7/Epyc/Igf1/Slc1a4/Gria1/Nrcam/Rgs9/Cacng4/P2rx1/Slc6a4/Cacna1g/Myh10/Myh3/Npas3/Esr2/Hif1a/Tfap2a/Nxnl2/Marveld2/Hexb/Hmgcr/Slc4a7/Arf4/Adam2/Nefl/Sema5a/Ctnnd2/Adcy8/Cacna1i/Nptxr/Col2a1/Shisa9/Fgf12/Snai2/Igsf11/Grik1/Wnt10b/Scn8a/Nfatc4/Glp1r/Pja2/Nrxn1/Cacna1h/Syt4/Celf4/…	290	0.0825976	57	6	GO:0050877	0.979	184.37	62	nervous system process	nervous system process	BP
GO:0050890	cognition	101/3511	309/15511	2.7565e-05	0.00200994	0.00183683	Ccnd2/Dbh/Prkar2b/Cacna1e/Pgrmc1/Igf1/Slc1a4/Gria1/Slc6a4/Esr2/Hif1a/Hmgcr/Arf4/Adam2/Ctnnd2/Adcy8/Nfatc4/Glp1r/Pja2/Nrxn1/Syt4/Casp1/Oprk1/Chst10/Lmx1a/Itga8/Lcn2/Il1rn/Gatm/Meis2/Map1a/Snap25/Ntsr1/Bche/Mme/Tlr2/Brinp1/Elavl4/Ephb2/Foxp2/Ptn/Hoxa1/Tacr1/Chl1/Grin2b/Chrna7/Aff2/Nlgn3/Casp3/St3gal4/Tmod2/Ldlr/Ptgs2/Cck/Chrm1/S100b/Adgrb3/Gabrb3/Setd5/Tbr1/Adrb1/Uba6/Shank2/Camk4/Dgki/Shank1/Lmx1b…	101	0.0287667	48	6	GO:0050877	0.789	28.1545	51	cognition	nervous system process	BP
GO:0051046	regulation of secretion	174/3511	609/15511	0.000292576	0.0121216	0.0110776	Fer/Fgf23/Gcg/Pparg/Adora3/Fmr1/Il4/Cyp51/Rab34/Cacna1e/Cacna1b/Pde1c/Stxbp2/Corin/Nphs1/Trpm2/Retn/Stc1/Birc5/Cadps2/Erbb3/Ahi1/Igf1/Sirt1/Pfkl/Igfbp3/Rasl10b/P2rx1/Slc6a4/Cacna1g/Myh10/Trim9/Hif1a/Mctp1/Hmgcr/Fgf10/Tnfsf11/Dab2/Adcy8/Cacna1i/Nell2/Nckap1l/Snx4/Adipoq/Grik1/Runx1/Scg5/Glp1r/Nrxn1/Cacna1h/Pdpk1/Prepl/Syt4/Rab27b/Ms4a2/Tcf7l2/Rbp4/Il6/Myo5b/Snca/Oprk1/Tfap2b/Pask/Tnfrsf11a/Avpr1b/…	174	0.0495585	3	20	GO:0016477	0.411	4.03491	3	regulation of secretion	cell migration	BP
GO:0051094	positive regulation of developmental process	351/3511	1259/15511	3.29633e-06	0.000355081	0.000324498	Ngfr/Myf5/Pparg/Fmr1/Bcl11a/Il4/Mmp14/Ccl3/Sp1/Cyp51/Smo/Ccne1/Axl/Prkd1/Plag1/Il7r/Mmd/Crabp2/Ccn4/Klf5/Igf1r/Gata6/Ephb3/Cdc20/Tgfbr1/Fzd3/Clstn3/Bmp7/Prox1/Wnt2/Retn/Cd83/Wt1/Brca1/Atad5/Erbb3/Tbx5/Ikzf1/Gdpd2/Akt3/Fbxo5/Hey2/Cdk1/Myb/Ahi1/Igf1/Sirt1/Macroh2a2/Igfbp3/Myocd/Id2/Itgb3/Tshr/Hif1a/Zfp36l1/Net1/Hsp90aa1/Gli3/Carmil1/Tfap2a/Ptch1/Tert/Hmgcr/Fgf10/Fst/Fgf9/Tnfsf11/Akap11/Olfm4/Nefl/R…	351	0.0999715	1	5	GO:0009887	0.338	0	0	positive regulation of developmental process	animal organ morphogenesis	BP
GO:0051177	meiotic sister chromatid cohesion	9/3511	11/15511	5.40612e-05	0.00341219	0.0031183	Rad51c/Sycp3/Hormad2/Sgo1/Sgo2a/Bub1/Stag3/Bub1b/Sgo2b	9	0.00256337	6	1	GO:0051321	0.752	10.9045	6	meiotic sister chromatid cohesion	meiotic cell cycle	BP
GO:0051216	cartilage development	65/3511	194/15511	0.000324079	0.0130912	0.0119636	Fgf6/Myf5/Ccn4/Sulf2/Tgfbr1/Bmp7/Stc1/Sulf1/Epyc/Efemp1/Mboat2/Hif1a/Gli3/Fgf9/Cnmd/Rb1/Col2a1/Snai2/Runx1/Cbs/Itgb8/Cfh/Atf2/Otor/Ift80/Shox2/Col11a1/Sfrp2/Thbs3/Ctsk/Bmp3/Acan/Chsy1/Bmp8a/Atp7a/Loxl2/Chst11/Fgf2/Mex3c/Ccn3/Rflna/Cer1/Hand2/Hoxa5/Creb3l2/Trps1/Col10a1/Thbs1/Sox5/Hoxd11/Col27a1/Adamts12/Osr1/Gli2/Mmp13/Gdf6/Rspo2/Bmpr1b/Hmga2/Fgf18/Lep/Mkx/Runx3/Grem1/Hoxd3	65	0.0185132	83	5	GO:0009887	0.474	15.6682	96	cartilage development	animal organ morphogenesis	BP
GO:0051240	positive regulation of multicellular organismal process	396/3511	1398/15511	1.12816e-07	2.46335e-05	2.25118e-05	Ngfr/Myf5/Pparg/Adora3/Fmr1/Bcl11a/Il4/Dbh/Mmp14/Ccl3/Sp1/Smo/Axl/Prkd1/Plag1/Il7r/Ly9/Mapk13/Crabp2/Ccn4/Prlr/Igf1r/Mmp8/Gata6/Ephb3/Sulf2/Tgfbr1/Dio2/Fzd3/Clstn3/Bmp7/Mymk/Prox1/Wnt2/Mcoln2/Panx3/Retn/Abca1/Slamf1/Cd83/Itga2/Fcgr1/Wt1/Sulf1/Brca1/Atad5/Erbb3/Tbx5/Il12rb2/Ikzf1/Ccl4/Akt3/Fbxo5/Hey2/Cdk1/Myb/Igf1/Sirt1/Macroh2a2/Grb10/Itk/Havcr2/Myocd/Id2/Itgb3/Tshr/Hif1a/Zfp36l1/Hsp90aa1/Ryr2/Gl…	396	0.112788	1	6	GO:0050877	0.31	0	0	positive regulation of multicellular organismal process	nervous system process	BP
GO:0051298	centrosome duplication	28/3511	72/15511	0.00137851	0.0373725	0.0341536	Brca1/Trim37/Sirt1/Mdm1/Xpo1/Xrcc3/Cep72/Rttn/Ndc80/Cep192/Cdk2/Plk4/Chmp4c/Stil/D7Ertd443e/Ccp110/Cep135/Brca2/Spice1/Pkhd1/Cetn4/Tmem67/Gen1/Npm1/Alms1/Cenpj/Ccnf/4933427D14Rik	28	0.00797494	17	19	GO:0000226	0.795	5.77298	20	centrosome duplication	microtubule cytoskeleton organization	BP
GO:0051301	cell division	184/3511	560/15511	1.06116e-08	2.76552e-06	2.52733e-06	Gnai3/Fgf6/Ccnd2/Septin7/Spag5/Ccne1/Kif20a/Syce2/Spc25/Igf1r/Cdc20/Tex14/Evi5/Kif11/Dstn/Dyrk3/Cdc6/Birc5/Fbxo5/Septin10/Cdk1/Epb41l2/Myb/Sycp3/E2f7/Pttg1/Ska2/Cdc27/Aurkb/Myh10/Top2a/Ptch1/Kif2a/Ska3/Fgf9/Bora/Rb1/Rad21/Racgap1/Cdca3/Sgo1/Ndc80/Cdc23/Incenp/Cdca5/Kif20b/Smc5/Smc3/Cep55/Hells/Cdk2/Syce1/Plk4/Stag2/Terf1/Sgo2a/Htr2b/Actr3/Nek2/Nuf2/Mastl/Fgf7/Nusap1/Knl1/Cdc25b/Knstrn/Bub1/Tpx2/C…	184	0.0524067	385	7	GO:0051301	0.995	183.919	387	cell division	cell division	BP
GO:0051303	establishment of chromosome localization	33/3511	75/15511	3.18542e-05	0.00225746	0.00206303	Spag5/Birc5/Aurkb/Cenpq/Ndc80/Cdc23/Incenp/Cdca5/Terf1/Actr3/Cenpf/Nuf2/Kif18a/Chmp4c/Fam83d/Fmn2/Kif2c/Cdca8/Cenpc1/Kif22/Mlh1/Eml4/Hnrnpu/Mis12/Brca2/Ccnb1/Kif14/Spice1/Cenpe/Meioc/Terb1/Psrc1/Spdl1	33	0.00939903	3	20	GO:0016477	0.323	7.69394	4	establishment of chromosome localization	cell migration	BP
GO:0051304	chromosome separation	37/3511	91/15511	8.72878e-05	0.0050014	0.00457063	Tex11/Tex14/Top2b/Cdc6/Birc5/Fbxo5/Sycp3/Pttg1/Cdc27/Aurkb/Top2a/Xrcc3/Trip13/Rb1/Rad21/Ndc80/Meiob/Cdc23/Cep192/Bub1/Kntc1/Mad2l1/Smarcad1/Zwilch/Mlh1/Ncaph/Tacc3/Ttk/Eme1/Bub1b/Ccnb1/Hfm1/Cenpe/Gen1/Fancm/Spdl1/Mos	37	0.0105383	4	2	GO:0007059	0.868	7.33929	4	chromosome separation	chromosome segregation	BP
GO:0051306	mitotic sister chromatid separation	25/3511	62/15511	0.00133967	0.0369391	0.0337576	Tex14/Cdc6/Birc5/Fbxo5/Pttg1/Cdc27/Aurkb/Xrcc3/Trip13/Rb1/Rad21/Ndc80/Cdc23/Cep192/Bub1/Kntc1/Mad2l1/Zwilch/Tacc3/Ttk/Bub1b/Ccnb1/Cenpe/Gen1/Spdl1	25	0.00712048	4	2	GO:0007059	0.844	2.84481	6	mitotic sister chromatid separation	chromosome segregation	BP
GO:0051310	metaphase plate congression	28/3511	62/15511	7.05997e-05	0.004225	0.0038611	Spag5/Aurkb/Cenpq/Ndc80/Cdc23/Incenp/Cdca5/Cenpf/Nuf2/Kif18a/Chmp4c/Fam83d/Kif2c/Cdca8/Cenpc1/Kif22/Mlh1/Eml4/Hnrnpu/Mis12/Brca2/Ccnb1/Kif14/Spice1/Cenpe/Meioc/Psrc1/Spdl1	28	0.00797494	13	20	GO:0016477	0.314	14.4578	15	metaphase plate congression	cell migration	BP
GO:0051321	meiotic cell cycle	113/3511	246/15511	3.87001e-16	1.56329e-12	1.42864e-12	Ccne1/Hsf2bp/Clgn/Syce2/Msh6/Prkaca/Igf1r/Cdc20/Msh5/Rad51c/Tex15/Tex11/Tex14/Mov10l1/Zfp318/Top2b/Fbxo5/Sycp3/Pttg1/Hormad2/Top2a/4930447C04Rik/Spin1/Trip13/Ddx4/Rad21/Dmc1/Smc1b/Sgo1/Ndc80/Meiob/Incenp/Dmrt1/Smc3/Tdrd1/Cdk2/Syce1/Stag2/Mybl1/Terf1/Boll/Sgo2a/Actr3/Nek2/Suv39h2/Nuf2/Mastl/Kif18a/Rad51/Cdc25b/Bub1/Bcl2l11/Ccna1/Ccne2/Smc2/Fmn2/Rad54l/Rspo1/Cenpc1/Rad51ap1/Mki67/3830403N18Rik/Tex1…	113	0.0321846	166	1	GO:0051321	0.996	712.512	174	meiotic cell cycle	meiotic cell cycle	BP
GO:0051382	kinetochore assembly	10/3511	17/15511	0.00137735	0.0373725	0.0341536	Cenpk/Rnf4/Cenpa/Cenpc1/Kntc1/Cenpn/Dlgap5/Mis12/Cenph/Cenpe	10	0.00284819	13	9	GO:0051965	0.417	5.22636	16	kinetochore assembly	positive regulation of synapse assembly	BP
GO:0051383	kinetochore organization	14/3511	22/15511	4.41991e-05	0.0029757	0.00271941	Cenpk/Ndc80/Nuf2/Smc2/Rnf4/Cenpa/Cenpc1/Kntc1/Cenpn/Smc4/Dlgap5/Mis12/Cenph/Cenpe	14	0.00398747	6	9	GO:0051965	0.262	11.4364	7	kinetochore organization	positive regulation of synapse assembly	BP
GO:0051674	localization of cell	389/3511	1484/15511	0.000359074	0.0140143	0.0128073	Ngfr/Fer/Fgf23/Fgf6/Fap/Pparg/Adora3/Il4/Dbh/Mmp14/Ccl3/Sp1/Smo/Axl/Prkd1/Has1/Cacna1e/Hdac9/Cd44/Ccn4/Dnah2/Igf1r/Ephb3/Fbln1/Tgfbr1/Twist2/Fzd3/Bmp7/Trpm2/Prox1/Mcoln2/Retn/Stc1/Slamf1/Itga2/Eps8/Dstn/Wt1/Sulf1/Rnd3/Top2b/Tbx5/Wwc1/Ccl4/Dnah1/Akt3/Fbxo5/Lama4/Igf1/Sirt1/Sgpl1/Srgap1/Egfr/Grb10/Nav3/Madcam1/Tns3/Igfbp3/Efemp1/Myocd/Pik3cg/Lratd1/Mmp28/Itgb3/Myh10/Esr2/Hif1a/Net1/Gli3/Carmil1/Tfa…	389	0.110795	1	20	GO:0016477	0.968	0	0	localization of cell	cell migration	BP
GO:0051704	multi-organism process	228/3511	789/15511	1.5738e-05	0.00129742	0.00118568	Rnf17/Fmr1/Gmcl1/Sp1/Cyp51/Septin7/Hsf2bp/Clgn/Axl/Pafah1b2/Atp8b3/Fancl/Corin/Pafah1b3/Prkaca/Msh5/Tgfbr1/Rad51c/Tex15/Tex11/Tex14/Mov10l1/Wt1/Kpna2/Dnah1/Fbxo5/Igf1/Sycp3/Sirt1/Sgpl1/Lgr5/Havcr2/P2rx1/Slc6a4/Top2a/4930447C04Rik/Akr1c18/Spin1/Trip13/Hexb/Ddx4/Fst/Adam2/Dmc1/Emp2/Nectin3/Zfp148/Cxadr/Racgap1/Cbs/Ndc80/Cacna1h/Meiob/Cabyr/Pcsk5/Dmrt1/Rbp4/Tdrd1/Hps1/Maged2/Prdx4/Mybl1/Boll/Ica1l/S…	228	0.0649388	1	15	GO:0007292	0.798	0	0	multi-organism process	female gamete generation	BP
GO:0051726	regulation of cell cycle	247/3511	896/15511	0.000214324	0.00946666	0.0086513	Ccnd2/Fap/Foxm1/Spag5/Ccne1/Dbf4/Kif20a/Ptpn6/Bid/Prkaca/Igf1r/Gata6/Cdc20/Gmnn/Rad51c/Fzd3/Bmp7/Prox1/Tex14/Kif11/Rpa3/Mov10l1/Dyrk3/Etaa1/Brca1/Cdc6/Atad5/Crlf3/Birc5/Trim37/E2f2/Fbxo5/Cdk1/Igf1/Sirt1/Egfr/E2f7/Mdm1/Xpo1/Pttg1/Prr11/Myocd/Id2/Cdc27/Slc6a4/Aurkb/Zfp36l1/Xrcc3/Ptch1/Trip13/Slf1/Tert/Fgf10/Bora/Rb1/Tgm1/Rad21/Mtbp/Donson/Wnt10b/Racgap1/Cdkn1a/Ndc80/Cdc23/Aif1/Cep192/Lmnb1/Incenp/C…	247	0.0703503	240	4	GO:0007049	0.875	22.4475	271	regulation of cell cycle	cell cycle	BP
GO:0051782	negative regulation of cell division	10/3511	15/15511	0.000334611	0.0133169	0.0121699	Tex14/E2f7/Ptch1/Chmp4c/Blm/Orc6/Aspm/E2f8/Intu/2610528A11Rik	10	0.00284819	8	7	GO:0051301	0.726	7.3152	8	negative regulation of cell division	cell division	BP
GO:0051783	regulation of nuclear division	46/3511	126/15511	0.00027924	0.0116288	0.0106272	Igf1r/Cdc20/Bmp7/Tex14/Birc5/Fbxo5/Igf1/Cdc27/Aurkb/Xrcc3/Trip13/Bora/Rb1/Rad21/Mtbp/Ndc80/Cdc23/Cep192/Kif20b/Dmrt1/Nusap1/Bub1/Kntc1/Mad2l1/Tgfa/Rad51ap1/Fgfr2/Mki67/Chek1/Phip/Zwilch/Lif/Psma8/Ttk/Bub1b/Ccdc8/Ccnb1/Cenpe/Igf2/Cdca2/Gen1/Osm/Spdl1/Mos/Btc/Meiosin	46	0.0131017	1	9	GO:0051965	0.489	0	0	regulation of nuclear division	positive regulation of synapse assembly	BP
GO:0051784	negative regulation of nuclear division	26/3511	54/15511	3.26826e-05	0.00229603	0.00209827	Bmp7/Tex14/Birc5/Fbxo5/Aurkb/Xrcc3/Trip13/Rad21/Mtbp/Ndc80/Cep192/Dmrt1/Bub1/Kntc1/Mad2l1/Fgfr2/Chek1/Zwilch/Lif/Ttk/Bub1b/Ccnb1/Cenpe/Gen1/Osm/Spdl1	26	0.0074053	1	9	GO:0051965	0.462	0	0	negative regulation of nuclear division	positive regulation of synapse assembly	BP
GO:0051953	negative regulation of amine transport	13/3511	26/15511	0.00202832	0.0498079	0.045518	Syt4/Snca/Rgs2/Il1rn/Myo5a/P2ry12/Ptger3/Cnr1/Htr1b/Grm7/Abat/Lep/Agtr2	13	0.00370265	1	20	GO:0016477	0.302	0	0	negative regulation of amine transport	cell migration	BP
GO:0051962	positive regulation of nervous system development	99/3511	314/15511	0.000154606	0.00752447	0.00687639	Pparg/Fmr1/Bcl11a/Smo/Plag1/Crabp2/Ephb3/Fzd3/Clstn3/Wnt2/Igf1/Id2/Hif1a/Gli3/Nefl/Sema5a/Chodl/Robo1/Tiam2/Thbs2/Man2a1/Nrxn1/Cbln2/Il6/St8sia2/Myo5b/Fn1/Epha4/Actr3/Zeb2/Caprin1/E2f1/Mme/Shox2/Tlr2/Ptprd/Lrp8/Ephb2/Hdac1/Ocm/Ptn/Caprin2/Cask/Srpx2/Pak3/Dcx/Cdkl5/Nlgn3/Plxna3/Cbln1/Vstm5/Dixdc1/Trf/Slitrk5/Snap91/Adgrb3/Aspm/Lif/Lrrn1/Lrrn3/Slitrk2/Lpar3/Adgrl3/Prkci/Pik3r1/Reln/Lrrtm3/Zfp488/Li…	99	0.0281971	1	6	GO:0050877	0.247	0	0	positive regulation of nervous system development	nervous system process	BP
GO:0051963	regulation of synapse assembly	53/3511	112/15511	7.13869e-09	2.05977e-06	1.88236e-06	Ephb3/Clstn3/Thbs2/Nrxn1/Cbln2/Farp1/Nptx1/St8sia2/Snca/Actr3/Tlr2/Epha7/Ptprd/Ephb2/Gpc4/Srpx2/Nlgn3/Cbln1/Vstm5/Ppp1r9a/Slitrk5/Adgrb3/Setd5/Lrrn1/Mdga2/Lrfn5/Lrrn3/Slitrk2/Adgrl3/Negr1/Pik3r1/Lrrtm3/Lingo2/Slitrk6/Slitrk4/Flrt2/Slitrk3/Efna5/Oxtr/Flrt3/Il1rapl1/Lrrtm4/Ntrk2/Musk/Gpc6/Ntrk3/Il1rapl2/Nlgn1/Grid2/Lrrtm2/Bhlhb9/Syndig1/Slitrk1	53	0.0150954	15	9	GO:0051965	0.945	87.5585	20	regulation of synapse assembly	positive regulation of synapse assembly	BP
GO:0051965	positive regulation of synapse assembly	40/3511	75/15511	6.91834e-09	2.05977e-06	1.88236e-06	Ephb3/Clstn3/Thbs2/Nrxn1/Cbln2/St8sia2/Actr3/Ptprd/Ephb2/Srpx2/Nlgn3/Cbln1/Vstm5/Slitrk5/Adgrb3/Lrrn1/Lrrn3/Slitrk2/Adgrl3/Pik3r1/Lrrtm3/Lingo2/Slitrk6/Slitrk4/Flrt2/Slitrk3/Efna5/Oxtr/Flrt3/Il1rapl1/Lrrtm4/Ntrk2/Musk/Ntrk3/Nlgn1/Grid2/Lrrtm2/Bhlhb9/Syndig1/Slitrk1	40	0.0113928	74	9	GO:0051965	0.999	139.162	88	positive regulation of synapse assembly	positive regulation of synapse assembly	BP
GO:0051966	regulation of synaptic transmission, glutamatergic	28/3511	64/15511	0.000139492	0.00727771	0.00665088	Ngfr/Grm6/Grik3/Grm3/Prkaca/Cacng4/Grik1/Nrxn1/Cdh2/Gria4/Npy2r/Ophn1/Nlgn3/Ptgs2/Gria2/Myo5a/Syt1/Shank2/Dgki/Reln/Cnr1/Oxtr/Htr1b/Ntrk2/Grik2/Grm7/Ptk2b/Nlgn1	28	0.00797494	30	8	GO:0007267	0.644	15.5471	34	regulation of synaptic transmission, glutamatergic	cell-cell signaling	BP
GO:0051983	regulation of chromosome segregation	34/3511	81/15511	7.83813e-05	0.00452316	0.00413358	Tex14/Cdc6/Birc5/Fbxo5/Pttg1/Smc6/Cdc27/Aurkb/Xrcc3/Trip13/Rb1/Rad21/Ndc80/Cdc23/Cep192/Smc5/Bub1/Kif2c/Kntc1/Mad2l1/Rad18/Mki67/Zwilch/Tacc3/Ttk/Hnrnpu/Bub1b/Ccnb1/Cenpe/Iho1/Cdca2/Gen1/Spdl1/Mos	34	0.00968385	10	2	GO:0007059	0.864	12.6572	11	regulation of chromosome segregation	chromosome segregation	BP
GO:0051985	negative regulation of chromosome segregation	21/3511	43/15511	0.000143007	0.00731239	0.00668258	Tex14/Birc5/Fbxo5/Pttg1/Aurkb/Xrcc3/Trip13/Rad21/Ndc80/Cep192/Bub1/Kntc1/Mad2l1/Zwilch/Ttk/Bub1b/Ccnb1/Cenpe/Gen1/Spdl1/Mos	21	0.0059812	1	2	GO:0007059	0.819	0	1	negative regulation of chromosome segregation	chromosome segregation	BP
GO:0051988	regulation of attachment of spindle microtubules to kinetochore	9/3511	14/15511	0.00100107	0.0296251	0.0270735	Spag5/Aurkb/Racgap1/Nek2/Knstrn/Ect2/Hnrnpu/Ccnb1/Cenpe	9	0.00256337	7	2	GO:0007059	0.743	4.54531	9	regulation of attachment of spindle microtubules to kinetochore	chromosome segregation	BP
GO:0055023	positive regulation of cardiac muscle tissue growth	19/3511	41/15511	0.000677994	0.0220412	0.0201428	Ccn4/Gata6/Wnt2/Tbx5/Hey2/Cdk1/Igf1/Sirt1/Fgf9/Zfpm2/Tgfbr3/Fgfr2/Adrb1/Fgf2/Rbpj/Ncam1/Ccnb1/Erbb4/Nrg1	19	0.00541156	1	18	GO:0048589	0.756	0	0	positive regulation of cardiac muscle tissue growth	developmental growth	BP
GO:0055123	digestive system development	44/3511	111/15511	4.11442e-05	0.00281698	0.00257435	Smo/Klf5/Igf1r/Gata6/Ephb3/Myb/Ahi1/Igf1/Egfr/Myocd/Id2/Hif1a/Gli3/Fgf10/Fgf9/Rb1/Cela1/Smad2/Pcsk5/Tcf7l2/Epb41l5/Ccdc39/Shox2/Sfrp2/Pdgfc/Wls/Pdgfra/Fgfr2/Sfrp1/Clmp/Nphp3/Cdkn1c/Wdr19/Hoxa5/Ccdc40/Alx4/Dact1/Fat4/Gli2/Igf2/Bcl2/Sox11/Zic3/Foxl1	44	0.012532	9	5	GO:0009887	0.342	14.2899	9	digestive system development	animal organ morphogenesis	BP
GO:0060041	retina development in camera-type eye	49/3511	134/15511	0.000171962	0.00812444	0.00742468	Grm6/Prox1/Ikzf1/Cep290/Ahi1/Mdm1/Myh10/Hif1a/Lpcat1/Slc4a7/Nectin3/Man2a1/Cyp1b1/C3/Celf4/Rbp4/Bhlhe22/Hps1/Cfh/Pdgfra/Ptn/Tub/Rpgr/Dcx/Gpm6a/Irx5/Lama1/Lif/Impg2/Rorb/Cdon/Tbc1d32/Sdk1/Ndp/Sdk2/Tgif1/Bmpr1b/Ntrk2/Rpgrip1/Cfd/Tgif2/Crb1/Alms1/Slc4a5/Fat3/Sox2/Dio3/Miat/Rpl24	49	0.0139561	80	5	GO:0009887	0.458	19.1449	88	retina development in camera-type eye	animal organ morphogenesis	BP
GO:0060045	positive regulation of cardiac muscle cell proliferation	15/3511	27/15511	0.000209871	0.00946666	0.0086513	Gata6/Wnt2/Tbx5/Hey2/Cdk1/Fgf9/Zfpm2/Tgfbr3/Fgfr2/Fgf2/Rbpj/Ncam1/Ccnb1/Erbb4/Nrg1	15	0.00427229	29	18	GO:0048589	0.732	13.7917	32	positive regulation of cardiac muscle cell proliferation	developmental growth	BP
GO:0060078	regulation of postsynaptic membrane potential	42/3511	105/15511	4.74932e-05	0.00311949	0.00285081	Ngfr/Gabra2/Gria1/Igsf11/Grik1/Nrxn1/Celf4/Fgf14/Snca/Rgs7/Ntsr1/Npy2r/Gabra4/Grin2b/Chrna7/Stx1b/Nlgn3/Gabre/Gabra3/Cbln1/Ppp1r9a/Gabrb3/Igsf9b/Adrb1/Rims2/Dgki/Shank1/Begain/Rims1/Reln/Tmem108/S1pr2/Npas4/Neto1/Gabrg3/Grik2/Abat/Grin2a/Ptk2b/Pclo/Nlgn1/Grid2	42	0.0119624	19	11	GO:0050807	0.415	18.4899	23	regulation of postsynaptic membrane potential	regulation of synapse organization	BP
GO:0060173	limb development	58/3511	180/15511	0.00188517	0.0474463	0.0433598	Crabp2/Bmp7/Alx3/Tbx5/Smoc1/Gli3/Tfap2a/Ptch1/Fgf10/Fgf9/Grhl2/Col2a1/Fbn2/Pcsk5/Rnf165/Rdh10/Tfap2b/Irf6/Bcl2l11/Ift80/Shox2/Notch2/Lef1/Sfrp2/Cibar1/Reck/Sema3c/Hdac1/Dlx6/Fgfr2/Tmem231/Atp7a/Chst11/Fras1/Twist1/Alx1/Frem2/Aff3/Wdr19/Tbc1d32/Hand2/Lmx1b/Alx4/Hoxd11/Fmn1/Dync2h1/Osr1/Gli2/Hoxd10/Rspo2/Bmpr1b/Gas1/Gpc3/Gja5/En1/Intu/Sox11/Grem1	58	0.0165195	44	5	GO:0009887	0.33	6.63157	52	limb development	animal organ morphogenesis	BP
GO:0060322	head development	173/3511	620/15511	0.00101953	0.029952	0.0273722	Mmp14/Pax9/Smo/Axl/Pafah1b2/Slc1a2/Pafah1b3/Igf1r/Ephb3/Twist2/Fzd3/Bmp7/Prox1/Wnt2/Igf2bp1/Aldh1a3/Arnt2/Top2b/Kif3a/Ikzf1/Akt3/Fabp7/Apaf1/Ahi1/Rfx4/Igf1/Macroh2a2/Sgpl1/Egfr/Meis1/Id2/Slc6a4/Myh10/Esr2/Hif1a/Gli3/Tfap2a/Ptch1/Fgf10/Slc4a7/Sema5a/Dnah5/Grhl2/Col2a1/B3gnt5/Robo1/Arl13b/Cbs/Nrxn1/Cdh2/Tcf7l2/Bhlhe22/Hprt/Crispld1/Nme7/Cenpf/Fcgr2b/Hsd17b7/Lmx1a/Zeb2/Slc4a10/Atf2/Meis2/Tyro3/E2f1/…	173	0.0492737	21	5	GO:0009887	0.35	7.06719	22	head development	animal organ morphogenesis	BP
GO:0060379	cardiac muscle cell myoblast differentiation	8/3511	11/15511	0.000578147	0.0202201	0.0184786	Myocd/Rest/Prickle1/Rbpj/Isl1/T/Nrg1/Grem1	8	0.00227855	3	5	GO:0009887	0.356	3.15342	3	cardiac muscle cell myoblast differentiation	animal organ morphogenesis	BP
GO:0060420	regulation of heart growth	31/3511	82/15511	0.00135579	0.0372564	0.0340475	Ccn4/Gata6/Tgfbr1/Prox1/Wnt2/Wt1/Tbx5/Ahr/Hey2/Cdk1/Igf1/Sirt1/Meis1/Fgf9/Zfpm2/Col14a1/Ppara/Cxadr/Rbp4/Rgs2/Tgfbr3/Fgfr2/Dusp9/G6pdx/Adrb1/Fgf2/Rbpj/Ncam1/Ccnb1/Erbb4/Nrg1	31	0.00882939	5	18	GO:0048589	0.802	3.28561	6	regulation of heart growth	developmental growth	BP
GO:0060421	positive regulation of heart growth	21/3511	44/15511	0.000215604	0.00946666	0.0086513	Ccn4/Gata6/Prox1/Wnt2/Wt1/Tbx5/Hey2/Cdk1/Igf1/Sirt1/Fgf9/Zfpm2/Tgfbr3/Fgfr2/Adrb1/Fgf2/Rbpj/Ncam1/Ccnb1/Erbb4/Nrg1	21	0.0059812	3	18	GO:0048589	0.759	4.49967	3	positive regulation of heart growth	developmental growth	BP
GO:0060429	epithelium development	276/3511	1008/15511	0.000150592	0.00746399	0.00682112	Ngfr/Myf5/Pparg/Dlg3/Mmp14/Irx2/Dlx3/Smo/Elf3/Cd44/Klf5/Prlr/Prkaca/Igf1r/Gata6/Tgfbr1/Fzd3/Bmp7/Prox1/Wnt2/Klhl3/Stc1/Aldh1a3/Wt1/Sulf1/Tbx5/Kif3a/Ahr/Hey2/Rspo3/Apaf1/Ahi1/Igf1/Macroh2a2/Egfr/Lgr5/E2f7/Madcam1/Id2/Tmem132e/Krt36/Esr2/Hif1a/Zfp36l1/Ryr2/Gli3/Tfap2a/Ptch1/Vcan/Marveld2/Fgf10/Slc4a7/Fst/Tnfsf11/Akap11/Cnmd/Gdnf/Dab2/Tgm1/Sema5a/Grhl2/Stk3/Col2a1/Snai2/Fstl1/Adipoq/Robo1/Stfa2/Arl1…	276	0.0786101	10	5	GO:0009887	0.375	10.4175	10	epithelium development	animal organ morphogenesis	BP
GO:0060541	respiratory system development	74/3511	225/15511	0.00024898	0.0105869	0.00967504	Mmp14/Sp1/Gata6/Fgfrl1/Man1a2/Wnt2/Aldh1a3/Wt1/Tbx5/Igf1/Tns3/Myocd/Meg3/Gli3/Fgf10/Fgf9/Ywhaz/Grhl2/Zfpm2/Ptk7/Smchd1/Man2a1/Lox/Smad2/Lipa/Rbp4/Hps1/Rdh10/Msc/Sp3/Fgf7/Ccdc39/Wnt2b/Gpsm2/Lef1/Tnc/Pdpn/Edn2/Pdgfra/Foxp2/Fgfr2/Asah1/Nphp3/Lama1/Atp7a/Rxfp1/Lif/Cebpa/Zfp157/Fgf2/Hoxa5/Rbpj/Fndc3b/Ccdc40/Cftr/Asxl1/Ccbe1/Gli2/Rspo2/Gpc3/Hmga2/Fgf18/Eda/Hydin/Hspb11/Gng8/Sox11/Chil1/Hhip/Zic3/Spef2/…	74	0.0210766	11	5	GO:0009887	0.376	9.35548	11	respiratory system development	animal organ morphogenesis	BP
GO:0060644	mammary gland epithelial cell differentiation	9/3511	15/15511	0.00200076	0.0494059	0.0451506	Smo/Prlr/Id2/Hif1a/Ptch1/Irf6/Fgf2/Hoxa5/Erbb4	9	0.00256337	13	5	GO:0009887	0.363	4.37635	13	mammary gland epithelial cell differentiation	animal organ morphogenesis	BP
GO:0060993	kidney morphogenesis	36/3511	85/15511	3.88687e-05	0.00268394	0.00245277	Irx2/Smo/Cd44/Bmp7/Klhl3/Wt1/Ahr/Ahi1/Gli3/Ptch1/Fgf10/Gdnf/Maged1/Wnt2b/Nphp3/Lif/Fras1/Wnk4/Fgf2/Gcnt1/Npnt/Hoxd11/Asxl1/Greb1l/Fmn1/Fat4/Osr1/Agtr1a/Cited1/Agtr1b/Gpc3/Bcl2/Erbb4/Agtr2/Grem1/Foxd1	36	0.0102535	14	5	GO:0009887	0.746	17.4474	15	kidney morphogenesis	animal organ morphogenesis	BP
GO:0061448	connective tissue development	80/3511	259/15511	0.00123065	0.0344029	0.0314398	Fgf6/Myf5/Pparg/Ccn4/Sulf2/Tgfbr1/Bmp7/Stc1/Wt1/Sulf1/Epyc/Igf1/Sirt1/Efemp1/Id2/Mboat2/Itgb3/Hif1a/Gli3/Fgf9/Cnmd/Ebf2/Rb1/Col2a1/Snai2/Runx1/Cbs/Lox/Itgb8/Cfh/Atf2/Otor/Ift80/Shox2/Col11a1/Sfrp2/Thbs3/Ctsk/Bmp3/Acan/Chsy1/Bmp8a/Atp7a/Rxfp1/Loxl2/Chst11/Spg20/Fgf2/Mex3c/Ccn3/Rflna/Cer1/Hand2/Hoxa5/Creb3l2/Trps1/Col10a1/Thbs1/C3ar1/Sh3pxd2b/Sox5/Hoxd11/Col27a1/Adamts12/Osr1/Gli2/Mmp13/Gdf6/Rspo2/…	80	0.0227855	7	5	GO:0009887	0.31	4.16727	8	connective tissue development	animal organ morphogenesis	BP
GO:0061458	reproductive system development	122/3511	385/15511	2.19468e-05	0.00166955	0.00152575	Pparg/Sp1/Dlx3/Axl/Plag1/Ptpn6/Cd44/Prlr/Igf1r/Tgfbr1/Bmp7/Tex15/Tex11/Wnt2/Retn/Wt1/Sulf1/Lhx9/Ahr/Hey2/Rspo3/Igf1/Sirt1/Sgpl1/Egfr/E2f7/Myocd/Esr2/Hif1a/Zfp36l1/Rhobtb3/Fgf10/Fst/Fgf9/Grhl2/Zfpm2/Stk3/Dmc1/Eaf2/Runx1/C3/Dmrt1/Tcf7l2/Rbp4/Prdx4/Plk4/Rdh10/Sp3/Kif18a/Fgf7/Tyro3/Bcl2l11/Col9a3/Sohlh2/Notch2/Nup210l/Vcam1/Lef1/Sfrp2/Tnc/Edn2/Sema3a/Pdgfra/Ptn/Gas2/Fgfr2/Gata1/Nsdhl/Sfrp1/Irx5/Ptgs2…	122	0.0347479	6	5	GO:0009887	0.398	13.8215	6	reproductive system development	animal organ morphogenesis	BP
GO:0061564	axon development	144/3511	458/15511	6.59426e-06	0.000634227	0.000579601	Ngfr/Bcl11a/Smo/Septin7/Efna2/Etv1/Crabp2/Igf1r/Ephb3/Fzd3/Bmp7/Map2/Xk/Top2b/Nrcam/Myh10/Hsp90aa1/Gli3/Ptch1/Dhfr/Emb/Nefm/Nefl/Gdnf/Sema5a/Matn2/Alcam/Boc/Pak2/Chodl/Robo1/Tiam2/Cdh2/Bhlhe22/Sema4g/Rnf165/Nptx1/Myo5b/Raph1/Fn1/Epha4/Actr3/Lmx1a/Tnn/Zeb2/Map1a/Dclk1/Shox2/Epha7/Tnc/Dab1/Dock7/Edn2/Ephb2/Sema3c/Stmn1/Sema3a/Draxin/Crmp1/Dpysl5/Rhoh/Epha5/Ocm/Ptn/Hoxa1/Epha1/Kel/Chl1/Cntn6/Fgfr2/P…	144	0.041014	21	9	GO:0051965	0.472	31.1322	26	axon development	positive regulation of synapse assembly	BP
GO:0061982	meiosis I cell cycle process	60/3511	112/15511	9.71931e-13	7.85223e-10	7.17592e-10	Ccne1/Hsf2bp/Syce2/Msh6/Msh5/Rad51c/Tex15/Tex11/Mov10l1/Top2b/Fbxo5/Sycp3/Pttg1/Top2a/4930447C04Rik/Trip13/Ddx4/Rad21/Dmc1/Sgo1/Ndc80/Meiob/Dmrt1/Syce1/Mybl1/Terf1/Sgo2a/Rad51/Cdc25b/Bcl2l11/Ccne2/Fmn2/Rad54l/Cenpc1/Rad51ap1/Tex12/Ccnb2/Cdc25a/Mlh1/Topbp1/Fancd2/Brip1/Psma8/Stag3/Zcwpw1/Eme1/Mael/Brca2/Hfm1/Cdc25c/Cenpe/Iho1/Meioc/Terb1/Fancm/Cks2/Slc25a31/Cntd1/Rad54b/Sgo2b	60	0.0170891	1	1	GO:0051321	0.927	0	0	meiosis I cell cycle process	meiotic cell cycle	BP
GO:0061983	meiosis II cell cycle process	10/3511	13/15511	5.02631e-05	0.0032486	0.0029688	Rad51c/Sycp3/Hormad2/Sgo1/Sgo2a/Mastl/Bub1/Stag3/Bub1b/Sgo2b	10	0.00284819	1	1	GO:0051321	0.757	0	0	meiosis II cell cycle process	meiotic cell cycle	BP
GO:0070192	chromosome organization involved in meiotic cell cycle	36/3511	61/15511	9.67717e-10	3.90909e-07	3.5724e-07	Ccne1/Syce2/Msh5/Rad51c/Tex15/Tex11/Sycp3/Hormad2/4930447C04Rik/Trip13/Rad21/Dmc1/Sgo1/Meiob/Incenp/Syce1/Terf1/Sgo2a/Rad51/Bub1/Ccne2/Smc2/Tex12/Mlh1/Fancd2/Brip1/Smc4/Ncaph/Stag3/Zcwpw1/Bub1b/Mael/Iho1/Meioc/Terb1/Sgo2b	36	0.0102535	8	1	GO:0051321	0.873	85.385	10	chromosome organization involved in meiotic cell cycle	meiotic cell cycle	BP
GO:0071173	spindle assembly checkpoint signaling	17/3511	37/15511	0.00144647	0.0385678	0.035246	Tex14/Birc5/Aurkb/Xrcc3/Trip13/Ndc80/Cep192/Bub1/Kntc1/Mad2l1/Zwilch/Ttk/Bub1b/Ccnb1/Cenpe/Gen1/Spdl1	17	0.00484193	1	4	GO:0007049	0.625	0	0	spindle assembly checkpoint signaling	cell cycle	BP
GO:0071174	mitotic spindle checkpoint signaling	19/3511	39/15511	0.000306472	0.012505	0.0114279	Tex14/Birc5/Aurkb/Xrcc3/Trip13/Mtbp/Ndc80/Cep192/Bub1/Stil/Kntc1/Mad2l1/Zwilch/Ttk/Bub1b/Ccnb1/Cenpe/Gen1/Spdl1	19	0.00541156	3	4	GO:0007049	0.626	3.97817	3	mitotic spindle checkpoint signaling	cell cycle	BP
GO:0071234	cellular response to phenylalanine	6/3511	7/15511	0.000756608	0.0238775	0.0218209	Mir154/Mir369/Mir301/Mir496a/Mir3072/Mir409	6	0.00170891	25	16	GO:0006954	0.174	8.46861	25	cellular response to phenylalanine	inflammatory response	BP
GO:0071459	protein localization to chromosome, centromeric region	16/3511	25/15511	1.11343e-05	0.000988507	0.000903367	Cdk1/Aurkb/Rb1/Mtbp/Cenpq/Ndc80/Smc5/Knl1/Cenpa/Kntc1/Zwilch/Ttk/Bub1b/Mis12/Haspin/Spdl1	16	0.00455711	6	20	GO:0016477	0.29	16.1799	6	protein localization to chromosome, centromeric region	cell migration	BP
GO:0071774	response to fibroblast growth factor	32/3511	87/15511	0.00193223	0.0481805	0.0440307	Ngfr/Fgf23/Fgf6/Cd44/Sulf2/Fgfrl1/Sulf1/Zfp36l1/Fgf10/Fgf9/Shcbp1/Cxcl13/Nrxn1/Tcf7l2/Fgf7/Klb/Fgfr2/Fgf16/Sfrp1/Cep57/Egr3/Fgf2/Thbs1/Zfp36l2/Fat4/Flrt2/Ndnf/Flrt3/Fgf18/Kl/Hhip/Trim71	32	0.00911421	3	16	GO:0006954	0.203	1.9059	3	response to fibroblast growth factor	inflammatory response	BP
GO:0072001	renal system development	101/3511	298/15511	4.94102e-06	0.000498981	0.000456004	Irx2/Smo/Cd44/Nid1/Sulf2/Tgfbr1/Bmp7/Klhl3/Bicc1/Wt1/Sulf1/Kif3a/Ahr/Cep290/Ahi1/Sgpl1/Lgr5/Myocd/Id2/Itgb3/Gli3/Tfap2a/Ptch1/Vcan/Fgf10/Gdnf/Adipoq/Robo1/Ptk7/Smad2/Pcsk5/Rbp4/Plce1/Maged1/Rdh10/Tfap2b/Cxcr2/Epha4/Cfh/Cenpf/Itga8/Hc/Fbn1/Bcl2l11/Wnt2b/Notch2/Epha7/Nfia/Pds5a/Pdgfra/Spp1/Anxa4/Fgfr2/Sfrp1/Slit2/Nek1/Bmper/Tbx18/Nphp3/Lif/Tiparp/Fras1/Wnk4/Frem2/Fgf2/Cdkn1c/Tbc1d32/Cer1/Gcnt1/C3ar…	101	0.0287667	1	5	GO:0009887	0.398	0	1	renal system development	animal organ morphogenesis	BP
GO:0072006	nephron development	48/3511	136/15511	0.000510875	0.0182123	0.0166437	Irx2/Smo/Cd44/Nid1/Sulf2/Bmp7/Klhl3/Wt1/Sulf1/Ahr/Ahi1/Itgb3/Gli3/Tfap2a/Ptch1/Gdnf/Adipoq/Plce1/Maged1/Tfap2b/Cfh/Hc/Wnt2b/Notch2/Pdgfra/Lif/Wnk4/Fgf2/C3ar1/Npnt/Hoxd11/Asxl1/Greb1l/Fmn1/Basp1/Fat4/Osr1/Agtr1a/Cited1/Nup160/Agtr1b/Gpc3/Bcl2/Erbb4/Agtr2/Grem1/Foxd1/Dchs2	48	0.0136713	12	5	GO:0009887	0.47	7.52015	12	nephron development	animal organ morphogenesis	BP
GO:0072028	nephron morphogenesis	30/3511	70/15511	0.000129053	0.00709267	0.00648178	Irx2/Smo/Cd44/Bmp7/Klhl3/Wt1/Ahi1/Gli3/Ptch1/Gdnf/Maged1/Wnt2b/Lif/Wnk4/Fgf2/Npnt/Hoxd11/Greb1l/Fmn1/Fat4/Osr1/Agtr1a/Cited1/Agtr1b/Gpc3/Bcl2/Erbb4/Agtr2/Grem1/Foxd1	30	0.00854457	2	5	GO:0009887	0.736	3.20166	1	nephron morphogenesis	animal organ morphogenesis	BP
GO:0072073	kidney epithelium development	46/3511	132/15511	0.000901114	0.027659	0.0252767	Irx2/Smo/Cd44/Bmp7/Klhl3/Wt1/Ahi1/Gli3/Ptch1/Vcan/Gdnf/Adipoq/Smad2/Maged1/Tfap2b/Cxcr2/Epha4/Wnt2b/Notch2/Epha7/Fgfr2/Sfrp1/Slit2/Bmper/Lif/Wnk4/Fgf2/Cer1/Npnt/Hoxd11/Asxl1/Greb1l/Fmn1/Basp1/Fat4/Osr1/Agtr1a/Cited1/Gdf6/Robo2/Agtr1b/Gpc3/Bcl2/Agtr2/Grem1/Foxd1	46	0.0131017	3	5	GO:0009887	0.467	2.66729	3	kidney epithelium development	animal organ morphogenesis	BP
GO:0072078	nephron tubule morphogenesis	26/3511	66/15511	0.00161895	0.0421921	0.0385581	Irx2/Smo/Cd44/Klhl3/Wt1/Ahi1/Gli3/Ptch1/Gdnf/Maged1/Wnt2b/Wnk4/Fgf2/Npnt/Hoxd11/Greb1l/Fmn1/Fat4/Osr1/Agtr1a/Agtr1b/Gpc3/Bcl2/Agtr2/Grem1/Foxd1	26	0.0074053	2	5	GO:0009887	0.715	1.31004	1	nephron tubule morphogenesis	animal organ morphogenesis	BP
GO:0072088	nephron epithelium morphogenesis	28/3511	68/15511	0.000474827	0.017358	0.015863	Irx2/Smo/Cd44/Klhl3/Wt1/Ahi1/Gli3/Ptch1/Gdnf/Maged1/Wnt2b/Lif/Wnk4/Fgf2/Npnt/Hoxd11/Greb1l/Fmn1/Fat4/Osr1/Agtr1a/Cited1/Agtr1b/Gpc3/Bcl2/Agtr2/Grem1/Foxd1	28	0.00797494	1	5	GO:0009887	0.725	0	0	nephron epithelium morphogenesis	animal organ morphogenesis	BP
GO:0072210	metanephric nephron development	15/3511	31/15511	0.00142709	0.0384315	0.0351214	Irx2/Smo/Wt1/Tfap2a/Gdnf/Adipoq/Tfap2b/Pdgfra/Lif/Fmn1/Osr1/Cited1/Agtr2/Grem1/Foxd1	15	0.00427229	4	5	GO:0009887	0.403	2.7769	4	metanephric nephron development	animal organ morphogenesis	BP
GO:0080053	response to phenylalanine	6/3511	7/15511	0.000756608	0.0238775	0.0218209	Mir154/Mir369/Mir301/Mir496a/Mir3072/Mir409	6	0.00170891	1	16	GO:0006954	0.174	0	0	response to phenylalanine	inflammatory response	BP
GO:0086015	SA node cell action potential	7/3511	10/15511	0.00188314	0.0474463	0.0433598	Cacna1g/Ryr2/Tbx18/Scn5a/Ank2/Scn3b/Gja5	7	0.00199373	6	6	GO:0050877	0.497	3.13995	6	SA node cell action potential	nervous system process	BP
GO:0086018	SA node cell to atrial cardiac muscle cell signaling	7/3511	10/15511	0.00188314	0.0474463	0.0433598	Cacna1g/Ryr2/Tbx18/Scn5a/Ank2/Scn3b/Gja5	7	0.00199373	1	6	GO:0050877	0.5	0	1	SA node cell to atrial cardiac muscle cell signaling	nervous system process	BP
GO:0086070	SA node cell to atrial cardiac muscle cell communication	7/3511	10/15511	0.00188314	0.0474463	0.0433598	Cacna1g/Ryr2/Tbx18/Scn5a/Ank2/Scn3b/Gja5	7	0.00199373	1	6	GO:0050877	0.504	0	2	SA node cell to atrial cardiac muscle cell communication	nervous system process	BP
GO:0090068	positive regulation of cell cycle process	72/3511	213/15511	0.000117371	0.00653957	0.00597632	Ccnd2/Spag5/Dbf4/Igf1r/Rad51c/Dyrk3/Cdc6/Atad5/Birc5/Fbxo5/Cdk1/Igf1/Egfr/E2f7/Cdc27/Aurkb/Xrcc3/Slf1/Tert/Fgf10/Rb1/Rad21/Mtbp/Wnt10b/Racgap1/Ndc80/Cdc23/Aif1/Lmnb1/Cdca5/Kif20b/Dmrt1/Smc5/Plk4/Sgo2a/Nusap1/Cdc25b/Fam83d/Ect2/Gpsm2/Lef1/Ubxn2b/Orc1/Cdc7/Ezh2/Mad2l1/Tgfa/Rad51ap1/Cul4b/Phip/Kif23/Cdc25a/Slf2/Dtl/Hnrnpu/Ccnb1/Kif14/Cdc25c/Cenpe/E2f8/Igf2/Mrgprb2/Mrgprb8/Gen1/Npm1/Rad51b/Rxfp3/Cenp…	72	0.020507	2	4	GO:0007049	0.729	3.30758	2	positive regulation of cell cycle process	cell cycle	BP
GO:0090287	regulation of cellular response to growth factor stimulus	84/3511	275/15511	0.00136232	0.0373092	0.0340958	Ngfr/Pparg/Il4/Sost/Ltbp1/Snx6/Gata6/Sulf2/Fgfrl1/Sulf1/Wasf1/Sirt1/Grb10/Cyfip2/Myocd/Hif1a/Aspn/Fgf10/Fst/Fgf9/Cnmd/Dab2/Ppara/Fstl1/Robo1/Cxcl13/Nrxn1/Cidea/Lox/Smad2/Fbn2/Tcf7l2/Rnf165/Tfap2b/Itga8/Zeb2/Fbn1/Spred1/Veph1/Notch2/Sfrp2/Sdcbp/Tgfbr3/Cask/Fgf16/Tnmd/Chrdl1/Vegfd/Sfrp1/Slit2/Bmper/Nedd4/Snx1/Ctdspl2/Chst11/Sostdc1/Spg20/Fgf2/Cdkn1c/Cer1/Snx25/Rbpj/Thbs1/Il17rd/Npnt/Zfp451/Tmem108/…	84	0.0239248	1	16	GO:0006954	0.22	0	1	regulation of cellular response to growth factor stimulus	inflammatory response	BP
GO:0090596	sensory organ morphogenesis	82/3511	255/15511	0.000272311	0.0114583	0.0104714	Sp1/Fzd3/Bmp7/Prox1/Aldh1a3/Ikzf1/Ahi1/Lrig3/Meis1/Tshr/Hif1a/Gli3/Tfap2a/Fgf10/Slc4a7/Fgf9/Col2a1/Nectin3/Ptk7/Man2a1/Rbp4/Bhlhe22/Col5a2/Cfh/Itga8/Sp3/Notch2/Olfm3/Col11a1/Ephb2/Hdac1/Chrna9/Rest/Gfi1/Dlx6/Ptn/Hoxa1/Fgfr2/Rpgr/Tenm3/Irx5/Lctl/Tbx18/Impg2/Twist1/Rorb/Fgf2/Dzank1/Prkci/Wdr19/Cdon/Sdk1/Hmgn1/Sdk2/Myo3b/Fzd5/Shroom2/Insig1/Slitrk6/Osr1/Gli2/Pls1/Tsku/Fzd2/Otop1/Pcdh15/Gas1/Cthrc1/N…	82	0.0233552	1	5	GO:0009887	0.811	0	0	sensory organ morphogenesis	animal organ morphogenesis	BP
GO:0097305	response to alcohol	54/3511	135/15511	4.24349e-06	0.000439528	0.000401671	Hnrnpd/Dbh/Smo/Igf1r/Tgfbr1/Eps8/Brca1/Ahr/Cdk1/Igf1/Sirt1/Acaca/Ptch1/Adcy8/Smad2/Gk/Rad51/Ptgfr/Epha5/Tgfbr3/Hoxa1/Tacr1/Grin2b/Chrna7/Blm/G6pdx/Hpgd/Cdo1/Ccl7/Gramd1c/Ptger2/Grin3a/Ptger3/Cftr/Inhba/Spidr/Cnr1/Npas4/Fancb/Efna5/Htr1b/Usp46/Adh7/Ces1d/Bcl2/Gnai1/Abat/Grin2a/Mir322/Mir154/Mir351/Mir196a-1/Mir496a/Ccr5	54	0.0153802	1	16	GO:0006954	0.209	0	1	response to alcohol	inflammatory response	BP
GO:0097485	neuron projection guidance	71/3511	207/15511	7.80335e-05	0.00452316	0.00413358	Ngfr/Smo/Efna2/Etv1/Ephb3/Fzd3/Bmp7/Nrcam/Myh10/Gli3/Ptch1/Emb/Gdnf/Sema5a/Matn2/Alcam/Boc/Robo1/Sema4g/Rnf165/Dpysl4/Epha4/Lmx1a/Epha7/Ephb2/Sema3c/Sema3a/Draxin/Crmp1/Dpysl5/Rhoh/Epha5/Ocm/Hoxa1/Epha1/Chl1/Cntn6/Plxna3/Slit2/Lama1/Rac2/Tbr1/Ncam1/Sema3d/Isl1/Reln/Ccdc141/Tubb2b/Gap43/Flrt2/Bcl11b/Gli2/Cdk5r1/Efna5/Flrt3/Sema5b/Bmpr1b/Epha3/Robo2/Gas1/Unc5c/Dcc/Sema3e/Unc5d/Cntn4/Lgi1/Runx3/Plxn…	71	0.0202222	7	13	GO:0006935	0.896	10.6966	8	neuron projection guidance	chemotaxis	BP
GO:0098609	cell-cell adhesion	224/3511	711/15511	1.53748e-08	3.88165e-06	3.54733e-06	Fer/Tspan32/Il4/Dlg3/Il7r/Ptpn6/Cd44/Ephb3/Nphs1/Fgfrl1/Clstn3/Bmp7/Adam19/Slamf1/Cd83/Tenm1/Ikzf1/Myb/Arg1/Igf1/Plek/Egfr/Madcam1/Cyfip2/Havcr2/Nrcam/Itgb3/Zfp36l1/Hsp90aa1/Gli3/Emb/Prkcd/Tnfsf11/Ctnnd2/Cdh10/Has2/Cyrib/Ppara/Nckap1l/Alcam/Nectin3/Cd200r1/Boc/Igsf11/Cxadr/Adipoq/Robo1/Cd86/Stfa2/Runx1/Cxcl13/Cyp1b1/Nrxn1/Cdh2/Dsc2/Aif1/Megf10/Cdh9/Tmem47/Il6/Hspd1/Fn1/Cdh7/Cfh/Epb41l5/Ptprc/Pkp1…	224	0.0637995	168	3	GO:0007155	0.913	150.023	202	cell-cell adhesion	cell adhesion	BP
GO:0098742	cell-cell adhesion via plasma-membrane adhesion molecules	81/3511	187/15511	2.18733e-10	1.0395e-07	9.49964e-08	Fgfrl1/Clstn3/Tenm1/Nrcam/Emb/Cdh10/Alcam/Nectin3/Igsf11/Cxadr/Adipoq/Robo1/Nrxn1/Cdh2/Dsc2/Cdh9/Cdh7/Sell/Sele/Il1rn/Vcam1/Cdh17/Ptprd/Dab1/Cntn6/Itgal/Gpc4/Tenm3/Cbln1/Cdh11/Cdh16/Crtam/Cadm1/Igsf9b/Mdga2/Lrfn5/Cdhr3/Cdh8/Slitrk2/Adgrl3/Pcdh18/Colec10/Cdh26/Cdh6/Sdk1/Cdh18/Cdh12/Milr1/Sdk2/Ccdc141/Dsg2/Pcdhb8/Fat4/Cdh19/Cldn2/Tenm4/Slitrk3/Efna5/Pcdh10/Lrrc4/Pcdh20/Cdh20/Flrt3/Pcdhb6/Cd177/Il1r…	81	0.0230704	38	3	GO:0007155	0.78	177.386	44	cell-cell adhesion via plasma-membrane adhesion molecules	cell adhesion	BP
GO:0098813	nuclear chromosome segregation	112/3511	248/15511	2.33379e-15	4.71367e-12	4.30769e-12	Spag5/Ccne1/Syce2/Cdc20/Msh5/Rad51c/Tex15/Tex11/Tex14/Ncapg/Top2b/Cdc6/Birc5/Fbxo5/Sycp3/Pttg1/Hormad2/Cdc27/Aurkb/Top2a/4930447C04Rik/Xrcc3/Trip13/Slf1/Cenpk/Esco2/Rb1/Rad21/Dscc1/Dmc1/Smc1b/Racgap1/Cenpq/Sgo1/Ndc80/Meiob/Cdc23/Cep192/Incenp/Cdca5/Smc5/Smc3/Syce1/Stag2/Terf1/Sgo2a/Actr3/Cenpf/Nek2/Nuf2/Kif18a/Nusap1/Knl1/Knstrn/Bub1/Chmp4c/Dsn1/Fam83d/Ect2/Ccne2/Smc2/Fmn2/Kif2c/Cdca8/Pds5a/Cenpc…	112	0.0318997	1	2	GO:0007059	0.977	0	1	nuclear chromosome segregation	chromosome segregation	BP
GO:0098856	intestinal lipid absorption	7/3511	10/15511	0.00188314	0.0474463	0.0433598	Dgat1/Lima1/Acat2/Ugcg/Ldlr/Abcg5/Lep	7	0.00199373	2	6	GO:0050877	0.518	1.2147	2	intestinal lipid absorption	nervous system process	BP
GO:0098916	anterograde trans-synaptic signaling	186/3511	638/15511	5.54623e-05	0.00344677	0.0031499	Ngfr/Gabra2/Grm6/Fmr1/Grik3/Prkar2b/Dlgap1/Calb2/Grm3/Cacna1e/Cacna1b/Stxbp2/Prkaca/Cdc20/Clstn3/Retn/Acp4/Cadps2/Gria1/Cacng4/P2rx1/Slc6a4/Cacna1g/Trim9/Scgn/Mctp1/Gdnf/Ctnnd2/Adcy8/Nptxr/Shisa9/Fgf12/Igsf11/Adipoq/Grik1/Nfatc4/Slc5a7/Nrxn1/Prepl/Syt4/Celf4/Cdh2/Cbln2/Fgf14/Nptx1/Myo5b/Snca/Gria4/Htr2b/Epha4/Chrnd/Chrng/Fcgr2b/Slc4a10/Map1a/Snap25/Ntsr1/Bche/Mme/Npy2r/Glrb/Sdcbp/Ptprd/Elavl4/Lrp…	186	0.0529764	1	8	GO:0007267	0.887	0	0	anterograde trans-synaptic signaling	cell-cell signaling	BP
GO:0099054	presynapse assembly	28/3511	48/15511	1.00358e-07	2.2522e-05	2.05822e-05	Clstn3/Nrxn1/Cbln2/Farp1/Snca/Sdcbp/Ptprd/Gpc4/Nlgn3/Cbln1/Cadm1/Slitrk5/Mdga2/Lrfn5/Slitrk2/Lrrtm3/Fzd5/Slitrk6/Slitrk4/Slitrk3/Il1rapl1/Gpc6/Ntrk3/Il1rapl2/Pclo/Nlgn1/Grid2/Slitrk1	28	0.00797494	9	9	GO:0051965	0.811	47.4562	12	presynapse assembly	positive regulation of synapse assembly	BP
GO:0099084	postsynaptic specialization organization	18/3511	41/15511	0.00200583	0.0494059	0.0451506	Nptxr/Nrxn1/Cdh2/Nptx1/Ptprd/Ophn1/Nlgn3/Cbln1/Cadm1/Shank2/Reln/Tmem108/Gap43/Lrrc4/Ntrk3/Nlgn1/Grid2/Lrrtm2	18	0.00512674	1	9	GO:0051965	0.66	0	0	postsynaptic specialization organization	positive regulation of synapse assembly	BP
GO:0099172	presynapse organization	29/3511	55/15511	1.10907e-06	0.000149336	0.000136474	Clstn3/Nrxn1/Cbln2/Farp1/Snca/Sdcbp/Ptprd/Gpc4/Nlgn3/Cbln1/Cadm1/Slitrk5/Snap91/Mdga2/Lrfn5/Slitrk2/Lrrtm3/Fzd5/Slitrk6/Slitrk4/Slitrk3/Il1rapl1/Gpc6/Ntrk3/Il1rapl2/Pclo/Nlgn1/Grid2/Slitrk1	29	0.00825976	1	9	GO:0051965	0.673	0	1	presynapse organization	positive regulation of synapse assembly	BP
GO:0099174	regulation of presynapse organization	24/3511	39/15511	2.03081e-07	3.81556e-05	3.48693e-05	Clstn3/Nrxn1/Cbln2/Farp1/Snca/Ptprd/Gpc4/Nlgn3/Cbln1/Slitrk5/Snap91/Mdga2/Lrfn5/Slitrk2/Slitrk6/Slitrk4/Slitrk3/Il1rapl1/Gpc6/Ntrk3/Il1rapl2/Nlgn1/Grid2/Slitrk1	24	0.00683566	1	9	GO:0051965	0.765	0	1	regulation of presynapse organization	positive regulation of synapse assembly	BP
GO:0099177	regulation of trans-synaptic signaling	139/3511	477/15511	0.00047381	0.017358	0.015863	Ngfr/Grm6/Fmr1/Grik3/Prkar2b/Dlgap1/Calb2/Grm3/Cacna1b/Prkaca/Cdc20/Clstn3/Retn/Acp4/Gria1/Cacng4/P2rx1/Slc6a4/Scgn/Mctp1/Ctnnd2/Adcy8/Nptxr/Shisa9/Igsf11/Adipoq/Grik1/Nfatc4/Nrxn1/Prepl/Syt4/Celf4/Cdh2/Fgf14/Nptx1/Myo5b/Snca/Gria4/Epha4/Fcgr2b/Slc4a10/Map1a/Snap25/Fabp5/Bche/Mme/Npy2r/Ptprd/Elavl4/Lrp8/Ephb2/Sorcs2/Nsg1/Atp2a2/Ptn/Tacr1/Grin2b/Apba2/Chrna7/Stx1b/Cask/Ophn1/Nlgn3/Cbln1/Cdh11/Cntn…	139	0.0395899	1	8	GO:0007267	0.836	0	0	regulation of trans-synaptic signaling	cell-cell signaling	BP
GO:0099536	synaptic signaling	197/3511	674/15511	2.8475e-05	0.00205401	0.0018771	Ngfr/Gabra2/Grm6/Fmr1/Grik3/Prkar2b/Dlgap1/Calb2/Grm3/Cacna1e/Cacna1b/Stxbp2/Prkaca/Cdc20/Clstn3/Retn/Acp4/Cadps2/Kpna2/Gria1/Cacng4/P2rx1/Slc6a4/Cacna1g/Trim9/Scgn/Mctp1/Gdnf/Ctnnd2/Adcy8/Nptxr/Shisa9/Fgf12/Ly6h/Ly6c2/Igsf11/Adipoq/Grik1/Nfatc4/Slc5a7/Nrxn1/Prepl/Syt4/Celf4/Cdh2/Cbln2/Sorbs1/Fgf14/Farp1/Nptx1/Myo5b/Snca/Gria4/Htr2b/Epha4/Chrnd/Chrng/Fcgr2b/Slc4a10/Map1a/Snap25/Fabp5/Ntsr1/Bche/M…	197	0.0561094	5	8	GO:0007267	0.892	11.6235	5	synaptic signaling	cell-cell signaling	BP
GO:0099537	trans-synaptic signaling	190/3511	647/15511	2.91831e-05	0.00208646	0.00190676	Ngfr/Gabra2/Grm6/Fmr1/Grik3/Prkar2b/Dlgap1/Calb2/Grm3/Cacna1e/Cacna1b/Stxbp2/Prkaca/Cdc20/Clstn3/Retn/Acp4/Cadps2/Gria1/Cacng4/P2rx1/Slc6a4/Cacna1g/Trim9/Scgn/Mctp1/Gdnf/Ctnnd2/Adcy8/Nptxr/Shisa9/Fgf12/Igsf11/Adipoq/Grik1/Nfatc4/Slc5a7/Nrxn1/Prepl/Syt4/Celf4/Cdh2/Cbln2/Fgf14/Farp1/Nptx1/Myo5b/Snca/Gria4/Htr2b/Epha4/Chrnd/Chrng/Fcgr2b/Slc4a10/Map1a/Snap25/Fabp5/Ntsr1/Bche/Mme/Npy2r/Glrb/Sdcbp/Ptpr…	190	0.0541156	1	8	GO:0007267	0.888	0	0	trans-synaptic signaling	cell-cell signaling	BP
GO:0099560	synaptic membrane adhesion	19/3511	33/15511	1.51399e-05	0.00126098	0.00115237	Nrxn1/Cdh9/Ptprd/Gpc4/Cadm1/Igsf9b/Mdga2/Lrfn5/Slitrk2/Slitrk3/Efna5/Lrrc4/Flrt3/Epha3/Gpc6/Ntng1/Nrg1/Nlgn1/Slitrk1	19	0.00541156	28	3	GO:0007155	0.673	28.0101	64	synaptic membrane adhesion	cell adhesion	BP
GO:0099565	chemical synaptic transmission, postsynaptic	34/3511	93/15511	0.00160141	0.0418699	0.0382636	Ngfr/Igsf11/Grik1/Nrxn1/Celf4/Snca/Ntsr1/Npy2r/Grin2b/Chrna7/Stx1b/Nlgn3/Cbln1/Ppp1r9a/Gabrb3/Igsf9b/Adrb1/Rims2/Dgki/Shank1/Begain/Rims1/Reln/Tmem108/S1pr2/Npas4/Neto1/Grik2/Abat/Grin2a/Ptk2b/Pclo/Nlgn1/Grid2	34	0.00968385	1	8	GO:0007267	0.675	0	0	chemical synaptic transmission, postsynaptic	cell-cell signaling	BP
GO:0120036	plasma membrane bounded cell projection organization	389/3511	1438/15511	2.11162e-05	0.00162474	0.0014848	Ngfr/Fer/Fmr1/Bcl11a/Smo/Septin7/Prkd1/Efna2/Etv1/Crabp2/Cd44/Klf5/Igf1r/Ephb3/Eps8l1/Cdc20/Tgfbr1/Fzd3/Bmp7/Trpm2/Acp4/Igf2bp1/Map2/Xk/Eps8/Tenm1/Atxn10/Top2b/Ro60/Kif3a/Dnah1/Styxl1/Wasf1/Cep290/Ahi1/Rfx4/Sirt1/Plek/Cyfip2/Efemp1/Nrcam/Myh10/Tshr/Hsp90aa1/Hecw1/Gli3/Carmil1/Ptch1/Dhfr/Emb/Arf4/Prkcd/Nefm/Nefl/Rb1/Gdnf/Dab2/Sema5a/Ctnnd2/Dnah5/Lrp12/Csmd3/Matn2/Ttll8/Nptxr/Nckap1l/Emp2/Alcam/Boc…	389	0.110795	1	9	GO:0051965	0.375	0	1	plasma membrane bounded cell projection organization	positive regulation of synapse assembly	BP
GO:0120039	plasma membrane bounded cell projection morphogenesis	193/3511	636/15511	2.669e-06	0.00030804	0.000281509	Ngfr/Bcl11a/Smo/Septin7/Efna2/Etv1/Crabp2/Cd44/Igf1r/Ephb3/Fzd3/Bmp7/Igf2bp1/Map2/Xk/Top2b/Wasf1/Cyfip2/Nrcam/Myh10/Hsp90aa1/Hecw1/Gli3/Ptch1/Emb/Nefm/Nefl/Gdnf/Sema5a/Ctnnd2/Matn2/Nckap1l/Alcam/Boc/Pak2/Chodl/Robo1/Nfatc4/Tiam2/Cpne5/Epb41l3/Syt4/Cdh2/Impact/Kif20b/Bhlhe22/Sema4g/Rnf165/Dpysl4/Farp1/Nptx1/Hprt/St8sia2/Myo5b/Raph1/Fn1/Epha4/Actr3/Lmx1a/Tnn/Zeb2/Caprin1/Map1a/Postn/Dclk1/Shox2/Eph…	193	0.0549701	1	5	GO:0009887	0.644	0	1	plasma membrane bounded cell projection morphogenesis	animal organ morphogenesis	BP
GO:0140013	meiotic nuclear division	85/3511	166/15511	6.73476e-16	1.81367e-12	1.65746e-12	Ccne1/Hsf2bp/Syce2/Cdc20/Msh5/Rad51c/Tex15/Tex11/Tex14/Mov10l1/Top2b/Fbxo5/Sycp3/Pttg1/Hormad2/Top2a/4930447C04Rik/Spin1/Trip13/Ddx4/Rad21/Dmc1/Sgo1/Ndc80/Meiob/Incenp/Dmrt1/Syce1/Mybl1/Terf1/Sgo2a/Actr3/Suv39h2/Nuf2/Mastl/Kif18a/Rad51/Cdc25b/Bub1/Bcl2l11/Ccne2/Smc2/Fmn2/Rad54l/Rspo1/Cenpc1/Rad51ap1/Tex12/Ccnb2/Mlh1/Topbp1/Fanca/Aspm/Fancd2/Brip1/Smc4/Lif/Ncaph/Fignl1/Psma8/Stag3/Zcwpw1/Ttk/Eme1/…	85	0.0242096	2	1	GO:0051321	0.954	95.5583	2	meiotic nuclear division	meiotic cell cycle	BP
GO:0140014	mitotic nuclear division	98/3511	261/15511	3.02956e-08	7.41691e-06	6.77809e-06	Spag5/Igf1r/Cdc20/Bmp7/Tex14/Kif11/Eps8/Ncapg/Cdc6/Birc5/Fbxo5/Igf1/Pttg1/Cdc27/Aurkb/Xrcc3/Trip13/Slf1/Kif2a/Cenpk/Bora/Rb1/Rad21/Mtbp/Dscc1/Smc1b/Racgap1/Sgo1/Ndc80/Cdc23/Cep192/Incenp/Cdca5/Kif20b/Dmrt1/Smc5/Smc3/Stag2/Sgo2a/Nek2/Nuf2/Kif18a/Nusap1/Knstrn/Bub1/Tpx2/Chmp4c/Dsn1/Ubxn2b/Smc2/Kif2c/Cdca8/Pds5a/Cenpc1/Kntc1/Mad2l1/Tgfa/Kif22/Fgfr2/Mki67/Tnks/Chek1/Phip/Kif23/Zwilch/Eml4/Map9/Pds5b/…	98	0.0279123	2	9	GO:0051965	0.318	18.2399	2	mitotic nuclear division	positive regulation of synapse assembly	BP
GO:0140527	reciprocal homologous recombination	23/3511	44/15511	1.71635e-05	0.00137291	0.00125466	Hsf2bp/Msh5/Rad51c/Tex11/Top2b/Sycp3/Top2a/4930447C04Rik/Trip13/Dmc1/Meiob/Rad51/Rad54l/Rad51ap1/Mlh1/Topbp1/Fancd2/Brip1/Eme1/Hfm1/Fancm/Cntd1/Rad54b	23	0.00655084	1	10	GO:0006260	0.244	0	0	reciprocal homologous recombination	DNA replication	BP
GO:0150063	visual system development	114/3511	336/15511	1.17598e-06	0.000155749	0.000142335	Myf5/Grm6/Sp1/Rcn1/Tgfbr1/Twist2/Bmp7/Prox1/Aldh1a3/Wt1/Ikzf1/Ahr/Kera/Cep290/Ahi1/Egfr/Meis1/Mdm1/Myh10/Hif1a/Smoc1/Gli3/Tfap2a/Lpcat1/Fgf10/Slc4a7/Fgf9/Grhl2/Nectin3/Man2a1/Cyp1b1/C3/Celf4/Rbp4/Bhlhe22/Hps1/Mip/Rdh10/Col5a2/Cfh/Zeb2/Sp3/Meis2/Spred1/Notch2/Olfm3/Ephb2/Hdac1/Pds5a/Pdgfra/Foxp2/Ptn/Fgfr2/Tub/Rpgr/Chrdl1/Dcx/Gpm6a/Tenm3/Irx5/Tmem231/Lctl/Lama1/Pds5b/Lif/Impg2/Twist1/Rorb/P2ry12/Fr…	114	0.0324694	1	5	GO:0009887	0.39	0	1	visual system development	animal organ morphogenesis	BP
GO:1901617	organic hydroxy compound biosynthetic process	62/3511	186/15511	0.000511721	0.0182123	0.0166437	Dbh/Cyp51/Prox1/Moxd1/Sirt1/Pcbd1/Plek/Ddc/Erg28/Hmgcr/Dhfr/Dab2/Sqle/Snai2/Cacna1h/Stard4/Erlin1/Pmel/Snca/Avpr1b/Opn3/Hsd17b7/Zeb2/Hdc/Pck1/Ntsr1/Rest/Gfi1/Adcyap1r1/Cyp2r1/Dkk3/Nsdhl/G6pdx/Erlin2/Asah1/Msmo1/Pts/Trpc1/Lss/Idi2/Atp7a/Myo5a/Dhcr24/Slc24a5/Fgf2/Acer2/Hand2/Cyp7b1/Gpr37/Ppip5k2/Cftr/Insig1/Agtr1a/Cited1/Ces1d/Kl/Lep/Ptk2b/Cdh3/Mas1/Agtr2/Hmgcs1	62	0.0176588	1	10	GO:0006260	0.373	0	0	organic hydroxy compound biosynthetic process	DNA replication	BP
GO:1901888	regulation of cell junction assembly	67/3511	206/15511	0.000669216	0.0220412	0.0201428	Mmp14/Prkaca/Ephb3/Clstn3/Tbx5/Snai2/Thbs2/Nrxn1/Cbln2/Ptprj/Farp1/Nptx1/St8sia2/Snca/Actr3/Epb41l5/Tlr2/Epha7/Ptprd/Ephb2/Gpc4/Srpx2/Nlgn3/Gpm6b/Cbln1/Vstm5/Ppp1r9a/Phldb2/Slitrk5/Adgrb3/Setd5/Lrrn1/Mdga2/Lrfn5/Lrrn3/Slitrk2/Adgrl3/Negr1/Pik3r1/S100a10/Lrrtm3/Fmn1/Fzd5/Lingo2/Slitrk6/Slitrk4/Flrt2/Slitrk3/Efna5/Oxtr/Flrt3/Il1rapl1/Epha3/Lrrtm4/Rap1b/Ntrk2/Musk/Gpc6/Ntrk3/Il1rapl2/Nlgn1/Grid2/Lrr…	67	0.0190829	7	9	GO:0051965	0.911	5.34127	7	regulation of cell junction assembly	positive regulation of synapse assembly	BP
GO:1901890	positive regulation of cell junction assembly	45/3511	116/15511	6.29114e-05	0.00385046	0.00351882	Ephb3/Clstn3/Tbx5/Thbs2/Nrxn1/Cbln2/Ptprj/St8sia2/Actr3/Epb41l5/Ptprd/Ephb2/Srpx2/Nlgn3/Cbln1/Vstm5/Slitrk5/Adgrb3/Lrrn1/Lrrn3/Slitrk2/Adgrl3/Pik3r1/S100a10/Lrrtm3/Fmn1/Lingo2/Slitrk6/Slitrk4/Flrt2/Slitrk3/Efna5/Oxtr/Flrt3/Il1rapl1/Lrrtm4/Ntrk2/Musk/Ntrk3/Nlgn1/Grid2/Lrrtm2/Bhlhb9/Syndig1/Slitrk1	45	0.0128169	4	9	GO:0051965	0.972	8.08175	6	positive regulation of cell junction assembly	positive regulation of synapse assembly	BP
GO:1901987	regulation of cell cycle phase transition	103/3511	351/15511	0.00188201	0.0474463	0.0433598	Ccnd2/Dbf4/Ptpn6/Bid/Rad51c/Prox1/Tex14/Dyrk3/Etaa1/Brca1/Cdc6/Atad5/Birc5/Fbxo5/Cdk1/Egfr/E2f7/Id2/Cdc27/Aurkb/Zfp36l1/Xrcc3/Trip13/Tert/Fgf10/Rb1/Rad21/Mtbp/Donson/Wnt10b/Cdkn1a/Ndc80/Cdc23/Aif1/Cep192/Lmnb1/Cdca5/Cdk2/Nabp1/Cenpf/Atf2/Wdr76/Cdc25b/Bub1/E2f1/Chmp4c/Rbl1/Fam83d/Pdpn/Orc1/Stil/Cdc7/Kntc1/Ezh2/Casp2/Mad2l1/Mbd4/Blm/D7Ertd443e/Stk33/Cul4b/Nek1/Chek1/Tipin/Zwilch/Atr/Cdc25a/Topbp1/R…	103	0.0293364	2	4	GO:0007049	0.775	1.2147	2	regulation of cell cycle phase transition	cell cycle	BP
GO:1902099	regulation of metaphase/anaphase transition of cell cycle	24/3511	58/15511	0.00108154	0.0313183	0.0286208	Tex14/Cdc6/Birc5/Fbxo5/Cdc27/Aurkb/Xrcc3/Trip13/Rb1/Rad21/Ndc80/Cdc23/Cep192/Bub1/Kntc1/Mad2l1/Zwilch/Ttk/Bub1b/Ccnb1/Cenpe/Gen1/Spdl1/Mos	24	0.00683566	1	2	GO:0007059	0.835	0	0	regulation of metaphase/anaphase transition of cell cycle	chromosome segregation	BP
GO:1902100	negative regulation of metaphase/anaphase transition of cell cycle	20/3511	41/15511	0.000209251	0.00946666	0.0086513	Tex14/Birc5/Fbxo5/Aurkb/Xrcc3/Trip13/Rad21/Ndc80/Cep192/Bub1/Kntc1/Mad2l1/Zwilch/Ttk/Bub1b/Ccnb1/Cenpe/Gen1/Spdl1/Mos	20	0.00569638	1	2	GO:0007059	0.817	0	0	negative regulation of metaphase/anaphase transition of cell cycle	chromosome segregation	BP
GO:1902749	regulation of cell cycle G2/M phase transition	37/3511	100/15511	0.000790125	0.0246464	0.0225236	Rad51c/Dyrk3/Brca1/Cdc6/Atad5/Fbxo5/Cdk1/Rad21/Donson/Wnt10b/Cdkn1a/Lmnb1/Cdk2/Nabp1/Cenpf/Cdc25b/Chmp4c/Orc1/Cdc7/Mbd4/Blm/D7Ertd443e/Chek1/Cdc25a/Topbp1/Dtl/Ccnb1/Kif14/Clspn/Nek10/Cdc25c/Ticrr/Fhl4/Ccnb3/Hmga2/Npm1/Rad51b	37	0.0105383	3	4	GO:0007049	0.674	2.84151	4	regulation of cell cycle G2/M phase transition	cell cycle	BP
GO:1902751	positive regulation of cell cycle G2/M phase transition	15/3511	30/15511	0.000929538	0.0282321	0.0258005	Rad51c/Dyrk3/Atad5/Fbxo5/Cdk1/Wnt10b/Lmnb1/Cdc25b/Cdc7/Cdc25a/Dtl/Ccnb1/Cdc25c/Npm1/Rad51b	15	0.00427229	6	4	GO:0007049	0.602	4.30057	7	positive regulation of cell cycle G2/M phase transition	cell cycle	BP
GO:1902969	mitotic DNA replication	10/3511	14/15511	0.000140035	0.00727771	0.00665088	Cdc45/Pola1/Mcm4/Mcm6/Rad51/Gins1/Gins3/Brca2/Mcm3/Lig1	10	0.00284819	1	10	GO:0006260	0.77	0	1	mitotic DNA replication	DNA replication	BP
GO:1903046	meiotic cell cycle process	88/3511	183/15511	2.62917e-14	3.54017e-11	3.23526e-11	Ccne1/Hsf2bp/Syce2/Msh6/Cdc20/Msh5/Rad51c/Tex15/Tex11/Tex14/Mov10l1/Top2b/Fbxo5/Sycp3/Pttg1/Hormad2/Top2a/4930447C04Rik/Spin1/Trip13/Ddx4/Rad21/Dmc1/Sgo1/Ndc80/Meiob/Incenp/Dmrt1/Syce1/Mybl1/Terf1/Sgo2a/Actr3/Suv39h2/Nuf2/Mastl/Kif18a/Rad51/Cdc25b/Bub1/Bcl2l11/Ccne2/Smc2/Fmn2/Rad54l/Rspo1/Cenpc1/Rad51ap1/Tex12/Ccnb2/Cdc25a/Mlh1/Topbp1/Fanca/Aspm/Fancd2/Brip1/Smc4/Lif/Ncaph/Fignl1/Psma8/Stag3/Zcwp…	88	0.0250641	1	1	GO:0051321	0.969	0	0	meiotic cell cycle process	meiotic cell cycle	BP
GO:1903047	mitotic cell cycle process	216/3511	666/15511	1.91146e-09	7.35367e-07	6.7203e-07	Cdc45/Ccnd2/Foxm1/Septin7/Spag5/Ccne1/Dbf4/Kif20a/Ptpn6/Bid/Spc25/Igf1r/Cdc20/Pola1/Pole/Rad51c/Bmp7/Tex14/Kif11/Eps8/Ncapg/Brca1/Cdc6/Atad5/Crlf3/Birc5/Fbxo5/Cdk1/Myb/Igf1/Egfr/E2f7/Pttg1/Id2/Cdc27/Aurkb/Myh10/Zfp36l1/Xrcc3/Trip13/Slf1/Tert/Kif2a/Cenpk/Fgf10/Bora/Rb1/Rad21/Mtbp/Dscc1/Smc1b/Mcm4/Donson/Wnt10b/Racgap1/Cdkn1a/Sgo1/Ndc80/Cdc23/Aif1/Cep192/Lmnb1/Incenp/Cdca5/Kif20b/Dmrt1/Smc5/Smc3/Ce…	216	0.0615209	1	4	GO:0007049	0.841	0	0	mitotic cell cycle process	cell cycle	BP
GO:1903083	protein localization to condensed chromosome	12/3511	19/15511	0.000176562	0.00824532	0.00753515	Cdk1/Aurkb/Mtbp/Cenpq/Ndc80/Knl1/Kntc1/Zwilch/Ttk/Mis12/Haspin/Spdl1	12	0.00341783	1	20	GO:0016477	0.285	0	0	protein localization to condensed chromosome	cell migration	BP
GO:1903530	regulation of secretion by cell	158/3511	565/15511	0.00149312	0.0395506	0.0361441	Fer/Fgf23/Gcg/Pparg/Adora3/Fmr1/Il4/Cyp51/Rab34/Cacna1e/Cacna1b/Pde1c/Stxbp2/Trpm2/Retn/Birc5/Cadps2/Ahi1/Igf1/Sirt1/Pfkl/Igfbp3/Rasl10b/P2rx1/Slc6a4/Cacna1g/Myh10/Trim9/Hif1a/Mctp1/Hmgcr/Tnfsf11/Dab2/Adcy8/Cacna1i/Nell2/Nckap1l/Snx4/Adipoq/Runx1/Scg5/Glp1r/Nrxn1/Cacna1h/Pdpk1/Prepl/Syt4/Rab27b/Ms4a2/Tcf7l2/Rbp4/Il6/Myo5b/Snca/Oprk1/Tfap2b/Pask/Tnfrsf11a/Stam/Acvr1c/Il1rn/Syt13/Snap25/Ntsr1/Serp1…	158	0.0450014	1	20	GO:0016477	0.405	0	0	regulation of secretion by cell	cell migration	BP
GO:1905606	regulation of presynapse assembly	22/3511	35/15511	3.86432e-07	6.19715e-05	5.66339e-05	Clstn3/Nrxn1/Cbln2/Farp1/Snca/Ptprd/Gpc4/Cbln1/Slitrk5/Mdga2/Lrfn5/Slitrk2/Slitrk6/Slitrk4/Slitrk3/Il1rapl1/Gpc6/Ntrk3/Il1rapl2/Nlgn1/Grid2/Slitrk1	22	0.00626602	36	9	GO:0051965	0.864	63.4485	54	regulation of presynapse assembly	positive regulation of synapse assembly	BP
GO:1905818	regulation of chromosome separation	26/3511	65/15511	0.00124584	0.034588	0.0316089	Tex14/Cdc6/Birc5/Fbxo5/Pttg1/Cdc27/Aurkb/Xrcc3/Trip13/Rb1/Rad21/Ndc80/Cdc23/Cep192/Bub1/Kntc1/Mad2l1/Zwilch/Tacc3/Ttk/Bub1b/Ccnb1/Cenpe/Gen1/Spdl1/Mos	26	0.0074053	2	2	GO:0007059	0.847	1.47969	3	regulation of chromosome separation	chromosome segregation	BP
GO:1905819	negative regulation of chromosome separation	21/3511	42/15511	9.28628e-05	0.00524642	0.00479455	Tex14/Birc5/Fbxo5/Pttg1/Aurkb/Xrcc3/Trip13/Rad21/Ndc80/Cep192/Bub1/Kntc1/Mad2l1/Zwilch/Ttk/Bub1b/Ccnb1/Cenpe/Gen1/Spdl1/Mos	21	0.0059812	1	2	GO:0007059	0.818	0	0	negative regulation of chromosome separation	chromosome segregation	BP
GO:1990823	response to leukemia inhibitory factor	54/3511	151/15511	0.000161392	0.00771532	0.0070508	Klf5/Elavl2/Tex14/Eps8/Myb/Sycp3/Sirt1/Gfpt2/Shmt1/Pfkp/Tnfsf11/Gldc/Hells/Msc/Adam23/Nme7/Trim2/Lrat/Cth/Mtf2/Spp1/Prdm5/Mcf2/Piga/Calm4/Mga/Ina/Egln3/Sstr1/Rif1/Gnpnat1/Hnrnpu/Kdm5b/Kdm3a/Spock2/Mir298/Mir322/Mir335/Mir351/Mir196a-1/Mir206/Mir369/Mir301/Mir433/Mir127/Mir431/Mir434/Srsf3/Mir540/Mir503/Mir374b/Mir665/Mir493/Mir409	54	0.0153802	1	16	GO:0006954	0.213	0	1	response to leukemia inhibitory factor	inflammatory response	BP
GO:1990830	cellular response to leukemia inhibitory factor	54/3511	150/15511	0.000132465	0.00718245	0.00656382	Klf5/Elavl2/Tex14/Eps8/Myb/Sycp3/Sirt1/Gfpt2/Shmt1/Pfkp/Tnfsf11/Gldc/Hells/Msc/Adam23/Nme7/Trim2/Lrat/Cth/Mtf2/Spp1/Prdm5/Mcf2/Piga/Calm4/Mga/Ina/Egln3/Sstr1/Rif1/Gnpnat1/Hnrnpu/Kdm5b/Kdm3a/Spock2/Mir298/Mir322/Mir335/Mir351/Mir196a-1/Mir206/Mir369/Mir301/Mir433/Mir127/Mir431/Mir434/Srsf3/Mir540/Mir503/Mir374b/Mir665/Mir493/Mir409	54	0.0153802	310	16	GO:0006954	0.213	26.3628	310	cellular response to leukemia inhibitory factor	inflammatory response	BP
GO:2000026	regulation of multicellular organismal development	343/3511	1281/15511	0.000157804	0.0075901	0.00693636	Ngfr/Fgf23/Pparg/Fmr1/Bcl11a/Il4/Mmp14/Ccl3/Sp1/Smo/Axl/Prkd1/Plag1/Il7r/Ptpn6/Crabp2/Cd44/Ccn4/Prlr/Gata6/Ephb3/Tgfbr1/Twist2/Fzd3/Clstn3/Bmp7/Prox1/Optc/Wnt2/Retn/Hmgb3/Map2/Cd83/Wt1/Sulf1/Brca1/Tbx5/Ikzf1/E2f2/Ahr/Akt3/Fbxo5/Hey2/Lama4/Cdk1/Myb/Ahi1/Igf1/Sirt1/Macroh2a2/Meis1/Efemp1/Id2/Mboat2/Itgb3/Krt36/Hif1a/Zfp36l1/Hsp90aa1/Gli3/Tfap2a/Aspn/Ptch1/Tert/Fst/Prxl2a/Fgf9/Tnfsf11/Akap11/Cnmd/Ne…	343	0.097693	1	6	GO:0050877	0.298	0	0	regulation of multicellular organismal development	nervous system process	BP
GO:2000241	regulation of reproductive process	54/3511	152/15511	0.000195933	0.00899398	0.00821933	Cyp51/Prkaca/Igf1r/Cdc20/Bmp7/Retn/Wt1/Sulf1/Fbxo5/Igf1/Trip13/Zfpm2/Stk3/Eaf2/Runx1/Cacna1h/Dmrt1/Prdx4/Tac2/Sgo2a/Acvr1c/Cdc25b/Rspo1/Sema3a/Hpgds/Tacr1/Rad51ap1/Zp2/Sfrp1/Cdc25a/Aspm/Lif/Ago2/Psma8/Ttk/Cfap69/Cftr/Inhba/Cdc25c/Cnr1/Lhfpl2/Iho1/Oxtr/Meioc/Nrk/Pde5a/Umodl1/Osm/Tac1/Tcp11/Efcab1/Mos/Zan/Meiosin	54	0.0153802	1	1	GO:0051321	0.635	0	0	regulation of reproductive process	meiotic cell cycle	BP
GO:2000271	positive regulation of fibroblast apoptotic process	6/3511	7/15511	0.000756608	0.0238775	0.0218209	Bid/Stk17b/Bcl2l11/Sfrp1/Btg1/Prdm11	6	0.00170891	9	22	GO:2000271	1	5.78072	9	positive regulation of fibroblast apoptotic process	positive regulation of fibroblast apoptotic process	BP
GO:2000816	negative regulation of mitotic sister chromatid separation	20/3511	40/15511	0.000135931	0.0072249	0.00660262	Tex14/Birc5/Fbxo5/Pttg1/Aurkb/Xrcc3/Trip13/Rad21/Ndc80/Cep192/Bub1/Kntc1/Mad2l1/Zwilch/Ttk/Bub1b/Ccnb1/Cenpe/Gen1/Spdl1	20	0.00569638	1	2	GO:0007059	0.813	0	1	negative regulation of mitotic sister chromatid separation	chromosome segregation	BP
GO:0000228	nuclear chromosome	62/3525	191/15592	0.00106259	0.0168775	0.0151373	Brd8/Syce2/Pola1/Msh5/Pole/Tex11/Rpa3/Etaa1/Brca1/Birc5/Sycp3/Macroh2a2/Hormad2/Top2a/Pole2/4930447C04Rik/Rad21/Dmc1/Smc1b/Smchd1/Incenp/Smc3/Prim1/Syce1/Prim2/Nek2/Mcm10/Rad51/Gins1/Smc2/Orc1/Hdac1/Smarcad1/Blm/Pold3/3830403N18Rik/Gins3/Orc6/Gins2/Tex12/Chek1/Tipin/Mlh1/Topbp1/Baz1a/Fignl1/Stag3/Wdhd1/Rad9b/Hnrnpu/Sinhcaf/Brca2/Spidr/Dhx9/Mms22l/Iho1/Xlr/Cpsf6/Hmga2/Sycp2/Top1/Airn	62	0.0175887	29	3	GO:0000775	0.655	10.5815	31	nuclear chromosome	chromosome, centromeric region	CC
GO:0000307	cyclin-dependent protein kinase holoenzyme complex	20/3525	41/15592	0.000205604	0.00416894	0.00373908	Ccnd2/Ccne1/Cdk12/Cdk1/Rb1/Cdkn1a/Cdk2/Ccna2/Ccna1/Cks1b/Ccne2/Cdk14/Ccng2/Ccnb2/Cdk6/Ccnb1/Ccnjl/Ccnb3/Cks2/Ccnf	20	0.00567376	29	4	GO:0043235	0.343	19.0733	39	cyclin-dependent protein kinase holoenzyme complex	receptor complex	CC
GO:0000775	chromosome, centromeric region	86/3525	194/15592	1.29653e-11	1.37288e-09	1.23132e-09	Fmr1/Septin7/Spag5/Spc25/Cbx5/Tex14/Ncapg/Birc5/Ikzf1/Sycp3/Xpo1/Ska2/Smc6/Aurkb/Top2a/Cenpp/Cenpk/Ska3/Esco2/Rad21/Mtbp/Dscc1/Smc1b/Cenpq/Sgo1/Ndc80/Incenp/Uhrf2/Smc5/Smc3/Hells/Phf6/Stag2/Sgo2a/Cenpf/Nek2/Suv39h2/Nuf2/Cenpl/Kif18a/Knl1/Knstrn/Rassf2/Bub1/Dsn1/Zfp618/Kdm4c/Kif2c/Cdca8/Cenpa/Cenpc1/Kntc1/Ezh2/Dync1i1/Cbx3/Mad2l1/Mki67/Cenpi/Cenpu/Cenpn/Cfdp1/Zwilch/Smc4/Nup37/Ska1/Stag3/Wdhd1/Ttk…	86	0.0243972	153	3	GO:0000775	0.996	395.098	164	chromosome, centromeric region	chromosome, centromeric region	CC
GO:0000776	kinetochore	55/3525	132/15592	7.30905e-07	2.57982e-05	2.31382e-05	Septin7/Spag5/Spc25/Cbx5/Tex14/Birc5/Xpo1/Ska2/Aurkb/Cenpk/Ska3/Mtbp/Cenpq/Sgo1/Ndc80/Incenp/Phf6/Sgo2a/Cenpf/Nek2/Nuf2/Kif18a/Knl1/Knstrn/Rassf2/Bub1/Dsn1/Kif2c/Cenpa/Cenpc1/Kntc1/Dync1i1/Mad2l1/Cenpi/Cenpu/Cenpn/Cfdp1/Zwilch/Nup37/Ska1/Ttk/Hnrnpu/Bub1b/Mis12/Ccnb1/Trp53bp1/A730008H23Rik/Cenph/Cenpe/Septin6/Ercc6l/Nup160/Nsl1/Spdl1/Sgo2b	55	0.0156028	130	3	GO:0000775	0.937	102.479	171	kinetochore	chromosome, centromeric region	CC
GO:0000779	condensed chromosome, centromeric region	58/3525	142/15592	8.14088e-07	2.77081e-05	2.48511e-05	Septin7/Spag5/Spc25/Cbx5/Tex14/Ncapg/Birc5/Sycp3/Xpo1/Ska2/Aurkb/Cenpk/Ska3/Mtbp/Cenpq/Sgo1/Ndc80/Incenp/Phf6/Sgo2a/Cenpf/Nek2/Nuf2/Kif18a/Knl1/Knstrn/Rassf2/Bub1/Dsn1/Kif2c/Cenpa/Cenpc1/Kntc1/Dync1i1/Cbx3/Mad2l1/Cenpi/Cenpu/Cenpn/Cfdp1/Zwilch/Nup37/Ska1/Ttk/Hnrnpu/Bub1b/Mis12/Ccnb1/Trp53bp1/A730008H23Rik/Cenph/Cenpe/Septin6/Ercc6l/Nup160/Nsl1/Spdl1/Sgo2b	58	0.0164539	22	3	GO:0000775	0.946	64.2004	27	condensed chromosome, centromeric region	chromosome, centromeric region	CC
GO:0000793	condensed chromosome	93/3525	233/15592	1.86063e-09	1.10824e-07	9.93967e-08	Septin7/Spag5/Syce2/Spc25/Msh5/Cbx5/Tex11/Tex14/Ncapg/Brca1/Birc5/Sycp3/Xpo1/Hormad2/Ska2/Smc6/Aurkb/Top2a/4930447C04Rik/Cenpk/Ska3/Rad21/Mtbp/Dmc1/Smc1b/Cenpq/Sgo1/Ndc80/Incenp/Smc5/Smc3/Cdk2/Syce1/Phf6/Stag2/Sgo2a/Cenpf/Nek2/Nuf2/Kif18a/Rad51/Knl1/Knstrn/Rassf2/Bub1/Dsn1/Smc2/Kif2c/Cenpa/Cenpc1/Kntc1/Dync1i1/Cbx3/Mad2l1/Blm/Mki67/3830403N18Rik/Cenpi/Cenpu/Cenpn/Cfdp1/Tex12/Chek1/Zwilch/Mlh1/Top…	93	0.026383	35	3	GO:0000775	0.672	171.998	44	condensed chromosome	chromosome, centromeric region	CC
GO:0000794	condensed nuclear chromosome	27/3525	68/15592	0.00113368	0.0177115	0.0158852	Syce2/Msh5/Tex11/Brca1/Sycp3/Hormad2/4930447C04Rik/Rad21/Dmc1/Smc1b/Incenp/Smc3/Syce1/Nek2/Rad51/Blm/3830403N18Rik/Tex12/Chek1/Mlh1/Topbp1/Stag3/Rad9b/Brca2/Iho1/Xlr/Sycp2	27	0.00765957	45	3	GO:0000775	0.617	11.6812	52	condensed nuclear chromosome	chromosome, centromeric region	CC
GO:0000795	synaptonemal complex	21/3525	40/15592	3.58079e-05	0.000853123	0.000765158	Syce2/Msh5/Tex11/Brca1/Sycp3/Hormad2/4930447C04Rik/Rad21/Smc1b/Incenp/Smc3/Syce1/Rad51/Blm/3830403N18Rik/Tex12/Mlh1/Stag3/Brca2/Xlr/Sycp2	21	0.00595745	72	3	GO:0000775	0.595	40.2806	83	synaptonemal complex	chromosome, centromeric region	CC
GO:0000800	lateral element	12/3525	16/15592	1.26041e-05	0.000353286	0.000316859	Brca1/Sycp3/Smc1b/Incenp/Smc3/Rad51/Blm/3830403N18Rik/Stag3/Brca2/Xlr/Sycp2	12	0.00340426	20	3	GO:0000775	0.528	35.6954	27	lateral element	chromosome, centromeric region	CC
GO:0000801	central element	6/3525	6/15592	0.00013308	0.00275707	0.00247279	Syce2/Tex11/4930447C04Rik/Incenp/Syce1/Tex12	6	0.00170213	8	3	GO:0000775	0.504	13.6231	14	central element	chromosome, centromeric region	CC
GO:0000803	sex chromosome	17/3525	37/15592	0.00142585	0.0209051	0.0187496	Scml2/Suz12/Pcgf2/Macroh2a2/Smc6/Esco2/Smchd1/Smc5/Cdk2/Plk4/Rnf2/Rad18/Atr/Smarcc1/Zcwpw1/Hnrnpu/Mael	17	0.0048227	2	3	GO:0000775	0.551	1.95575	2	sex chromosome	chromosome, centromeric region	CC
GO:0000940	outer kinetochore	9/3525	14/15592	0.00099161	0.016017	0.0143655	Ska2/Ska3/Ndc80/Cenpf/Ska1/Bub1b/Ccnb1/Cenpe/Spdl1	9	0.00255319	14	3	GO:0000775	0.78	8.50707	20	outer kinetochore	chromosome, centromeric region	CC
GO:0001518	voltage-gated sodium channel complex	11/3525	17/15592	0.00024199	0.00470646	0.00422118	Cacna1g/Cacna1i/Scn8a/Cacna1h/Scn5a/Scn10a/Scn3b/Scn3a/Scn1a/Scn9a/Scn2a	11	0.00312057	17	4	GO:0043235	0.316	15.3457	34	voltage-gated sodium channel complex	receptor complex	CC
GO:0001533	cornified envelope	9/3525	15/15592	0.00198245	0.0281981	0.0252906	Stfa2/Tgm3/Krt1/Dsp/Stfa3/Stfa2l1/Cstdc5/Cstdc6/Cstdc4	9	0.00255319	38	1	GO:0005887	0.344	8.73682	48	cornified envelope	integral component of plasma membrane	CC
GO:0005576	extracellular region	467/3525	1558/15592	6.86751e-13	1.30895e-10	1.17398e-10	Fgf23/Fgf6/Fap/Gcg/Egfl6/Abhd15/Il4/Dbh/Mmp14/Ccl3/Sost/Cpa3/Ltbp1/Gria3/Ltbp2/Napsa/Ncan/Axl/Hmgn2/Ebi3/Kif20a/Ccn4/Corin/Nid1/Mmp8/Fbln1/Itih3/Sulf2/Bmp7/Otog/Oit3/Optc/Tex14/Apol7a/Wnt2/Cpb1/Retn/St3gal1/Stc1/Gzmb/Tenm1/Sulf1/Slpi/Cdc6/Erbb3/Ccl4/Lama4/Rspo3/Kera/Epyc/Arg1/Moxd1/Vnn3/Hsp90b1/Igf1/Havcr2/Igfbp3/Efemp1/Gria1/Nrcam/Slc26a4/Mmp28/Dhrs13/Smoc1/Aoah/Scgn/Aspn/Ogn/Serpinb9b/Ptch1/Hap…	467	0.132482	1718	2	GO:0005576	0.956	727.575	1863	extracellular region	extracellular region	CC
GO:0005581	collagen trimer	32/3525	74/15592	6.16156e-05	0.00136557	0.00122477	Col14a1/Col2a1/Adipoq/Emilin2/Lox/Msr1/Col17a1/Col5a2/Col19a1/Col9a3/Col11a1/Col4a5/Col12a1/Col6a4/Scara3/Colec12/Lum/Colec10/Col10a1/Col6a6/Col27a1/Ccbe1/Col6a3/C1ql3/Cthrc1/Col8a2/Col25a1/C1qtnf3/Eda/C1qtnf7/Col23a1/Col6a5	32	0.00907801	75	4	GO:0043235	0.349	35.4311	79	collagen trimer	receptor complex	CC
GO:0005604	basement membrane	42/3525	109/15592	0.000126242	0.00267353	0.00239786	Egfl6/Nid1/Fbln1/Nphs1/Lama4/Efemp1/Smoc1/Fgf9/Matn2/Col2a1/Ccdc80/Runx1/Thbs2/Smc3/Col17a1/Tmeff2/Fn1/Fbn1/Col9a3/Tnc/Ptn/Acan/Cask/Col4a5/Cfdp1/Anxa2/Tinag/Trf/Lama1/Loxl2/Fras1/Frem2/P3h2/Megf9/Npnt/Efna5/Vwc2/Spn/Col8a2/Frem1/Ntng1/Ntn3	42	0.0119149	115	1	GO:0005887	0.366	31.4109	161	basement membrane	integral component of plasma membrane	CC
GO:0005615	extracellular space	310/3525	1043/15592	2.04957e-08	1.14896e-06	1.03049e-06	Fgf23/Fgf6/Fap/Gcg/Il4/Dbh/Mmp14/Ccl3/Sost/Cpa3/Napsa/Axl/Hmgn2/Ebi3/Ccn4/Mmp8/Fbln1/Sulf2/Bmp7/Otog/Oit3/Apol7a/Wnt2/Cpb1/Retn/Stc1/Sulf1/Slpi/Erbb3/Ccl4/Kera/Arg1/Moxd1/Vnn3/Igf1/Igfbp3/Efemp1/Slc26a4/Mmp28/Smoc1/Aspn/Ogn/Serpinb9b/Cd180/Hexb/Fgf10/Fst/Itih4/Fgf9/Tnfsf11/Olfm4/Gdnf/Cma1/Mcpt2/Matn2/Col14a1/Nptxr/Nell2/Col2a1/Retnlg/Fstl1/Cxadr/Adipoq/Cd86/Stfa2/Pros1/Wnt10b/Cela1/Krt18/Cxcl13/I…	310	0.0879433	1761	2	GO:0005576	0.884	263.67	2668	extracellular space	extracellular region	CC
GO:0005657	replication fork	27/3525	66/15592	0.000658432	0.0116201	0.010422	Uhrf1/Pola1/Rad51c/Rpa3/Etaa1/Xrcc3/Donson/Prim1/Prim2/Mcm10/Rfc1/Rfc5/Smarcad1/Rad18/Blm/Pold3/Wrn/Chek1/Tipin/Rfc3/Wdhd1/Primpol/Pif1/Radx/Trp53bp1/Mms22l/Rad51b	27	0.00765957	29	3	GO:0000775	0.586	12.6052	39	replication fork	chromosome, centromeric region	CC
GO:0005694	chromosome	285/3525	1032/15592	5.61379e-05	0.00130486	0.00117032	Scml2/Fer/Ccnd2/Fmr1/Uhrf1/Sp1/Septin7/Spag5/Hsf2bp/Chaf1a/Brd8/Syce2/Hif3a/Spc25/Msh6/Asf1b/Pola1/Msh5/Pole/Rad51c/Cbx5/Tex11/Tex14/Rpa3/Hmgb3/Ncapg/Atp1b4/Etaa1/Brca1/Top2b/Suz12/Atad5/Birc5/Chd3/Pcgf2/Ikzf1/Tmpo/Sycp3/Sirt1/Macroh2a2/Xpo1/Hormad2/Igfbp3/Ska2/Myocd/Smc6/Id2/Aurkb/Top2a/Pole2/4930447C04Rik/Hif1a/Xrcc3/Irf4/Cenpp/Trip13/Slf1/Tert/Polk/Cenpk/Ska3/Esco2/Rb1/Obi1/Rad21/Mtbp/Dscc1/Dm…	285	0.0808511	523	3	GO:0000775	0.788	52.0795	531	chromosome	chromosome, centromeric region	CC
GO:0005721	pericentric heterochromatin	12/3525	24/15592	0.00297374	0.0377863	0.0338902	Cbx5/Ikzf1/Esco2/Incenp/Uhrf2/Hells/Zfp618/Kdm4c/Cenpa/Cenpc1/Ezh2/Cbx3	12	0.00340426	27	3	GO:0000775	0.805	6.6707	31	pericentric heterochromatin	chromosome, centromeric region	CC
GO:0005819	spindle	94/3525	316/15592	0.00177588	0.0256426	0.0229986	Spag5/Kif20a/Kif11/Cdc6/Birc5/Cep95/Kif3a/Fbxo5/Cdk1/Ska2/Smc6/Cdc27/Aurkb/Myh10/Spin1/Kif2a/Ska3/Bora/Rb1/Iqcb1/Racgap1/Sgo1/Incenp/Kif20b/Smc3/Tbl1x/Katnal2/Plk4/Stag2/Terf1/Cxcr2/Cenpf/Nek2/Kif18a/Katnbl1/Nusap1/Cdc25b/Knstrn/Tpx2/Fam83d/Ect2/Gpsm2/Ubxn2b/Fmn2/Kif2c/Cdca8/Cdc7/Kntc1/Dync1i1/Cbx3/Mad2l1/Kif22/Trat1/Ptpn7/Tnks/Phlpp2/Taf1d/Kif23/Eml4/Map9/Aspm/Neil2/Ddx11/Rif1/Ska1/Topors/Stag1/…	94	0.0266667	91	3	GO:0000775	0.385	11.4188	104	spindle	chromosome, centromeric region	CC
GO:0005887	integral component of plasma membrane	343/3525	1018/15592	3.74333e-17	3.56739e-14	3.19956e-14	Tspan32/Gabra2/Adora3/Grm6/Dlg3/Grik3/Gria3/Axl/Slc2a3/Has1/Grm3/Cacna1e/Clcn5/Sgce/Adgre1/Slc1a2/Corin/Igf1r/Ephb3/Nphs1/Tgfbr1/Fgfrl1/Clstn3/Mymk/Trpm5/Trpm2/Tnfrsf13b/Abca1/Itga2/Eps8/Fcrls/Fcgr1/Tenm1/Atp1b4/Erbb3/Iyd/Slc6a15/Slc16a7/Egfr/Lgr5/Gria1/Nrcam/Slc26a4/Itgb3/Cacng4/P2rx1/Slc6a4/Cacna1g/Tshr/Ptch1/Slc6a18/Emb/Gpr65/Lrp12/Has2/Adcy8/Cacna1i/Shisa9/Nectin3/Boc/Tmem45a/Grik1/Scn8a/Slc3…	343	0.097305	1270	1	GO:0005887	0.981	1292.42	1549	integral component of plasma membrane	integral component of plasma membrane	CC
GO:0008278	cohesin complex	7/3525	9/15592	0.000697247	0.0120814	0.0108357	Rad21/Smc1b/Smc3/Stag2/Sgo2a/Stag3/Stag1	7	0.00198582	9	3	GO:0000775	0.543	8.082	15	cohesin complex	chromosome, centromeric region	CC
GO:0008328	ionotropic glutamate receptor complex	22/3525	37/15592	1.48181e-06	4.86955e-05	4.36745e-05	Dlg3/Grik3/Gria3/Eps8/Gria1/Cacng4/Shisa9/Grik1/Gria4/Olfm3/Grin2b/Olfm2/Gria2/Nrn1/Grin3a/Vwc2/Lrrtm4/Shisa6/Grik2/Grin2a/Ptk2b/Grid2	22	0.00624113	6	4	GO:0043235	0.827	33.3227	8	ionotropic glutamate receptor complex	receptor complex	CC
GO:0009897	external side of plasma membrane	103/3525	341/15592	0.000623901	0.0114342	0.0102552	Ngfr/Il4/Ebi3/Il7r/Ly9/Adgre1/Cd44/Prlr/Il5ra/Tnfrsf13b/Wnt2/Abca1/Slamf1/Cd48/Cd83/Itga2/Fcgr1/Il13ra1/Il12rb2/Itgb3/P2rx1/Enox1/Alcam/Cd200r1/Cd86/Krt18/Slc38a1/H2-M5/Ms4a2/Tmc1/Msr1/Il6/Ccr1/Il1rl1/Il1r1/Cxcr2/Tnfrsf11a/Cfh/Ptprc/Sell/Sele/Fcgr2b/Kcnj3/Ly75/F2/Gfra4/Vcam1/Tlr2/Glrb/Cd1d1/Ctsk/Pdpn/Ermap/Csf3r/Pdgfra/Epha5/Tgfbr3/Cd69/Clec12b/Cd27/Chrna7/Itgal/Gpc4/Il13ra2/Ldlr/Nt5e/Trf/Antxr1/…	103	0.0292199	519	6	GO:0009986	0.899	23.5732	653	external side of plasma membrane	cell surface	CC
GO:0009986	cell surface	224/3525	768/15592	8.72822e-06	0.000252061	0.000226071	Ngfr/Tspan32/Fap/Il4/Axl/Ebi3/Il7r/Ly9/Adgre1/Cd44/Slc1a2/Corin/Prlr/Il5ra/Sulf2/Tgfbr1/Clstn3/Oit3/Tnfrsf13b/Wnt2/Abca1/Slamf1/Cd48/Cd83/Itga2/Fcrls/Fcgr1/Sulf1/Il13ra1/Il12rb2/Egfr/Havcr2/Gria1/Itgb3/Cacng4/P2rx1/Vcan/Iqgap2/Fgf10/Enox1/Adam2/Emp2/Ly6c2/Alcam/Cd200r1/Boc/Adipoq/Robo1/Cd86/Krt18/Slc38a1/Igf2r/Nrxn1/C3/Cdh2/H2-M5/Ms4a2/Tmc1/Msr1/Ptprj/Itgb8/Il6/Ccr1/Pdia4/Hspd1/Il1rl1/Il1r1/Cxcr2…	224	0.0635461	726	6	GO:0009986	0.986	85.3033	910	cell surface	cell surface	CC
GO:0016342	catenin complex	15/3525	30/15592	0.000917022	0.015332	0.0137511	Cdh10/Cdh2/Cdh9/Cdh7/Cdh17/Cdh11/Cdh8/Cdh26/Cdh6/Cdh18/Cdh12/Cdh19/Cdh20/Cdh3/Ctnna2	15	0.00425532	31	4	GO:0043235	0.322	11.3049	43	catenin complex	receptor complex	CC
GO:0030054	cell junction	461/3525	1752/15592	5.94023e-05	0.00134787	0.00120889	Ngfr/Fer/Fap/Gabra2/Adora3/Hnrnpd/Grm6/Fmr1/Bcl11a/Dlg3/Dbh/Smo/Septin7/Grik3/Gria3/Prkd1/Lcp2/Prkar2b/Efna2/Dlgap1/Hck/Calb2/Grm3/Cacna1e/Cacna1b/Ptpn6/Clcn5/Chn2/Slc1a2/Prkaca/Pgrmc1/Atp7b/Nphs1/Tgfbr1/Rad51c/Fzd3/Fgfrl1/Clstn3/Elavl2/Panx3/Acp4/Igf2bp1/Map2/Itga2/Eps8/Cadps2/Erbb3/Kpna2/Kif3a/Rgs17/Wasf1/Lama4/Fabp7/Epb41l2/Ahi1/Egfr/Ddc/Cyfip2/Canx/Itk/Havcr2/Tns3/Gria1/Nrcam/Rgs9/Itgb3/Cacng…	461	0.13078	910	5	GO:0099060	0.535	56.1355	924	cell junction	integral component of postsynaptic specialization membrane	CC
GO:0030312	external encapsulating structure	158/3525	439/15592	7.73347e-11	6.14166e-09	5.5084e-09	Egfl6/Mmp14/Ltbp1/Ltbp2/Ncan/Ccn4/Nid1/Mmp8/Fbln1/Itih3/Nphs1/Bmp7/Otog/Optc/Wnt2/Adam19/Lama4/Epyc/Igf1/Efemp1/Smoc1/Aspn/Ogn/Hapln1/Vcan/Cd180/Fgf10/Itih4/Fgf9/Matn2/Col14a1/Col2a1/Ccdc80/Runx1/Cela1/Vwa5a/Thbs2/Emilin2/Lox/Fbn2/Smc3/Col17a1/Muc2/Itih5/Col5a2/Il1rl1/Tmeff2/Col19a1/Fn1/Dpt/Tnn/Hsd17b12/Fbn1/F2/Tgm3/Col9a3/Postn/Notch2/S100a11/Col11a1/Thbs3/Mmp16/Tnc/Sema3c/Tgfbr3/Gpc2/Ptn/Anxa4/…	158	0.0448227	1	1	GO:0005887	0.433	0	0	external encapsulating structure	integral component of plasma membrane	CC
GO:0030425	dendrite	177/3525	648/15592	0.00236201	0.0326231	0.0292594	Ngfr/Gabra2/Fmr1/Dlg3/Dbh/Smo/Ltbp1/Grik3/Gria3/Prkar2b/Calb2/Grm3/Cacna1b/Sgce/Slc1a2/Prkaca/Fzd3/Trpm5/Igf2bp1/Map2/Atxn10/Slc1a4/Nsg2/Canx/Gria1/Cacna1g/Myh10/Trim9/Hsp90aa1/Scgn/Ptch1/Ero1a/Arf4/Pabpc1/Sla/Adcy8/Nell2/Shisa9/Nectin3/Grik1/Scn8a/Slc5a7/Strn/Cacna1h/Syt4/Psd2/Pcsk5/Cnnm1/Cdh9/Farp1/Myo5b/Gria4/Oprk1/Htr2b/Epha4/Mlph/Rgs7/Fcgr2b/Tnn/Itga8/Slc4a10/Map1a/Hdc/Ntsr1/Mme/Prss12/Wls/L…	177	0.0502128	532	8	GO:0030425	0.99	13.8689	631	dendrite	dendrite	CC
GO:0031012	extracellular matrix	158/3525	438/15592	6.34141e-11	5.49397e-09	4.92749e-09	Egfl6/Mmp14/Ltbp1/Ltbp2/Ncan/Ccn4/Nid1/Mmp8/Fbln1/Itih3/Nphs1/Bmp7/Otog/Optc/Wnt2/Adam19/Lama4/Epyc/Igf1/Efemp1/Smoc1/Aspn/Ogn/Hapln1/Vcan/Cd180/Fgf10/Itih4/Fgf9/Matn2/Col14a1/Col2a1/Ccdc80/Runx1/Cela1/Vwa5a/Thbs2/Emilin2/Lox/Fbn2/Smc3/Col17a1/Muc2/Itih5/Col5a2/Il1rl1/Tmeff2/Col19a1/Fn1/Dpt/Tnn/Hsd17b12/Fbn1/F2/Tgm3/Col9a3/Postn/Notch2/S100a11/Col11a1/Thbs3/Mmp16/Tnc/Sema3c/Tgfbr3/Gpc2/Ptn/Anxa4/…	158	0.0448227	281	1	GO:0005887	0.433	384.702	342	extracellular matrix	integral component of plasma membrane	CC
GO:0031226	intrinsic component of plasma membrane	357/3525	1076/15592	1.13363e-16	5.40175e-14	4.84478e-14	Tspan32/Gabra2/Adora3/Grm6/Dlg3/Grik3/Gria3/Axl/Slc2a3/Has1/Grm3/Cacna1e/Clcn5/Sgce/Adgre1/Slc1a2/Corin/Igf1r/Ephb3/Nphs1/Tgfbr1/Fgfrl1/Clstn3/Mymk/Trpm5/Trpm2/Tnfrsf13b/Abca1/Cd48/Itga2/Eps8/Fcrls/Fcgr1/Tenm1/Atp1b4/Erbb3/Iyd/Slc6a15/Slc16a7/Egfr/Lgr5/Gria1/Nrcam/Slc26a4/Itgb3/Cacng4/P2rx1/Slc6a4/Cacna1g/Tshr/Ptch1/Slc6a18/Emb/Gpr65/Lrp12/Has2/Adcy8/Cacna1i/Shisa9/Alcam/Nectin3/Boc/Tmem45a/Grik1…	357	0.101277	34	1	GO:0005887	0.972	620.73	34	intrinsic component of plasma membrane	integral component of plasma membrane	CC
GO:0032279	asymmetric synapse	95/3525	323/15592	0.00245995	0.0334905	0.0300373	Ngfr/Fmr1/Bcl11a/Dlg3/Smo/Gria3/Dlgap1/Grm3/Clstn3/Map2/Eps8/Gria1/Nrcam/Rgs9/Cacng4/Ptch1/Nefm/Ctnnd2/Ywhaz/Adcy8/Shisa9/Nectin3/Pak2/Igsf11/Grik1/Epb41l3/Strn/Pdpk1/Cdh2/Cnksr2/Gria4/Il1r1/Epha4/Itga8/Map1a/Fabp5/Dclk1/Lrrc7/Dab1/Sorcs2/Grin2b/Chrna7/Cask/Pak3/Cadm1/Snx1/Chrm1/Ank2/Ppp1r9a/Snap91/Gria2/Lrfn5/Shank2/Abhd17c/Dgki/Shank1/Zdhhc2/Adam22/Erc2/Kcnd3/Grid1/Arhgap32/Rims1/Kcna4/Tmem108/…	95	0.0269504	21	5	GO:0099060	0.496	6.62444	21	asymmetric synapse	integral component of postsynaptic specialization membrane	CC
GO:0032281	AMPA glutamate receptor complex	13/3525	23/15592	0.000440169	0.00838963	0.00752458	Dlg3/Gria3/Gria1/Cacng4/Shisa9/Gria4/Olfm3/Olfm2/Gria2/Nrn1/Vwc2/Lrrtm4/Shisa6	13	0.00368794	29	4	GO:0043235	0.793	14.5159	50	AMPA glutamate receptor complex	receptor complex	CC
GO:0034702	ion channel complex	77/3525	236/15592	0.000240214	0.00470646	0.00422118	Gabra2/Dlg3/Grik3/Gria3/Cacna1e/Cacna1b/Eps8/Gria1/Cacng4/Cacna1g/Ryr2/Cacna1i/Shisa9/Grik1/Scn8a/Cacna1h/Gria4/Chrnd/Chrng/Kcnj3/Snap25/Olfm3/Glrb/Cachd1/Kcnip4/Chrna9/Gabra4/Gabrb1/Grin2b/Chrna7/Gabra3/Gabrq/Olfm2/Htr3a/Scn5a/Trpc1/Gabrb3/Gria2/Scn10a/Kcne3/Chrna5/Dpp10/Pkd2l1/Kcna6/Nrn1/Grin3a/Kcnd3/Cftr/Sestd1/Kcna4/Kcna10/Kcns3/Kcne4/Pkd1l3/Catsperg2/Scn3b/Vwc2/Kcns2/Lrrtm4/Shisa6/Gabrg3/Gri…	77	0.021844	7	4	GO:0043235	0.397	10.5397	8	ion channel complex	receptor complex	CC
GO:0034703	cation channel complex	61/3525	183/15592	0.000546643	0.0102147	0.00916148	Dlg3/Grik3/Gria3/Cacna1e/Cacna1b/Eps8/Gria1/Cacng4/Cacna1g/Ryr2/Cacna1i/Shisa9/Grik1/Scn8a/Cacna1h/Gria4/Kcnj3/Snap25/Olfm3/Cachd1/Kcnip4/Grin2b/Olfm2/Htr3a/Scn5a/Trpc1/Gria2/Scn10a/Kcne3/Dpp10/Pkd2l1/Kcna6/Nrn1/Grin3a/Kcnd3/Sestd1/Kcna4/Kcna10/Kcns3/Kcne4/Pkd1l3/Catsperg2/Scn3b/Vwc2/Kcns2/Lrrtm4/Shisa6/Grik2/Kcnq3/Scn3a/Ryr3/Kcnh1/Grin2a/Ptk2b/Kcnd2/Scn1a/Scn9a/Scn2a/Slc5a3/Kcnb2/Catspere1	61	0.017305	15	4	GO:0043235	0.389	10.7325	15	cation channel complex	receptor complex	CC
GO:0034706	sodium channel complex	15/3525	26/15592	0.000116162	0.00251596	0.00225654	Grik3/Cacna1g/Cacna1i/Grik1/Scn8a/Cacna1h/Gria4/Scn5a/Scn10a/Scn3b/Grik2/Scn3a/Scn1a/Scn9a/Scn2a	15	0.00425532	9	4	GO:0043235	0.33	14.8452	18	sodium channel complex	receptor complex	CC
GO:0036477	somatodendritic compartment	241/3525	916/15592	0.00366175	0.04532	0.0406471	Ngfr/Gabra2/Fmr1/Dlg3/Dbh/Smo/Ltbp1/Grik3/Gria3/Prkar2b/Efna2/Calb2/Grm3/Cacna1e/Cacna1b/Pde1c/Sgce/Slc1a2/Prkaca/Igf1r/Pgrmc1/Fzd3/Trpm5/Trpm2/Igf2bp1/Map2/Atxn10/Kif3a/Fabp7/Arg1/Igf1/Slc1a4/Ddc/Nsg2/Canx/Gria1/Tmem132e/Cacng4/Cacna1g/Myh10/Esr2/Trim9/Hsp90aa1/Scgn/Ptch1/Ero1a/Arf4/Nefm/Ctnnd2/Pabpc1/Sla/Adcy8/Nell2/Shisa9/Alcam/Nectin3/Boc/Robo1/Grik1/Scn8a/Slc38a1/Slc5a7/Cpne5/Strn/Nrxn1/Cacn…	241	0.0683688	21	8	GO:0030425	0.915	5.49705	21	somatodendritic compartment	dendrite	CC
GO:0042734	presynaptic membrane	49/3525	116/15592	1.79748e-06	5.71001e-05	5.12125e-05	Septin7/Grik3/Grm3/Cacna1e/Slc1a2/Cadps2/Adcy8/Grik1/Nrxn1/Cacna1h/Cdh2/Cdh9/Adam23/Epha4/Kcnj3/Snap25/Ptprd/Ephb2/Cntn6/Grin2b/Chrna7/Pde2a/Stx1b/Cask/Cntnap4/Lpar2/Cadm1/Snap91/Gria2/Syt1/Rims2/Erc2/Rims1/Cnr1/Prrt2/Htr1b/Cntn1/Grik2/Grm7/Kcnh1/Grin2a/Ntng1/Erbb4/Nrg1/Ctnna2/Nrxn3/Scn2a/Mpp4/Kctd12	49	0.0139007	75	1	GO:0005887	0.388	77.7413	85	presynaptic membrane	integral component of plasma membrane	CC
GO:0043005	neuron projection	348/3525	1327/15592	0.000657674	0.0116201	0.010422	Ngfr/Gabra2/Fmr1/Dlg3/Dbh/Smo/Septin7/Ltbp1/Grik3/Gria3/Prkar2b/Calb2/Grm3/Cacna1b/Sgce/Slc1a2/Prkaca/Igf1r/Ephb3/Pgrmc1/Fzd3/Trpm5/Trpm2/Igf2bp1/Map2/Itga2/Eps8/Tenm1/Camk1g/Atxn10/Aldoc/Kif3a/Rgs17/Cep290/Ahi1/Arg1/Sirt1/Slc1a4/Ddc/Nsg2/Cyfip2/Canx/Gria1/Nrcam/Rgs9/P2rx1/Slc6a4/Cacna1g/Myh10/Esr2/Trim9/Hsp90aa1/Ryr2/Scgn/Ptch1/Emb/Slc4a7/Ero1a/Arf4/Nefm/Nefl/Pabpc1/Baalc/Sla/Adcy8/Cacna1i/Nell2…	348	0.0987234	537	7	GO:0043005	0.971	23.5311	617	neuron projection	neuron projection	CC
GO:0043195	terminal bouton	27/3525	73/15592	0.00377028	0.0460651	0.0413154	Fmr1/Dbh/Grik3/Gria3/Calb2/Scgn/Grik1/Slc18a2/Snca/Gria4/Tnn/Ntsr1/Prss12/Grin2b/Calca/Ophn1/Cck/Gabrb3/Gria2/Slc18a1/Erc2/Ntrk2/Grik2/Grm7/Opn1sw/Grin2a/Pclo	27	0.00765957	86	7	GO:0043005	0.649	7.95802	97	terminal bouton	neuron projection	CC
GO:0043235	receptor complex	129/3525	344/15592	2.08795e-10	1.4213e-08	1.27475e-08	Tspan32/Pparg/Gabra2/Dlg3/Grik3/Gria3/Axl/Ebi3/Ptpn6/Cd44/Prlr/Il5ra/Igf1r/Ephb3/Tgfbr1/Itga2/Arnt2/Eps8/Il13ra1/Erbb3/Il12rb2/Ahr/Egfr/Gria1/Itgb3/Cacng4/Tshr/Ahrr/Gdnf/Shisa9/Alcam/Cd200r1/Grik1/Itgb8/Il6/Gria4/Hspd1/Il18rap/Il18r1/Htr2b/Epha4/Chrnd/Chrng/Ddr2/Cubn/Itga8/Apbb1ip/Acvr1c/Tyro3/Gfra4/Notch2/Olfm3/Tlr2/Mttp/Sdcbp/Epha7/Lrp8/Ephb2/Csf3r/Chrna9/Gabra4/Gabrb1/Pdgfra/Epha5/Tgfbr3/Adcya…	129	0.0365957	221	4	GO:0043235	0.994	332.421	269	receptor complex	receptor complex	CC
GO:0044306	neuron projection terminus	57/3525	181/15592	0.00351822	0.0441167	0.0395678	Fmr1/Dbh/Septin7/Grik3/Gria3/Calb2/Cacna1b/Slc1a2/Itga2/Scgn/Grik1/Syt4/Slc18a2/Snca/Gria4/Oprk1/Epha4/Tnn/Slc4a10/Ntsr1/Mme/Prss12/Grin2b/Calca/Ophn1/Scrg1/Dixdc1/Ptpn9/Cck/Chrm1/Snap91/Gabrb3/Gria2/Atcay/Ror1/Syt1/Slc18a1/Cdh8/Kcna6/Dgki/Erc2/Prrt2/Penk/Chrm2/Chrm3/Septin6/Flrt3/Prkcb/Ntrk2/Grik2/Grm7/Opn1sw/Grin2a/Pclo/Hnrnpr/Marcks/Mpp4	57	0.0161702	25	7	GO:0043005	0.716	5.9134	30	neuron projection terminus	neuron projection	CC
GO:0045095	keratin filament	10/3525	17/15592	0.00136353	0.0207517	0.018612	Krt7/Krt18/Krt80/Krt14/Krt1/Krt8/Krt4/Krt79/Krt5/Krt77	10	0.00283688	41	3	GO:0000775	0.312	10.518	48	keratin filament	chromosome, centromeric region	CC
GO:0045202	synapse	325/3525	1180/15592	2.10288e-05	0.000541633	0.000485785	Ngfr/Gabra2/Adora3/Hnrnpd/Grm6/Fmr1/Bcl11a/Dlg3/Dbh/Smo/Septin7/Grik3/Gria3/Prkar2b/Efna2/Dlgap1/Calb2/Grm3/Cacna1e/Cacna1b/Clcn5/Chn2/Slc1a2/Prkaca/Pgrmc1/Fzd3/Clstn3/Elavl2/Acp4/Igf2bp1/Map2/Itga2/Eps8/Cadps2/Erbb3/Kpna2/Kif3a/Rgs17/Wasf1/Lama4/Ddc/Cyfip2/Canx/Gria1/Nrcam/Rgs9/Itgb3/Cacng4/Cep112/P2rx1/Slc6a4/Myh10/Trim9/Scgn/Ptch1/Mctp1/Hapln1/Emb/Slc4a7/Arf4/Nefm/Nefl/Ctnnd2/Pabpc1/Ywhaz/Baal…	325	0.0921986	729	5	GO:0099060	0.598	70.3245	883	synapse	integral component of postsynaptic specialization membrane	CC
GO:0045211	postsynaptic membrane	101/3525	237/15592	4.06561e-12	6.45754e-10	5.79171e-10	Gabra2/Grm6/Fmr1/Grik3/Gria3/Dlgap1/Grm3/Cacna1e/Clstn3/Acp4/Cadps2/Erbb3/Kpna2/Gria1/Nrcam/Rgs9/Itgb3/Cacng4/P2rx1/Shisa9/Nectin3/Grik1/Strn/Cacna1h/Cdh2/Cdh9/Cnksr2/Gria4/Epha4/Chrnd/Chrng/Rgs7/Nbea/Glrb/Epha7/Ephb2/Sorcs2/Nsg1/Gabra4/Gabrb1/Grin2b/Chrna7/Magee1/Nlgn3/Gabra3/Gabrq/Cbln1/Cadm1/Htr3a/Cspg5/Chrm1/Ank2/Gabrb3/Gria2/Igsf9b/Grip1/Zc4h2/Chrna5/Lrfn5/Shank2/Abhd17c/Shank1/Grin3a/Adam22…	101	0.0286525	213	1	GO:0005887	0.422	452.787	244	postsynaptic membrane	integral component of plasma membrane	CC
GO:0060076	excitatory synapse	27/3525	56/15592	2.19293e-05	0.000549964	0.000493258	Gria3/Calb2/Cadps2/Gria1/Adcy8/Igsf11/Actr3/Kcnj3/Cntn6/Fgfr2/Srpx2/Nlgn3/Cbln1/Syt1/Dgki/Shank1/Lrrc4/Neto1/Shisa6/Ntrk2/Kcnh1/Ntm/Ctnna2/Nlgn1/Grid2/Lrrtm2/Syndig1	27	0.00765957	45	5	GO:0099060	0.436	40.4474	55	excitatory synapse	integral component of postsynaptic specialization membrane	CC
GO:0062023	collagen-containing extracellular matrix	115/3525	329/15592	1.76448e-07	7.00644e-06	6.28401e-06	Egfl6/Ltbp1/Ltbp2/Ncan/Nid1/Fbln1/Itih3/Nphs1/Bmp7/Wnt2/Adam19/Lama4/Igf1/Efemp1/Smoc1/Aspn/Ogn/Hapln1/Vcan/Fgf10/Itih4/Fgf9/Matn2/Col14a1/Col2a1/Ccdc80/Runx1/Cela1/Vwa5a/Thbs2/Emilin2/Lox/Fbn2/Smc3/Col17a1/Muc2/Itih5/Col5a2/Tmeff2/Fn1/Dpt/Tnn/Fbn1/F2/Tgm3/Col9a3/Postn/S100a11/Col11a1/Thbs3/Tnc/Sema3c/Gpc2/Ptn/Anxa4/Acan/Fgfr2/Zp2/Cask/Gpc4/Srpx2/Col4a5/Sfrp1/Slit2/Cfdp1/Bmper/Anxa2/Col12a1/Tinag…	115	0.0326241	319	1	GO:0005887	0.412	153.175	377	collagen-containing extracellular matrix	integral component of plasma membrane	CC
GO:0071546	pi-body	5/3525	6/15592	0.00287037	0.0369657	0.0331542	Mov10l1/Ddx4/Tdrd1/Tdrkh/Tdrd5	5	0.00141844	7	3	GO:0000775	0.275	3.99145	8	pi-body	chromosome, centromeric region	CC
GO:0097060	synaptic membrane	133/3525	342/15592	5.76668e-12	7.85093e-10	7.04142e-10	Gabra2/Grm6/Fmr1/Septin7/Grik3/Gria3/Dlgap1/Grm3/Cacna1e/Slc1a2/Clstn3/Acp4/Cadps2/Erbb3/Kpna2/Gria1/Nrcam/Rgs9/Itgb3/Cacng4/P2rx1/Adcy8/Shisa9/Nectin3/Grik1/Strn/Nrxn1/Cacna1h/Cdh2/Cdh9/Cnksr2/Gria4/Adam23/Epha4/Chrnd/Chrng/Rgs7/Itga8/Kcnj3/Snap25/Nbea/Glrb/Epha7/Ptprd/Ephb2/Sorcs2/Nsg1/Gabra4/Gabrb1/Cntn6/Grin2b/Chrna7/Pde2a/Stx1b/Cask/Magee1/Srpx2/Nlgn3/Gabra3/Gabrq/Cbln1/Cntnap4/Lpar2/Cadm1/O…	133	0.0377305	52	1	GO:0005887	0.445	327.568	61	synaptic membrane	integral component of plasma membrane	CC
GO:0097447	dendritic tree	178/3525	651/15592	0.00219377	0.030745	0.0275749	Ngfr/Gabra2/Fmr1/Dlg3/Dbh/Smo/Ltbp1/Grik3/Gria3/Prkar2b/Calb2/Grm3/Cacna1b/Sgce/Slc1a2/Prkaca/Fzd3/Trpm5/Igf2bp1/Map2/Atxn10/Slc1a4/Nsg2/Canx/Gria1/Cacna1g/Myh10/Trim9/Hsp90aa1/Scgn/Ptch1/Ero1a/Arf4/Pabpc1/Sla/Adcy8/Nell2/Shisa9/Nectin3/Grik1/Scn8a/Slc5a7/Strn/Cacna1h/Syt4/Psd2/Pcsk5/Cnnm1/Cdh9/Farp1/Myo5b/Gria4/Oprk1/Htr2b/Epha4/Mlph/Rgs7/Fcgr2b/Tnn/Itga8/Slc4a10/Map1a/Hdc/Ntsr1/Mme/Prss12/Wls/L…	178	0.0504965	3	8	GO:0030425	0.99	2.51234	3	dendritic tree	dendrite	CC
GO:0098590	plasma membrane region	303/3525	1018/15592	2.57321e-08	1.26297e-06	1.13274e-06	Ngfr/Gabra2/Grm6/Fmr1/Dlg3/Smo/Septin7/Grik3/Gria3/Lcp2/Dlgap1/Hck/Kif20a/Grm3/Cacna1e/Stxbp2/Sgce/Cd44/Slc1a2/Prkaca/Igf1r/Eps8l1/Atp7b/Slc5a6/Tgfbr1/Fzd3/Clstn3/Acp4/Stc1/Map2/Abca1/Eps8/Birc5/Cadps2/Erbb3/Kpna2/Wwc1/Plek/Egfr/Gria1/Nrcam/Rgs9/Slc26a4/Itgb3/Cacng4/P2rx1/Myh10/Tshr/Hsp90aa1/Tfap2a/Ptch1/Slc6a18/Slc30a5/Marveld2/Slc4a7/Arf4/Dab2/Lrp12/Slc22a22/Has2/Adcy8/Shisa9/Emp2/Nectin3/Cxadr…	303	0.0859574	1	1	GO:0005887	0.514	0	0	plasma membrane region	integral component of plasma membrane	CC
GO:0098687	chromosomal region	105/3525	285/15592	2.92882e-08	1.32913e-06	1.19208e-06	Fmr1/Septin7/Spag5/Spc25/Cbx5/Tex14/Ncapg/Birc5/Ikzf1/Sycp3/Xpo1/Ska2/Smc6/Aurkb/Top2a/Cenpp/Tert/Cenpk/Ska3/Esco2/Rad21/Mtbp/Dscc1/Dmc1/Smc1b/Cenpq/Sgo1/Smchd1/Ndc80/Incenp/Uhrf2/Smc5/Smc3/Hells/Cdk2/Phf6/Stag2/Terf1/Sgo2a/Nabp1/Cenpf/Nek2/Suv39h2/Nuf2/Cenpl/Kif18a/Rad51/Knl1/Knstrn/Rassf2/Bub1/Dsn1/Zfp618/Kdm4c/Orc1/Kif2c/Cdca8/Cenpa/Cenpc1/Kntc1/Ezh2/Dync1i1/Cbx3/Mad2l1/Rad51ap1/Blm/Mki67/Cenp…	105	0.0297872	1	3	GO:0000775	0.964	0	0	chromosomal region	chromosome, centromeric region	CC
GO:0098688	parallel fiber to Purkinje cell synapse	9/3525	14/15592	0.00099161	0.016017	0.0143655	Gria3/Calb2/Cadps2/Kcnj3/Cntn6/Cbln1/Kcnh1/Ctnna2/Grid2	9	0.00255319	17	5	GO:0099060	0.405	9.13294	28	parallel fiber to Purkinje cell synapse	integral component of postsynaptic specialization membrane	CC
GO:0098794	postsynapse	173/3525	575/15592	1.40547e-05	0.00038269	0.000343231	Ngfr/Gabra2/Grm6/Fmr1/Bcl11a/Dlg3/Smo/Grik3/Gria3/Prkar2b/Dlgap1/Grm3/Cacna1e/Slc1a2/Prkaca/Clstn3/Acp4/Igf2bp1/Map2/Eps8/Cadps2/Erbb3/Kpna2/Wasf1/Canx/Gria1/Nrcam/Rgs9/Itgb3/Cacng4/P2rx1/Myh10/Ptch1/Arf4/Nefm/Nefl/Ctnnd2/Ywhaz/Sla/Adcy8/Shisa9/Nectin3/Pak2/Igsf11/Grik1/Epb41l3/Strn/Cacna1h/Pdpk1/Syt4/Cdh2/Psd2/Cdh9/Cnksr2/Myo5b/Gria4/Il1r1/Epha4/Chrnd/Chrng/Rgs7/Fcgr2b/Itga8/Map1a/Snap25/Fabp5/N…	173	0.049078	75	5	GO:0099060	0.764	50.415	88	postsynapse	integral component of postsynaptic specialization membrane	CC
GO:0098802	plasma membrane signaling receptor complex	52/3525	153/15592	0.000819624	0.0139482	0.0125101	Tspan32/Dlg3/Grik3/Gria3/Ptpn6/Igf1r/Tgfbr1/Itga2/Eps8/Erbb3/Gria1/Itgb3/Cacng4/Shisa9/Alcam/Grik1/Itgb8/Il6/Gria4/Il18rap/Il18r1/Chrnd/Chrng/Itga8/Apbb1ip/Acvr1c/Olfm3/Tlr2/Sdcbp/Chrna9/Grin2b/Chrna7/Trat1/Itgal/Olfm2/Htr3a/Trf/Gria2/Chrna5/Nrn1/Grin3a/Tlr1/Vwc2/Lrrtm4/Shisa6/Grik2/Ticam2/Skap1/Grin2a/Ptk2b/Calcrl/Grid2	52	0.0147518	6	4	GO:0043235	0.928	6.16868	6	plasma membrane signaling receptor complex	receptor complex	CC
GO:0098839	postsynaptic density membrane	27/3525	53/15592	5.96202e-06	0.000177556	0.000159249	Clstn3/Gria1/Nrcam/Rgs9/Cacng4/Shisa9/Nectin3/Grin2b/Gria2/Lrfn5/Adam22/Grid1/Lrrtm3/Plppr4/Gsg1l/Lrrc4/Neto1/Dlg2/Shisa6/Grin2a/Dcc/Erbb4/Nrg1/Sorcs3/Grid2/Syndig1/Slitrk1	27	0.00765957	28	5	GO:0099060	0.949	46.8757	40	postsynaptic density membrane	integral component of postsynaptic specialization membrane	CC
GO:0098878	neurotransmitter receptor complex	23/3525	38/15592	5.46303e-07	2.00241e-05	1.79594e-05	Dlg3/Grik3/Gria3/Eps8/Gria1/Cacng4/Shisa9/Grik1/Gria4/Olfm3/Grin2b/Olfm2/Htr3a/Gria2/Nrn1/Grin3a/Vwc2/Lrrtm4/Shisa6/Grik2/Grin2a/Ptk2b/Grid2	23	0.00652482	1	4	GO:0043235	0.829	0	0	neurotransmitter receptor complex	receptor complex	CC
GO:0098889	intrinsic component of presynaptic membrane	26/3525	43/15592	1.02077e-07	4.4218e-06	3.96587e-06	Grm3/Cacna1e/Slc1a2/Adcy8/Nrxn1/Cacna1h/Cdh2/Cdh9/Adam23/Epha4/Kcnj3/Ptprd/Ephb2/Cntn6/Chrna7/Cntnap4/Lpar2/Cadm1/Cnr1/Prrt2/Htr1b/Cntn1/Ntng1/Erbb4/Nrg1/Scn2a	26	0.00737589	1	1	GO:0005887	0.668	0	0	intrinsic component of presynaptic membrane	integral component of plasma membrane	CC
GO:0098936	intrinsic component of postsynaptic membrane	45/3525	78/15592	2.22787e-11	2.12316e-09	1.90424e-09	Gabra2/Grm3/Cacna1e/Clstn3/Gria1/Nrcam/Shisa9/Nectin3/Cacna1h/Cdh2/Cdh9/Epha4/Chrnd/Ephb2/Grin2b/Chrna7/Nlgn3/Gabra3/Cadm1/Cspg5/Chrm1/Gria2/Lrfn5/Adam22/Kcnd3/Grid1/Lrrtm3/Plppr4/Gsg1l/Slitrk3/Lrrc4/Neto1/Flrt3/Shisa6/Cntn1/Grin2a/Dcc/Kcnd2/Erbb4/Nrg1/Sorcs3/Nlgn1/Grid2/Lrrtm2/Slitrk1	45	0.012766	1	1	GO:0005887	0.706	0	0	intrinsic component of postsynaptic membrane	integral component of plasma membrane	CC
GO:0098948	intrinsic component of postsynaptic specialization membrane	34/3525	55/15592	4.7716e-10	3.03156e-08	2.71898e-08	Gabra2/Clstn3/Gria1/Nrcam/Shisa9/Nectin3/Cdh2/Chrnd/Grin2b/Chrna7/Nlgn3/Gabra3/Gria2/Lrfn5/Adam22/Kcnd3/Grid1/Lrrtm3/Plppr4/Gsg1l/Slitrk3/Lrrc4/Neto1/Shisa6/Grin2a/Dcc/Kcnd2/Erbb4/Nrg1/Sorcs3/Nlgn1/Grid2/Lrrtm2/Slitrk1	34	0.00964539	1	5	GO:0099060	0.998	0	0	intrinsic component of postsynaptic specialization membrane	integral component of postsynaptic specialization membrane	CC
GO:0098966	perisynaptic extracellular matrix	5/3525	6/15592	0.00287037	0.0369657	0.0331542	Ncan/Vcan/Tnc/Acan/Ptprz1	5	0.00141844	2	1	GO:0005887	0.283	1.42178	3	perisynaptic extracellular matrix	integral component of plasma membrane	CC
GO:0098978	glutamatergic synapse	102/3525	298/15592	2.55938e-06	7.86802e-05	7.05675e-05	Fmr1/Dlg3/Grik3/Prkar2b/Dlgap1/Grm3/Slc1a2/Clstn3/Eps8/Cadps2/Kpna2/Gria1/Nrcam/Rgs9/Itgb3/Cacng4/Myh10/Arf4/Ywhaz/Adcy8/Nptxr/Shisa9/Pak2/Nrxn1/Cacna1h/Syt4/Psd2/Cbln2/Cdh9/Nptx1/Gria4/Adam23/Epha4/Rgs7/Snap25/Epha7/Ptprd/Ephb2/Nsg1/Grin2b/Acan/Gpc4/Ophn1/Pak3/Cdkl5/Cbln1/Cdh11/Lpar2/Ppp2r1b/Cadm1/Olfm2/Nedd4/Cspg5/Gria2/Myo5a/Grip1/Mdga2/Lrfn5/Syt1/Cdh8/Slitrk2/Rims2/Adgrl3/Camk4/Dgki/Shank1/Nr…	102	0.0289362	318	5	GO:0099060	0.504	97.0555	604	glutamatergic synapse	integral component of postsynaptic specialization membrane	CC
GO:0098982	GABA-ergic synapse	30/3525	64/15592	1.57292e-05	0.000416388	0.000373454	Gabra2/Clstn3/Nrxn1/Glrb/Acan/Gabra3/Cntnap4/Cspg5/Gabrb3/Igsf9b/Mdga2/Lrfn5/Slitrk2/Rims2/Camk4/Erc2/Kcnd3/Rims1/Cnr1/Slitrk3/Efna5/Epha3/Gabrg3/Kcnd2/Pclo/Erbb4/Nrg1/Nrxn3/Lrrtm2/Slitrk1	30	0.00851064	69	5	GO:0099060	0.447	48.3865	124	GABA-ergic synapse	integral component of postsynaptic specialization membrane	CC
GO:0098984	neuron to neuron synapse	100/3525	344/15592	0.00286671	0.0369657	0.0331542	Ngfr/Fmr1/Bcl11a/Dlg3/Smo/Gria3/Dlgap1/Grm3/Clstn3/Map2/Eps8/Gria1/Nrcam/Rgs9/Cacng4/Ptch1/Nefm/Ctnnd2/Ywhaz/Adcy8/Shisa9/Nectin3/Pak2/Igsf11/Grik1/Epb41l3/Strn/Pdpk1/Cdh2/Cdh9/Cnksr2/Gria4/Il1r1/Epha4/Itga8/Map1a/Fabp5/Ntsr1/Dclk1/Lrrc7/Ptprd/Dab1/Sorcs2/Grin2b/Chrna7/Cask/Pak3/Cadm1/Snx1/Chrm1/Ank2/Ppp1r9a/Snap91/Gria2/Lrfn5/Shank2/Abhd17c/Dgki/Shank1/Zdhhc2/Adam22/Erc2/Kcnd3/Grid1/Arhgap32/Rim…	100	0.0283688	3	5	GO:0099060	0.5	2.25347	3	neuron to neuron synapse	integral component of postsynaptic specialization membrane	CC
GO:0099055	integral component of postsynaptic membrane	44/3525	74/15592	8.99276e-12	1.07126e-09	9.60806e-10	Gabra2/Grm3/Cacna1e/Clstn3/Gria1/Nrcam/Shisa9/Nectin3/Cacna1h/Cdh2/Cdh9/Epha4/Chrnd/Ephb2/Grin2b/Chrna7/Nlgn3/Gabra3/Cadm1/Cspg5/Chrm1/Gria2/Lrfn5/Adam22/Kcnd3/Grid1/Lrrtm3/Plppr4/Gsg1l/Slitrk3/Lrrc4/Neto1/Flrt3/Shisa6/Grin2a/Dcc/Kcnd2/Erbb4/Nrg1/Sorcs3/Nlgn1/Grid2/Lrrtm2/Slitrk1	44	0.0124823	30	1	GO:0005887	0.716	273.67	38	integral component of postsynaptic membrane	integral component of plasma membrane	CC
GO:0099056	integral component of presynaptic membrane	23/3525	38/15592	5.46303e-07	2.00241e-05	1.79594e-05	Grm3/Cacna1e/Slc1a2/Adcy8/Nrxn1/Cacna1h/Cdh2/Cdh9/Adam23/Epha4/Kcnj3/Ptprd/Ephb2/Chrna7/Cntnap4/Lpar2/Cadm1/Cnr1/Prrt2/Htr1b/Erbb4/Nrg1/Scn2a	23	0.00652482	36	1	GO:0005887	0.671	79.1076	47	integral component of presynaptic membrane	integral component of plasma membrane	CC
GO:0099060	integral component of postsynaptic specialization membrane	34/3525	53/15592	1.10095e-10	8.07078e-09	7.23861e-09	Gabra2/Clstn3/Gria1/Nrcam/Shisa9/Nectin3/Cdh2/Chrnd/Grin2b/Chrna7/Nlgn3/Gabra3/Gria2/Lrfn5/Adam22/Kcnd3/Grid1/Lrrtm3/Plppr4/Gsg1l/Slitrk3/Lrrc4/Neto1/Shisa6/Grin2a/Dcc/Kcnd2/Erbb4/Nrg1/Sorcs3/Nlgn1/Grid2/Lrrtm2/Slitrk1	34	0.00964539	23	5	GO:0099060	0.999	205.369	26	integral component of postsynaptic specialization membrane	integral component of postsynaptic specialization membrane	CC
GO:0099061	integral component of postsynaptic density membrane	23/3525	34/15592	2.65051e-08	1.26297e-06	1.13274e-06	Clstn3/Gria1/Nrcam/Shisa9/Nectin3/Grin2b/Gria2/Lrfn5/Adam22/Grid1/Lrrtm3/Plppr4/Gsg1l/Lrrc4/Neto1/Shisa6/Grin2a/Dcc/Erbb4/Nrg1/Sorcs3/Grid2/Slitrk1	23	0.00652482	38	5	GO:0099060	0.973	126.565	55	integral component of postsynaptic density membrane	integral component of postsynaptic specialization membrane	CC
GO:0099086	synaptonemal structure	21/3525	40/15592	3.58079e-05	0.000853123	0.000765158	Syce2/Msh5/Tex11/Brca1/Sycp3/Hormad2/4930447C04Rik/Rad21/Smc1b/Incenp/Smc3/Syce1/Rad51/Blm/3830403N18Rik/Tex12/Mlh1/Stag3/Brca2/Xlr/Sycp2	21	0.00595745	1	3	GO:0000775	0.595	0	0	synaptonemal structure	chromosome, centromeric region	CC
GO:0099146	intrinsic component of postsynaptic density membrane	23/3525	36/15592	1.32126e-07	5.47463e-06	4.91014e-06	Clstn3/Gria1/Nrcam/Shisa9/Nectin3/Grin2b/Gria2/Lrfn5/Adam22/Grid1/Lrrtm3/Plppr4/Gsg1l/Lrrc4/Neto1/Shisa6/Grin2a/Dcc/Erbb4/Nrg1/Sorcs3/Grid2/Slitrk1	23	0.00652482	1	5	GO:0099060	0.972	0	0	intrinsic component of postsynaptic density membrane	integral component of postsynaptic specialization membrane	CC
GO:0099240	intrinsic component of synaptic membrane	61/3525	107/15592	1.34873e-14	3.21336e-12	2.88203e-12	Gabra2/Grm3/Cacna1e/Slc1a2/Clstn3/Gria1/Nrcam/Itgb3/Adcy8/Shisa9/Nectin3/Nrxn1/Cacna1h/Cdh2/Cdh9/Adam23/Epha4/Chrnd/Kcnj3/Ptprd/Ephb2/Cntn6/Grin2b/Chrna7/Nlgn3/Gabra3/Cntnap4/Lpar2/Cadm1/Cspg5/Chrm1/Gria2/Lrfn5/Adam22/Kcnd3/Grid1/Lrrtm3/Cnr1/Plppr4/Prrt2/Gsg1l/Slitrk3/Htr1b/Lrrc4/Neto1/Flrt3/Shisa6/Cntn1/Gabrg3/Grin2a/Ntng1/Dcc/Kcnd2/Erbb4/Nrg1/Sorcs3/Nlgn1/Grid2/Lrrtm2/Scn2a/Slitrk1	61	0.017305	1	1	GO:0005887	0.737	0	0	intrinsic component of synaptic membrane	integral component of plasma membrane	CC
GO:0099535	synapse-associated extracellular matrix	5/3525	6/15592	0.00287037	0.0369657	0.0331542	Ncan/Vcan/Tnc/Acan/Ptprz1	5	0.00141844	1	1	GO:0005887	0.283	0	0	synapse-associated extracellular matrix	integral component of plasma membrane	CC
GO:0099572	postsynaptic specialization	99/3525	333/15592	0.00139361	0.0207517	0.018612	Ngfr/Gabra2/Fmr1/Bcl11a/Dlg3/Smo/Gria3/Dlgap1/Grm3/Clstn3/Map2/Eps8/Kpna2/Gria1/Nrcam/Rgs9/Cacng4/Ptch1/Nefm/Ctnnd2/Ywhaz/Adcy8/Shisa9/Nectin3/Pak2/Igsf11/Grik1/Epb41l3/Strn/Pdpk1/Cdh2/Cnksr2/Gria4/Il1r1/Epha4/Chrnd/Itga8/Map1a/Fabp5/Dclk1/Lrrc7/Dab1/Sorcs2/Grin2b/Chrna7/Cask/Pak3/Nlgn3/Gabra3/Cadm1/Snx1/Chrm1/Ank2/Ppp1r9a/Snap91/Gria2/Lrfn5/Shank2/Abhd17c/Dgki/Shank1/Zdhhc2/Adam22/Erc2/Kcnd3/Gri…	99	0.0280851	5	5	GO:0099060	0.85	4.55843	8	postsynaptic specialization	integral component of postsynaptic specialization membrane	CC
GO:0099634	postsynaptic specialization membrane	39/3525	75/15592	2.60202e-08	1.26297e-06	1.13274e-06	Gabra2/Clstn3/Kpna2/Gria1/Nrcam/Rgs9/Cacng4/Shisa9/Nectin3/Cdh2/Chrnd/Grin2b/Chrna7/Nlgn3/Gabra3/Gria2/Lrfn5/Adam22/Kcnd3/Grid1/Lrrtm3/Plppr4/Gsg1l/Slitrk3/Lrrc4/Neto1/Dlg2/Shisa6/Grin2a/Dcc/Kcnd2/Erbb4/Nrg1/Sorcs3/Nlgn1/Grid2/Lrrtm2/Syndig1/Slitrk1	39	0.0110638	2	5	GO:0099060	0.967	24.1171	3	postsynaptic specialization membrane	integral component of postsynaptic specialization membrane	CC
GO:0099699	integral component of synaptic membrane	58/3525	99/15592	1.13504e-14	3.21336e-12	2.88203e-12	Gabra2/Grm3/Cacna1e/Slc1a2/Clstn3/Gria1/Nrcam/Itgb3/Adcy8/Shisa9/Nectin3/Nrxn1/Cacna1h/Cdh2/Cdh9/Adam23/Epha4/Chrnd/Kcnj3/Ptprd/Ephb2/Grin2b/Chrna7/Nlgn3/Gabra3/Cntnap4/Lpar2/Cadm1/Cspg5/Chrm1/Gria2/Lrfn5/Adam22/Kcnd3/Grid1/Lrrtm3/Cnr1/Plppr4/Prrt2/Gsg1l/Slitrk3/Htr1b/Lrrc4/Neto1/Flrt3/Shisa6/Gabrg3/Grin2a/Dcc/Kcnd2/Erbb4/Nrg1/Sorcs3/Nlgn1/Grid2/Lrrtm2/Scn2a/Slitrk1	58	0.0164539	5	1	GO:0005887	0.745	212.591	5	integral component of synaptic membrane	integral component of plasma membrane	CC
GO:0120025	plasma membrane bounded cell projection	505/3525	1998/15592	0.00137482	0.0207517	0.018612	Cdc45/Ngfr/Fer/Fap/Gabra2/Fmr1/Dlg3/Dbh/Smo/Septin7/Ltbp1/Grik3/Gria3/Spag5/Rab34/Prkar2b/Calb2/Grm3/Cacna1b/Pde1c/Stxbp2/Sgce/Cd44/Slc1a2/Dnah2/Prkaca/Igf1r/Ephb3/Eps8l1/Pgrmc1/Slc5a6/Fzd3/Trpm5/Trpm2/Pgam1/Igf2bp1/Map2/Itga2/Eps8/Tenm1/Camk1g/Atxn10/Aldoc/Kif3a/Wwc1/Dnah1/Gdpd2/Rgs17/Wasf1/Cep290/Ahi1/Arg1/Sirt1/Plek/Egfr/Slc1a4/Ddc/Mdm1/Nsg2/Cyfip2/Canx/Gria1/Nrcam/Rgs9/Dcdc2c/Slc26a4/Itgb3/P2…	505	0.143262	1	7	GO:0043005	0.866	0	1	plasma membrane bounded cell projection	neuron projection	CC
GO:0000217	DNA secondary structure binding	17/3470	35/15332	0.000658345	0.0218214	0.0204433	Hnrnpd/Msh6/Rad51c/Xrcc3/Rad18/Rad51ap1/Blm/Wrn/Hand2/Neil3/Rbbp8/Clspn/Gen1/Fancm/Hmga2/Pou3f4/Rad51b	17	0.00489914	2	8	GO:0000977	0.452	1.91261	2	DNA secondary structure binding	RNA polymerase II transcription regulatory region sequence-specific DNA binding	MF
GO:0000976	transcription cis-regulatory region binding	306/3470	1144/15332	0.000381561	0.0159754	0.0149665	Myf5/Pparg/Bcl11a/Uhrf1/Sp1/Pax9/Irx2/Dlx3/Foxm1/Peg3/Zim1/Ikzf4/Zfp40/Elf3/Plag1/Zfp81/Etv1/Hif3a/Zfp324/Klf5/Gata6/Zfp184/Twist2/Spib/Prox1/Ebf3/Alx3/Arnt2/Wt1/Brca1/Suz12/Zfp334/Tbx5/Chd3/Ikzf1/E2f2/Lhx9/Ahr/Hey2/Plagl1/Myb/Rfx4/Sirt1/Macroh2a2/Meis1/E2f7/Npas3/Esr2/Hif1a/Gli3/Irf4/Tfap2a/Ahrr/Ebf2/Rb1/Grhl2/Ppara/Bbx/Snai2/Zfp148/Runx1/Gtf2ird1/Zfp605/Nfatc4/Zfp397/Zfp871/Smad2/Dmrt1/Tcf7l2/B…	306	0.0881844	263	8	GO:0000977	0.946	17.9846	324	transcription cis-regulatory region binding	RNA polymerase II transcription regulatory region sequence-specific DNA binding	MF
GO:0000977	RNA polymerase II transcription regulatory region sequence-specific DNA binding	290/3470	1056/15332	8.02598e-05	0.00491128	0.00460113	Myf5/Pparg/Bcl11a/Sp1/Pax9/Irx2/Dlx3/Foxm1/Peg3/Zim1/Ikzf4/Zfp40/Elf3/Plag1/Zfp81/Etv1/Hif3a/Zfp324/Klf5/Gata6/Zfp184/Twist2/Spib/Prox1/Ebf3/Alx3/Arnt2/Wt1/Suz12/Zfp334/Tbx5/Ikzf1/E2f2/Lhx9/Ahr/Hey2/Plagl1/Myb/Rfx4/Sirt1/Macroh2a2/Meis1/E2f7/Npas3/Esr2/Hif1a/Gli3/Irf4/Tfap2a/Ebf2/Rb1/Grhl2/Ppara/Bbx/Snai2/Zfp148/Runx1/Gtf2ird1/Zfp605/Nfatc4/Zfp397/Zfp871/Smad2/Dmrt1/Tcf7l2/Bhlhe22/Tlx1/Zfhx4/Zfp7…	290	0.0835735	395	8	GO:0000977	0.978	31.8709	456	RNA polymerase II transcription regulatory region sequence-specific DNA binding	RNA polymerase II transcription regulatory region sequence-specific DNA binding	MF
GO:0000981	DNA-binding transcription factor activity, RNA polymerase II-specific	274/3470	977/15332	2.57723e-05	0.00195256	0.00182925	Myf5/Pparg/Bcl11a/Sp1/Pax9/Irx2/Dlx3/Peg3/Zim1/Zfp40/Elf3/Plag1/Zfp81/Etv1/Hif3a/Zfp324/Klf5/Gata6/Zfp184/Twist2/Spib/Prox1/Ebf3/Alx3/Arnt2/Wt1/Zfp334/Tbx5/Ikzf1/E2f2/Lhx9/Ahr/Hey2/Plagl1/Myb/Rfx4/Meis1/E2f7/Npas3/Esr2/Hif1a/Gli3/Irf4/Tfap2a/Ahrr/Ebf2/Grhl2/Ppara/Bbx/Snai2/Zfp148/Runx1/Gtf2ird1/Zfp605/Nfatc4/Zfp397/Zfp871/Smad2/Dmrt1/Tcf7l2/Bhlhe22/Tlx1/Zfhx4/Mybl1/Tfap2b/Msc/Carf/Irf6/Lmx1a/Zeb2…	274	0.0789625	1061	5	GO:0000981	0.976	51.1433	1255	DNA-binding transcription factor activity, RNA polymerase II-specific	DNA-binding transcription factor activity, RNA polymerase II-specific	MF
GO:0001067	transcription regulatory region nucleic acid binding	306/3470	1149/15332	0.000520475	0.0188199	0.0176314	Myf5/Pparg/Bcl11a/Uhrf1/Sp1/Pax9/Irx2/Dlx3/Foxm1/Peg3/Zim1/Ikzf4/Zfp40/Elf3/Plag1/Zfp81/Etv1/Hif3a/Zfp324/Klf5/Gata6/Zfp184/Twist2/Spib/Prox1/Ebf3/Alx3/Arnt2/Wt1/Brca1/Suz12/Zfp334/Tbx5/Chd3/Ikzf1/E2f2/Lhx9/Ahr/Hey2/Plagl1/Myb/Rfx4/Sirt1/Macroh2a2/Meis1/E2f7/Npas3/Esr2/Hif1a/Gli3/Irf4/Tfap2a/Ahrr/Ebf2/Rb1/Grhl2/Ppara/Bbx/Snai2/Zfp148/Runx1/Gtf2ird1/Zfp605/Nfatc4/Zfp397/Zfp871/Smad2/Dmrt1/Tcf7l2/B…	306	0.0881844	2	8	GO:0000977	0.946	2.06346	2	transcription regulatory region nucleic acid binding	RNA polymerase II transcription regulatory region sequence-specific DNA binding	MF
GO:0001653	peptide receptor activity	40/3470	95/15332	1.74108e-05	0.00138503	0.00129756	Lgr5/Tshr/Bdkrb2/Glp1r/Gpr143/Ccr1/Oprk1/Cxcr2/Avpr1b/Ntsr1/Npy2r/Adcyap1r1/Tacr1/Gipr/Gpr165/Gpr83/Rxfp1/Sstr1/Npy6r/Gpr37/Ltb4r2/Ccr8/S1pr2/Fpr1/Mc2r/Mc4r/Oxtr/Agtr1a/Prokr1/Glp2r/Fpr2/Cx3cr1/Rxfp2/Agtr1b/Calcrl/Rxfp3/Mas1/Agtr2/Ccr5/Ackr4	40	0.0115274	8	1	GO:0004888	0.644	16.9916	8	peptide receptor activity	transmembrane signaling receptor activity	MF
GO:0003690	double-stranded DNA binding	336/3470	1270/15332	0.000457852	0.0173439	0.0162486	Cdc45/Myf5/Pparg/Bcl11a/Uhrf1/Sp1/Pax9/Irx2/Dlx3/Foxm1/Peg3/Zim1/Ikzf4/Zfp40/Elf3/Plag1/Zfp81/Etv1/Hif3a/Zfp324/Klf5/Msh6/Gata6/Pola1/Zfp184/Msh5/Twist2/Spib/Prox1/Ebf3/Alx3/Arnt2/Wt1/Brca1/Cdc6/Suz12/Zfp334/Tbx5/Chd3/Ikzf1/E2f2/Lhx9/Ahr/Hey2/Plagl1/Myb/Rfx4/Sirt1/Macroh2a2/Meis1/E2f7/Npas3/Esr2/Hif1a/Gli3/Irf4/Tfap2a/Ahrr/Ebf2/Rb1/Grhl2/Ppara/Dmc1/Bbx/Snai2/Zfp148/Runx1/Gtf2ird1/Zfp605/Nfatc4/Zf…	336	0.09683	166	8	GO:0000977	0.9	15.8503	192	double-stranded DNA binding	RNA polymerase II transcription regulatory region sequence-specific DNA binding	MF
GO:0003700	DNA-binding transcription factor activity	283/3470	1024/15332	6.05457e-05	0.00399836	0.00374586	Myf5/Pparg/Bcl11a/Sp1/Pax9/Irx2/Dlx3/Foxm1/Peg3/Zim1/Ikzf4/Zfp40/Elf3/Plag1/Zfp81/Etv1/Hif3a/Zfp324/Klf5/Gata6/Zfp184/Twist2/Spib/Prox1/Ebf3/Alx3/Arnt2/Wt1/Zfp334/Tbx5/Ikzf1/E2f2/Lhx9/Ahr/Hey2/Plagl1/Myb/Rfx4/Meis1/E2f7/Npas3/Esr2/Hif1a/Gli3/Irf4/Tfap2a/Ahrr/Ebf2/Grhl2/Ppara/Bbx/Snai2/Zfp148/Runx1/Gtf2ird1/Zfp605/Nfatc4/Zfp397/Zfp871/Smad2/Dmrt1/Tcf7l2/Bhlhe22/Tlx1/Zfhx4/Zfp711/Mybl1/Tfap2b/Msc/C…	283	0.0815562	617	5	GO:0000981	0.928	36.9492	787	DNA-binding transcription factor activity	DNA-binding transcription factor activity, RNA polymerase II-specific	MF
GO:0003774	cytoskeletal motor activity	41/3470	97/15332	1.22763e-05	0.00108509	0.00101656	Kif20a/Dnah2/Kif11/Kif3a/Dnah1/Myh10/Myh3/Kif2a/Dnah12/Dnah5/Kif6/Myo1f/Kif20b/Myo5b/Tnnt2/Kif18a/Kif24/Kif2c/Kif17/Dync1i1/Kif22/Kif23/Kif4/Myo5a/Kif15/Myo16/Myo9a/Dnah7b/Kif14/Kif21b/Myo3b/Cenpe/Dync2h1/Dnah14/Dnah3/Myh7/Myh8/Kif27/Myo1h/Myh7b/Kif28	41	0.0118156	40	7	GO:0003777	0.954	32.4196	41	cytoskeletal motor activity	microtubule motor activity	MF
GO:0003777	microtubule motor activity	28/3470	58/15332	1.53737e-05	0.00128735	0.00120605	Kif20a/Dnah2/Kif11/Kif3a/Dnah1/Kif2a/Dnah12/Dnah5/Kif6/Kif20b/Kif18a/Kif24/Kif2c/Kif17/Dync1i1/Kif22/Kif23/Kif4/Kif15/Dnah7b/Kif14/Kif21b/Cenpe/Dync2h1/Dnah14/Dnah3/Kif27/Kif28	28	0.00806916	51	7	GO:0003777	0.999	32.8459	61	microtubule motor activity	microtubule motor activity	MF
GO:0004714	transmembrane receptor protein tyrosine kinase activity	23/3470	51/15332	0.000313243	0.0142391	0.0133399	Axl/Igf1r/Ephb3/Fgfrl1/Erbb3/Egfr/Efemp1/Epha4/Ddr2/Tyro3/Epha7/Ephb2/Pdgfra/Epha5/Epha1/Fgfr2/Mst1r/Ror1/Epha3/Ntrk2/Musk/Ntrk3/Erbb4	23	0.00662824	52	1	GO:0004888	0.628	13.4722	72	transmembrane receptor protein tyrosine kinase activity	transmembrane signaling receptor activity	MF
GO:0004888	transmembrane signaling receptor activity	235/3470	580/15332	6.49044e-23	1.03263e-19	9.67417e-20	Ngfr/Gabra2/Adora3/Grm6/Smo/Grik3/Gria3/Axl/Ebi3/Il7r/Grm3/Ptpn6/Adgre1/Cd44/Prlr/Il5ra/Igf1r/Ephb3/Tgfbr1/Fzd3/Fgfrl1/Abca1/Itga2/Fcrls/Fcgr1/Il13ra1/Erbb3/Il12rb2/Egfr/Lgr5/Efemp1/Gria1/P2rx1/Tshr/Bdkrb2/Ptch1/Cd180/Gpr65/Sema5a/Slc22a22/Nptxr/Robo1/Grik1/Glp1r/Nrxn1/Ms4a2/Gpr143/Ccr1/Gria4/Oprk1/Il18rap/Il1rl1/Il18r1/Il1r1/Il1r2/Cxcr2/Htr2b/Epha4/Chrnd/Chrng/Tnfrsf11a/Avpr1b/Opn3/Sele/Fcgr2b/D…	235	0.0677233	207	1	GO:0004888	0.955	1922.29	220	transmembrane signaling receptor activity	transmembrane signaling receptor activity	MF
GO:0004896	cytokine receptor activity	30/3470	77/15332	0.000911008	0.026841	0.0251459	Ebi3/Il7r/Cd44/Prlr/Il5ra/Il13ra1/Il12rb2/Ccr1/Il18rap/Il1rl1/Il18r1/Il1r1/Il1r2/Cxcr2/Gfra4/Csf3r/Il21r/Il13ra2/Il17rd/Ccr8/Il17re/Il31ra/Cx3cr1/Lepr/Il1rapl2/Il1rl2/Csf2rb/Csf2rb2/Ccr5/Ackr4	30	0.00864553	55	1	GO:0004888	0.653	9.8928	64	cytokine receptor activity	transmembrane signaling receptor activity	MF
GO:0004908	interleukin-1 receptor activity	6/3470	7/15332	0.000755976	0.0240551	0.022536	Il18rap/Il1rl1/Il1r1/Il1r2/Il1rapl2/Il1rl2	6	0.00172911	6	1	GO:0004888	0.498	4.69528	11	interleukin-1 receptor activity	transmembrane signaling receptor activity	MF
GO:0004930	G protein-coupled receptor activity	109/3470	266/15332	1.21251e-11	3.85822e-09	3.61457e-09	Adora3/Grm6/Smo/Grik3/Grm3/Adgre1/Fzd3/Lgr5/Tshr/Bdkrb2/Gpr65/Slc22a22/Glp1r/Gpr143/Ccr1/Oprk1/Cxcr2/Htr2b/Avpr1b/Opn3/Ntsr1/Npy2r/Ptgfr/Adcyap1r1/Tacr1/Gipr/Gpr165/Adgrg2/Adrb3/Hpgd/Lpar2/Gpr83/Chrm1/Adgrb3/Rxfp1/Adrb1/Sstr1/Rorb/P2ry12/P2ry13/Lpar3/Hrh4/Adgrl3/Gpr160/Ptger2/Npy6r/Lpar1/Adgrg6/Gpr37/Ptger3/Gpr34/Gpr63/Ltb4r2/C3ar1/Gpr161/Gpr45/Ccr8/Gpr135/S1pr2/Adgrd1/Cnr1/Fzd5/Hcar2/Fpr1/Mc2r/C…	109	0.0314121	640	1	GO:0004888	0.817	457.4	717	G protein-coupled receptor activity	transmembrane signaling receptor activity	MF
GO:0004970	ionotropic glutamate receptor activity	12/3470	17/15332	3.43835e-05	0.00248656	0.00232953	Grik3/Gria3/Gria1/Grik1/Gria4/Grin2b/Gria2/Grin3a/Grid1/Grik2/Grin2a/Grid2	12	0.00345821	18	1	GO:0004888	0.576	19.6051	20	ionotropic glutamate receptor activity	transmembrane signaling receptor activity	MF
GO:0005003	ephrin receptor activity	8/3470	12/15332	0.001388	0.0374291	0.0350654	Ephb3/Epha4/Epha7/Ephb2/Epha5/Epha1/Epha3/Ntrk3	8	0.00230548	14	1	GO:0004888	0.548	5.37241	15	ephrin receptor activity	transmembrane signaling receptor activity	MF
GO:0005004	GPI-linked ephrin receptor activity	5/3470	5/15332	0.000592495	0.020948	0.0196251	Epha4/Epha7/Epha5/Epha3/Ntrk3	5	0.00144092	7	1	GO:0004888	0.468	5.48467	7	GPI-linked ephrin receptor activity	transmembrane signaling receptor activity	MF
GO:0005102	signaling receptor binding	324/3470	1210/15332	0.000236526	0.0117598	0.0110172	Gnai3/Ngfr/Fer/Fgf23/Fgf6/Fap/Gcg/Egfl6/Il4/Dlg3/Mmp14/Ccl3/Smo/Efna2/Ebi3/Hck/Bicd1/Ptpn6/Cd44/Ccn4/Prlr/Igf1r/Snx6/Eps8l1/Fbln1/Tgfbr1/Bmp7/Wnt2/Retn/Acp4/Klra17/Stc1/Abca1/Itga2/Arnt2/Fcgr1/Il13ra1/Erbb3/Trim37/Ccl4/Ahr/Frk/Lama4/Rspo3/Hsp90b1/Igf1/Dock2/Grb10/Madcam1/Canx/Efemp1/Gria1/Pik3cg/Itgb3/Cacng4/Esr2/Bdkrb2/Ogn/Ptch1/Fgf10/Fst/Arf4/Fgf9/Lcp1/Tnfsf11/Nefm/Gdnf/Dab2/Sema5a/Sla/Cyrib/Co…	324	0.0933718	416	9	GO:0005102	0.962	22.4544	519	signaling receptor binding	signaling receptor binding	MF
GO:0005104	fibroblast growth factor receptor binding	13/3470	21/15332	0.000125876	0.00741738	0.00694896	Fgf23/Fgf6/Fgf10/Fgf9/Nrxn1/Fgf7/Klb/Fgf16/Fgf2/Flrt2/Flrt3/Fgf18/Kl	13	0.0037464	25	9	GO:0005102	0.587	14.6003	39	fibroblast growth factor receptor binding	signaling receptor binding	MF
GO:0005158	insulin receptor binding	13/3470	25/15332	0.00127485	0.036878	0.0345491	Igf1r/Igf1/Grb10/Snx4/Pdpk1/Sorbs1/Phip/Snx1/Ccdc88a/Snx2/Pik3r1/Igf2/Irs4	13	0.0037464	28	9	GO:0005102	0.562	6.84487	37	insulin receptor binding	signaling receptor binding	MF
GO:0005201	extracellular matrix structural constituent	57/3470	135/15332	2.82279e-07	3.74255e-05	3.5062e-05	Ltbp1/Ltbp2/Nid1/Fbln1/Oit3/Lama4/Efemp1/Aspn/Ogn/Hapln1/Vcan/Matn2/Col14a1/Col2a1/Adipoq/Vwa5a/Emilin2/Fbn2/Col17a1/Col5a2/Col19a1/Fn1/Dpt/Fbn1/Col9a3/Postn/Col11a1/Tnc/Zp2/Srpx2/Col4a5/Slit2/Bmper/Col12a1/Tinag/Col6a4/Lama1/Scara3/Fras1/Abi3bp/Impg2/Lum/Spon1/Col10a1/Thbs1/Npnt/Reln/Col6a6/Col27a1/Col6a3/Umodl1/Mmrn1/Col8a2/Spock2/Col25a1/Col23a1/Col6a5	57	0.0164265	120	3	GO:0005201	0.998	93.8197	149	extracellular matrix structural constituent	extracellular matrix structural constituent	MF
GO:0005216	ion channel activity	101/3470	335/15332	0.00077898	0.0243011	0.0227665	Gabra2/Grik3/Gria3/Cacna1e/Cacna1b/Clcn5/Trpm5/Trpm2/Apol7a/Mcoln2/Slc1a4/Gria1/Cacng4/P2rx1/Cacna1g/Ryr2/Cacna1i/Grik1/Scn8a/Cacna1h/Tmc1/Gria4/Chrnd/Chrng/Kcnj3/Snap25/Glrb/Cachd1/Kcnip4/Chrna9/Gabra4/Gabrb1/Grin2b/Chrna7/Gabre/Gabra3/Gabrq/Gpm6a/Anxa2/Htr3a/Scn5a/Trpc1/Gabrb3/Kcnk10/Gria2/Pkd1l2/Scn10a/Kcne3/Slc24a5/Kcnh8/Chrna5/Slc17a3/Slc26a8/Pkd2l1/Kcnh3/Kcna6/Grin3a/Tmem120a/Slc26a7/Kcnd3/…	101	0.0291066	171	4	GO:0005230	0.815	13.4002	177	ion channel activity	extracellular ligand-gated ion channel activity	MF
GO:0005230	extracellular ligand-gated ion channel activity	28/3470	52/15332	9.64456e-07	0.000118035	0.000110581	Gabra2/Grik3/Gria3/Gria1/P2rx1/Grik1/Gria4/Chrnd/Chrng/Glrb/Chrna9/Gabra4/Gabrb1/Grin2b/Chrna7/Gabre/Gabra3/Gabrq/Htr3a/Gabrb3/Gria2/Chrna5/Grin3a/Grid1/Gabrg3/Grik2/Grin2a/Grid2	28	0.00806916	39	4	GO:0005230	0.997	56.5255	39	extracellular ligand-gated ion channel activity	extracellular ligand-gated ion channel activity	MF
GO:0005272	sodium channel activity	18/3470	40/15332	0.00142023	0.0376599	0.0352816	Grik3/Trpm5/Trpm2/Cacna1g/Cacna1i/Grik1/Scn8a/Cacna1h/Scn5a/Gria2/Scn10a/Pkd2l1/Scn3b/Grik2/Scn3a/Scn1a/Scn9a/Scn2a	18	0.00518732	32	4	GO:0005230	0.646	7.02893	33	sodium channel activity	extracellular ligand-gated ion channel activity	MF
GO:0005509	calcium ion binding	185/3470	519/15332	5.18469e-12	2.06221e-09	1.93198e-09	Egfl6/Ltbp1/Ltbp2/Clgn/Ncan/Fkbp7/Calb2/Cacna1e/Cacna1b/Adgre1/Nid1/Mmp8/Rcn1/Fbln1/Sulf2/Clstn3/Man1a2/Trpm2/Oit3/Slc25a13/Sulf1/Canx/Efemp1/Smoc1/Efcab11/Ryr2/Aoah/Scgn/Aspn/Mctp1/Lpcat1/Vcan/Anxa8/Tkt/Lcp1/Cdh10/Matn2/Nell2/Fstl1/Pros1/Runx1/Thbs2/Efhb/Nrxn1/Syt4/Cdh2/Dsc2/Aif1/Cabyr/Fbn2/Cemip2/Cdh9/Snca/Cdh7/Sell/Sele/Cubn/Galnt3/Prrg4/Pamr1/Fbn1/Syt13/F2/Tgm3/Casq2/Notch2/S100a11/Thbs3/Cdh1…	185	0.0533141	631	2	GO:0005509	0.992	486.39	745	calcium ion binding	calcium ion binding	MF
GO:0005539	glycosaminoglycan binding	69/3470	188/15332	7.91852e-06	0.000787398	0.000737673	Sost/Ltbp2/Ncan/Cd44/Ccn4/Sulf2/Fgfrl1/Bmp7/Sulf1/Rspo3/Hmmr/Smoc1/Ptch1/Hapln1/Vcan/Fgf10/Fgf9/Sema5a/Nell2/Fgf12/Ccdc80/Fstl1/Cxcl13/Thbs2/Dpysl3/Fgf14/Mstn/Fn1/Cfh/Ptprc/Hsd17b12/Fbn1/Fgf7/F2/Postn/Col11a1/Tlr2/Thbs3/Rspo1/Tgfbr3/Ptn/Acan/Lyve1/Fgfr2/Sfrp1/Slit2/Ltf/Adamts15/Tpsb2/Abi3bp/Impg2/Ccl7/Fgf2/Ccn3/Ncam1/Thbs1/Ctsg/Liph/Ndnf/Rspo2/Cemip/Tnfaip6/Lipg/Spock3/Nell1/Prss34/Spock2/Col25a1…	69	0.0198847	27	6	GO:0008201	0.962	31.7508	31	glycosaminoglycan binding	heparin binding	MF
GO:0008066	glutamate receptor activity	15/3470	22/15332	6.65106e-06	0.000705456	0.000660906	Grm6/Grik3/Gria3/Grm3/Gria1/Grik1/Gria4/Grin2b/Gria2/Grin3a/Grid1/Grik2/Grm7/Grin2a/Grid2	15	0.00432277	13	1	GO:0004888	0.603	25.4754	16	glutamate receptor activity	transmembrane signaling receptor activity	MF
GO:0008083	growth factor activity	38/3470	108/15332	0.0019742	0.0484778	0.0454163	Fgf23/Fgf6/Il4/Bmp7/Igf1/Efemp1/Ogn/Fgf10/Fgf9/Gdnf/Fgf12/Hdgfl3/Fgf14/Il6/Mstn/Fgf7/Pdgfc/Hgf/Bmp3/Ptn/Tgfa/Fgf16/Vegfd/Nrg4/Bmp8a/Lif/Fgf2/Ccn3/Inhba/Igf2/Gdf6/Fgf18/Osm/Lep/Gmfb/Nrg1/Btc/Hspe1-rs1	38	0.010951	148	10	GO:0048018	0.844	8.63418	186	growth factor activity	receptor ligand activity	MF
GO:0008094	ATP-dependent activity, acting on DNA	38/3470	107/15332	0.00162938	0.0424974	0.0398136	Msh6/Msh5/Rad51c/Top2b/Atad5/Chd3/Top2a/Xrcc3/Dscc1/Dmc1/Mcm4/Smc3/Hells/Mcm6/Rad51/Mcm8/Rad54l/Rfc1/Rfc5/Smarcad1/Blm/Smarca1/Wrn/Rfc3/Polq/Brip1/Ddx11/Dna2/Pif1/Mcm3/Dhx9/Hfm1/Ercc6l/Fancm/Rbbp4/Mcm9/Rad51b/Rad54b	38	0.010951	36	12	GO:0017116	0.841	6.742	45	ATP-dependent activity, acting on DNA	single-stranded DNA helicase activity	MF
GO:0008188	neuropeptide receptor activity	11/3470	18/15332	0.00050003	0.0185011	0.0173327	Gpr143/Ntsr1/Npy2r/Tacr1/Gpr165/Gpr83/Sstr1/Npy6r/Gpr37/Mc2r/Prokr1	11	0.00317003	15	1	GO:0004888	0.587	8.1312	19	neuropeptide receptor activity	transmembrane signaling receptor activity	MF
GO:0008201	heparin binding	53/3470	141/15332	4.06027e-05	0.00280865	0.00263128	Sost/Ltbp2/Ccn4/Fgfrl1/Bmp7/Rspo3/Smoc1/Ptch1/Fgf10/Fgf9/Nell2/Fgf12/Ccdc80/Fstl1/Cxcl13/Thbs2/Fgf14/Mstn/Fn1/Cfh/Ptprc/Hsd17b12/Fbn1/Fgf7/F2/Postn/Col11a1/Thbs3/Rspo1/Tgfbr3/Ptn/Fgfr2/Sfrp1/Slit2/Ltf/Adamts15/Tpsb2/Abi3bp/Impg2/Ccl7/Fgf2/Ccn3/Ncam1/Thbs1/Ctsg/Liph/Ndnf/Rspo2/Lipg/Nell1/Prss34/Col25a1/Cma2	53	0.0152738	169	6	GO:0008201	0.998	33.3965	195	heparin binding	heparin binding	MF
GO:0008528	G protein-coupled peptide receptor activity	40/3470	91/15332	4.95552e-06	0.000563159	0.000527595	Lgr5/Tshr/Bdkrb2/Glp1r/Gpr143/Ccr1/Oprk1/Cxcr2/Avpr1b/Ntsr1/Npy2r/Adcyap1r1/Tacr1/Gipr/Gpr165/Gpr83/Rxfp1/Sstr1/Npy6r/Gpr37/Ltb4r2/Ccr8/S1pr2/Fpr1/Mc2r/Mc4r/Oxtr/Agtr1a/Prokr1/Glp2r/Fpr2/Cx3cr1/Rxfp2/Agtr1b/Calcrl/Rxfp3/Mas1/Agtr2/Ccr5/Ackr4	40	0.0115274	40	1	GO:0004888	0.678	38.9487	48	G protein-coupled peptide receptor activity	transmembrane signaling receptor activity	MF
GO:0015267	channel activity	111/3470	366/15332	0.000346124	0.0148833	0.0139434	Gabra2/Grik3/Gria3/Cacna1e/Cacna1b/Clcn5/Trpm5/Trpm2/Apol7a/Mcoln2/Panx3/Slc1a4/Gria1/Cacng4/P2rx1/Cacna1g/Ryr2/Cacna1i/Grik1/Scn8a/Cacna1h/Tmc1/Mip/Gria4/Chrnd/Chrng/Kcnj3/Snap25/Glrb/Aqp3/Cachd1/Kcnip4/Chrna9/Gabra4/Gabrb1/Grin2b/Chrna7/Gabre/Gabra3/Gabrq/Gpm6a/Anxa2/Htr3a/Scn5a/Trpc1/Gabrb3/Kcnk10/Gria2/Pkd1l2/Scn10a/Kcne3/Slc24a5/Kcnh8/Chrna5/Slc17a3/Slc26a8/Gjd4/Pkd2l1/Kcnh3/Kcna6/Grin3a/Tme…	111	0.0319885	22	4	GO:0005230	0.793	10.3211	24	channel activity	extracellular ligand-gated ion channel activity	MF
GO:0015276	ligand-gated ion channel activity	36/3470	99/15332	0.00132189	0.0374291	0.0350654	Gabra2/Grik3/Gria3/Trpm5/Trpm2/Mcoln2/Gria1/P2rx1/Ryr2/Grik1/Gria4/Chrnd/Chrng/Kcnj3/Glrb/Chrna9/Gabra4/Gabrb1/Grin2b/Chrna7/Gabre/Gabra3/Gabrq/Htr3a/Gabrb3/Gria2/Chrna5/Grin3a/Grid1/Cftr/Kcnj10/Gabrg3/Grik2/Ryr3/Grin2a/Grid2	36	0.0103746	29	4	GO:0005230	0.952	6.85491	31	ligand-gated ion channel activity	extracellular ligand-gated ion channel activity	MF
GO:0017116	single-stranded DNA helicase activity	13/3470	23/15332	0.000445113	0.0173439	0.0162486	Dscc1/Mcm4/Mcm6/Rad51/Mcm8/Rfc5/Rfc3/Polq/Dna2/Pif1/Mcm3/Dhx9/Mcm9	13	0.0037464	22	12	GO:0017116	1	9.58411	24	single-stranded DNA helicase activity	single-stranded DNA helicase activity	MF
GO:0019199	transmembrane receptor protein kinase activity	28/3470	69/15332	0.000626816	0.0216796	0.0203105	Axl/Igf1r/Ephb3/Tgfbr1/Fgfrl1/Erbb3/Egfr/Efemp1/Epha4/Ddr2/Acvr1c/Tyro3/Epha7/Ephb2/Pdgfra/Epha5/Tgfbr3/Epha1/Fgfr2/Mst1r/Ror1/Sostdc1/Bmpr1b/Epha3/Ntrk2/Musk/Ntrk3/Erbb4	28	0.00806916	1	1	GO:0004888	0.649	0	0	transmembrane receptor protein kinase activity	transmembrane signaling receptor activity	MF
GO:0019763	immunoglobulin receptor activity	6/3470	7/15332	0.000755976	0.0240551	0.022536	Fcgr1/Ms4a2/Fcgr2b/Fcer1g/Fcgr4/Fcgr3	6	0.00172911	1	1	GO:0004888	0.493	0	0	immunoglobulin receptor activity	transmembrane signaling receptor activity	MF
GO:0022803	passive transmembrane transporter activity	111/3470	366/15332	0.000346124	0.0148833	0.0139434	Gabra2/Grik3/Gria3/Cacna1e/Cacna1b/Clcn5/Trpm5/Trpm2/Apol7a/Mcoln2/Panx3/Slc1a4/Gria1/Cacng4/P2rx1/Cacna1g/Ryr2/Cacna1i/Grik1/Scn8a/Cacna1h/Tmc1/Mip/Gria4/Chrnd/Chrng/Kcnj3/Snap25/Glrb/Aqp3/Cachd1/Kcnip4/Chrna9/Gabra4/Gabrb1/Grin2b/Chrna7/Gabre/Gabra3/Gabrq/Gpm6a/Anxa2/Htr3a/Scn5a/Trpc1/Gabrb3/Kcnk10/Gria2/Pkd1l2/Scn10a/Kcne3/Slc24a5/Kcnh8/Chrna5/Slc17a3/Slc26a8/Gjd4/Pkd2l1/Kcnh3/Kcna6/Grin3a/Tme…	111	0.0319885	1	4	GO:0005230	0.793	0	0	passive transmembrane transporter activity	extracellular ligand-gated ion channel activity	MF
GO:0022824	transmitter-gated ion channel activity	26/3470	43/15332	1.04403e-07	1.66104e-05	1.55615e-05	Gabra2/Grik3/Gria3/Gria1/Grik1/Gria4/Chrnd/Chrng/Glrb/Chrna9/Gabra4/Gabrb1/Grin2b/Chrna7/Gabre/Gabra3/Htr3a/Gabrb3/Gria2/Chrna5/Grin3a/Grid1/Gabrg3/Grik2/Grin2a/Grid2	26	0.0074928	4	1	GO:0004888	0.609	31.6696	4	transmitter-gated ion channel activity	transmembrane signaling receptor activity	MF
GO:0022834	ligand-gated channel activity	36/3470	101/15332	0.00198055	0.0484778	0.0454163	Gabra2/Grik3/Gria3/Trpm5/Trpm2/Mcoln2/Gria1/P2rx1/Ryr2/Grik1/Gria4/Chrnd/Chrng/Kcnj3/Glrb/Chrna9/Gabra4/Gabrb1/Grin2b/Chrna7/Gabre/Gabra3/Gabrq/Htr3a/Gabrb3/Gria2/Chrna5/Grin3a/Grid1/Cftr/Kcnj10/Gabrg3/Grik2/Ryr3/Grin2a/Grid2	36	0.0103746	2	4	GO:0005230	0.951	1.19762	2	ligand-gated channel activity	extracellular ligand-gated ion channel activity	MF
GO:0022835	transmitter-gated channel activity	26/3470	43/15332	1.04403e-07	1.66104e-05	1.55615e-05	Gabra2/Grik3/Gria3/Gria1/Grik1/Gria4/Chrnd/Chrng/Glrb/Chrna9/Gabra4/Gabrb1/Grin2b/Chrna7/Gabre/Gabra3/Htr3a/Gabrb3/Gria2/Chrna5/Grin3a/Grid1/Gabrg3/Grik2/Grin2a/Grid2	26	0.0074928	1	1	GO:0004888	0.609	0	0	transmitter-gated channel activity	transmembrane signaling receptor activity	MF
GO:0022836	gated channel activity	82/3470	256/15332	0.000311249	0.0142391	0.0133399	Gabra2/Grik3/Gria3/Cacna1e/Cacna1b/Clcn5/Trpm5/Trpm2/Mcoln2/Gria1/Cacng4/P2rx1/Cacna1g/Ryr2/Cacna1i/Grik1/Scn8a/Cacna1h/Tmc1/Gria4/Chrnd/Chrng/Kcnj3/Snap25/Glrb/Cachd1/Kcnip4/Chrna9/Gabra4/Gabrb1/Grin2b/Chrna7/Gabre/Gabra3/Gabrq/Htr3a/Scn5a/Gabrb3/Gria2/Scn10a/Kcne3/Kcnh8/Chrna5/Slc17a3/Pkd2l1/Kcnh3/Kcna6/Grin3a/Kcnd3/Grid1/Cftr/Piezo2/Kcna4/Kcna10/Kcns3/Cnr1/Kcnj10/Kcnk13/Kcne4/Marcksl1/Kcnk3/Sc…	82	0.0236311	1	4	GO:0005230	0.865	0	0	gated channel activity	extracellular ligand-gated ion channel activity	MF
GO:0022851	GABA-gated chloride ion channel activity	7/3470	10/15332	0.00188142	0.0475133	0.0445128	Gabra2/Gabra4/Gabrb1/Gabre/Gabra3/Gabrb3/Gabrg3	7	0.00201729	13	4	GO:0005230	0.804	4.49076	21	GABA-gated chloride ion channel activity	extracellular ligand-gated ion channel activity	MF
GO:0030545	signaling receptor regulator activity	108/3470	328/15332	1.0214e-05	0.000955914	0.000895547	Fgf23/Fgf6/Gcg/Il4/Ccl3/Ebi3/Bmp7/Wnt2/Retn/Stc1/Ccl4/Igf1/Efemp1/Ogn/Fgf10/Fst/Fgf9/Tnfsf11/Gdnf/Sema5a/Fgf12/Ly6h/Ly6c2/Retnlg/Adipoq/Wnt10b/Cxcl13/Tslp/Il17b/Hdgfl3/Sema4g/Fgf14/Il6/Mstn/Il1rn/Fbn1/Fgf7/Wnt2b/Sfrp2/Pdgfc/Dkk2/Epha7/Edn2/Sema3c/Hgf/Sema3a/Spp1/Bmp3/Ppbp/Ptn/Tgfa/Clec12b/Calca/Dkk3/Igsf1/Fgf16/Vegfd/Slit2/Nrg4/Cck/Bmp8a/Lif/Dpp4/Ccl7/Tnfsf9/Fgf2/Ccn3/Cer1/Colec10/Rln1/Mrap/Ndp/S…	108	0.0311239	5	10	GO:0048018	0.98	14.6746	6	signaling receptor regulator activity	receptor ligand activity	MF
GO:0030546	signaling receptor activator activity	94/3470	297/15332	0.000191085	0.0101339	0.0094939	Fgf23/Fgf6/Gcg/Il4/Ccl3/Ebi3/Bmp7/Wnt2/Retn/Stc1/Ccl4/Igf1/Efemp1/Ogn/Fgf10/Fgf9/Tnfsf11/Gdnf/Sema5a/Fgf12/Retnlg/Adipoq/Wnt10b/Cxcl13/Tslp/Il17b/Hdgfl3/Sema4g/Fgf14/Il6/Mstn/Il1rn/Fbn1/Fgf7/Wnt2b/Sfrp2/Pdgfc/Epha7/Edn2/Sema3c/Hgf/Sema3a/Spp1/Bmp3/Ppbp/Ptn/Tgfa/Calca/Fgf16/Vegfd/Slit2/Nrg4/Cck/Bmp8a/Lif/Dpp4/Ccl7/Tnfsf9/Fgf2/Ccn3/Cer1/Colec10/Rln1/Ndp/Sema3d/Inhba/Tafa2/Penk/Flrt2/Igf2/Efna5/Scg2…	94	0.0270893	3	10	GO:0048018	0.989	4.36911	4	signaling receptor activator activity	receptor ligand activity	MF
GO:0030547	signaling receptor inhibitor activity	14/3470	27/15332	0.000863344	0.0259166	0.0242799	Fst/Ly6h/Ly6c2/Il1rn/Dkk2/Clec12b/Dkk3/Igsf1/Ncapg2/Pcsk9/Lypd6/Adh7/Lilrb4b/Lilrb4a	14	0.00403458	6	10	GO:0048018	0.744	4.50938	6	signaling receptor inhibitor activity	receptor ligand activity	MF
GO:0030594	neurotransmitter receptor activity	35/3470	64/15332	2.55493e-08	6.0813e-06	5.69726e-06	Gabra2/Grik3/Gria3/Gria1/Grik1/Gria4/Htr2b/Chrnd/Chrng/Glrb/Chrna9/Gabra4/Gabrb1/Grin2b/Chrna7/Gabre/Gabra3/Gabrq/Htr3a/Chrm1/Gabrb3/Gria2/Adrb1/Chrna5/Hrh4/Grin3a/Grid1/Chrm2/Chrm3/Htr1b/Gabrg3/Grik2/Grin2a/Htr1d/Grid2	35	0.0100865	82	1	GO:0004888	0.648	119.892	82	neurotransmitter receptor activity	transmembrane signaling receptor activity	MF
GO:0038023	signaling receptor activity	263/3470	726/15332	1.22537e-17	6.49854e-15	6.08815e-15	Ngfr/Pparg/Gabra2/Adora3/Grm6/Smo/Grik3/Gria3/Axl/Ebi3/Il7r/Grm3/Ptpn6/Adgre1/Cd44/Prlr/Il5ra/Igf1r/Ephb3/Tgfbr1/Fzd3/Fgfrl1/Abca1/Slamf1/Cd48/Itga2/Fcrls/Fcgr1/Il13ra1/Erbb3/Il12rb2/Ahr/Egfr/Lgr5/Efemp1/Gria1/P2rx1/Tshr/Esr2/Bdkrb2/Ptch1/Ahrr/Cd180/Gpr65/Sema5a/Slc22a22/Ppara/Nptxr/Cd200r1/Robo1/Grik1/Igf2r/Glp1r/Nrxn1/Ms4a2/Itgb8/Gpr143/Ccr1/Gria4/Oprk1/Il18rap/Il1rl1/Il18r1/Il1r1/Il1r2/Cxcr2/H…	263	0.0757925	180	1	GO:0004888	0.924	1045.22	210	signaling receptor activity	transmembrane signaling receptor activity	MF
GO:0042923	neuropeptide binding	10/3470	14/15332	0.000139848	0.00794636	0.00744454	Oprk1/Adcyap1r1/Sstr1/Gpr37/Gpr1/Mc4r/Mrgprb2/Mrgprb8/Mrgprb1/Mrgprx2	10	0.00288184	36	11	GO:0042923	1	15.8008	35	neuropeptide binding	neuropeptide binding	MF
GO:0043565	sequence-specific DNA binding	337/3470	1272/15332	0.000404037	0.0164826	0.0154417	Cdc45/Myf5/Pparg/Hnrnpd/Bcl11a/Uhrf1/Sp1/Pax9/Irx2/Dlx3/Foxm1/Peg3/Zim1/Ikzf4/Zfp40/Elf3/Plag1/Zfp81/Etv1/Hif3a/Zfp324/Klf5/Gata6/Pola1/Zfp184/Twist2/Spib/Prox1/Ebf3/Alx3/Arnt2/Wt1/Brca1/Cdc6/Suz12/Zfp334/Tbx5/Chd3/Ikzf1/E2f2/Lhx9/Ahr/Hey2/Plagl1/Myb/Rfx4/Sirt1/Macroh2a2/Meis1/E2f7/Top2a/Npas3/Esr2/Hif1a/Gli3/Irf4/Tfap2a/Ahrr/Tert/Ebf2/Rb1/Grhl2/Ppara/Bbx/Snai2/Zfp148/Runx1/Gtf2ird1/Zfp605/Nfatc4…	337	0.0971182	478	8	GO:0000977	0.879	19.6132	595	sequence-specific DNA binding	RNA polymerase II transcription regulatory region sequence-specific DNA binding	MF
GO:0045499	chemorepellent activity	14/3470	27/15332	0.000863344	0.0259166	0.0242799	Sema5a/Sema4g/Epha7/Sema3c/Sema3a/Slit2/Dpp4/Sema3d/Flrt2/Efna5/Flrt3/Sema5b/Nrg1/Sema3e	14	0.00403458	29	10	GO:0048018	0.73	8.47459	34	chemorepellent activity	receptor ligand activity	MF
GO:0048018	receptor ligand activity	94/3470	289/15332	6.28278e-05	0.00399836	0.00374586	Fgf23/Fgf6/Gcg/Il4/Ccl3/Ebi3/Bmp7/Wnt2/Retn/Stc1/Ccl4/Igf1/Efemp1/Ogn/Fgf10/Fgf9/Tnfsf11/Gdnf/Sema5a/Fgf12/Retnlg/Adipoq/Wnt10b/Cxcl13/Tslp/Il17b/Hdgfl3/Sema4g/Fgf14/Il6/Mstn/Il1rn/Fbn1/Fgf7/Wnt2b/Sfrp2/Pdgfc/Epha7/Edn2/Sema3c/Hgf/Sema3a/Spp1/Bmp3/Ppbp/Ptn/Tgfa/Calca/Fgf16/Vegfd/Slit2/Nrg4/Cck/Bmp8a/Lif/Dpp4/Ccl7/Tnfsf9/Fgf2/Ccn3/Cer1/Colec10/Rln1/Ndp/Sema3d/Inhba/Tafa2/Penk/Flrt2/Igf2/Efna5/Scg2…	94	0.0270893	48	10	GO:0048018	0.991	22.2632	60	receptor ligand activity	receptor ligand activity	MF
GO:0050135	NAD(P)+ nucleosidase activity	10/3470	17/15332	0.00137567	0.0374291	0.0350654	Il18rap/Il1rl1/Il18r1/Il1r1/Tlr2/Tlr13/Tlr1/Il1rapl1/Il1rapl2/Il1rl2	10	0.00288184	18	12	GO:0017116	0.122	5.88402	18	NAD(P)+ nucleosidase activity	single-stranded DNA helicase activity	MF
GO:0050839	cell adhesion molecule binding	84/3470	269/15332	0.000650059	0.0218214	0.0204433	Fer/Fap/Egfl6/Mmp14/Ptpn6/Ccn4/Fbln1/Nphs1/Itga2/Tenm1/Igf1/Madcam1/Nrcam/Itgb3/Emb/Lcp1/Olfm4/Dab2/Ctnnd2/Cdh10/Emp2/Nectin3/Cd200r1/Cxadr/Ptk7/Nrxn1/Cdh2/Lgals12/Ptprj/Itgb8/Cdh9/Fn1/Cdh7/Pkp1/Sell/Tnn/Fbn1/Frmd5/Postn/Vcam1/Cd1d1/Cdh17/Sdcbp/Ptprd/Spp1/Ibsp/Ptn/Cntn6/Grin2b/Itgal/Nlgn3/Tenm3/Cdh11/Cadm1/Cdh8/Fgf2/Ccn3/Sirpa/Cdh26/Cdh6/Thbs1/Cdh18/Cdh12/Npnt/Kirrel/S1pr2/Ccdc141/Dsg2/Cdh19/Tenm…	84	0.0242075	77	9	GO:0005102	0.236	11.9859	86	cell adhesion molecule binding	signaling receptor binding	MF
GO:0060089	molecular transducer activity	263/3470	726/15332	1.22537e-17	6.49854e-15	6.08815e-15	Ngfr/Pparg/Gabra2/Adora3/Grm6/Smo/Grik3/Gria3/Axl/Ebi3/Il7r/Grm3/Ptpn6/Adgre1/Cd44/Prlr/Il5ra/Igf1r/Ephb3/Tgfbr1/Fzd3/Fgfrl1/Abca1/Slamf1/Cd48/Itga2/Fcrls/Fcgr1/Il13ra1/Erbb3/Il12rb2/Ahr/Egfr/Lgr5/Efemp1/Gria1/P2rx1/Tshr/Esr2/Bdkrb2/Ptch1/Ahrr/Cd180/Gpr65/Sema5a/Slc22a22/Ppara/Nptxr/Cd200r1/Robo1/Grik1/Igf2r/Glp1r/Nrxn1/Ms4a2/Itgb8/Gpr143/Ccr1/Gria4/Oprk1/Il18rap/Il1rl1/Il18r1/Il1r1/Il1r2/Cxcr2/H…	263	0.0757925	1	1	GO:0004888	0.924	0	0	molecular transducer activity	transmembrane signaling receptor activity	MF
GO:0061809	NAD+ nucleotidase, cyclic ADP-ribose generating	10/3470	17/15332	0.00137567	0.0374291	0.0350654	Il18rap/Il1rl1/Il18r1/Il1r1/Tlr2/Tlr13/Tlr1/Il1rapl1/Il1rapl2/Il1rl2	10	0.00288184	18	12	GO:0017116	0.122	5.88402	18	NAD+ nucleotidase, cyclic ADP-ribose generating	single-stranded DNA helicase activity	MF
GO:0070851	growth factor receptor binding	46/3470	125/15332	0.000225378	0.011567	0.0108365	Fer/Fgf23/Fgf6/Il4/Cd44/Efemp1/Itgb3/Fgf10/Arf4/Fgf9/Gdnf/Snx4/Nrxn1/Tslp/Ptprj/Il6/Il1r1/Cnot9/Il1rn/Fgf7/Pdgfc/Sdcbp/Klb/Pdgfra/Tgfa/Grin2b/Pycard/Fgf16/Vegfd/Plscr1/Snx1/Ccdc88a/Snx2/Fgf2/Pik3r1/Tlr9/Flrt2/Cd300lf/Lingo1/Flrt3/Ticam2/Fgf18/Kl/Erbb4/Grem1/Btc	46	0.0132565	10	9	GO:0005102	0.675	8.63726	11	growth factor receptor binding	signaling receptor binding	MF
GO:0098960	postsynaptic neurotransmitter receptor activity	30/3470	51/15332	2.67562e-08	6.0813e-06	5.69726e-06	Gabra2/Grik3/Gria3/Gria1/Grik1/Gria4/Chrnd/Chrng/Glrb/Chrna9/Gabra4/Gabrb1/Grin2b/Chrna7/Gabre/Gabra3/Chrm1/Gabrb3/Gria2/Adrb1/Chrna5/Hrh4/Grin3a/Grid1/Chrm2/Chrm3/Gabrg3/Grik2/Grin2a/Grid2	30	0.00864553	1	1	GO:0004888	0.597	0	0	postsynaptic neurotransmitter receptor activity	transmembrane signaling receptor activity	MF
GO:0099095	ligand-gated anion channel activity	9/3470	13/15332	0.000447019	0.0173439	0.0162486	Gabra2/Glrb/Gabra4/Gabrb1/Gabre/Gabra3/Gabrb3/Cftr/Gabrg3	9	0.00259366	1	4	GO:0005230	0.77	0	0	ligand-gated anion channel activity	extracellular ligand-gated ion channel activity	MF
GO:0099529	neurotransmitter receptor activity involved in regulation of postsynaptic membrane potential	27/3470	44/15332	3.80341e-08	7.56403e-06	7.08635e-06	Gabra2/Grik3/Gria3/Gria1/Grik1/Gria4/Chrnd/Chrng/Glrb/Chrna9/Gabra4/Gabrb1/Grin2b/Chrna7/Gabre/Gabra3/Chrm1/Gabrb3/Gria2/Adrb1/Chrna5/Grin3a/Grid1/Gabrg3/Grik2/Grin2a/Grid2	27	0.00778098	2	1	GO:0004888	0.573	18.1793	4	neurotransmitter receptor activity involved in regulation of postsynaptic membrane potential	transmembrane signaling receptor activity	MF
GO:0140375	immune receptor activity	39/3470	100/15332	0.000164618	0.00903128	0.00846095	Ebi3/Il7r/Cd44/Prlr/Il5ra/Fcgr1/Il13ra1/Il12rb2/Ms4a2/Ccr1/Il18rap/Il1rl1/Il18r1/Il1r1/Il1r2/Cxcr2/Fcgr2b/Gfra4/Csf3r/Il21r/Il13ra2/C3ar1/Il17rd/Ccr8/Il17re/Fpr1/Il31ra/Fpr2/Cx3cr1/Lepr/Fcer1g/Fcgr4/Il1rapl2/Fcgr3/Il1rl2/Csf2rb/Csf2rb2/Ccr5/Ackr4	39	0.0112392	1	1	GO:0004888	0.632	0	0	immune receptor activity	transmembrane signaling receptor activity	MF
GO:1901681	sulfur compound binding	72/3470	232/15332	0.00181605	0.0466021	0.0436592	Sost/Ltbp2/Ccn4/Fgfrl1/Mgst1/Bmp7/Pank3/Rspo3/Acaca/P2rx1/Smoc1/Ryr2/Eci3/Ptch1/Fgf10/Fst/Tkt/Fgf9/Sema5a/Nell2/Fgf12/Ccdc80/Fstl1/Cxcl13/Thbs2/Cbs/Dpysl3/Fgf14/Dhtkd1/Mstn/Fn1/Cfh/Ptprc/Acbd3/Soat1/Suv39h2/Hsd17b12/Fbn1/Fgf7/F2/Postn/Col11a1/Thbs3/Rspo1/Tgfbr3/Ptn/Prmt8/Fgfr2/Sfrp1/Slit2/Ltf/Adamts15/Tpsb2/Abi3bp/Impg2/Ccl7/Fgf2/Ccn3/Ncam1/Thbs1/Ctsg/Liph/Ndnf/Rspo2/Lrrtm4/Lipg/Nell1/Prss34/Col2…	72	0.0207493	1	13	GO:1901681	0.996	0	0	sulfur compound binding	sulfur compound binding	MF
GO:1904315	transmitter-gated ion channel activity involved in regulation of postsynaptic membrane potential	25/3470	41/15332	1.45657e-07	2.10674e-05	1.97369e-05	Gabra2/Grik3/Gria3/Gria1/Grik1/Gria4/Chrnd/Chrng/Glrb/Chrna9/Gabra4/Gabrb1/Grin2b/Chrna7/Gabre/Gabra3/Gabrb3/Gria2/Chrna5/Grin3a/Grid1/Gabrg3/Grik2/Grin2a/Grid2	25	0.00720461	47	1	GO:0004888	0.569	84.1974	86	transmitter-gated ion channel activity involved in regulation of postsynaptic membrane potential	transmembrane signaling receptor activity	MF
GO:1990837	sequence-specific double-stranded DNA binding	317/3470	1182/15332	0.000245697	0.0118456	0.0110975	Cdc45/Myf5/Pparg/Bcl11a/Uhrf1/Sp1/Pax9/Irx2/Dlx3/Foxm1/Peg3/Zim1/Ikzf4/Zfp40/Elf3/Plag1/Zfp81/Etv1/Hif3a/Zfp324/Klf5/Gata6/Pola1/Zfp184/Twist2/Spib/Prox1/Ebf3/Alx3/Arnt2/Wt1/Brca1/Cdc6/Suz12/Zfp334/Tbx5/Chd3/Ikzf1/E2f2/Lhx9/Ahr/Hey2/Plagl1/Myb/Rfx4/Sirt1/Macroh2a2/Meis1/E2f7/Npas3/Esr2/Hif1a/Gli3/Irf4/Tfap2a/Ahrr/Ebf2/Rb1/Grhl2/Ppara/Bbx/Snai2/Zfp148/Runx1/Gtf2ird1/Zfp605/Nfatc4/Zfp397/Zfp871/Sma…	317	0.0913545	541	8	GO:0000977	0.914	23.3561	556	sequence-specific double-stranded DNA binding	RNA polymerase II transcription regulatory region sequence-specific DNA binding	MF
