# Supplementary material for: Transcriptomic characterization of postnatal muscle maturation
Source: Dis Model Mech. 2025 Mar 3;18(2):DMM052098. doi: 10.1242/dmm.052098 (PMC11911633; doi:10.1242/dmm.052098)
Supplement: Table S5. Enrichment analysis of upregulated genes during late muscle maturation [file dmm-18-052098-TableS5.xlsx]

## Sheet: Summary
Supplementary Table S1. Differential expression analysis of early muscle maturation
Supplementary Table S2. Differential expression analysis of late muscle maturation
Supplementary Table S3. Enrichment analysis of upregulated genes during early muscle maturation
Supplementary Table S4. Enrichment analysis of downregulated genes during early muscle maturation
Supplementary Table S5. Enrichment analysis of upregulated genes during late muscle maturation
Supplementary Table S6. Enrichment analysis of downregulated genes during late muscle maturation
Supplementary Table S7. Enrichment analysis of alternatively spliced genes during early muscle maturation
Supplementary Table S8. Enrichment analysis of alternatively spliced genes during late muscle maturation
Supplementary Table S9. Evaluation of DE and AS in genes associated to the RNA splicing GO term
Supplementary Table S10. Enrichment analysis of DE-specific genes
Supplementary Table S11. Enrichment analysis of AS-specific genes
Supplementary Table S12. Enrichment analysis of genes affected by DE and AS
Supplementary Table S13. Number of AS events detected in myopathy-associated genes during early and late skeletal muscle maturation

## Sheet: Table S5
Supplementary Table S5. Enrichment analysis of upregulated genes during late muscle maturation
ID	Description	GeneRatio	BgRatio	pvalue	p.adjust	qvalue	geneID	Count	gene_ratio_score	parentTerm	ont	term_size	cluster	parent	parentSimScore	score	size	term
GO:0001730	2'-5'-oligoadenylate synthetase activity	3/392	6/15332	0.000313214	0.0318343	0.0296206	Oas2/Oas1a/Oas1g	3	0.00765306	2'-5'-oligoadenylate synthetase activity	MF	6	2	GO:0001730	1	4.01591	14	2'-5'-oligoadenylate synthetase activity
GO:0004723	calcium-dependent protein serine/threonine phosphatase activity	3/392	6/15332	0.000313214	0.0318343	0.0296206	Ppm1a/Ppp3cb/Ppp3cc	3	0.00765306	2'-5'-oligoadenylate synthetase activity	MF	4	2	GO:0001730	0.117	3.10713	6	calcium-dependent protein serine/threonine phosphatase activity
GO:0005548	phospholipid transporter activity	7/392	51/15332	0.000297061	0.0318343	0.0296206	Cert1/Mttp/Abcb1b/Plscr2/Atp8a1/Abcb1a/Abcb4	7	0.0178571	phospholipid transporter activity	MF	9	1	GO:0005548	0.999	4.92469	12	phospholipid transporter activity
GO:0033192	calmodulin-dependent protein phosphatase activity	3/392	5/15332	0.000159638	0.0318343	0.0296206	Ppm1a/Ppp3cb/Ppp3cc	3	0.00765306	2'-5'-oligoadenylate synthetase activity	MF	5	2	GO:0001730	0.114	3.60727	10	calmodulin-dependent protein phosphatase activity
GO:0046623	sphingolipid floppase activity	3/392	5/15332	0.000159638	0.0318343	0.0296206	Abcb1b/Abcb1a/Abcb4	3	0.00765306	phospholipid transporter activity	MF	1	1	GO:0005548	0.699	0	1	sphingolipid floppase activity
GO:0046624	sphingolipid transporter activity	5/392	16/15332	3.68621e-05	0.0273148	0.0254154	Cert1/Mttp/Abcb1b/Abcb1a/Abcb4	5	0.0127551	phospholipid transporter activity	MF	2	1	GO:0005548	0.757	1.69464	4	sphingolipid transporter activity
GO:0090554	phosphatidylcholine floppase activity	3/392	6/15332	0.000313214	0.0318343	0.0296206	Abcb1b/Abcb1a/Abcb4	3	0.00765306	phospholipid transporter activity	MF	6	1	GO:0005548	0.838	4.01591	12	phosphatidylcholine floppase activity
GO:0090555	phosphatidylethanolamine flippase activity	3/392	7/15332	0.000537731	0.0398459	0.0370752	Abcb1b/Abcb1a/Abcb4	3	0.00765306	phospholipid transporter activity	MF	7	1	GO:0005548	0.829	3.81189	10	phosphatidylethanolamine flippase activity
GO:0140328	floppase activity	3/392	7/15332	0.000537731	0.0398459	0.0370752	Abcb1b/Abcb1a/Abcb4	3	0.00765306	phospholipid transporter activity	MF	5	1	GO:0005548	0.763	3.15277	6	floppase activity
GO:0140333	glycerophospholipid flippase activity	4/392	14/15332	0.00034369	0.0318343	0.0296206	Abcb1b/Atp8a1/Abcb1a/Abcb4	4	0.0102041	phospholipid transporter activity	MF	1	1	GO:0005548	0.875	0	0	glycerophospholipid flippase activity
