# Supplementary material for: Transcriptomic characterization of postnatal muscle maturation
Source: Dis Model Mech. 2025 Mar 3;18(2):DMM052098. doi: 10.1242/dmm.052098 (PMC11911633; doi:10.1242/dmm.052098)
Supplement: Table S6. Enrichment analysis of downregulated genes during late muscle maturation [file dmm-18-052098-TableS6.xlsx]

## Sheet: Summary
Supplementary Table S1. Differential expression analysis of early muscle maturation
Supplementary Table S2. Differential expression analysis of late muscle maturation
Supplementary Table S3. Enrichment analysis of upregulated genes during early muscle maturation
Supplementary Table S4. Enrichment analysis of downregulated genes during early muscle maturation
Supplementary Table S5. Enrichment analysis of upregulated genes during late muscle maturation
Supplementary Table S6. Enrichment analysis of downregulated genes during late muscle maturation
Supplementary Table S7. Enrichment analysis of alternatively spliced genes during early muscle maturation
Supplementary Table S8. Enrichment analysis of alternatively spliced genes during late muscle maturation
Supplementary Table S9. Evaluation of DE and AS in genes associated to the RNA splicing GO term
Supplementary Table S10. Enrichment analysis of DE-specific genes
Supplementary Table S11. Enrichment analysis of AS-specific genes
Supplementary Table S12. Enrichment analysis of genes affected by DE and AS
Supplementary Table S13. Number of AS events detected in myopathy-associated genes during early and late skeletal muscle maturation

## Sheet: Table S6
Supplementary Table S6. Enrichment analysis of downregulated genes during late muscle maturation
ID	Description	GeneRatio	BgRatio	pvalue	p.adjust	qvalue	geneID	Count	gene_ratio_score	term_size	cluster	parent	parentSimScore	score	size	term	parentTerm	ont
GO:0000003	reproduction	141/1112	1161/15511	1.78244e-10	3.62846e-08	3.35662e-08	Septin1/Dlx3/Ccne1/Hsf2bp/Rec8/Tgfb1/Lamb1/Syce2/Prlr/Pafah1b3/Insrr/Kit/Epor/Cdc20/Tssk4/Tppp3/Ptgds/Mmp9/Ptgis/Chtf18/Fbxo5/Gamt/E2f7/Top2a/4930447C04Rik/Akr1c18/Vash1/Ror2/Trip13/Srd5a1/Vdr/Racgap1/Pkmyt1/Sgo1/Rsph1/Ndc80/Sox8/Incenp/Zp1/Hps1/Maged2/Cdk2/Tac2/Gli1/Drd4/Cbx2/Plk4/Mybl1/Sgo2a/Nppc/Cfap45/Nek2/Nuf2/Mastl/Mdk/Tyro3/Rad51/Cdc25b/Bub1/Col9a3/Sfrp2/Smc2/Rad54l/Cit/Ptn/Rad51ap1/Ddias/…	141	0.126799	2	4	GO:0051321	0.808	38.3711	2	reproduction	meiotic cell cycle	BP
GO:0000022	mitotic spindle elongation	4/1112	6/15511	0.00035052	0.0113863	0.0105333	Aurkb/Racgap1/Kif23/Prc1	4	0.00359712	1	5	GO:0000226	0.65	0	0	mitotic spindle elongation	microtubule cytoskeleton organization	BP
GO:0000070	mitotic sister chromatid segregation	48/1112	153/15511	4.3068e-19	2.1918e-16	2.0276e-16	Rec8/Cdc20/Cdt1/Ncapg/Cdc6/Birc5/Fbxo5/Aurkb/Xrcc3/Trip13/Dscc1/Racgap1/Sgo1/Ndc80/Kifc5b/Incenp/Cdca5/Sgo2a/Nek2/Nuf2/Nusap1/Knstrn/Bub1/Smc2/Kif2c/Cdca8/Kntc1/Cit/Mad2l1/Kif22/Plk1/Kif23/Zwilch/Ncaph/Tacc3/Ttk/Prc1/Bub1b/Ccnb1/Kif14/Ncapg2/Cenpe/Haspin/Kif18b/Espl1/Nsl1/Psrc1/Spdl1	48	0.0431655	34	2	GO:0007059	0.915	864.701	37	mitotic sister chromatid segregation	chromosome segregation	BP
GO:0000075	cell cycle checkpoint signaling	33/1112	166/15511	6.8782e-08	5.60069e-06	5.18109e-06	Cdt1/Brca1/Cdc6/Birc5/Cdk1/Aurkb/Xrcc3/Trip13/Ndc80/Pidd1/Bub1/E2f1/Orc1/Stil/Kntc1/Mad2l1/Plk1/Chek1/Zwilch/Fancd2/Brsk1/Dna2/Dtl/Ttk/Eme1/Bub1b/Ccnb1/Clspn/Cenpe/Ticrr/Spdl1/Ccnd1/Sox4	33	0.0296763	1	1	GO:0007049	0.722	0	0	cell cycle checkpoint signaling	cell cycle	BP
GO:0000076	DNA replication checkpoint signaling	6/1112	15/15511	0.000381515	0.0120778	0.0111729	Cdt1/Cdc6/Orc1/Dna2/Clspn/Ticrr	6	0.00539568	7	1	GO:0007049	0.578	7.15857	10	DNA replication checkpoint signaling	cell cycle	BP
GO:0000079	regulation of cyclin-dependent protein serine/threonine kinase activity	14/1112	67/15511	0.000235571	0.00822077	0.00760488	Ccne1/Cdc6/Ccna2/Stil/Plk1/Casp3/Ccnb2/Ccnd3/Cdkn1c/Ccnb1/Ccnjl/Psrc1/Ccnd1/Ccnf	14	0.0125899	35	18	GO:0000079	0.999	15.4572	36	regulation of cyclin-dependent protein serine/threonine kinase activity	regulation of cyclin-dependent protein serine/threonine kinase activity	BP
GO:0000086	G2/M transition of mitotic cell cycle	27/1112	130/15511	4.22381e-07	2.93123e-05	2.71163e-05	Foxm1/Brca1/Cdc6/Birc5/Fbxo5/Cdk1/Lmnb1/Cdk2/Cenpf/Mastl/Cdc25b/Ccna2/Orc1/Cdc7/Plk1/Chek1/Brsk1/Dtl/Ccnb1/Kif14/Clspn/Cdc25c/Ticrr/Fbxl22/Brsk2/Skp2/Ccnd1	27	0.0242806	44	1	GO:0007049	0.688	77.7562	48	G2/M transition of mitotic cell cycle	cell cycle	BP
GO:0000212	meiotic spindle organization	7/1112	18/15511	0.000150456	0.00567181	0.00524689	Septin1/Fbxo5/Ndc80/Ccnb2/Aspm/Cenpe/Espl1	7	0.00629496	9	5	GO:0000226	0.7	11.0867	10	meiotic spindle organization	microtubule cytoskeleton organization	BP
GO:0000226	microtubule cytoskeleton organization	90/1112	569/15511	5.81648e-13	2.08948e-10	1.93294e-10	Septin1/Tubb6/Tubb5/Kif20a/Spc25/Cdc20/Kif11/Clip3/Tppp3/Brca1/Birc5/Mybl2/Map1s/Fbxo5/Aurkb/Xrcc3/Cep72/Ska3/Bora/Tuba1b/Nckap5l/Racgap1/Sgo1/Rsph1/Ndc80/Kifc5b/Incenp/Cdk2/Plk4/Nek2/Nuf2/Sapcd2/Nusap1/Knstrn/Spag17/Dclk2/Kif24/Kif2c/Stil/Stmn1/Crmp1/Cenpa/Mad2l1/Plk1/Dcx/Ccsap/Chek1/Ccnb2/Kif23/BC034090/Dnah8/Aspm/Gas2l1/Kif4/Brsk1/Ska1/Tacc3/Dlgap5/Ckap2/Kash5/Cul7/Prc1/Odad1/Pclaf/Ulk4/Ccdc8/…	90	0.0809353	140	5	GO:0000226	0.992	463.04	170	microtubule cytoskeleton organization	microtubule cytoskeleton organization	BP
GO:0000278	mitotic cell cycle	144/1112	793/15511	2.63561e-26	5.36523e-23	4.96327e-23	Tubb6/Foxm1/Tubb5/Ccne1/Dbf4/Rec8/Tgfb1/Kif20a/Bid/Spc25/Cdc20/Cdt1/Pole/Kif11/Ncapg/Brca1/Cdc6/Birc5/Mybl2/Fbxo5/Cdk1/Myb/E2f7/Aurkb/Xrcc3/Trip13/Tert/Ska3/Bora/Myc/Dscc1/Tuba1b/Racgap1/Sgo1/Ndc80/Kifc5b/Lmnb1/Incenp/Cdca5/Kif20b/Cep55/Afap1l2/Cdk2/Pidd1/Plk4/Mybl1/Sgo2a/Mcm6/Cenpf/Nek2/Nuf2/Mastl/Sapcd2/Nusap1/Rad51/Cdc25b/Knstrn/Bub1/E2f1/Edn3/Ect2/Ccna2/Cks1b/Iqgap3/Smc2/Orc1/Kif2c/Stil/Stmn1…	144	0.129496	112	1	GO:0007049	0.862	2340.24	126	mitotic cell cycle	cell cycle	BP
GO:0000280	nuclear division	95/1112	394/15511	8.80234e-27	2.68779e-23	2.48643e-23	Septin1/Ccne1/Hsf2bp/Rec8/Tgfb1/Syce2/Cdc20/Cdt1/Kif11/Ncapg/Cdc6/Birc5/Mybl2/Chtf18/Fbxo5/Aurkb/Top2a/4930447C04Rik/Xrcc3/Trip13/Bora/Dscc1/Racgap1/Sgo1/Ndc80/Kifc5b/Incenp/Cdca5/Kif20b/Mybl1/Sgo2a/Nek2/Nuf2/Mastl/Nusap1/Rad51/Cdc25b/Knstrn/Bub1/Edn3/Smc2/Kif2c/Rad54l/Cdca8/Kntc1/Cit/Mad2l1/Rad51ap1/Kif22/Fgfr2/Plk1/Mki67/Smpd3/Ccsap/Chek1/Ccnb2/Kif23/Zwilch/Fanca/Aspm/Fancd2/Brip1/Ncaph/Fignl1/…	95	0.0854317	1	6	GO:0007010	0.614	0	0	nuclear division	cytoskeleton organization	BP
GO:0000281	mitotic cytokinesis	17/1112	66/15511	2.69698e-06	0.000168066	0.000155475	Kif20a/Birc5/Racgap1/Incenp/Kif20b/Cep55/Nusap1/Ect2/Stmn1/Cenpa/Cit/Plk1/Kif23/Anln/Ckap2/Cul7/Cfl1	17	0.0152878	49	3	GO:0051301	0.827	55.4468	60	mitotic cytokinesis	cell division	BP
GO:0000724	double-strand break repair via homologous recombination	22/1112	128/15511	0.000105455	0.00429344	0.00397178	Rec8/Mcm5/Brca1/Xrcc3/Mcm6/Rad51/Rad54l/Cdc7/Rad51ap1/Gins2/Chek1/Cgas/Recql4/Parpbp/Fignl1/Kash5/Mcm3/Mms22l/H2ax/Tonsl/Aunip/Rad54b	22	0.0197842	78	7	GO:0006260	0.262	24.4133	122	double-strand break repair via homologous recombination	DNA replication	BP
GO:0000725	recombinational repair	23/1112	130/15511	4.65469e-05	0.00203044	0.00187832	Rec8/Mcm5/Brca1/Xrcc3/Mcm6/Rad51/Rad54l/Cdc7/Rad51ap1/Gins2/Chek1/Cgas/Recql4/Hrob/Parpbp/Fignl1/Kash5/Mcm3/Mms22l/H2ax/Tonsl/Aunip/Rad54b	23	0.0206835	3	7	GO:0006260	0.263	7.96392	4	recombinational repair	DNA replication	BP
GO:0000727	double-strand break repair via break-induced replication	5/1112	11/15511	0.00060151	0.0183671	0.0169911	Mcm5/Mcm6/Cdc7/Gins2/Mcm3	5	0.0044964	12	10	GO:0006974	0.612	7.4884	12	double-strand break repair via break-induced replication	cellular response to DNA damage stimulus	BP
GO:0000819	sister chromatid segregation	54/1112	180/15511	2.60469e-20	1.76743e-17	1.63502e-17	Rec8/Cdc20/Cdt1/Ncapg/Cdc6/Birc5/Fbxo5/Aurkb/Top2a/Xrcc3/Trip13/Esco2/Dscc1/Racgap1/Sgo1/Ndc80/Kifc5b/Incenp/Cdca5/Sgo2a/Nek2/Nuf2/Nusap1/Knstrn/Bub1/Smc2/Kif2c/Cdca8/Kntc1/Cit/Mad2l1/Kif22/Plk1/Kif23/Zwilch/Recql4/Ncaph/Ddx11/Stag3/Tacc3/Ttk/Prc1/Bub1b/Ccnb1/Kif14/Ncapg2/Cenpe/Haspin/Kif18b/Espl1/Nsl1/Mapk15/Psrc1/Spdl1	54	0.0485612	3	2	GO:0007059	0.934	308.327	3	sister chromatid segregation	chromosome segregation	BP
GO:0000910	cytokinesis	27/1112	157/15511	1.8008e-05	0.000886896	0.000820451	Septin1/Kif20a/Cdc6/Birc5/E2f7/Aurkb/Racgap1/Incenp/Kif20b/Cep55/Plk4/Nusap1/Cdc25b/Ect2/Stmn1/Cenpa/Cit/Plk1/Kif23/Anln/Klhl13/Ckap2/Cul7/Prc1/Kif14/E2f8/Cfl1	27	0.0242806	5	3	GO:0051301	0.898	14.9927	5	cytokinesis	cell division	BP
GO:0001501	skeletal system development	54/1112	497/15511	0.00142164	0.0380786	0.0352259	Zfp385a/Mmp14/Acp5/Col1a1/Tgfb1/Kit/Mmp9/Pcgf2/Rflnb/Sfrp4/Ror2/Vcan/Bmp1/Myc/Vdr/Col2a1/Col11a2/Fbn2/Col5a2/Col3a1/Nppc/Mdk/Rassf2/Sfrp2/Thbs3/Mmp16/Acan/Fgfr2/Smpd3/Adamts7/Mdfi/Recql4/Dchs1/Mycn/Arid5a/Cdkn1c/Rflna/Slc9b2/Col10a1/Lrrc17/Mthfd1l/Sh3pxd2b/Dlk1/Snai1/Col27a1/Gli2/Plxnb1/Tmem119/Fgf18/Sox11/Serpinh1/Ripply1/Bglap/Sox4	54	0.0485612	116	14	GO:0009887	0.409	9.57594	135	skeletal system development	animal organ morphogenesis	BP
GO:0001503	ossification	49/1112	377/15511	3.57934e-05	0.00159555	0.00147601	Mmp14/Col1a1/Tgfb1/Clic1/Fhl2/Mmp9/Gdpd2/Fbxo5/Igfbp3/Rflnb/Gdf10/Bmp1/Vdr/Col2a1/Sox8/Fbn2/Gli1/Ccr1/Nppc/Myog/Mdk/Rassf2/Sfrp2/Thbs3/Mmp16/Ptn/Fgfr2/Smpd3/Adamts7/Fignl1/Igsf10/Dchs1/Rflna/Col10a1/Lrrc17/Sh3pxd2b/Dlk1/Gli2/Igf2/Plxnb1/Cthrc1/Tmem119/Gpc3/Fgf18/Sp7/Sox11/Duox2/Jund/Bglap	49	0.0440647	105	13	GO:0001503	0.996	36.4112	108	ossification	ossification	BP
GO:0001568	blood vessel development	69/1112	678/15511	0.00191867	0.0478258	0.0442428	Tbx2/Itga5/Col18a1/Col1a1/Dlx3/Foxm1/Fkbp10/Tgfb1/Ephb3/Epor/Dll1/Cd34/Brca1/Mmp9/Ptgis/E2f2/Unc5b/E2f7/Vash1/Tert/Ptk7/Efemp2/Col3a1/Vangl2/Col5a1/Hc/Mdk/Angpt4/Sfrp2/Sema4a/Col15a1/Ephb2/Adgrb2/Emilin1/Ptn/Plxnd1/Tead2/Fgfr2/Adgra2/Col4a1/Col4a2/Thy1/Mcam/Egr3/Adgrb1/Tbxa2r/Hpse/Ccl12/Ccl2/Tnni3/Apln/Cul7/Cldn5/Esm1/Aplnr/Cxcr4/E2f8/Igf2/C5ar1/Cx3cr1/Socs3/Adam12/Gpc3/Fgf18/Prcp/Ccn6/Arhgap22/M…	69	0.0620504	77	14	GO:0009887	0.422	7.57252	79	blood vessel development	animal organ morphogenesis	BP
GO:0001578	microtubule bundle formation	17/1112	95/15511	0.000381694	0.0120778	0.0111729	Kif20a/Tppp3/Map1s/Nckap5l/Rsph1/Spag17/Plk1/Dcx/Dnah8/Gas2l1/Prc1/Odad1/Ulk4/Capn6/Psrc1/Cfap44/Drc1	17	0.0152878	34	5	GO:0000226	0.833	12.9727	47	microtubule bundle formation	microtubule cytoskeleton organization	BP
GO:0001890	placenta development	21/1112	142/15511	0.00118938	0.0331294	0.0306474	Dlx3/Epor/Tppp3/Ptgis/E2f7/Vash1/Plk4/Ptn/Fgfr2/Mdfi/Cdkn1c/Cul7/Erf/Snai1/E2f8/Igf2/Krt8/Nrk/Socs3/Ccnf/Peg10	21	0.0188849	49	4	GO:0051321	0.63	8.52218	53	placenta development	meiotic cell cycle	BP
GO:0001958	endochondral ossification	8/1112	32/15511	0.00151658	0.03975	0.036772	Mmp14/Col1a1/Col2a1/Mmp16/Smpd3/Col10a1/Tmem119/Fgf18	8	0.00719424	34	13	GO:0001503	0.779	6.91821	34	endochondral ossification	ossification	BP
GO:0002062	chondrocyte differentiation	17/1112	109/15511	0.00188548	0.0471911	0.0436557	Tgfb1/Rflnb/Col2a1/Col11a2/Col3a1/Nppc/Mdk/Sfrp2/Acan/Smpd3/Adamts7/Arid5a/Rflna/Col27a1/Gli2/Fgf18/Serpinh1	17	0.0152878	48	14	GO:0009887	0.44	6.80807	60	chondrocyte differentiation	animal organ morphogenesis	BP
GO:0002063	chondrocyte development	8/1112	31/15511	0.00121261	0.0335085	0.0309981	Rflnb/Sfrp2/Acan/Smpd3/Rflna/Col27a1/Fgf18/Serpinh1	8	0.00719424	20	14	GO:0009887	0.388	6.51622	20	chondrocyte development	animal organ morphogenesis	BP
GO:0002685	regulation of leukocyte migration	27/1112	196/15511	0.000798272	0.0237807	0.0219991	Adora3/Mmp14/Tgfb1/Ager/Itga2/Mmp9/Madcam1/Ripk3/Cd200r1/Ccr1/Sele/Hc/Mdk/Edn3/Emilin1/Ptn/Pycard/Smpd3/Thy1/Chst2/Gpsm3/Ccl12/Ccl7/Ccl2/Adora1/C5ar1/Cx3cr1	27	0.0242806	6	11	GO:0006928	0.721	4.72423	7	regulation of leukocyte migration	movement of cell or subcellular component	BP
GO:0002687	positive regulation of leukocyte migration	20/1112	136/15511	0.00164939	0.0428631	0.0396519	Adora3/Mmp14/Tgfb1/Ager/Itga2/Mmp9/Madcam1/Ccr1/Sele/Mdk/Edn3/Ptn/Pycard/Thy1/Gpsm3/Ccl12/Ccl7/Ccl2/C5ar1/Cx3cr1	20	0.0179856	22	11	GO:0006928	0.694	5.78394	25	positive regulation of leukocyte migration	movement of cell or subcellular component	BP
GO:0003006	developmental process involved in reproduction	81/1112	797/15511	0.00083694	0.0243	0.0224794	Dlx3/Hsf2bp/Rec8/Tgfb1/Prlr/Pafah1b3/Insrr/Kit/Epor/Tssk4/Tppp3/Ptgis/Fbxo5/Gamt/E2f7/4930447C04Rik/Vash1/Ror2/Trip13/Srd5a1/Vdr/Racgap1/Rsph1/Sox8/Hps1/Gli1/Cbx2/Plk4/Mybl1/Nppc/Mdk/Tyro3/Cdc25b/Col9a3/Sfrp2/Cit/Ptn/Ddias/Fgfr2/Ddx25/Tle3/Mdfi/Fanca/Inha/Cip2a/Aspm/Brip1/Pcyt1b/Zfp57/Zcwpw1/Cldn11/Cdkn1c/Kash5/Cul7/Erf/Ccnb1/Snai1/Lhfpl2/Cxcr4/E2f8/Plaur/Iho1/Gli2/Igf2/Krt8/H2ax/Lin28a/Meioc/Krt…	81	0.0728417	4	4	GO:0051321	0.761	3.61306	4	developmental process involved in reproduction	meiotic cell cycle	BP
GO:0006259	DNA metabolic process	91/1112	807/15511	9.07945e-06	0.000508699	0.000470588	H19/Uhrf1/Foxm1/Ccne1/Hsf2bp/Rec8/Tgfb1/Chaf1a/Fgfr4/Mcm5/Cdt1/Pole/Brca1/Cdc6/Chtf18/Igfbp3/Aurkb/Top2a/Pole2/4930447C04Rik/Meg3/Xrcc3/Trip13/Tert/Esco2/Myc/Dscc1/Chaf1b/Cdca5/Hells/Cdk2/Prim1/Bard1/Nppc/Mcm6/Nek2/Mcm10/Rad51/Zdbf2/Smc2/Orc1/Rad54l/Cdc7/Rfc5/Rad51ap1/Kif22/Pak3/Gins2/Smpd3/Chek1/Cgas/Traip/Fanca/Recql4/Fancd2/Brip1/Hrob/Parpbp/Fignl1/Ddx11/Zfp57/Dna2/Zcwpw1/Dtl/Wdhd1/Kash5/Eme1/…	91	0.0818345	13	7	GO:0006260	0.326	27.823	15	DNA metabolic process	DNA replication	BP
GO:0006260	DNA replication	47/1112	240/15511	2.01289e-10	3.72506e-08	3.44598e-08	Ccne1/Dbf4/Chaf1a/Mcm5/Cdt1/Pole/Cdc6/Chtf18/Fbxo5/Cdk1/E2f7/Rrm2/Pole2/Esco2/Dscc1/Chaf1b/Cdk2/Prim1/Gli1/Mcm6/Mcm10/Rad51/Ccna2/Orc1/Cdc7/Rfc5/Gins2/Traip/Recql4/Ddx11/Dna2/Dtl/Wdhd1/Eme1/Pclaf/Pif1/Mcm3/Mms22l/E2f8/Ticrr/Gli2/Zgrf1/Lig1/Tonsl/Nuggc/Mapk15/Cenps	47	0.0422662	118	7	GO:0006260	0.997	263.285	131	DNA replication	DNA replication	BP
GO:0006261	DNA-dependent DNA replication	33/1112	136/15511	3.41688e-10	5.75353e-08	5.32248e-08	Ccne1/Dbf4/Mcm5/Cdt1/Pole/Cdc6/Chtf18/Fbxo5/E2f7/Pole2/Dscc1/Cdk2/Prim1/Mcm6/Mcm10/Rad51/Orc1/Cdc7/Rfc5/Traip/Recql4/Dna2/Wdhd1/Eme1/Mcm3/Mms22l/E2f8/Ticrr/Zgrf1/Lig1/Tonsl/Nuggc/Cenps	33	0.0296763	21	7	GO:0006260	0.948	159.589	24	DNA-dependent DNA replication	DNA replication	BP
GO:0006270	DNA replication initiation	10/1112	28/15511	1.36945e-05	0.000696938	0.000644725	Ccne1/Mcm5/Cdt1/Cdc6/Cdk2/Mcm6/Mcm10/Orc1/Mcm3/Ticrr	10	0.00899281	23	7	GO:0006260	0.827	31.2465	25	DNA replication initiation	DNA replication	BP
GO:0006275	regulation of DNA replication	19/1112	103/15511	0.000116931	0.00472914	0.00437484	Dbf4/Cdt1/Chtf18/Fbxo5/Cdk1/E2f7/Esco2/Dscc1/Cdk2/Gli1/Ccna2/Cdc7/Rfc5/Dna2/E2f8/Ticrr/Gli2/Nuggc/Mapk15	19	0.0170863	20	7	GO:0006260	0.905	16.1968	23	regulation of DNA replication	DNA replication	BP
GO:0006281	DNA repair	60/1112	476/15511	1.27888e-05	0.000656314	0.000607144	Uhrf1/Foxm1/Hsf2bp/Rec8/Chaf1a/Mcm5/Pole/Brca1/Pole2/4930447C04Rik/Xrcc3/Trip13/Esco2/Chaf1b/Cdca5/Cdk2/Bard1/Mcm6/Rad51/Smc2/Rad54l/Cdc7/Rfc5/Rad51ap1/Kif22/Gins2/Chek1/Cgas/Traip/Fanca/Recql4/Fancd2/Brip1/Hrob/Parpbp/Fignl1/Ddx11/Dna2/Zcwpw1/Dtl/Wdhd1/Kash5/Eme1/Fanci/Neil3/Exo1/Pclaf/Pif1/Mcm3/Clspn/Mms22l/Ticrr/H2ax/Meioc/Lig1/Tonsl/Cenps/Aunip/Rad54b/Prkcg	60	0.0539568	371	10	GO:0006974	0.925	59.9357	398	DNA repair	cellular response to DNA damage stimulus	BP
GO:0006302	double-strand break repair	35/1112	234/15511	2.64329e-05	0.00123226	0.00113994	Foxm1/Hsf2bp/Rec8/Mcm5/Brca1/4930447C04Rik/Xrcc3/Trip13/Esco2/Cdca5/Mcm6/Rad51/Rad54l/Cdc7/Rad51ap1/Gins2/Chek1/Cgas/Recql4/Fancd2/Brip1/Parpbp/Fignl1/Dna2/Zcwpw1/Kash5/Eme1/Mcm3/Mms22l/H2ax/Meioc/Lig1/Tonsl/Aunip/Rad54b	35	0.0314748	64	10	GO:0006974	0.832	35.2008	93	double-strand break repair	cellular response to DNA damage stimulus	BP
GO:0006310	DNA recombination	41/1112	269/15511	3.44896e-06	0.000208543	0.000192919	Hsf2bp/Rec8/Tgfb1/Mcm5/Brca1/Chtf18/Top2a/4930447C04Rik/Xrcc3/Trip13/Mcm6/Rad51/Rad54l/Cdc7/Rad51ap1/Gins2/Chek1/Cgas/Recql4/Fancd2/Brip1/Hrob/Parpbp/Fignl1/Zcwpw1/Kash5/Eme1/Exo1/Pif1/Mcm3/H1f10/Mms22l/Ankle1/Iho1/H2ax/Hmgb2/Lig1/Tonsl/Cenps/Aunip/Rad54b	41	0.0368705	84	7	GO:0006260	0.285	60.0301	86	DNA recombination	DNA replication	BP
GO:0006928	movement of cell or subcellular component	189/1112	1861/15511	2.32676e-07	1.69161e-05	1.56488e-05	Itga5/Adora3/Sema4f/Mmp14/Sema6b/Acp5/Col18a1/Col1a1/Tgfb1/Lamb1/Kif20a/Cnn2/Fgfr4/Kit/Ephb3/Tssk4/Ccl8/Mcoln2/Kif11/Clip3/Ager/Itga2/Celsr1/Cd34/Mmp9/Fbxo5/Unc5b/Vsir/Srgap1/Grb10/Madcam1/Igfbp3/Vash1/Ror2/Tert/Vcan/Depdc1b/Efs/Ripk3/Matn2/Myc/Sh3bp1/Cd200r1/Fstl1/Ptk7/Sox8/Kifc5b/Megf10/Kif20b/Fermt3/Sema4g/Tac2/Myo1a/Gli1/Rnf165/Dpysl4/Drd4/Muc2/Ccr1/Col3a1/Map4k4/Cfap45/Vangl2/Sele/Ush2a/Vim/…	189	0.169964	14	11	GO:0006928	0.973	60.089	13	movement of cell or subcellular component	movement of cell or subcellular component	BP
GO:0006974	cellular response to DNA damage stimulus	85/1112	738/15511	8.09623e-06	0.000457812	0.000423514	Zfp385a/Uhrf1/Foxm1/Hsf2bp/Rec8/Chaf1a/Bid/Mcm5/Pole/Brca1/Fbxo5/Cdk1/E2f7/Top2a/Pole2/4930447C04Rik/Xrcc3/Trip13/Esco2/Myc/Chaf1b/Cdca5/Cdk2/Pidd1/Bard1/Mcm6/Mcm10/Rad51/E2f1/Smc2/Rad54l/Cdc7/Rfc5/Rad51ap1/Ddias/Kif22/Pycard/Plk1/Casp3/Gins2/Chek1/Cgas/Traip/Fanca/Recql4/Fancd2/Brip1/Hrob/Parpbp/Brsk1/Fignl1/Ddx11/Dna2/Zcwpw1/Dtl/Wdhd1/Cdkn3/Kash5/Eme1/Fanci/Neil3/Exo1/Pclaf/Pif1/Mcm3/Ikbke/Clsp…	85	0.0764388	490	10	GO:0006974	0.987	69.0739	549	cellular response to DNA damage stimulus	cellular response to DNA damage stimulus	BP
GO:0007010	cytoskeleton organization	161/1112	1295/15511	1.05073e-12	3.37727e-10	3.12425e-10	Septin1/Tubb6/Tubb5/Aif1l/Tgfb1/Kif20a/Cnn2/Spc25/Insrr/Kit/Cdc20/Kif11/Clip3/Tppp3/Celsr1/Brca1/Birc5/Mybl2/Map1s/Gdpd2/Fbxo5/Csrp2/Pdlim4/Rflnb/Aurkb/Xrcc3/Cep72/Ska3/Diaph3/Bora/Efs/Sh3bp1/Tuba1b/Nckap5l/Racgap1/Sgo1/Ptk7/Fgd2/Rsph1/Arhgap28/Ndc80/Kifc5b/Incenp/Cdk2/Myo1a/Plk4/Vangl2/Nek2/Nuf2/Vim/Sapcd2/Mdk/Nusap1/Knstrn/Ect2/Spag17/Iqgap3/Dclk2/Kif24/Kif2c/Stil/Stmn1/Arhgef19/Crmp1/Cenpa/Eph…	161	0.144784	110	6	GO:0007010	0.982	421.671	126	cytoskeleton organization	cytoskeleton organization	BP
GO:0007017	microtubule-based process	103/1112	802/15511	3.44235e-09	3.39071e-07	3.13669e-07	Septin1/Tubb6/Tubb5/Kif20a/Spc25/Cdc20/Tssk4/Kif11/Clip3/Tppp3/Brca1/Birc5/Mybl2/Map1s/Fbxo5/Aurkb/Xrcc3/Cep72/Ska3/Bora/Tuba1b/Nckap5l/Racgap1/Sgo1/Rsph1/Ndc80/Kifc5b/Incenp/Kif20b/Cdk2/Tac2/Plk4/Cfap45/Nek2/Nuf2/Sapcd2/Nusap1/Knstrn/Spag17/Dclk2/Kif24/Kif2c/Stil/Stmn1/Crmp1/Cenpa/Mad2l1/Kif22/Plk1/Dcx/Ccsap/Chek1/Ccnb2/Kif23/BC034090/Dnah8/Aspm/Gas2l1/Kif4/Brsk1/Ska1/Kif15/Mgarp/Tacc3/Dlgap5/Ck…	103	0.0926259	35	5	GO:0000226	0.937	148.817	37	microtubule-based process	microtubule cytoskeleton organization	BP
GO:0007049	cell cycle	214/1112	1528/15511	3.39276e-23	2.58995e-20	2.39591e-20	Septin1/Zfp385a/Uhrf1/Tubb6/Foxm1/Tubb5/Ccne1/Hsf2bp/Dbf4/Rec8/Tgfb1/Chaf1a/Kif20a/Syce2/Bid/Spc25/Mcm5/Cdc20/Cdt1/Clic1/Pole/Rnf112/Kif11/Ttbk1/Ncapg/Brca1/Cdc6/Birc5/Mybl2/E2f2/Chtf18/Fbxo5/Cdk1/Myb/E2f7/Prr11/Pimreg/Aurkb/Top2a/4930447C04Rik/Vash1/Xrcc3/Trip13/Cep72/Tert/Ska3/Esco2/Bora/Myc/Dscc1/Chaf1b/Tuba1b/Racgap1/Cdca3/Pkmyt1/Sgo1/Rsph1/Ndc80/Kifc5b/Lmnb1/Incenp/Cdca5/Kif20b/Cep55/Hells/A…	214	0.192446	628	1	GO:0007049	0.977	2471.61	628	cell cycle	cell cycle	BP
GO:0007051	spindle organization	38/1112	178/15511	8.65978e-10	1.14968e-07	1.06355e-07	Septin1/Tubb5/Spc25/Cdc20/Kif11/Mybl2/Fbxo5/Aurkb/Cep72/Bora/Racgap1/Ndc80/Kifc5b/Incenp/Nek2/Nuf2/Knstrn/Stil/Stmn1/Plk1/Ccsap/Ccnb2/Kif23/Aspm/Kif4/Tacc3/Dlgap5/Kash5/Prc1/Ccnb1/Cenph/Cenpe/Ezr/Espl1/Mapk15/Psrc1/Aunip/Kifc1	38	0.0341727	17	5	GO:0000226	0.853	136.435	21	spindle organization	microtubule cytoskeleton organization	BP
GO:0007052	mitotic spindle organization	25/1112	115/15511	4.5436e-07	3.08309e-05	2.85211e-05	Spc25/Cdc20/Kif11/Mybl2/Aurkb/Bora/Racgap1/Ndc80/Kifc5b/Nek2/Nuf2/Stil/Stmn1/Plk1/Ccsap/Kif23/Kif4/Tacc3/Dlgap5/Prc1/Ccnb1/Cenph/Cenpe/Psrc1/Kifc1	25	0.022482	44	1	GO:0007049	0.684	77.0054	55	mitotic spindle organization	cell cycle	BP
GO:0007056	spindle assembly involved in female meiosis	5/1112	6/15511	1.05976e-05	0.000572739	0.00052983	Septin1/Fbxo5/Ndc80/Ccnb2/Cenpe	5	0.0044964	1	5	GO:0000226	0.65	0	1	spindle assembly involved in female meiosis	microtubule cytoskeleton organization	BP
GO:0007057	spindle assembly involved in female meiosis I	4/1112	5/15511	0.000123905	0.00488187	0.00451612	Fbxo5/Ndc80/Ccnb2/Cenpe	4	0.00359712	5	5	GO:0000226	0.644	8.59864	7	spindle assembly involved in female meiosis I	microtubule cytoskeleton organization	BP
GO:0007059	chromosome segregation	84/1112	309/15511	1.21962e-27	7.4482e-24	6.89019e-24	Septin1/Ccne1/Rec8/Syce2/Spc25/Cdc20/Cdt1/Ncapg/Brca1/Nek8/Cdc6/Birc5/Chtf18/Fbxo5/Aurkb/Top2a/4930447C04Rik/Xrcc3/Trip13/Ska3/Esco2/Dscc1/Racgap1/Sgo1/Ndc80/Kifc5b/Incenp/Cdca5/Sgo2a/Cenpf/Nek2/Nuf2/Nusap1/Knl1/Knstrn/Bub1/Ect2/Smc2/Kif2c/Cdca8/Kntc1/Cit/Mad2l1/Kif22/Plk1/Mki67/Cenpn/Kif23/Zwilch/Recql4/Fancd2/Brip1/Ncaph/Ddx11/Ska1/Cenpt/Stag3/Zcwpw1/Tacc3/Dlgap5/Kash5/Ttk/Prc1/Eme1/Bub1b/Ccnb1…	84	0.0755396	96	2	GO:0007059	0.996	2441.48	111	chromosome segregation	chromosome segregation	BP
GO:0007062	sister chromatid cohesion	14/1112	52/15511	1.17017e-05	0.000616053	0.0005699	Rec8/Cdc20/Esco2/Dscc1/Sgo1/Cdca5/Sgo2a/Bub1/Kif22/Recql4/Ddx11/Stag3/Bub1b/Haspin	14	0.0125899	18	2	GO:0007059	0.846	29.7898	21	sister chromatid cohesion	chromosome segregation	BP
GO:0007076	mitotic chromosome condensation	5/1112	13/15511	0.0014844	0.0394142	0.0364613	Ncapg/Cdca5/Nusap1/Smc2/Ncaph	5	0.0044964	13	6	GO:0007010	0.438	5.05857	22	mitotic chromosome condensation	cytoskeleton organization	BP
GO:0007080	mitotic metaphase plate congression	14/1112	47/15511	3.16979e-06	0.000193579	0.000179076	Cdt1/Aurkb/Ndc80/Kifc5b/Cdca5/Nuf2/Kif2c/Cdca8/Kif22/Ccnb1/Kif14/Cenpe/Psrc1/Spdl1	14	0.0125899	39	9	GO:0016477	0.306	50.5111	45	mitotic metaphase plate congression	cell migration	BP
GO:0007088	regulation of mitotic nuclear division	29/1112	101/15511	5.17197e-11	1.16982e-08	1.08218e-08	Cdt1/Birc5/Fbxo5/Aurkb/Xrcc3/Trip13/Bora/Ndc80/Kif20b/Nusap1/Bub1/Edn3/Kntc1/Mad2l1/Fgfr2/Plk1/Mki67/Smpd3/Chek1/Zwilch/Ttk/Cul7/Bub1b/Ccdc8/Ccnb1/Cenpe/Igf2/Cdca2/Spdl1	29	0.0260791	20	6	GO:0007010	0.512	188.476	25	regulation of mitotic nuclear division	cytoskeleton organization	BP
GO:0007091	metaphase/anaphase transition of mitotic cell cycle	20/1112	58/15511	1.45258e-09	1.67376e-07	1.54837e-07	Cdt1/Cdc6/Birc5/Fbxo5/Aurkb/Xrcc3/Trip13/Ndc80/Bub1/Kntc1/Cit/Mad2l1/Plk1/Zwilch/Tacc3/Ttk/Bub1b/Ccnb1/Cenpe/Spdl1	20	0.0179856	9	2	GO:0007059	0.839	100.893	11	metaphase/anaphase transition of mitotic cell cycle	chromosome segregation	BP
GO:0007093	mitotic cell cycle checkpoint signaling	31/1112	129/15511	1.50754e-09	1.70492e-07	1.57719e-07	Cdt1/Brca1/Cdc6/Birc5/Cdk1/Aurkb/Xrcc3/Trip13/Ndc80/Pidd1/Bub1/Orc1/Stil/Kntc1/Mad2l1/Plk1/Chek1/Zwilch/Fancd2/Brsk1/Dtl/Ttk/Eme1/Bub1b/Ccnb1/Clspn/Cenpe/Ticrr/Spdl1/Ccnd1/Sox4	31	0.0278777	13	1	GO:0007049	0.698	117.5	13	mitotic cell cycle checkpoint signaling	cell cycle	BP
GO:0007094	mitotic spindle assembly checkpoint signaling	16/1112	37/15511	1.33808e-09	1.63433e-07	1.51189e-07	Cdt1/Birc5/Aurkb/Xrcc3/Trip13/Ndc80/Bub1/Kntc1/Mad2l1/Plk1/Zwilch/Ttk/Bub1b/Ccnb1/Cenpe/Spdl1	16	0.0143885	27	1	GO:0007049	0.623	151.802	37	mitotic spindle assembly checkpoint signaling	cell cycle	BP
GO:0007127	meiosis I	32/1112	107/15511	1.53566e-12	4.46585e-10	4.13127e-10	Ccne1/Hsf2bp/Rec8/Syce2/Chtf18/Fbxo5/Top2a/4930447C04Rik/Trip13/Sgo1/Ndc80/Mybl1/Sgo2a/Rad51/Cdc25b/Rad54l/Rad51ap1/Plk1/Ccnb2/Fancd2/Brip1/Stag3/Zcwpw1/Kash5/Eme1/Cenpe/Iho1/Meioc/Espl1/Cks2/Cenps/Rad54b	32	0.028777	8	4	GO:0051321	0.918	181.794	8	meiosis I	meiotic cell cycle	BP
GO:0007129	homologous chromosome pairing at meiosis	12/1112	40/15511	1.4767e-05	0.000739198	0.000683818	Ccne1/Rec8/Syce2/4930447C04Rik/Trip13/Fancd2/Brip1/Stag3/Zcwpw1/Kash5/Iho1/Meioc	12	0.0107914	37	4	GO:0051321	0.841	35.4038	45	homologous chromosome pairing at meiosis	meiotic cell cycle	BP
GO:0007131	reciprocal meiotic recombination	13/1112	44/15511	7.86407e-06	0.00044884	0.000415213	Hsf2bp/Chtf18/Top2a/4930447C04Rik/Trip13/Rad51/Rad54l/Rad51ap1/Fancd2/Brip1/Eme1/Cenps/Rad54b	13	0.0116906	28	7	GO:0006260	0.244	37.349	39	reciprocal meiotic recombination	DNA replication	BP
GO:0007135	meiosis II	7/1112	13/15511	1.11633e-05	0.000592818	0.000548405	Rec8/Sgo1/Sgo2a/Mastl/Bub1/Stag3/Bub1b	7	0.00629496	1	4	GO:0051321	0.757	0	0	meiosis II	meiotic cell cycle	BP
GO:0007140	male meiotic nuclear division	10/1112	46/15511	0.00130339	0.0352205	0.0325818	Hsf2bp/Rec8/Chtf18/Trip13/Mybl1/Sgo2a/Fanca/Fignl1/Stag3/Meioc	10	0.00899281	31	4	GO:0051321	0.827	7.25191	35	male meiotic nuclear division	meiotic cell cycle	BP
GO:0007143	female meiotic nuclear division	16/1112	37/15511	1.33808e-09	1.63433e-07	1.51189e-07	Septin1/Hsf2bp/Fbxo5/Top2a/Trip13/Ndc80/Sgo2a/Mastl/Cdc25b/Plk1/Ccnb2/Ncaph/Stag3/Ttk/Cenpe/Meioc	16	0.0143885	12	8	GO:0007143	1	114.452	13	female meiotic nuclear division	female meiotic nuclear division	BP
GO:0007144	female meiosis I	8/1112	13/15511	6.32936e-07	4.24763e-05	3.9294e-05	Hsf2bp/Fbxo5/Trip13/Ndc80/Cdc25b/Ccnb2/Cenpe/Meioc	8	0.00719424	8	8	GO:0007143	0.93	39.7446	9	female meiosis I	female meiotic nuclear division	BP
GO:0007155	cell adhesion	119/1112	1233/15511	0.000431361	0.0133046	0.0123079	Itga5/Mmp14/Icam2/Col6a1/Acp5/Col18a1/Col1a1/Tgfb1/Lamb1/Col26a1/Prlr/Kit/Ephb3/Fblim1/Slc4a1/Scarf2/Dll1/Ager/Itga2/Celsr1/Cd34/Myb/Vsir/Col6a2/Madcam1/Vcan/Nid2/Efs/Col14a1/Cd200r1/Cd4/Ptk7/Megf10/Efemp2/Fermt3/Cdhr5/Col3a1/Map4k4/Sele/Ush2a/Col5a1/Mdk/Tyro3/Cd93/Postn/Thbs3/Col15a1/Ephb2/Emilin1/Epha5/Ptn/Add2/Plxnd1/Lag3/Acan/Pycard/Il2rg/Adam5/Casp3/Cdh11/Thy1/Nectin1/Mcam/Cdhr4/Folr2/Troap/…	119	0.107014	580	15	GO:0007155	0.982	22.3938	616	cell adhesion	cell adhesion	BP
GO:0007267	cell-cell signaling	131/1112	1355/15511	0.000203172	0.00725596	0.00671236	Adora3/Col1a1/Ccne1/Tgfb1/Grin2d/Cacnb3/Homer3/Calb2/Fgfr4/Kit/Cdc20/Ccl8/Dll1/Ager/Celsr1/Cd34/Birc5/Mmp9/Cd68/Grb10/Pdlim4/Igfbp3/Cacng4/Sfrp4/Ror2/Tert/Depdc1b/Jph4/Myc/Nptxr/Vdr/Ly6h/Asic1/Ptk7/Gli1/Drd4/Ccr1/Cplx2/Chrng/Pask/Vangl2/Dnm1/Mdk/Adra1d/Edn3/Sfrp2/Lrp8/Ephb2/Nsg1/Epha5/Ptn/Gipr/Tgfb1i1/Fgfr2/Adgra2/Sall1/Cdh11/Smpd3/Thy1/Tle3/Cgas/Mdfi/Ppp1r9a/Inha/Sox10/Gabrb3/Ucp2/Egr3/Aspm/Dbn1…	131	0.117806	79	17	GO:0007267	0.976	19.9973	100	cell-cell signaling	cell-cell signaling	BP
GO:0007276	gamete generation	63/1112	555/15511	0.000182217	0.00666346	0.00616425	Septin1/Hsf2bp/Rec8/Tgfb1/Pafah1b3/Kit/Tssk4/Ptgds/Chtf18/Fbxo5/Gamt/Top2a/4930447C04Rik/Trip13/Racgap1/Rsph1/Ndc80/Sox8/Hps1/Gli1/Mybl1/Sgo2a/Nppc/Mastl/Mdk/Tyro3/Cdc25b/Cit/Ptn/Ddias/Plk1/Ddx25/Ccnb2/Tle3/Fanca/Cip2a/Aspm/Fancd2/Brip1/Hrob/Ncaph/Pcyt1b/Fignl1/Stag3/Zcwpw1/Cldn11/Kash5/Ttk/Ccnb1/Cenpe/Cxcr4/Iho1/H2ax/Lin28a/Meioc/Krt9/Tmem119/Hmgb2/Nanos3/Nectin2/Tcp11/Cfap44/Xlr4a	63	0.0566547	26	4	GO:0051321	0.726	15.4313	28	gamete generation	meiotic cell cycle	BP
GO:0007292	female gamete generation	27/1112	137/15511	1.25514e-06	8.15441e-05	7.5435e-05	Septin1/Hsf2bp/Rec8/Fbxo5/Top2a/4930447C04Rik/Trip13/Ndc80/Sgo2a/Nppc/Mastl/Mdk/Cdc25b/Ptn/Plk1/Ccnb2/Aspm/Hrob/Ncaph/Stag3/Kash5/Ttk/Ccnb1/Cenpe/Iho1/Meioc/Nanos3	27	0.0242806	11	8	GO:0007143	0.899	40.0849	10	female gamete generation	female meiotic nuclear division	BP
GO:0007346	regulation of mitotic cell cycle	70/1112	421/15511	2.43041e-11	6.18437e-09	5.72105e-09	Dbf4/Tgfb1/Bid/Cdt1/Brca1/Cdc6/Birc5/Fbxo5/Cdk1/E2f7/Aurkb/Xrcc3/Trip13/Tert/Bora/Myc/Ndc80/Lmnb1/Cdca5/Kif20b/Afap1l2/Cdk2/Pidd1/Cenpf/Nusap1/Cdc25b/Bub1/E2f1/Edn3/Cks1b/Orc1/Stil/Cdc7/Kntc1/Mad2l1/Fgfr2/Plk1/Mki67/Smpd3/Chek1/Zwilch/Fancd2/Ccnd3/Ccl12/Ccl2/Brsk1/Dtl/Dlgap5/Cdkn1c/Ttk/Cul7/Eme1/Myo16/Bub1b/Ccdc8/Ccnb1/Kif14/Clspn/Gjc2/Cdc25c/Cenpe/Ticrr/Igf2/Cdca2/Haspin/Meioc/Cks2/Spdl1/Ccnd1/S…	70	0.0629496	47	1	GO:0007049	0.786	259.434	54	regulation of mitotic cell cycle	cell cycle	BP
GO:0008283	cell population proliferation	163/1112	1763/15511	0.000301439	0.0101707	0.00940869	H19/Tbx2/Adora3/Mmp14/Uhrf1/Col18a1/Foxm1/Ccne1/Tgfb1/Bid/Cnn2/Prlr/Fgfr4/Kit/Epor/Cdc20/Cyba/Slc4a1/Dll1/Ptgds/Ager/Itga2/Ncf1/Cd34/Igfbp4/Cdc6/Birc5/Mmp9/Fbxo5/Fabp7/Cdk1/Vsir/E2f7/Igfbp3/Rrm2/Cdca7l/Vash1/Sfrp4/Ror2/Tert/Ripk3/Shcbp1/Myc/Vdr/Racgap1/P3h3/Cd4/Crip3/Sox8/Megf10/Kif20b/Efemp2/Hells/Maged1/Cdk2/Gli1/Drd4/Muc2/Col3a1/Nppc/Nr5a2/Myog/Traf5/Mcm10/Vim/Sapcd2/Mapk8ip1/Mdk/E2f1/Edn3/Ccn…	163	0.146583	168	16	GO:0008283	0.977	20.3455	179	cell population proliferation	cell population proliferation	BP
GO:0008284	positive regulation of cell population proliferation	85/1112	841/15511	0.000742958	0.0225734	0.0208822	Tbx2/Col18a1/Foxm1/Ccne1/Tgfb1/Prlr/Fgfr4/Kit/Epor/Cdc20/Cyba/Slc4a1/Dll1/Ager/Itga2/Cdc6/Mmp9/Fbxo5/Cdk1/Rrm2/Cdca7l/Tert/Myc/Cd4/Sox8/Megf10/Kif20b/Cdk2/Gli1/Traf5/Vim/Sapcd2/Mdk/E2f1/Edn3/Ccna2/Sfrp2/Iqgap3/Orc1/Ephb2/Cdc7/Ptn/Pycard/Fgfr2/Smpd3/Cck/Sox10/Cip2a/Crlf2/Egr3/Recql4/Aspm/Ccnd3/Hpse/Ccl2/Apln/Mycn/Prc1/Igfbp2/Hlx/Cldn5/Ccnb1/Kif14/Esm1/Gjc2/Aplnr/Marcksl1/Gli2/Igf2/Htr1b/Carmil2/Li…	85	0.0764388	546	16	GO:0008283	0.881	17.0842	703	positive regulation of cell population proliferation	cell population proliferation	BP
GO:0008315	G2/MI transition of meiotic cell cycle	4/1112	5/15511	0.000123905	0.00488187	0.00451612	Ndc80/Cdc25b/Ccnb2/Cdc25c	4	0.00359712	2	4	GO:0051321	0.695	3.70323	3	G2/MI transition of meiotic cell cycle	meiotic cell cycle	BP
GO:0008608	attachment of spindle microtubules to kinetochore	13/1112	33/15511	1.82455e-07	1.39753e-05	1.29283e-05	Cdt1/Aurkb/Racgap1/Sgo1/Ndc80/Nek2/Nuf2/Knl1/Knstrn/Ect2/Kif2c/Ccnb1/Cenpe	13	0.0116906	11	2	GO:0007059	0.803	56.5124	16	attachment of spindle microtubules to kinetochore	chromosome segregation	BP
GO:0009790	embryo development	105/1112	1112/15511	0.00194541	0.0482952	0.044677	Tbx2/Itga5/Mmp14/Meox1/Col1a1/Dlx3/Fkbp10/Tgfb1/Crabp2/Asf1b/Kit/Epor/Rnf112/Dll1/Celsr1/Brca1/Birc5/Pcgf2/Myb/E2f7/Rrm2/Top2a/Vash1/Meg3/Ror2/Myc/Col2a1/Racgap1/Ptk7/Sox8/Fbn2/Kif20b/Gli1/Plk4/Col5a2/Col3a1/Vangl2/Nek2/Col5a1/Hc/Zdbf2/Sfrp2/Cks1b/Mmp16/Ephb2/Stil/Mfap5/Disp1/Tgfb1i1/Tead2/Fgfr2/Casp3/Cenpu/Sall1/Pbx4/Cmtm3/Chek1/Ccnb2/Mdfi/Sox10/Dbn1/Fras1/Zfp57/Dchs1/Apln/Frem2/Mycn/Cdkn1c/Left…	105	0.0944245	69	14	GO:0009887	0.41	7.33394	72	embryo development	animal organ morphogenesis	BP
GO:0009887	animal organ morphogenesis	100/1112	957/15511	7.43997e-05	0.00313351	0.00289875	Tbx2/Mmp14/Acp5/Col1a1/Dlx3/Tgfb1/Lamb1/Fgfr4/Epor/Fhl2/Dll1/Itga2/Celsr1/Cd34/Nek8/Pcgf2/Gamt/Rflnb/Sfrp4/Ror2/Myc/Vdr/Col2a1/Ptk7/Sox8/Col11a2/Fbn2/Efemp2/Maged1/Hps1/Gli1/Col5a2/Col3a1/Nppc/Nr5a2/Tnni1/Vangl2/Ush2a/Col5a1/Sapcd2/Mdk/Sfrp2/Thbs3/Mmp16/Ephb2/Stil/Eln/Ptn/Mfap5/Plxnd1/Acan/Tead2/Fgfr2/Mki67/Sall1/Pbx4/Smpd3/Thy1/Nectin1/Mdfi/Recql4/Fancd2/Ssu2/Fras1/Tnni3/Dchs1/Mycn/Tulp1/Rflna/L…	100	0.0899281	158	14	GO:0009887	0.983	31.7418	168	animal organ morphogenesis	animal organ morphogenesis	BP
GO:0009888	tissue development	157/1112	1683/15511	0.000260299	0.0089306	0.00826153	Tbx2/Itga5/Sema4f/Mmp14/Sema6b/Col18a1/Meox1/Col1a1/Dlx3/Tgfb1/Lamb1/Prlr/Fgfr4/Epor/Fhl2/Dll1/Tppp3/Ager/Celsr1/Mmp9/Ptgis/Rcn3/Fbxo5/Plagl1/Cdk1/E2f7/Csrp2/Madcam1/Rflnb/Meg3/Sfrp4/Ror2/Vcan/Bmp1/Myc/Col14a1/Sh3bp1/Vdr/Col2a1/Fstl1/Ptk7/Sox8/Col11a2/Megf10/Fbn2/Kif20b/Efemp2/Maged1/Sema4g/Gli1/Muc2/Plk4/Ccr1/Msc/Col5a2/Col3a1/Nppc/Nr5a2/Tnni1/Myog/Opn3/Tagln2/Vangl2/Cenpf/Ush2a/Vim/Col5a1/Sapcd…	157	0.141187	41	14	GO:0009887	0.407	15.5929	43	tissue development	animal organ morphogenesis	BP
GO:0010389	regulation of G2/M transition of mitotic cell cycle	20/1112	93/15511	7.48574e-06	0.000435385	0.000402767	Brca1/Cdc6/Fbxo5/Cdk1/Lmnb1/Cdk2/Cenpf/Cdc25b/Orc1/Cdc7/Plk1/Chek1/Brsk1/Dtl/Ccnb1/Kif14/Clspn/Cdc25c/Ticrr/Ccnd1	20	0.0179856	11	1	GO:0007049	0.666	27.0894	12	regulation of G2/M transition of mitotic cell cycle	cell cycle	BP
GO:0010564	regulation of cell cycle process	91/1112	588/15511	1.53315e-12	4.46585e-10	4.13127e-10	Dbf4/Tgfb1/Kif20a/Bid/Cdc20/Cdt1/Kif11/Brca1/Cdc6/Birc5/Fbxo5/Cdk1/E2f7/Aurkb/Xrcc3/Trip13/Tert/Bora/Racgap1/Ndc80/Lmnb1/Incenp/Cdca5/Kif20b/Cdk2/Gli1/Pidd1/Plk4/Sgo2a/Cenpf/Nek2/Nusap1/Cdc25b/Knstrn/Bub1/E2f1/Edn3/Ect2/Orc1/Stil/Cdc7/Kntc1/Cit/Mad2l1/Rad51ap1/Fgfr2/Plk1/Mki67/Smpd3/Ccsap/Chek1/Kif23/Zwilch/Recql4/Fancd2/Ccnd3/Ccl12/Ccl2/Brsk1/Klhl13/Dna2/Tacc3/Dtl/Cdkn1c/Ttk/Cul7/Prc1/Eme1/Myo16…	91	0.0818345	12	1	GO:0007049	0.829	217.241	15	regulation of cell cycle process	cell cycle	BP
GO:0010639	negative regulation of organelle organization	40/1112	344/15511	0.00167346	0.0433042	0.0400599	Cdt1/Clip3/Birc5/Fbxo5/Aurkb/Top2a/Xrcc3/Trip13/Arhgap28/Ndc80/Bub1/Stmn1/Kntc1/Mad2l1/Add2/Fgfr2/Plk1/Chek1/Zwilch/Ppp1r9a/Recql4/Gas2l1/Dbn1/Ckap2/Ttk/Bub1b/Pif1/Ccnb1/Prrt2/Cenpe/Carmil2/Cfl1/Gmfg/Tubb4a/Ctnna2/Myadm/Spdl1/Ccnf/Tmsb10/Kifc1	40	0.0359712	1	6	GO:0007010	0.577	0	0	negative regulation of organelle organization	cytoskeleton organization	BP
GO:0010948	negative regulation of cell cycle process	46/1112	267/15511	2.19578e-08	1.94342e-06	1.79782e-06	Cdt1/Brca1/Cdc6/Birc5/Fbxo5/Cdk1/E2f7/Aurkb/Xrcc3/Trip13/Ndc80/Pidd1/Nek2/Bub1/E2f1/Orc1/Stil/Kntc1/Mad2l1/Fgfr2/Plk1/Chek1/Zwilch/Recql4/Fancd2/Ccl12/Ccl2/Brsk1/Dna2/Dtl/Ttk/Eme1/Myo16/Bub1b/Ccnb1/Clspn/Gjc2/Cenpe/E2f8/Ticrr/Haspin/Spdl1/Ccnd1/Ccnf/Sox4/Kifc1	46	0.0413669	1	1	GO:0007049	0.753	0	1	negative regulation of cell cycle process	cell cycle	BP
GO:0010965	regulation of mitotic sister chromatid separation	20/1112	59/15511	2.05066e-09	2.23632e-07	2.06878e-07	Cdt1/Cdc6/Birc5/Fbxo5/Aurkb/Xrcc3/Trip13/Ndc80/Bub1/Kntc1/Cit/Mad2l1/Plk1/Zwilch/Tacc3/Ttk/Bub1b/Ccnb1/Cenpe/Spdl1	20	0.0179856	1	2	GO:0007059	0.84	0	1	regulation of mitotic sister chromatid separation	chromosome segregation	BP
GO:0010971	positive regulation of G2/M transition of mitotic cell cycle	9/1112	27/15511	6.96131e-05	0.00295227	0.00273109	Fbxo5/Cdk1/Lmnb1/Cdc25b/Cdc7/Dtl/Ccnb1/Cdc25c/Ccnd1	9	0.00809353	27	1	GO:0007049	0.587	21.0937	27	positive regulation of G2/M transition of mitotic cell cycle	cell cycle	BP
GO:0014013	regulation of gliogenesis	18/1112	107/15511	0.00056709	0.0174031	0.0160993	Tgfb1/Rnf112/Tert/Myc/Sox8/Vim/Mdk/E2f1/Ptn/Sox10/Tmem98/Mag/Mycn/Gjc2/Cxcr4/Tenm4/Lin28a/Sox11	18	0.0161871	3	14	GO:0009887	0.338	3.40064	3	regulation of gliogenesis	animal organ morphogenesis	BP
GO:0014015	positive regulation of gliogenesis	13/1112	68/15511	0.000952032	0.027296	0.0252511	Tgfb1/Rnf112/Myc/Sox8/Vim/Mdk/E2f1/Ptn/Sox10/Mag/Gjc2/Cxcr4/Tenm4	13	0.0116906	4	14	GO:0009887	0.323	3.39058	4	positive regulation of gliogenesis	animal organ morphogenesis	BP
GO:0016321	female meiosis chromosome segregation	4/1112	7/15511	0.000771363	0.0230917	0.0213617	Top2a/Plk1/Ncaph/Ttk	4	0.00359712	5	8	GO:0007143	0.905	4.31052	6	female meiosis chromosome segregation	female meiotic nuclear division	BP
GO:0016477	cell migration	142/1112	1363/15511	2.40196e-06	0.000151225	0.000139895	Itga5/Adora3/Sema4f/Mmp14/Sema6b/Acp5/Col18a1/Col1a1/Tgfb1/Lamb1/Cnn2/Fgfr4/Kit/Ephb3/Ccl8/Mcoln2/Ager/Itga2/Celsr1/Cd34/Mmp9/Fbxo5/Vsir/Srgap1/Grb10/Madcam1/Igfbp3/Vash1/Ror2/Tert/Vcan/Depdc1b/Efs/Ripk3/Matn2/Myc/Sh3bp1/Cd200r1/Fstl1/Ptk7/Sox8/Megf10/Kif20b/Fermt3/Sema4g/Gli1/Drd4/Muc2/Ccr1/Col3a1/Map4k4/Vangl2/Sele/Ush2a/Vim/Col5a1/Hc/Lhx6/Mdk/Tyro3/Knstrn/Angpt4/Edn3/Postn/S100a11/Sfrp2/Sema4a…	142	0.127698	277	9	GO:0016477	0.982	82.0841	314	cell migration	cell migration	BP
GO:0019953	sexual reproduction	71/1112	680/15511	0.000839576	0.0243	0.0224794	Septin1/Hsf2bp/Rec8/Tgfb1/Pafah1b3/Kit/Tssk4/Ptgds/Chtf18/Fbxo5/Gamt/Top2a/4930447C04Rik/Trip13/Racgap1/Rsph1/Ndc80/Sox8/Zp1/Hps1/Gli1/Drd4/Mybl1/Sgo2a/Nppc/Mastl/Mdk/Tyro3/Cdc25b/Cit/Ptn/Ddias/Plk1/Zp2/Adam5/Ddx25/Ccnb2/Tle3/Folr2/Fanca/Cip2a/Aspm/Fancd2/Brip1/Hrob/Ncaph/Pcyt1b/Fignl1/Stag3/Zcwpw1/Cldn11/Kash5/Ttk/Ccnb1/Cnr1/Lhfpl2/Cenpe/Cxcr4/Iho1/H2ax/Lin28a/Meioc/Krt9/Tmem119/Hmgb2/Nanos3/Nec…	71	0.0638489	11	8	GO:0007143	0.721	6.24956	12	sexual reproduction	female meiotic nuclear division	BP
GO:0021782	glial cell development	17/1112	109/15511	0.00188548	0.0471911	0.0436557	Tgfb1/Dll1/Ager/Ror2/Vim/Mdk/Mt3/Sox10/Mag/C1qa/Ulk4/Kcnj10/Tenm4/C5ar1/Sox11/Sox4/Pou3f1	17	0.0152878	6	14	GO:0009887	0.339	3.15107	6	glial cell development	animal organ morphogenesis	BP
GO:0022402	cell cycle process	168/1112	1044/15511	1.56624e-24	1.91301e-21	1.76969e-21	Septin1/Foxm1/Tubb5/Ccne1/Hsf2bp/Dbf4/Rec8/Tgfb1/Kif20a/Syce2/Bid/Spc25/Cdc20/Cdt1/Pole/Rnf112/Kif11/Ncapg/Brca1/Cdc6/Birc5/Mybl2/Chtf18/Fbxo5/Cdk1/Myb/E2f7/Aurkb/Top2a/4930447C04Rik/Xrcc3/Trip13/Cep72/Tert/Esco2/Bora/Myc/Dscc1/Racgap1/Sgo1/Ndc80/Kifc5b/Lmnb1/Incenp/Cdca5/Kif20b/Cep55/Cdk2/Gli1/Pidd1/Plk4/Mybl1/Sgo2a/Mcm6/Cenpf/Nek2/Nuf2/Mastl/Sapcd2/Nusap1/Rad51/Knl1/Cdc25b/Knstrn/Bub1/E2f1/Edn3…	168	0.151079	1	1	GO:0007049	0.918	0	0	cell cycle process	cell cycle	BP
GO:0022412	cellular process involved in reproduction in multicellular organism	47/1112	342/15511	1.22017e-05	0.000636885	0.00058917	Septin1/Hsf2bp/Rec8/Tgfb1/Kit/Tssk4/Ptgds/Chtf18/Fbxo5/Top2a/4930447C04Rik/Trip13/Rsph1/Ndc80/Mybl1/Sgo2a/Nppc/Mastl/Mdk/Cdc25b/Ptn/Ddias/Plk1/Ddx25/Ccnb2/Folr2/Fanca/Aspm/Brip1/Ncaph/Fignl1/Stag3/Kash5/Ttk/Ccnb1/Cenpe/Cxcr4/Iho1/Lin28a/Meioc/Tmem119/Hmgb2/Nanos3/Nectin2/Tcp11/Cfap44/Xlr4a	47	0.0422662	1	4	GO:0051321	0.692	0	0	cellular process involved in reproduction in multicellular organism	meiotic cell cycle	BP
GO:0022414	reproductive process	141/1112	1160/15511	1.67776e-10	3.53312e-08	3.26843e-08	Septin1/Dlx3/Ccne1/Hsf2bp/Rec8/Tgfb1/Lamb1/Syce2/Prlr/Pafah1b3/Insrr/Kit/Epor/Cdc20/Tssk4/Tppp3/Ptgds/Mmp9/Ptgis/Chtf18/Fbxo5/Gamt/E2f7/Top2a/4930447C04Rik/Akr1c18/Vash1/Ror2/Trip13/Srd5a1/Vdr/Racgap1/Pkmyt1/Sgo1/Rsph1/Ndc80/Sox8/Incenp/Zp1/Hps1/Maged2/Cdk2/Tac2/Gli1/Drd4/Cbx2/Plk4/Mybl1/Sgo2a/Nppc/Cfap45/Nek2/Nuf2/Mastl/Mdk/Tyro3/Rad51/Cdc25b/Bub1/Col9a3/Sfrp2/Smc2/Rad54l/Cit/Ptn/Rad51ap1/Ddias/…	141	0.126799	11	4	GO:0051321	0.808	133.155	12	reproductive process	meiotic cell cycle	BP
GO:0022610	biological adhesion	120/1112	1244/15511	0.000415989	0.0129614	0.0119904	Itga5/Mmp14/Icam2/Col6a1/Acp5/Col18a1/Col1a1/Tgfb1/Lamb1/Col26a1/Prlr/Kit/Ephb3/Fblim1/Slc4a1/Scarf2/Dll1/Ager/Itga2/Celsr1/Cd34/Myb/Vsir/Col6a2/Madcam1/Vcan/Nid2/Efs/Col14a1/Cd200r1/Cd4/Ptk7/Megf10/Efemp2/Fermt3/Cdhr5/Col3a1/Map4k4/Sele/Ush2a/Col5a1/Mdk/Tyro3/Cd93/Postn/Thbs3/Col15a1/Ephb2/Emilin1/Epha5/Ptn/Add2/Plxnd1/Lag3/Acan/Pycard/Il2rg/Adam5/Casp3/Cdh11/Thy1/Nectin1/Mcam/Cdhr4/Folr2/Troap/…	120	0.107914	1	15	GO:0007155	0.981	0	0	biological adhesion	cell adhesion	BP
GO:0030029	actin filament-based process	80/1112	762/15511	0.000338889	0.0111268	0.0102932	Aif1l/Tgfb1/Cnn2/Insrr/Kit/Celsr1/Gdpd2/Csrp2/Pdlim4/Rflnb/Diaph3/Efs/Sh3bp1/Racgap1/Ptk7/Arhgap28/Myo1a/Vangl2/Sele/Mdk/Ect2/Iqgap3/Stmn1/Arhgef19/Epha5/Cit/Fscn1/Arpc1b/Limk1/Eln/Add2/Pycard/Pak3/Tpm4/Cotl1/Ppp1r9a/Gas2l1/Dbn1/Adgrb1/Acta2/Prr5/Micall2/Anln/Cavin3/Plekhg2/Rflna/Kash5/Kcnh2/Nos1ap/Sh3pxd2b/Elmo1/Fhdc1/Adora1/Samd14/Marcksl1/Cdk5r1/Krt8/Espnl/Carmil2/Ezr/Nrk/Brsk2/Myh8/Cfl1/Magel…	80	0.0719424	4	19	GO:0030036	0.975	5.29102	4	actin filament-based process	actin cytoskeleton organization	BP
GO:0030036	actin cytoskeleton organization	71/1112	679/15511	0.000806512	0.0238462	0.0220597	Aif1l/Tgfb1/Cnn2/Insrr/Kit/Celsr1/Gdpd2/Csrp2/Pdlim4/Rflnb/Diaph3/Efs/Sh3bp1/Racgap1/Ptk7/Arhgap28/Myo1a/Vangl2/Mdk/Ect2/Iqgap3/Stmn1/Arhgef19/Epha5/Cit/Fscn1/Arpc1b/Limk1/Eln/Add2/Pycard/Pak3/Tpm4/Cotl1/Ppp1r9a/Gas2l1/Dbn1/Adgrb1/Prr5/Micall2/Anln/Cavin3/Plekhg2/Rflna/Kash5/Nos1ap/Sh3pxd2b/Elmo1/Fhdc1/Samd14/Marcksl1/Cdk5r1/Krt8/Espnl/Carmil2/Ezr/Nrk/Brsk2/Cfl1/Magel2/Gmfg/Ctnna2/Cdc42ep5/Tnnt1/…	71	0.0638489	190	19	GO:0030036	0.991	13.8142	222	actin cytoskeleton organization	actin cytoskeleton organization	BP
GO:0030071	regulation of mitotic metaphase/anaphase transition	18/1112	55/15511	2.46497e-08	2.15051e-06	1.9894e-06	Cdt1/Cdc6/Birc5/Fbxo5/Aurkb/Xrcc3/Trip13/Ndc80/Bub1/Kntc1/Mad2l1/Plk1/Zwilch/Ttk/Bub1b/Ccnb1/Cenpe/Spdl1	18	0.0161871	10	2	GO:0007059	0.831	73.9592	10	regulation of mitotic metaphase/anaphase transition	chromosome segregation	BP
GO:0030198	extracellular matrix organization	52/1112	280/15511	1.67402e-10	3.53312e-08	3.26843e-08	Mmp14/Col18a1/Col1a1/Fkbp10/Tgfb1/Lamb1/Fgfr4/Adamts4/P3h4/Adamts13/Mmp9/Pxdn/Col14a1/Adamts20/Col2a1/Mmp25/Tpsab1/Adamts10/Col11a2/Efemp2/Col5a2/Col3a1/Col5a1/Col9a3/Postn/Sfrp2/Mmp16/Col15a1/Mmp23/Emilin1/Fscn1/Eln/Acan/Col4a1/Col4a2/Smpd3/Loxl1/Adamts7/Tpsb2/Olfml2b/Col10a1/Col16a1/Sh3pxd2b/Mfap4/Col27a1/Olfml2a/Carmil2/Bcl3/Adamts19/Adamts17/Adamts14/Serpinh1	52	0.0467626	178	6	GO:0007010	0.425	287.744	208	extracellular matrix organization	cytoskeleton organization	BP
GO:0030199	collagen fibril organization	18/1112	58/15511	6.26286e-08	5.16856e-06	4.78134e-06	Col1a1/Fkbp10/P3h4/Pxdn/Col14a1/Col2a1/Col11a2/Efemp2/Col5a2/Col3a1/Col5a1/Sfrp2/Emilin1/Acan/Loxl1/Adamts7/Adamts14/Serpinh1	18	0.0161871	53	6	GO:0007010	0.363	110.964	70	collagen fibril organization	cytoskeleton organization	BP
GO:0030261	chromosome condensation	11/1112	35/15511	2.05383e-05	0.00100342	0.000928243	Ncapg/Cdk1/Top2a/Incenp/Cdca5/Nusap1/Smc2/Ncaph/Ccnb1/Ncapg2/H1f10	11	0.00989209	28	6	GO:0007010	0.484	29.9602	30	chromosome condensation	cytoskeleton organization	BP
GO:0030334	regulation of cell migration	91/1112	872/15511	0.000164969	0.00618077	0.00571772	Itga5/Adora3/Sema4f/Mmp14/Sema6b/Acp5/Col18a1/Col1a1/Tgfb1/Lamb1/Cnn2/Kit/Ager/Itga2/Mmp9/Fbxo5/Vsir/Srgap1/Madcam1/Igfbp3/Vash1/Ror2/Tert/Ripk3/Myc/Sh3bp1/Cd200r1/Kif20b/Fermt3/Sema4g/Gli1/Drd4/Muc2/Ccr1/Col3a1/Map4k4/Sele/Vim/Hc/Mdk/Angpt4/Edn3/Postn/S100a11/Sfrp2/Sema4a/Glipr2/Ephb2/Emilin1/Ptn/Plxnd1/Acan/Pycard/Pak3/Adgra2/Smpd3/Thy1/Mcam/Prr5l/Chst2/Adgrb1/Gpsm3/Tbxa2r/Ccl12/Ccl7/Ccl2/Acta2…	91	0.0818345	115	11	GO:0006928	0.842	23.1529	129	regulation of cell migration	movement of cell or subcellular component	BP
GO:0030335	positive regulation of cell migration	58/1112	531/15511	0.00084885	0.0244525	0.0226206	Itga5/Adora3/Sema4f/Mmp14/Sema6b/Acp5/Col18a1/Col1a1/Tgfb1/Lamb1/Kit/Ager/Itga2/Mmp9/Fbxo5/Vsir/Madcam1/Ror2/Tert/Myc/Kif20b/Fermt3/Sema4g/Gli1/Ccr1/Map4k4/Sele/Mdk/Angpt4/Edn3/Postn/S100a11/Sema4a/Glipr2/Ephb2/Ptn/Pycard/Pak3/Adgra2/Thy1/Mcam/Gpsm3/Ccl12/Ccl7/Ccl2/Acta2/Prr5/Snai1/Cxcr4/Igf2/C5ar1/Carmil2/Arhgef39/Sema5b/Lrrc15/Cx3cr1/Fgf18/Myadm	58	0.0521583	256	11	GO:0006928	0.791	14.4036	282	positive regulation of cell migration	movement of cell or subcellular component	BP
GO:0031570	DNA integrity checkpoint signaling	18/1112	113/15511	0.00109757	0.0309301	0.0286129	Cdt1/Brca1/Cdc6/Cdk1/Pidd1/E2f1/Orc1/Plk1/Chek1/Fancd2/Brsk1/Dna2/Dtl/Eme1/Clspn/Ticrr/Ccnd1/Sox4	18	0.0161871	1	1	GO:0007049	0.692	0	0	DNA integrity checkpoint signaling	cell cycle	BP
GO:0031577	spindle checkpoint signaling	17/1112	42/15511	1.41548e-09	1.66237e-07	1.53783e-07	Cdt1/Birc5/Aurkb/Xrcc3/Trip13/Ndc80/Bub1/Stil/Kntc1/Mad2l1/Plk1/Zwilch/Ttk/Bub1b/Ccnb1/Cenpe/Spdl1	17	0.0152878	1	1	GO:0007049	0.63	0	0	spindle checkpoint signaling	cell cycle	BP
GO:0031915	positive regulation of synaptic plasticity	6/1112	13/15511	0.0001482	0.00562149	0.00520033	Cdc20/Mmp9/Cplx2/Ephb2/Dbn1/Cfl1	6	0.00539568	14	17	GO:0007267	0.554	13.362	14	positive regulation of synaptic plasticity	cell-cell signaling	BP
GO:0032465	regulation of cytokinesis	17/1112	79/15511	3.52796e-05	0.00158421	0.00146552	Kif20a/Cdc6/E2f7/Aurkb/Racgap1/Incenp/Kif20b/Plk4/Cdc25b/Ect2/Cit/Plk1/Kif23/Klhl13/Prc1/Kif14/E2f8	17	0.0152878	42	3	GO:0051301	0.841	29.3073	49	regulation of cytokinesis	cell division	BP
GO:0032467	positive regulation of cytokinesis	9/1112	31/15511	0.000230659	0.00809561	0.0074891	Cdc6/Aurkb/Racgap1/Kif20b/Cdc25b/Ect2/Cit/Kif23/Kif14	9	0.00809353	48	3	GO:0051301	0.794	16.9381	51	positive regulation of cytokinesis	cell division	BP
GO:0032504	multicellular organism reproduction	72/1112	669/15511	0.000326989	0.0108528	0.0100397	Septin1/Hsf2bp/Rec8/Tgfb1/Pafah1b3/Kit/Epor/Tssk4/Tppp3/Ptgds/Ptgis/Chtf18/Fbxo5/Gamt/Top2a/4930447C04Rik/Trip13/Vdr/Racgap1/Rsph1/Ndc80/Sox8/Hps1/Gli1/Drd4/Mybl1/Sgo2a/Nppc/Mastl/Mdk/Tyro3/Cdc25b/Cit/Ptn/Ddias/Plk1/Ddx25/Ccnb2/Tle3/Folr2/Fanca/Cip2a/Gabrb3/Aspm/Fancd2/Brip1/Hrob/Ncaph/Pcyt1b/Fignl1/Stag3/Zcwpw1/Cldn11/Kash5/Ttk/Sh3pxd2b/Ccnb1/Cnr1/Cenpe/Cxcr4/Iho1/H2ax/Lin28a/Meioc/Krt9/Tmem119/…	72	0.0647482	1	4	GO:0051321	0.74	0	0	multicellular organism reproduction	meiotic cell cycle	BP
GO:0032963	collagen metabolic process	21/1112	94/15511	2.3366e-06	0.000148642	0.000137506	Mmp14/Col1a1/Tgfb1/P3h4/Ager/Itga2/Mmp9/Rcn3/Vsir/P3h3/Mmp25/Nppc/Vim/Col5a1/Mmp16/Mmp23/Emilin1/Smpd3/Ccl2/Mfap4/Serpinh1	21	0.0188849	15	7	GO:0006260	0.144	39.6797	20	collagen metabolic process	DNA replication	BP
GO:0032964	collagen biosynthetic process	13/1112	49/15511	2.84136e-05	0.00131456	0.00121608	Col1a1/Tgfb1/P3h4/Ager/Itga2/Rcn3/P3h3/Nppc/Vim/Col5a1/Emilin1/Ccl2/Serpinh1	13	0.0116906	9	7	GO:0006260	0.317	18.2401	9	collagen biosynthetic process	DNA replication	BP
GO:0033043	regulation of organelle organization	105/1112	1050/15511	0.000267725	0.00913407	0.00844976	Tgfb1/Bid/Cdc20/Cdt1/Clip3/Celsr1/Cdc6/Birc5/Mmp9/Map1s/Fbxo5/Pdlim4/Aurkb/Top2a/Xrcc3/Trip13/Ska3/Bora/Myc/Nptxr/Sh3bp1/Arhgap28/Ndc80/Cdca5/Kif20b/Plk4/Cplx2/Sgo2a/Vangl2/Nek2/Mdk/Nusap1/Bub1/Edn3/Ect2/Iqgap3/Stil/Stmn1/Arhgef19/Epha5/Kntc1/Cit/Fscn1/Arpc1b/Limk1/Eln/Mad2l1/Add2/Rad51ap1/Lrfn1/Pycard/Fgfr2/Plk1/Mki67/Pak3/Cotl1/Smpd3/Ccsap/Chek1/Zwilch/Ppp1r9a/Kctd17/Recql4/Gas2l1/Dbn1/Ska1/Mga…	105	0.0944245	2	6	GO:0007010	0.668	2.88272	4	regulation of organelle organization	cytoskeleton organization	BP
GO:0033044	regulation of chromosome organization	29/1112	180/15511	3.19303e-05	0.00146615	0.00135631	Cdt1/Cdc6/Birc5/Fbxo5/Aurkb/Top2a/Xrcc3/Trip13/Myc/Ndc80/Cdca5/Sgo2a/Nek2/Bub1/Kntc1/Cit/Mad2l1/Plk1/Zwilch/Recql4/Tacc3/Wdhd1/Ttk/Bub1b/Pif1/Ccnb1/Cenpe/Mapk15/Spdl1	29	0.0260791	4	6	GO:0007010	0.553	11.1327	6	regulation of chromosome organization	cytoskeleton organization	BP
GO:0033045	regulation of sister chromatid segregation	21/1112	66/15511	3.02571e-09	3.02918e-07	2.80224e-07	Cdt1/Cdc6/Birc5/Fbxo5/Aurkb/Xrcc3/Trip13/Ndc80/Bub1/Kntc1/Cit/Mad2l1/Plk1/Zwilch/Tacc3/Ttk/Bub1b/Ccnb1/Cenpe/Mapk15/Spdl1	21	0.0188849	1	2	GO:0007059	0.848	0	2	regulation of sister chromatid segregation	chromosome segregation	BP
GO:0033046	negative regulation of sister chromatid segregation	17/1112	40/15511	5.65928e-10	8.30618e-08	7.68389e-08	Cdt1/Birc5/Fbxo5/Aurkb/Xrcc3/Trip13/Ndc80/Bub1/Kntc1/Mad2l1/Plk1/Zwilch/Ttk/Bub1b/Ccnb1/Cenpe/Spdl1	17	0.0152878	1	2	GO:0007059	0.813	0	0	negative regulation of sister chromatid segregation	chromosome segregation	BP
GO:0033047	regulation of mitotic sister chromatid segregation	17/1112	43/15511	2.18544e-09	2.32793e-07	2.15353e-07	Cdt1/Birc5/Fbxo5/Aurkb/Xrcc3/Trip13/Ndc80/Bub1/Kntc1/Mad2l1/Plk1/Zwilch/Ttk/Bub1b/Ccnb1/Cenpe/Spdl1	17	0.0152878	1	2	GO:0007059	0.818	0	0	regulation of mitotic sister chromatid segregation	chromosome segregation	BP
GO:0033048	negative regulation of mitotic sister chromatid segregation	17/1112	40/15511	5.65928e-10	8.30618e-08	7.68389e-08	Cdt1/Birc5/Fbxo5/Aurkb/Xrcc3/Trip13/Ndc80/Bub1/Kntc1/Mad2l1/Plk1/Zwilch/Ttk/Bub1b/Ccnb1/Cenpe/Spdl1	17	0.0152878	1	2	GO:0007059	0.813	0	0	negative regulation of mitotic sister chromatid segregation	chromosome segregation	BP
GO:0033260	nuclear DNA replication	9/1112	30/15511	0.000174715	0.00642762	0.00594607	Dbf4/Cdt1/Mcm6/Rad51/Cdc7/Dna2/Mcm3/Lig1/Nuggc	9	0.00809353	5	7	GO:0006260	0.82	7.73278	6	nuclear DNA replication	DNA replication	BP
GO:0034501	protein localization to kinetochore	10/1112	19/15511	1.75098e-07	1.37093e-05	1.26822e-05	Cdt1/Cdk1/Aurkb/Ndc80/Knl1/Kntc1/Zwilch/Ttk/Haspin/Spdl1	10	0.00899281	12	9	GO:0016477	0.285	58.7646	18	protein localization to kinetochore	cell migration	BP
GO:0034502	protein localization to chromosome	17/1112	94/15511	0.000335369	0.0110708	0.0102414	Cdt1/Cdk1/Aurkb/Tert/Esco2/Ndc80/Cdca5/Knl1/Cenpa/Kntc1/Plk1/Zwilch/Stag3/Ttk/Bub1b/Haspin/Spdl1	17	0.0152878	6	9	GO:0016477	0.324	6.85391	6	protein localization to chromosome	cell migration	BP
GO:0034508	centromere complex assembly	12/1112	30/15511	4.47328e-07	3.06947e-05	2.83951e-05	Hells/Cenpa/Kntc1/Cenpi/Cenpn/Cenpt/Dlgap5/A730008H23Rik/Cenph/Cenpe/Oip5/Cenps	12	0.0107914	3	6	GO:0007010	0.461	22.375	4	centromere complex assembly	cytoskeleton organization	BP
GO:0035239	tube morphogenesis	85/1112	852/15511	0.00109904	0.0309301	0.0286129	Tbx2/Itga5/Mmp14/Col18a1/Foxm1/Fkbp10/Tgfb1/Ephb3/Epor/Dll1/Celsr1/Cd34/Brca1/Mmp9/Ptgis/E2f2/Unc5b/E2f7/Vash1/Tert/Myc/Vdr/Ptk7/Sox8/Kif20b/Efemp2/Maged1/Col3a1/Vangl2/Hc/Mdk/Angpt4/Sfrp2/Sema4a/Col15a1/Ephb2/Stil/Adgrb2/Emilin1/Ptn/Plxnd1/Tead2/Fgfr2/Adgra2/Col4a1/Col4a2/Casp3/Sall1/Thy1/Mcam/Sox10/Egr3/Adgrb1/Tbxa2r/Hpse/Ccl12/Ccl2/Tnni3/Dchs1/Apln/Mycn/Cul7/Hlx/Mthfd1l/Cldn5/Esm1/Aplnr/Cxcr4/…	85	0.0764388	8	14	GO:0009887	0.665	4.73894	8	tube morphogenesis	animal organ morphogenesis	BP
GO:0035295	tube development	99/1112	1035/15511	0.00174678	0.0446342	0.0412903	Tbx2/Itga5/Mmp14/Col18a1/Foxm1/Fkbp10/Rec8/Tgfb1/Fgfr4/Kit/Ephb3/Epor/Dll1/Celsr1/Cd34/Brca1/Traf4/Mmp9/Ptgis/E2f2/Rcn3/Myb/Unc5b/E2f7/Vash1/Meg3/Tert/Vcan/Myc/Vdr/Col2a1/Ptk7/Sox8/Kif20b/Efemp2/Maged1/Hps1/Gli1/Col3a1/Vangl2/Hc/Mdk/Angpt4/Sfrp2/Sema4a/Col15a1/Ephb2/Stil/Adgrb2/Emilin1/Ptn/Plxnd1/Tead2/Fgfr2/Adgra2/Col4a1/Col4a2/Casp3/Sall1/Smpd3/Thy1/Mcam/Sox10/Egr3/Brip1/Adgrb1/Tbxa2r/Hpse/Ccl1…	99	0.0890288	2	14	GO:0009887	0.408	1.26388	2	tube development	animal organ morphogenesis	BP
GO:0035825	homologous recombination	13/1112	45/15511	1.03386e-05	0.000563731	0.000521497	Hsf2bp/Chtf18/Top2a/4930447C04Rik/Trip13/Rad51/Rad54l/Rad51ap1/Fancd2/Brip1/Eme1/Cenps/Rad54b	13	0.0116906	1	7	GO:0006260	0.245	0	1	homologous recombination	DNA replication	BP
GO:0036075	replacement ossification	8/1112	32/15511	0.00151658	0.03975	0.036772	Mmp14/Col1a1/Col2a1/Mmp16/Smpd3/Col10a1/Tmem119/Fgf18	8	0.00719424	1	13	GO:0001503	0.779	0	0	replacement ossification	ossification	BP
GO:0040011	locomotion	165/1112	1625/15511	1.60569e-06	0.00010322	9.54873e-05	Itga5/Adora3/Sema4f/Mmp14/Sema6b/Acp5/Col18a1/Col1a1/Tgfb1/Lamb1/Cnn2/Fgfr4/Kit/Ephb3/Tssk4/Ccl8/Mcoln2/Ager/Itga2/Celsr1/Cd34/Mmp9/Fbxo5/Unc5b/Vsir/Srgap1/Grb10/Madcam1/Igfbp3/Vash1/Ror2/Tert/Vcan/Depdc1b/Efs/Ripk3/Matn2/Myc/Sh3bp1/Cd200r1/Fstl1/Ptk7/Sox8/Megf10/Kif20b/Fermt3/Sema4g/Tac2/Gli1/Rnf165/Dpysl4/Drd4/Muc2/Ccr1/Col3a1/Map4k4/Cfap45/Vangl2/Sele/Ush2a/Vim/Col5a1/Hc/Lhx6/Mdk/Tyro3/Knstrn/…	165	0.148381	12	12	GO:0040011	0.976	39.4853	12	locomotion	locomotion	BP
GO:0040012	regulation of locomotion	97/1112	948/15511	0.00020604	0.00731562	0.00676755	Itga5/Adora3/Sema4f/Mmp14/Sema6b/Acp5/Col18a1/Col1a1/Tgfb1/Lamb1/Cnn2/Kit/Ager/Itga2/Mmp9/Fbxo5/Vsir/Srgap1/Madcam1/Igfbp3/Vash1/Ror2/Tert/Ripk3/Myc/Sh3bp1/Cd200r1/Kif20b/Fermt3/Sema4g/Tac2/Gli1/Drd4/Muc2/Ccr1/Col3a1/Map4k4/Cfap45/Sele/Vim/Hc/Mdk/Angpt4/Edn3/Postn/S100a11/Sfrp2/Sema4a/Glipr2/Ephb2/Emilin1/Ptn/Plxnd1/Acan/Pycard/Pak3/Adgra2/Smpd3/Thy1/Mcam/Prr5l/Chst2/Dbn1/Adgrb1/Gpsm3/Tbxa2r/Ccl1…	97	0.0872302	8	12	GO:0040011	0.873	9.48521	8	regulation of locomotion	locomotion	BP
GO:0040017	positive regulation of locomotion	61/1112	564/15511	0.000808281	0.0238462	0.0220597	Itga5/Adora3/Sema4f/Mmp14/Sema6b/Acp5/Col18a1/Col1a1/Tgfb1/Lamb1/Kit/Ager/Itga2/Mmp9/Fbxo5/Vsir/Madcam1/Ror2/Tert/Myc/Kif20b/Fermt3/Sema4g/Tac2/Gli1/Ccr1/Map4k4/Sele/Mdk/Angpt4/Edn3/Postn/S100a11/Sema4a/Glipr2/Ephb2/Ptn/Pycard/Pak3/Adgra2/Thy1/Mcam/Gpsm3/Ccl12/Ccl7/Ccl2/Acta2/Prr5/Snai1/Cxcr4/Igf2/C5ar1/Carmil2/Arhgef39/Sema5b/Lrrc15/Cx3cr1/Cfl1/Fgf18/Duox2/Myadm	61	0.0548561	2	12	GO:0040011	0.818	1.82489	2	positive regulation of locomotion	locomotion	BP
GO:0042063	gliogenesis	41/1112	302/15511	5.71241e-05	0.00243956	0.00225679	Tgfb1/Lamb1/Rnf112/Dll1/Ager/Ror2/Tert/Vcan/Matn2/Myc/Sox8/Vim/Mdk/E2f1/Lrp8/Ptn/Dcx/Mt3/Sox10/Ndn/Ccl12/Ccl2/Tmem98/Mag/Dner/C1qa/Mycn/Ulk4/Gjc2/Kcnj10/Cxcr4/Gap43/Tenm4/Cdk5r1/C5ar1/Lin28a/Cx3cr1/Sox11/Sox4/Pou3f1/Miat	41	0.0368705	10	14	GO:0009887	0.382	15.7178	11	gliogenesis	animal organ morphogenesis	BP
GO:0042127	regulation of cell population proliferation	136/1112	1479/15511	0.00123189	0.0337362	0.0312088	H19/Tbx2/Adora3/Uhrf1/Col18a1/Foxm1/Ccne1/Tgfb1/Bid/Cnn2/Prlr/Fgfr4/Kit/Epor/Cdc20/Cyba/Slc4a1/Dll1/Ptgds/Ager/Itga2/Cdc6/Birc5/Mmp9/Fbxo5/Cdk1/Vsir/E2f7/Igfbp3/Rrm2/Cdca7l/Vash1/Sfrp4/Ror2/Tert/Ripk3/Shcbp1/Myc/Vdr/P3h3/Cd4/Sox8/Megf10/Kif20b/Efemp2/Maged1/Cdk2/Gli1/Drd4/Muc2/Nppc/Nr5a2/Myog/Traf5/Vim/Sapcd2/Mapk8ip1/Mdk/E2f1/Edn3/Ccna2/S100a11/Sfrp2/Iqgap3/Orc1/Ephb2/Cdc7/Ptn/Pycard/Fgfr2/Casp3…	136	0.122302	202	16	GO:0008283	0.952	11.5004	222	regulation of cell population proliferation	cell population proliferation	BP
GO:0043062	extracellular structure organization	52/1112	281/15511	1.91512e-10	3.65488e-08	3.38106e-08	Mmp14/Col18a1/Col1a1/Fkbp10/Tgfb1/Lamb1/Fgfr4/Adamts4/P3h4/Adamts13/Mmp9/Pxdn/Col14a1/Adamts20/Col2a1/Mmp25/Tpsab1/Adamts10/Col11a2/Efemp2/Col5a2/Col3a1/Col5a1/Col9a3/Postn/Sfrp2/Mmp16/Col15a1/Mmp23/Emilin1/Fscn1/Eln/Acan/Col4a1/Col4a2/Smpd3/Loxl1/Adamts7/Tpsb2/Olfml2b/Col10a1/Col16a1/Sh3pxd2b/Mfap4/Col27a1/Olfml2a/Carmil2/Bcl3/Adamts19/Adamts17/Adamts14/Serpinh1	52	0.0467626	1	6	GO:0007010	0.426	0	0	extracellular structure organization	cytoskeleton organization	BP
GO:0044703	multi-organism reproductive process	82/1112	772/15511	0.000196877	0.00707253	0.00654267	Septin1/Hsf2bp/Rec8/Tgfb1/Lamb1/Pafah1b3/Kit/Epor/Tssk4/Tppp3/Ptgds/Mmp9/Ptgis/Chtf18/Fbxo5/Gamt/Top2a/4930447C04Rik/Akr1c18/Trip13/Vdr/Racgap1/Rsph1/Ndc80/Sox8/Zp1/Hps1/Maged2/Gli1/Drd4/Mybl1/Sgo2a/Nppc/Mastl/Mdk/Tyro3/Cdc25b/Cit/Ptn/Ddias/Plk1/Zp2/Adam5/Hsd11b2/Ddx25/Ccnb2/Tle3/Folr2/Fanca/Cip2a/Aspm/Fancd2/Brip1/Hrob/Ncaph/Pcyt1b/Fignl1/Stag3/Zcwpw1/Cldn11/Kash5/Ttk/Sh3pxd2b/Ccnb1/Cnr1/Lhfpl2/…	82	0.073741	1	8	GO:0007143	0.709	0	0	multi-organism reproductive process	female meiotic nuclear division	BP
GO:0044770	cell cycle phase transition	74/1112	463/15511	4.44369e-11	1.04375e-08	9.65558e-09	Foxm1/Ccne1/Dbf4/Tgfb1/Bid/Cdt1/Pole/Brca1/Cdc6/Birc5/Fbxo5/Cdk1/Myb/E2f7/Aurkb/Xrcc3/Trip13/Tert/Ndc80/Lmnb1/Cdca5/Cdk2/Gli1/Pidd1/Cenpf/Mastl/Cdc25b/Bub1/E2f1/Ccna2/Cks1b/Iqgap3/Orc1/Stil/Cdc7/Kntc1/Cit/Mad2l1/Plk1/Chek1/Ccnb2/Zwilch/Fancd2/Ccnd3/Ccl12/Ccl2/Brsk1/Dna2/Tacc3/Dtl/Cdkn1c/Ttk/Eme1/Myo16/Bub1b/Ccnb1/Kif14/Clspn/Gjc2/Cdc25c/Ccnjl/Cenpe/Ticrr/Haspin/Tcf19/Fbxl22/Brsk2/Skp2/Cks2/Mapk15…	74	0.0665468	6	1	GO:0007049	0.8	114.14	6	cell cycle phase transition	cell cycle	BP
GO:0044771	meiotic cell cycle phase transition	6/1112	9/15511	9.3225e-06	0.000512906	0.00047448	Ndc80/Cdc25b/Ccnb2/Ttk/Cdc25c/Mapk15	6	0.00539568	1	4	GO:0051321	0.734	0	0	meiotic cell cycle phase transition	meiotic cell cycle	BP
GO:0044772	mitotic cell cycle phase transition	68/1112	384/15511	2.47798e-12	6.87866e-10	6.36332e-10	Foxm1/Ccne1/Dbf4/Tgfb1/Bid/Cdt1/Pole/Brca1/Cdc6/Birc5/Fbxo5/Cdk1/Myb/E2f7/Aurkb/Xrcc3/Trip13/Tert/Ndc80/Lmnb1/Cdca5/Cdk2/Pidd1/Cenpf/Mastl/Cdc25b/Bub1/E2f1/Ccna2/Cks1b/Iqgap3/Orc1/Cdc7/Kntc1/Cit/Mad2l1/Plk1/Chek1/Ccnb2/Zwilch/Ccnd3/Ccl12/Ccl2/Brsk1/Tacc3/Dtl/Cdkn1c/Ttk/Myo16/Bub1b/Ccnb1/Kif14/Clspn/Gjc2/Cdc25c/Ccnjl/Cenpe/Ticrr/Haspin/Tcf19/Fbxl22/Brsk2/Skp2/Cks2/Spdl1/Ccnd1/Ccnf/Sox4	68	0.0611511	22	1	GO:0007049	0.776	259.497	22	mitotic cell cycle phase transition	cell cycle	BP
GO:0044774	mitotic DNA integrity checkpoint signaling	15/1112	79/15511	0.000430025	0.0133046	0.0123079	Brca1/Cdc6/Cdk1/Pidd1/Orc1/Plk1/Chek1/Fancd2/Brsk1/Dtl/Eme1/Clspn/Ticrr/Ccnd1/Sox4	15	0.0134892	1	1	GO:0007049	0.662	0	1	mitotic DNA integrity checkpoint signaling	cell cycle	BP
GO:0044784	metaphase/anaphase transition of cell cycle	21/1112	61/15511	5.84846e-10	8.30618e-08	7.68389e-08	Cdt1/Cdc6/Birc5/Fbxo5/Aurkb/Xrcc3/Trip13/Ndc80/Bub1/Kntc1/Cit/Mad2l1/Plk1/Zwilch/Tacc3/Ttk/Bub1b/Ccnb1/Cenpe/Mapk15/Spdl1	21	0.0188849	1	2	GO:0007059	0.843	0	0	metaphase/anaphase transition of cell cycle	chromosome segregation	BP
GO:0044786	cell cycle DNA replication	12/1112	35/15511	3.084e-06	0.000190243	0.00017599	Dbf4/Cdt1/Fbxo5/E2f7/Mcm6/Rad51/Cdc7/Dna2/Mcm3/E2f8/Lig1/Nuggc	12	0.0107914	1	7	GO:0006260	0.827	0	0	cell cycle DNA replication	DNA replication	BP
GO:0044818	mitotic G2/M transition checkpoint	10/1112	48/15511	0.00183561	0.0465148	0.04303	Brca1/Cdc6/Cdk1/Orc1/Plk1/Chek1/Brsk1/Dtl/Clspn/Ticrr	10	0.00899281	9	1	GO:0007049	0.632	3.90076	10	mitotic G2/M transition checkpoint	cell cycle	BP
GO:0044839	cell cycle G2/M phase transition	29/1112	141/15511	1.98374e-07	1.4596e-05	1.35025e-05	Foxm1/Brca1/Cdc6/Birc5/Fbxo5/Cdk1/Ndc80/Lmnb1/Cdk2/Cenpf/Mastl/Cdc25b/Ccna2/Orc1/Cdc7/Plk1/Chek1/Ccnb2/Brsk1/Dtl/Ccnb1/Kif14/Clspn/Cdc25c/Ticrr/Fbxl22/Brsk2/Skp2/Ccnd1	29	0.0260791	2	1	GO:0007049	0.695	16.209	2	cell cycle G2/M phase transition	cell cycle	BP
GO:0045066	regulatory T cell differentiation	10/1112	35/15511	0.000120718	0.00485017	0.0044868	Tgfb1/Vsir/Mdk/Lag3/Il2rg/Fanca/Fancd2/Socs1/Carmil2/Sox12	10	0.00899281	2	14	GO:0009887	0.397	3.7123	3	regulatory T cell differentiation	animal organ morphogenesis	BP
GO:0045132	meiotic chromosome segregation	27/1112	83/15511	9.48155e-12	2.51756e-09	2.32895e-09	Septin1/Ccne1/Rec8/Syce2/Top2a/4930447C04Rik/Trip13/Sgo1/Sgo2a/Nuf2/Bub1/Smc2/Plk1/Fancd2/Brip1/Ncaph/Stag3/Zcwpw1/Kash5/Ttk/Eme1/Bub1b/Iho1/Meioc/Espl1/Mapk15/Cenps	27	0.0242806	6	4	GO:0051321	0.897	132.488	6	meiotic chromosome segregation	meiotic cell cycle	BP
GO:0045143	homologous chromosome segregation	16/1112	52/15511	3.8566e-07	2.70716e-05	2.50434e-05	Ccne1/Rec8/Syce2/4930447C04Rik/Trip13/Sgo1/Sgo2a/Plk1/Fancd2/Brip1/Stag3/Zcwpw1/Kash5/Iho1/Meioc/Espl1	16	0.0143885	8	4	GO:0051321	0.864	43.3812	10	homologous chromosome segregation	meiotic cell cycle	BP
GO:0045144	meiotic sister chromatid segregation	6/1112	11/15511	4.52228e-05	0.00198687	0.00183802	Rec8/Sgo1/Sgo2a/Bub1/Stag3/Bub1b	6	0.00539568	1	4	GO:0051321	0.752	0	0	meiotic sister chromatid segregation	meiotic cell cycle	BP
GO:0045229	external encapsulating structure organization	52/1112	281/15511	1.91512e-10	3.65488e-08	3.38106e-08	Mmp14/Col18a1/Col1a1/Fkbp10/Tgfb1/Lamb1/Fgfr4/Adamts4/P3h4/Adamts13/Mmp9/Pxdn/Col14a1/Adamts20/Col2a1/Mmp25/Tpsab1/Adamts10/Col11a2/Efemp2/Col5a2/Col3a1/Col5a1/Col9a3/Postn/Sfrp2/Mmp16/Col15a1/Mmp23/Emilin1/Fscn1/Eln/Acan/Col4a1/Col4a2/Smpd3/Loxl1/Adamts7/Tpsb2/Olfml2b/Col10a1/Col16a1/Sh3pxd2b/Mfap4/Col27a1/Olfml2a/Carmil2/Bcl3/Adamts19/Adamts17/Adamts14/Serpinh1	52	0.0467626	1	6	GO:0007010	0.426	0	0	external encapsulating structure organization	cytoskeleton organization	BP
GO:0045589	regulation of regulatory T cell differentiation	10/1112	32/15511	5.16927e-05	0.00223892	0.00207118	Tgfb1/Vsir/Mdk/Lag3/Il2rg/Fanca/Fancd2/Socs1/Carmil2/Sox12	10	0.00899281	10	14	GO:0009887	0.391	16.1694	11	regulation of regulatory T cell differentiation	animal organ morphogenesis	BP
GO:0045591	positive regulation of regulatory T cell differentiation	6/1112	17/15511	0.000832963	0.0243	0.0224794	Tgfb1/Vsir/Il2rg/Socs1/Carmil2/Sox12	6	0.00539568	16	14	GO:0009887	0.372	7.22611	18	positive regulation of regulatory T cell differentiation	animal organ morphogenesis	BP
GO:0045595	regulation of cell differentiation	135/1112	1419/15511	0.000323565	0.0107979	0.00998893	Zfp385a/Sema4f/Mmp14/Sema6b/Col1a1/Ccne1/Tgfb1/Crabp2/Prlr/Kit/Ptbp1/Clic1/Ccl8/Rnf112/Dll1/Ager/Cd34/Mmp9/Gdpd2/Fbxo5/Myb/Vsir/Igfbp3/Rflnb/Sfrp4/Ror2/Tert/Gdf10/Myc/Adamts20/Vdr/Cd4/Gnb3/Sox8/Megf10/Fbn2/Efemp2/Sema4g/Gli1/Ccr1/Col5a2/Nppc/Myog/Ush2a/Vim/Col5a1/Mdk/Rassf2/E2f1/Edn3/Ect2/Postn/Sfrp2/Sema4a/Glipr2/Lrp8/Mycl/Ephb2/Ptch2/Cit/Limk1/Ptn/Plxnd1/Lag3/Sh3gl3/Tgfb1i1/Tead2/Fgfr2/Pak3/Dcx…	135	0.121403	37	14	GO:0009887	0.346	13.9662	41	regulation of cell differentiation	animal organ morphogenesis	BP
GO:0045597	positive regulation of cell differentiation	87/1112	835/15511	0.000241966	0.00839594	0.00776693	Zfp385a/Mmp14/Col1a1/Ccne1/Tgfb1/Crabp2/Kit/Clic1/Ccl8/Rnf112/Ager/Cd34/Gdpd2/Fbxo5/Myb/Vsir/Igfbp3/Sfrp4/Ror2/Tert/Gdf10/Myc/Adamts20/Vdr/Cd4/Sox8/Fbn2/Efemp2/Ccr1/Nppc/Myog/Vim/Mdk/E2f1/Edn3/Ect2/Sfrp2/Glipr2/Lrp8/Ephb2/Ptch2/Limk1/Ptn/Plxnd1/Sh3gl3/Tgfb1i1/Pak3/Dcx/Il2rg/Sall1/Sox10/Ptprf/Egr3/Aspm/Dbn1/Mag/Slc9b2/Socs1/Cul7/Hlx/Sh3pxd2b/Dlk1/Cldn5/Snai1/Mamstr/Gjc2/Cxcr4/Tenm4/Gli2/Carmil2/Vw…	87	0.0782374	50	14	GO:0009887	0.318	16.8588	56	positive regulation of cell differentiation	animal organ morphogenesis	BP
GO:0045740	positive regulation of DNA replication	10/1112	46/15511	0.00130339	0.0352205	0.0325818	Dbf4/Cdt1/Cdk1/E2f7/Cdk2/Gli1/Cdc7/Dna2/E2f8/Gli2	10	0.00899281	36	7	GO:0006260	0.844	7.56769	40	positive regulation of DNA replication	DNA replication	BP
GO:0045765	regulation of angiogenesis	33/1112	269/15511	0.00172734	0.044323	0.0410023	Itga5/Dll1/Cd34/Brca1/Mmp9/Ptgis/E2f2/Vash1/Tert/Hc/Mdk/Angpt4/Sfrp2/Sema4a/Adgrb2/Emilin1/Ptn/Plxnd1/Adgra2/Col4a2/Adgrb1/Tbxa2r/Ccl2/Cldn5/Aplnr/Cxcr4/Igf2/C5ar1/Cx3cr1/Adam12/Fgf18/Ccn6/Mir23b	33	0.0296763	31	14	GO:0009887	0.561	6.28974	34	regulation of angiogenesis	animal organ morphogenesis	BP
GO:0045786	negative regulation of cell cycle	51/1112	339/15511	3.44368e-07	2.44541e-05	2.26221e-05	Tgfb1/Cdt1/Brca1/Cdc6/Birc5/Fbxo5/Cdk1/E2f7/Aurkb/Xrcc3/Trip13/Ndc80/Pidd1/Nppc/Nek2/Bub1/E2f1/Orc1/Stil/Kntc1/Mad2l1/Fgfr2/Plk1/Casp3/Chek1/Zwilch/Recql4/Fancd2/Ccl12/Ccl2/Brsk1/Dna2/Dtl/Cdkn1c/Ttk/Eme1/Myo16/Bub1b/Ccnb1/Clspn/Gjc2/Cenpe/E2f8/Ticrr/Haspin/Meioc/Spdl1/Ccnd1/Ccnf/Sox4/Kifc1	51	0.0458633	47	1	GO:0007049	0.775	81.8822	54	negative regulation of cell cycle	cell cycle	BP
GO:0045787	positive regulation of cell cycle	46/1112	286/15511	1.83073e-07	1.39753e-05	1.29283e-05	Dbf4/Tgfb1/Cdt1/Cdc6/Birc5/Fbxo5/Cdk1/E2f7/Aurkb/Xrcc3/Tert/Myc/Racgap1/Ndc80/Lmnb1/Cdca5/Kif20b/Gli1/Plk4/Sgo2a/Nusap1/Cdc25b/Edn3/Ect2/Orc1/Stil/Cdc7/Cit/Mad2l1/Rad51ap1/Fgfr2/Smpd3/Chek1/Kif23/Ccnd3/Dtl/Ccnb1/Kif14/Cdc25c/Cenpe/E2f8/Igf2/Meioc/Mapk15/Psrc1/Ccnd1	46	0.0413669	44	1	GO:0007049	0.753	89.184	46	positive regulation of cell cycle	cell cycle	BP
GO:0045839	negative regulation of mitotic nuclear division	19/1112	49/15511	3.67018e-10	5.89836e-08	5.45647e-08	Cdt1/Birc5/Fbxo5/Aurkb/Xrcc3/Trip13/Ndc80/Bub1/Kntc1/Mad2l1/Fgfr2/Plk1/Chek1/Zwilch/Ttk/Bub1b/Ccnb1/Cenpe/Spdl1	19	0.0170863	10	6	GO:0007010	0.481	120.338	11	negative regulation of mitotic nuclear division	cytoskeleton organization	BP
GO:0045841	negative regulation of mitotic metaphase/anaphase transition	17/1112	39/15511	3.48584e-10	5.75353e-08	5.32248e-08	Cdt1/Birc5/Fbxo5/Aurkb/Xrcc3/Trip13/Ndc80/Bub1/Kntc1/Mad2l1/Plk1/Zwilch/Ttk/Bub1b/Ccnb1/Cenpe/Spdl1	17	0.0152878	3	2	GO:0007059	0.812	57.5877	3	negative regulation of mitotic metaphase/anaphase transition	chromosome segregation	BP
GO:0045930	negative regulation of mitotic cell cycle	42/1112	215/15511	2.00453e-09	2.22576e-07	2.05901e-07	Tgfb1/Cdt1/Brca1/Cdc6/Birc5/Fbxo5/Cdk1/E2f7/Aurkb/Xrcc3/Trip13/Ndc80/Pidd1/Bub1/Orc1/Stil/Kntc1/Mad2l1/Fgfr2/Plk1/Chek1/Zwilch/Fancd2/Ccl12/Ccl2/Brsk1/Dtl/Cdkn1c/Ttk/Eme1/Myo16/Bub1b/Ccnb1/Clspn/Gjc2/Cenpe/Ticrr/Haspin/Meioc/Spdl1/Ccnd1/Sox4	42	0.0377698	34	1	GO:0007049	0.733	156.063	42	negative regulation of mitotic cell cycle	cell cycle	BP
GO:0048167	regulation of synaptic plasticity	30/1112	229/15511	0.000974356	0.0276762	0.0256028	Grin2d/Calb2/Kit/Cdc20/Ager/Mmp9/Jph4/Cplx2/Ephb2/Nsg1/Ptn/Ppp1r9a/Dbn1/Adgrb1/Brsk1/Sct/Adora1/Kcnj10/Prrt2/Cx3cr1/Nrgn/Cfl1/Grin2a/Lrrtm1/Mir369/Mir23b/Mir433/Mir434/Mir541/Prkcg	30	0.0269784	57	17	GO:0007267	0.759	9.81261	62	regulation of synaptic plasticity	cell-cell signaling	BP
GO:0048285	organelle fission	96/1112	445/15511	3.38671e-23	2.58995e-20	2.39591e-20	Septin1/Ccne1/Hsf2bp/Rec8/Tgfb1/Syce2/Cdc20/Cdt1/Kif11/Ncapg/Cdc6/Birc5/Mybl2/Chtf18/Fbxo5/Mtfr2/Aurkb/Top2a/4930447C04Rik/Xrcc3/Trip13/Bora/Dscc1/Racgap1/Sgo1/Ndc80/Kifc5b/Incenp/Cdca5/Kif20b/Mybl1/Sgo2a/Nek2/Nuf2/Mastl/Nusap1/Rad51/Cdc25b/Knstrn/Bub1/Edn3/Smc2/Kif2c/Rad54l/Cdca8/Kntc1/Cit/Mad2l1/Rad51ap1/Kif22/Fgfr2/Plk1/Mki67/Smpd3/Ccsap/Chek1/Ccnb2/Kif23/Zwilch/Fanca/Aspm/Fancd2/Brip1/Ncaph/F…	96	0.0863309	1	6	GO:0007010	0.62	0	0	organelle fission	cytoskeleton organization	BP
GO:0048514	blood vessel morphogenesis	63/1112	596/15511	0.00119346	0.0331294	0.0306474	Tbx2/Itga5/Col18a1/Foxm1/Fkbp10/Tgfb1/Ephb3/Epor/Dll1/Cd34/Brca1/Mmp9/Ptgis/E2f2/Unc5b/E2f7/Vash1/Tert/Efemp2/Col3a1/Vangl2/Hc/Mdk/Angpt4/Sfrp2/Sema4a/Col15a1/Ephb2/Adgrb2/Emilin1/Ptn/Plxnd1/Tead2/Fgfr2/Adgra2/Col4a1/Col4a2/Thy1/Mcam/Egr3/Adgrb1/Tbxa2r/Hpse/Ccl12/Ccl2/Tnni3/Apln/Cul7/Cldn5/Esm1/Aplnr/Cxcr4/E2f8/Igf2/C5ar1/Cx3cr1/Adam12/Fgf18/Prcp/Ccn6/Arhgap22/Mir23b/Sox4	63	0.0566547	37	14	GO:0009887	0.631	7.90707	43	blood vessel morphogenesis	animal organ morphogenesis	BP
GO:0048609	multicellular organismal reproductive process	71/1112	659/15511	0.000348137	0.0113694	0.0105176	Septin1/Hsf2bp/Rec8/Tgfb1/Pafah1b3/Kit/Epor/Tssk4/Tppp3/Ptgds/Ptgis/Chtf18/Fbxo5/Gamt/Top2a/4930447C04Rik/Trip13/Vdr/Racgap1/Rsph1/Ndc80/Sox8/Hps1/Gli1/Drd4/Mybl1/Sgo2a/Nppc/Mastl/Mdk/Tyro3/Cdc25b/Cit/Ptn/Ddias/Plk1/Ddx25/Ccnb2/Tle3/Fanca/Cip2a/Gabrb3/Aspm/Fancd2/Brip1/Hrob/Ncaph/Pcyt1b/Fignl1/Stag3/Zcwpw1/Cldn11/Kash5/Ttk/Sh3pxd2b/Ccnb1/Cnr1/Cenpe/Cxcr4/Iho1/H2ax/Lin28a/Meioc/Krt9/Tmem119/Hmgb2/…	71	0.0638489	3	4	GO:0051321	0.738	4.15293	3	multicellular organismal reproductive process	meiotic cell cycle	BP
GO:0048646	anatomical structure formation involved in morphogenesis	107/1112	1076/15511	0.00028821	0.00977833	0.00904575	Tbx2/Zfp385a/Itga5/Col18a1/Meox1/Col1a1/Tgfb1/Fgfr4/Ephb3/Phox2a/Fhl2/Ccl8/Mymk/Dll1/Celsr1/Cd34/Brca1/Mmp9/Ptgis/E2f2/Unc5b/E2f7/Csrp2/Vash1/Ror2/Tert/Vdr/Col2a1/Ptk7/Sox8/Fbn2/Kif20b/Col5a2/Myog/Vangl2/Col5a1/Hc/Mdk/Angpt4/Sfrp2/Thbs3/Sema4a/Col15a1/Lrp8/Ephb2/Stil/Adgrb2/Emilin1/Ptn/Plxnd1/Tead2/Fgfr2/Dcx/Adgra2/Col4a1/Col4a2/Casp3/Sall1/Smpd3/Thy1/Nectin1/Mcam/Egr3/Adgrb1/Tbxa2r/Hpse/Ccl12/Cc…	107	0.096223	22	14	GO:0009887	0.68	12.4848	25	anatomical structure formation involved in morphogenesis	animal organ morphogenesis	BP
GO:0048705	skeletal system morphogenesis	33/1112	238/15511	0.000196713	0.00707253	0.00654267	Mmp14/Acp5/Col1a1/Pcgf2/Rflnb/Sfrp4/Ror2/Myc/Vdr/Col2a1/Col11a2/Fbn2/Col3a1/Nppc/Sfrp2/Thbs3/Mmp16/Acan/Fgfr2/Smpd3/Mdfi/Recql4/Mycn/Rflna/Col10a1/Mthfd1l/Sh3pxd2b/Col27a1/Tmem119/Fgf18/Sox11/Serpinh1/Ripply1	33	0.0296763	53	14	GO:0009887	0.793	18.3599	62	skeletal system morphogenesis	animal organ morphogenesis	BP
GO:0048870	cell motility	151/1112	1484/15511	4.24746e-06	0.000251837	0.00023297	Itga5/Adora3/Sema4f/Mmp14/Sema6b/Acp5/Col18a1/Col1a1/Tgfb1/Lamb1/Cnn2/Fgfr4/Kit/Ephb3/Tssk4/Ccl8/Mcoln2/Ager/Itga2/Celsr1/Cd34/Mmp9/Fbxo5/Vsir/Srgap1/Grb10/Madcam1/Igfbp3/Vash1/Ror2/Tert/Vcan/Depdc1b/Efs/Ripk3/Matn2/Myc/Sh3bp1/Cd200r1/Fstl1/Ptk7/Sox8/Megf10/Kif20b/Fermt3/Sema4g/Tac2/Gli1/Drd4/Muc2/Ccr1/Col3a1/Map4k4/Cfap45/Vangl2/Sele/Ush2a/Vim/Col5a1/Hc/Lhx6/Mdk/Tyro3/Knstrn/Angpt4/Edn3/Postn/S1…	151	0.135791	33	9	GO:0016477	0.968	45.2866	38	cell motility	cell migration	BP
GO:0050000	chromosome localization	20/1112	77/15511	3.11762e-07	2.23992e-05	2.07211e-05	Septin1/Cdt1/Birc5/Aurkb/Ndc80/Kifc5b/Incenp/Cdca5/Cenpf/Nuf2/Kif2c/Cdca8/Kif22/Kash5/Ccnb1/Kif14/Cenpe/Meioc/Psrc1/Spdl1	20	0.0179856	1	9	GO:0016477	0.324	0	0	chromosome localization	cell migration	BP
GO:0050877	nervous system process	91/1112	931/15511	0.00139804	0.0376115	0.0347937	Zfp385a/Itga5/Col1a1/Grin2d/Lamb1/Cacnb3/Homer3/Kit/Trpm5/Ceacam16/Ager/Itga2/Ttbk1/Fabp7/Cacng4/Nxnl2/Rgr/Jph4/Myc/Nptxr/Col2a1/Asic1/Scn8a/Col11a2/Tectb/Myo1a/Drd4/Chrng/Tnni1/Cfap45/Ush2a/Dnm1/Gatm/Mdk/Adra1d/B4galt2/Ephb2/Kcnab2/Crybb1/Ptn/Casp3/Cck/Ppp1r9a/Sox10/Ndn/Gabrb3/Dbn1/Ccl2/Brsk1/Tmem98/Tnni3/Mag/Tulp1/Reep2/Sct/Begain/Ulk4/Dlgap3/Adora1/Cnr1/Kcnj10/Prrt2/Cxcr4/Slitrk6/Lxn/Tenm4/Gja…	91	0.0818345	57	13	GO:0001503	0.257	8.20622	62	nervous system process	ossification	BP
GO:0051094	positive regulation of developmental process	128/1112	1259/15511	2.58716e-05	0.00121537	0.00112431	Tbx2/Zfp385a/Itga5/Mmp14/Col1a1/Ccne1/Tgfb1/Crabp2/Fgfr4/Kit/Ephb3/Cdc20/Clic1/Ccl8/Rnf112/Dll1/Ager/Cd34/Brca1/Mmp9/Ptgis/Gdpd2/Fbxo5/Cdk1/Myb/Vsir/Igfbp3/Sfrp4/Ror2/Tert/Gdf10/Bmp1/Myc/Adamts20/Vdr/Cd4/Sox8/Fbn2/Efemp2/Maged1/Gli1/St8sia2/Ccr1/Nppc/Myog/Vim/Hc/Mdk/Angpt4/E2f1/Edn3/Ect2/Sfrp2/Sema4a/Iqgap3/Glipr2/Lrp8/Ephb2/Ptch2/Adgrb2/Limk1/Ptn/Plxnd1/Sh3gl3/Tgfb1i1/Fgfr2/Pak3/Dcx/Il2rg/Sall1/…	128	0.115108	1	14	GO:0009887	0.338	0	0	positive regulation of developmental process	animal organ morphogenesis	BP
GO:0051177	meiotic sister chromatid cohesion	6/1112	11/15511	4.52228e-05	0.00198687	0.00183802	Rec8/Sgo1/Sgo2a/Bub1/Stag3/Bub1b	6	0.00539568	6	4	GO:0051321	0.752	13.0796	6	meiotic sister chromatid cohesion	meiotic cell cycle	BP
GO:0051225	spindle assembly	22/1112	112/15511	1.2526e-05	0.000648275	0.000599707	Septin1/Tubb5/Cdc20/Kif11/Mybl2/Fbxo5/Aurkb/Racgap1/Ndc80/Kifc5b/Incenp/Nek2/Plk1/Ccsap/Ccnb2/Kif23/Aspm/Kash5/Prc1/Cenpe/Mapk15/Kifc1	22	0.0197842	34	5	GO:0000226	0.81	35.845	44	spindle assembly	microtubule cytoskeleton organization	BP
GO:0051231	spindle elongation	4/1112	7/15511	0.000771363	0.0230917	0.0213617	Aurkb/Racgap1/Kif23/Prc1	4	0.00359712	1	5	GO:0000226	0.655	0	0	spindle elongation	microtubule cytoskeleton organization	BP
GO:0051240	positive regulation of multicellular organismal process	137/1112	1398/15511	7.74468e-05	0.00323951	0.00299681	Tbx2/Itga5/Adora3/Mmp14/Col1a1/Tgfb1/Crabp2/Prlr/Fgfr4/Kit/Ephb3/Cyba/Mymk/Rnf112/Mcoln2/Dll1/Ager/Itga2/Cd34/Brca1/Mmp9/Ptgis/Fbxo5/Cdk1/Myb/Vsir/Grb10/Ror2/Tert/Bmp1/Myc/Vdr/Cd4/Clec4n/Sox8/Fbn2/Afap1l2/Maged1/Gli1/Drd4/St8sia2/Ccr1/Nppc/Myog/Vim/Hc/Gatm/Mdk/Adra1d/Angpt4/E2f1/Edn3/Postn/Sfrp2/Sema4a/Iqgap3/Glipr2/Lrp8/Ephb2/Adgrb2/Limk1/Ptn/Plxnd1/Sytl2/Tgfb1i1/Pycard/Fgfr2/Pak3/Dcx/Il2rg/Sall…	137	0.123201	1	13	GO:0001503	0.257	0	0	positive regulation of multicellular organismal process	ossification	BP
GO:0051255	spindle midzone assembly	5/1112	8/15511	8.75212e-05	0.00361143	0.00334087	Aurkb/Racgap1/Incenp/Kif23/Prc1	5	0.0044964	2	5	GO:0000226	0.664	4.13457	2	spindle midzone assembly	microtubule cytoskeleton organization	BP
GO:0051256	mitotic spindle midzone assembly	4/1112	5/15511	0.000123905	0.00488187	0.00451612	Aurkb/Racgap1/Kif23/Prc1	4	0.00359712	5	5	GO:0000226	0.644	8.59864	7	mitotic spindle midzone assembly	microtubule cytoskeleton organization	BP
GO:0051270	regulation of cellular component movement	101/1112	986/15511	0.000146068	0.00562149	0.00520033	Itga5/Adora3/Sema4f/Mmp14/Sema6b/Acp5/Col18a1/Col1a1/Tgfb1/Lamb1/Cnn2/Kit/Ager/Itga2/Mmp9/Fbxo5/Vsir/Srgap1/Madcam1/Igfbp3/Vash1/Ror2/Tert/Ripk3/Myc/Sh3bp1/Cd200r1/Kif20b/Fermt3/Sema4g/Tac2/Gli1/Drd4/Muc2/Ccr1/Col3a1/Map4k4/Cfap45/Sele/Vim/Hc/Mdk/Angpt4/Edn3/Postn/S100a11/Sfrp2/Sema4a/Glipr2/Ephb2/Stmn1/Emilin1/Ptn/Plxnd1/Acan/Pycard/Pak3/Adgra2/Smpd3/Thy1/Mcam/Prr5l/Chst2/Dbn1/Adgrb1/Gpsm3/Tbxa2…	101	0.0908273	2	11	GO:0006928	0.855	3.50952	2	regulation of cellular component movement	movement of cell or subcellular component	BP
GO:0051272	positive regulation of cellular component movement	64/1112	565/15511	0.0001723	0.00641609	0.00593541	Itga5/Adora3/Sema4f/Mmp14/Sema6b/Acp5/Col18a1/Col1a1/Tgfb1/Lamb1/Kit/Ager/Itga2/Mmp9/Fbxo5/Vsir/Madcam1/Ror2/Tert/Myc/Kif20b/Fermt3/Sema4g/Tac2/Gli1/Ccr1/Map4k4/Sele/Mdk/Angpt4/Edn3/Postn/S100a11/Sema4a/Glipr2/Ephb2/Stmn1/Ptn/Pycard/Pak3/Adgra2/Thy1/Mcam/Gpsm3/Ccl12/Ccl7/Ccl2/Acta2/Prr5/Snai1/Tubb2b/Cxcr4/Igf2/C5ar1/Carmil2/Arhgef39/Sema5b/Lrrc15/Cx3cr1/Cfl1/Fgf18/Duox2/Myadm/Strit1	64	0.057554	11	11	GO:0006928	0.798	11.5292	13	positive regulation of cellular component movement	movement of cell or subcellular component	BP
GO:0051276	chromosome organization	99/1112	799/15511	4.41832e-08	3.7476e-06	3.46683e-06	Uhrf1/Ccne1/Rec8/Chaf1a/Hmgn2/Syce2/Mcm5/Asf1b/Cdc20/Cdt1/Ncapg/Cdc6/Birc5/Map1s/Fbxo5/Cdk1/Myb/Aurkb/Top2a/4930447C04Rik/Xrcc3/Trip13/Tert/Esco2/Myc/Atad2/Dscc1/Chaf1b/Racgap1/Sgo1/Ndc80/Kifc5b/Incenp/Cdca5/Hells/Cbx2/Sgo2a/Ptma/Mcm6/Nek2/Nuf2/Phf19/Nusap1/Rad51/Knstrn/Bub1/Smc2/Kif2c/Rad54l/Cdca8/Cenpa/Kntc1/Cit/Mad2l1/Kif22/Plk1/Mki67/Cenpi/Cenpn/Kif23/Zwilch/Recql4/Fancd2/Brip1/Ncaph/Ddx11/Ce…	99	0.0890288	36	6	GO:0007010	0.664	105.514	39	chromosome organization	cytoskeleton organization	BP
GO:0051301	cell division	103/1112	560/15511	2.37135e-19	1.31653e-16	1.2179e-16	Septin1/Ccne1/Tgfb1/Kif20a/Syce2/Spc25/Kit/Cdc20/Cdt1/Kif11/Dll1/Cdc6/Birc5/Fbxo5/Cdk1/Myb/E2f7/Pimreg/Aurkb/Top2a/Ska3/Bora/Myc/Racgap1/Cdca3/Sgo1/Ndc80/Incenp/Cdca5/Kif20b/Cep55/Hells/Cdk2/Plk4/Sgo2a/Vangl2/Nek2/Nuf2/Mastl/Sapcd2/Mdk/Nusap1/Knl1/Cdc25b/Knstrn/Bub1/Ect2/Ccna2/Sfrp2/Cks1b/Smc2/Kif2c/Stmn1/Cdca8/Cenpa/Cdc7/Kntc1/Cit/Ptn/Mad2l1/Fgfr2/Plk1/Ccsap/Ccnb2/Kif23/Zwilch/Aspm/Ccnd3/Brip1/N…	103	0.0926259	385	3	GO:0051301	0.995	1501.36	387	cell division	cell division	BP
GO:0051302	regulation of cell division	27/1112	147/15511	5.12836e-06	0.000301143	0.000278582	Tgfb1/Kif20a/Dll1/Cdc6/E2f7/Aurkb/Myc/Racgap1/Incenp/Kif20b/Plk4/Mdk/Cdc25b/Ect2/Sfrp2/Cit/Ptn/Fgfr2/Plk1/Kif23/Aspm/Klhl13/Prc1/Kif14/E2f8/Igf2/Kif18b	27	0.0242806	12	3	GO:0051301	0.882	30.8105	12	regulation of cell division	cell division	BP
GO:0051303	establishment of chromosome localization	20/1112	75/15511	1.95199e-07	1.45596e-05	1.34688e-05	Septin1/Cdt1/Birc5/Aurkb/Ndc80/Kifc5b/Incenp/Cdca5/Cenpf/Nuf2/Kif2c/Cdca8/Kif22/Kash5/Ccnb1/Kif14/Cenpe/Meioc/Psrc1/Spdl1	20	0.0179856	3	9	GO:0016477	0.323	25.7022	4	establishment of chromosome localization	cell migration	BP
GO:0051304	chromosome separation	26/1112	91/15511	5.77636e-10	8.30618e-08	7.68389e-08	Cdt1/Cdc6/Birc5/Fbxo5/Aurkb/Top2a/Xrcc3/Trip13/Ndc80/Bub1/Kntc1/Cit/Mad2l1/Plk1/Zwilch/Ncaph/Tacc3/Ttk/Eme1/Bub1b/Ccnb1/Cenpe/Espl1/Mapk15/Spdl1/Cenps	26	0.0233813	4	2	GO:0007059	0.868	69.5017	4	chromosome separation	chromosome segregation	BP
GO:0051306	mitotic sister chromatid separation	20/1112	62/15511	5.49028e-09	5.23893e-07	4.84644e-07	Cdt1/Cdc6/Birc5/Fbxo5/Aurkb/Xrcc3/Trip13/Ndc80/Bub1/Kntc1/Cit/Mad2l1/Plk1/Zwilch/Tacc3/Ttk/Bub1b/Ccnb1/Cenpe/Spdl1	20	0.0179856	4	2	GO:0007059	0.844	54.6864	6	mitotic sister chromatid separation	chromosome segregation	BP
GO:0051307	meiotic chromosome separation	7/1112	25/15511	0.00145827	0.0388894	0.0359759	Top2a/Ncaph/Ttk/Eme1/Espl1/Mapk15/Cenps	7	0.00629496	2	2	GO:0007059	0.782	1.37838	2	meiotic chromosome separation	chromosome segregation	BP
GO:0051310	metaphase plate congression	18/1112	62/15511	1.95495e-07	1.45596e-05	1.34688e-05	Septin1/Cdt1/Aurkb/Ndc80/Kifc5b/Incenp/Cdca5/Cenpf/Nuf2/Kif2c/Cdca8/Kif22/Ccnb1/Kif14/Cenpe/Meioc/Psrc1/Spdl1	18	0.0161871	13	9	GO:0016477	0.314	60.0073	15	metaphase plate congression	cell migration	BP
GO:0051315	attachment of mitotic spindle microtubules to kinetochore	6/1112	13/15511	0.0001482	0.00562149	0.00520033	Cdt1/Aurkb/Ndc80/Nuf2/Kif2c/Cenpe	6	0.00539568	10	9	GO:0016477	0.276	11.6584	12	attachment of mitotic spindle microtubules to kinetochore	cell migration	BP
GO:0051321	meiotic cell cycle	57/1112	246/15511	1.15873e-15	5.05456e-13	4.67588e-13	Septin1/Ccne1/Hsf2bp/Rec8/Syce2/Cdc20/Chtf18/Fbxo5/Top2a/4930447C04Rik/Trip13/Pkmyt1/Sgo1/Rsph1/Ndc80/Incenp/Cdk2/Mybl1/Sgo2a/Nppc/Nek2/Nuf2/Mastl/Rad51/Cdc25b/Bub1/Smc2/Rad54l/Rad51ap1/Plk1/Mki67/Ccnb2/Fanca/Aspm/Fancd2/Brip1/Ncaph/Fignl1/Stag3/Zcwpw1/Kash5/Ttk/Sycp2l/Eme1/Exo1/Bub1b/Cdc25c/Cenpe/Iho1/H2ax/Meioc/Espl1/Cks2/Mapk15/Cenps/Rad54b/Xlr4a	57	0.051259	166	4	GO:0051321	0.996	772.929	174	meiotic cell cycle	meiotic cell cycle	BP
GO:0051347	positive regulation of transferase activity	54/1112	469/15511	0.000365026	0.0117948	0.0109111	Tgfb1/Prlr/Fgfr4/Insrr/Kit/Ephb3/Cdc20/Ager/Ttbk1/Traf4/Cdc6/Chtf18/Aurkb/Ror2/Bora/Ripk3/Myc/Dscc1/Cd4/Fgd2/Incenp/Maged1/Drd4/Vangl2/Nek2/Mastl/Tyro3/Cdc25b/Rassf2/Edn3/Ect2/Lrp8/Ephb2/Stil/Epha5/Rfc5/Fgfr2/Plk1/Mt3/Ppp1r9a/Ccnd3/Socs1/Kif14/Adora1/Clspn/Cenpe/Igf2/Cdk5r1/Fgf18/Mapk15/Psrc1/Ccnd1/Ppia/Fzd10	54	0.0485612	4	18	GO:0000079	0.757	5.15477	4	positive regulation of transferase activity	regulation of cyclin-dependent protein serine/threonine kinase activity	BP
GO:0051382	kinetochore assembly	8/1112	17/15511	9.21701e-06	0.000511712	0.000473375	Cenpa/Kntc1/Cenpn/Cenpt/Dlgap5/Cenph/Cenpe/Cenps	8	0.00719424	13	6	GO:0007010	0.437	27.7797	16	kinetochore assembly	cytoskeleton organization	BP
GO:0051383	kinetochore organization	12/1112	22/15511	5.73411e-09	5.38742e-07	4.9838e-07	Cdt1/Ndc80/Nuf2/Smc2/Cenpa/Kntc1/Cenpn/Cenpt/Dlgap5/Cenph/Cenpe/Cenps	12	0.0107914	6	6	GO:0007010	0.446	70.4082	7	kinetochore organization	cytoskeleton organization	BP
GO:0051445	regulation of meiotic cell cycle	11/1112	46/15511	0.000316621	0.0106242	0.00982825	Cdc20/Fbxo5/Trip13/Nppc/Cdc25b/Rad51ap1/Aspm/Ttk/Cdc25c/Meioc/Mapk15	11	0.00989209	3	4	GO:0051321	0.827	4.27965	4	regulation of meiotic cell cycle	meiotic cell cycle	BP
GO:0051674	localization of cell	151/1112	1484/15511	4.24746e-06	0.000251837	0.00023297	Itga5/Adora3/Sema4f/Mmp14/Sema6b/Acp5/Col18a1/Col1a1/Tgfb1/Lamb1/Cnn2/Fgfr4/Kit/Ephb3/Tssk4/Ccl8/Mcoln2/Ager/Itga2/Celsr1/Cd34/Mmp9/Fbxo5/Vsir/Srgap1/Grb10/Madcam1/Igfbp3/Vash1/Ror2/Tert/Vcan/Depdc1b/Efs/Ripk3/Matn2/Myc/Sh3bp1/Cd200r1/Fstl1/Ptk7/Sox8/Megf10/Kif20b/Fermt3/Sema4g/Tac2/Gli1/Drd4/Muc2/Ccr1/Col3a1/Map4k4/Cfap45/Vangl2/Sele/Ush2a/Vim/Col5a1/Hc/Lhx6/Mdk/Tyro3/Knstrn/Angpt4/Edn3/Postn/S1…	151	0.135791	1	9	GO:0016477	0.968	0	0	localization of cell	cell migration	BP
GO:0051704	multi-organism process	82/1112	789/15511	0.000393755	0.0123952	0.0114665	Septin1/Hsf2bp/Rec8/Tgfb1/Lamb1/Pafah1b3/Kit/Epor/Tssk4/Tppp3/Ptgds/Mmp9/Ptgis/Chtf18/Fbxo5/Gamt/Top2a/4930447C04Rik/Akr1c18/Trip13/Vdr/Racgap1/Rsph1/Ndc80/Sox8/Zp1/Hps1/Maged2/Gli1/Drd4/Mybl1/Sgo2a/Nppc/Mastl/Mdk/Tyro3/Cdc25b/Cit/Ptn/Ddias/Plk1/Zp2/Adam5/Hsd11b2/Ddx25/Ccnb2/Tle3/Folr2/Fanca/Cip2a/Aspm/Fancd2/Brip1/Hrob/Ncaph/Pcyt1b/Fignl1/Stag3/Zcwpw1/Cldn11/Kash5/Ttk/Sh3pxd2b/Ccnb1/Cnr1/Lhfpl2/…	82	0.073741	1	8	GO:0007143	0.705	0	0	multi-organism process	female meiotic nuclear division	BP
GO:0051726	regulation of cell cycle	123/1112	896/15511	9.58586e-13	3.25227e-10	3.00862e-10	Foxm1/Ccne1/Dbf4/Tgfb1/Kif20a/Bid/Cdc20/Cdt1/Clic1/Rnf112/Kif11/Ttbk1/Brca1/Cdc6/Birc5/E2f2/Fbxo5/Cdk1/E2f7/Prr11/Aurkb/Vash1/Xrcc3/Trip13/Tert/Bora/Myc/Racgap1/Ndc80/Lmnb1/Incenp/Cdca5/Kif20b/Afap1l2/Cdk2/Gli1/Pidd1/Plk4/Sgo2a/Nppc/Myog/Cenpf/Nek2/Mastl/Nusap1/Cdc25b/Knstrn/Bub1/E2f1/Edn3/Ect2/Ccna2/Cks1b/Orc1/Stil/Cdc7/Kntc1/Cit/Mad2l1/Rad51ap1/Ddias/Fgfr2/Plk1/Mki67/Casp3/Smpd3/Ccsap/Chek1/Ccn…	123	0.110612	240	1	GO:0007049	0.875	493.359	271	regulation of cell cycle	cell cycle	BP
GO:0051781	positive regulation of cell division	14/1112	70/15511	0.000380339	0.0120778	0.0111729	Tgfb1/Cdc6/Aurkb/Racgap1/Kif20b/Mdk/Cdc25b/Ect2/Cit/Ptn/Fgfr2/Kif23/Kif14/Igf2	14	0.0125899	45	3	GO:0051301	0.833	14.0039	45	positive regulation of cell division	cell division	BP
GO:0051783	regulation of nuclear division	31/1112	126/15511	8.09013e-10	1.09792e-07	1.01567e-07	Cdc20/Cdt1/Birc5/Fbxo5/Aurkb/Xrcc3/Trip13/Bora/Ndc80/Kif20b/Nusap1/Bub1/Edn3/Kntc1/Mad2l1/Rad51ap1/Fgfr2/Plk1/Mki67/Smpd3/Chek1/Zwilch/Ttk/Cul7/Bub1b/Ccdc8/Ccnb1/Cenpe/Igf2/Cdca2/Spdl1	31	0.0278777	1	6	GO:0007010	0.526	0	0	regulation of nuclear division	cytoskeleton organization	BP
GO:0051784	negative regulation of nuclear division	19/1112	54/15511	2.53145e-09	2.5766e-07	2.38356e-07	Cdt1/Birc5/Fbxo5/Aurkb/Xrcc3/Trip13/Ndc80/Bub1/Kntc1/Mad2l1/Fgfr2/Plk1/Chek1/Zwilch/Ttk/Bub1b/Ccnb1/Cenpe/Spdl1	19	0.0170863	1	6	GO:0007010	0.489	0	0	negative regulation of nuclear division	cytoskeleton organization	BP
GO:0051983	regulation of chromosome segregation	26/1112	81/15511	3.22994e-11	7.89009e-09	7.29897e-09	Cdt1/Cdc6/Birc5/Chtf18/Fbxo5/Aurkb/Xrcc3/Trip13/Ndc80/Bub1/Kif2c/Kntc1/Cit/Mad2l1/Plk1/Mki67/Zwilch/Tacc3/Ttk/Bub1b/Ccnb1/Cenpe/Iho1/Cdca2/Mapk15/Spdl1	26	0.0233813	10	2	GO:0007059	0.864	151.181	11	regulation of chromosome segregation	chromosome segregation	BP
GO:0051985	negative regulation of chromosome segregation	18/1112	43/15511	2.37895e-10	4.27302e-08	3.95289e-08	Cdt1/Birc5/Chtf18/Fbxo5/Aurkb/Xrcc3/Trip13/Ndc80/Bub1/Kntc1/Mad2l1/Plk1/Zwilch/Ttk/Bub1b/Ccnb1/Cenpe/Spdl1	18	0.0161871	1	2	GO:0007059	0.819	0	1	negative regulation of chromosome segregation	chromosome segregation	BP
GO:0051988	regulation of attachment of spindle microtubules to kinetochore	7/1112	14/15511	2.09428e-05	0.00100707	0.00093162	Aurkb/Racgap1/Nek2/Knstrn/Ect2/Ccnb1/Cenpe	7	0.00629496	7	2	GO:0007059	0.743	17.4775	9	regulation of attachment of spindle microtubules to kinetochore	chromosome segregation	BP
GO:0060291	long-term synaptic potentiation	18/1112	119/15511	0.00200255	0.0495125	0.0458031	Grin2d/Calb2/Ager/Ephb2/Nsg1/Ptn/Ppp1r9a/Adora1/Cx3cr1/Nrgn/Grin2a/Lrrtm1/Mir369/Mir23b/Mir433/Mir434/Mir541/Prkcg	18	0.0161871	200	17	GO:0007267	0.714	9.02711	205	long-term synaptic potentiation	cell-cell signaling	BP
GO:0060348	bone development	29/1112	221/15511	0.00114326	0.032027	0.0296276	Zfp385a/Mmp14/Acp5/Col1a1/Kit/Rflnb/Sfrp4/Col2a1/Col3a1/Nppc/Sfrp2/Thbs3/Mmp16/Fgfr2/Smpd3/Adamts7/Dchs1/Rflna/Slc9b2/Col10a1/Lrrc17/Sh3pxd2b/Col27a1/Plxnb1/Tmem119/Fgf18/Serpinh1/Ripply1/Bglap	29	0.0260791	79	14	GO:0009887	0.469	9.75908	83	bone development	animal organ morphogenesis	BP
GO:0060349	bone morphogenesis	18/1112	99/15511	0.000211631	0.0074707	0.00691101	Mmp14/Acp5/Col1a1/Sfrp4/Col2a1/Col3a1/Nppc/Sfrp2/Thbs3/Mmp16/Fgfr2/Smpd3/Col10a1/Col27a1/Tmem119/Fgf18/Serpinh1/Ripply1	18	0.0161871	37	14	GO:0009887	0.723	16.3307	45	bone morphogenesis	animal organ morphogenesis	BP
GO:0060350	endochondral bone morphogenesis	13/1112	62/15511	0.000376215	0.0120778	0.0111729	Mmp14/Col1a1/Col2a1/Col3a1/Nppc/Thbs3/Mmp16/Smpd3/Col10a1/Col27a1/Tmem119/Fgf18/Serpinh1	13	0.0116906	6	14	GO:0009887	0.69	6.59148	7	endochondral bone morphogenesis	animal organ morphogenesis	BP
GO:0060706	cell differentiation involved in embryonic placenta development	8/1112	25/15511	0.000244425	0.00843336	0.00780155	E2f7/Plk4/Mdfi/Erf/Snai1/E2f8/Krt8/Socs3	8	0.00719424	6	4	GO:0051321	0.551	7.7072	7	cell differentiation involved in embryonic placenta development	meiotic cell cycle	BP
GO:0060707	trophoblast giant cell differentiation	7/1112	14/15511	2.09428e-05	0.00100707	0.00093162	E2f7/Plk4/Mdfi/Erf/Snai1/E2f8/Socs3	7	0.00629496	19	4	GO:0051321	0.521	26.4459	21	trophoblast giant cell differentiation	meiotic cell cycle	BP
GO:0061640	cytoskeleton-dependent cytokinesis	19/1112	89/15511	1.40551e-05	0.000709375	0.00065623	Septin1/Kif20a/Birc5/Aurkb/Racgap1/Incenp/Kif20b/Cep55/Nusap1/Ect2/Stmn1/Cenpa/Cit/Plk1/Kif23/Anln/Ckap2/Cul7/Cfl1	19	0.0170863	16	3	GO:0051301	0.854	27.4957	19	cytoskeleton-dependent cytokinesis	cell division	BP
GO:0061982	meiosis I cell cycle process	34/1112	112/15511	1.89905e-13	7.24844e-11	6.7054e-11	Ccne1/Hsf2bp/Rec8/Syce2/Chtf18/Fbxo5/Top2a/4930447C04Rik/Trip13/Sgo1/Ndc80/Mybl1/Sgo2a/Rad51/Cdc25b/Rad54l/Rad51ap1/Plk1/Ccnb2/Fancd2/Brip1/Stag3/Zcwpw1/Kash5/Eme1/Cdc25c/Cenpe/Iho1/Meioc/Espl1/Cks2/Mapk15/Cenps/Rad54b	34	0.0305755	1	4	GO:0051321	0.927	0	0	meiosis I cell cycle process	meiotic cell cycle	BP
GO:0061983	meiosis II cell cycle process	7/1112	13/15511	1.11633e-05	0.000592818	0.000548405	Rec8/Sgo1/Sgo2a/Mastl/Bub1/Stag3/Bub1b	7	0.00629496	1	4	GO:0051321	0.757	0	0	meiosis II cell cycle process	meiotic cell cycle	BP
GO:0070192	chromosome organization involved in meiotic cell cycle	20/1112	61/15511	3.98542e-09	3.86332e-07	3.57389e-07	Ccne1/Rec8/Syce2/4930447C04Rik/Trip13/Sgo1/Incenp/Sgo2a/Rad51/Bub1/Smc2/Fancd2/Brip1/Ncaph/Stag3/Zcwpw1/Kash5/Bub1b/Iho1/Meioc	20	0.0179856	8	4	GO:0051321	0.873	85.5213	10	chromosome organization involved in meiotic cell cycle	meiotic cell cycle	BP
GO:0071103	DNA conformation change	24/1112	167/15511	0.000836046	0.0243	0.0224794	Chaf1a/Mcm5/Asf1b/Ncapg/Cdk1/Top2a/Chaf1b/Incenp/Cdca5/Hells/Mcm6/Nusap1/Rad51/Smc2/Recql4/Ncaph/Ddx11/Pif1/Ccnb1/Mcm3/Ncapg2/A730008H23Rik/H1f10/Oip5	24	0.0215827	2	6	GO:0007010	0.56	1.80653	2	DNA conformation change	cytoskeleton organization	BP
GO:0071173	spindle assembly checkpoint signaling	16/1112	37/15511	1.33808e-09	1.63433e-07	1.51189e-07	Cdt1/Birc5/Aurkb/Xrcc3/Trip13/Ndc80/Bub1/Kntc1/Mad2l1/Plk1/Zwilch/Ttk/Bub1b/Ccnb1/Cenpe/Spdl1	16	0.0143885	1	1	GO:0007049	0.625	0	0	spindle assembly checkpoint signaling	cell cycle	BP
GO:0071174	mitotic spindle checkpoint signaling	17/1112	39/15511	3.48584e-10	5.75353e-08	5.32248e-08	Cdt1/Birc5/Aurkb/Xrcc3/Trip13/Ndc80/Bub1/Stil/Kntc1/Mad2l1/Plk1/Zwilch/Ttk/Bub1b/Ccnb1/Cenpe/Spdl1	17	0.0152878	3	1	GO:0007049	0.626	57.5877	3	mitotic spindle checkpoint signaling	cell cycle	BP
GO:0071230	cellular response to amino acid stimulus	14/1112	81/15511	0.001719	0.0442951	0.0409766	Col6a1/Col1a1/Col5a2/Col3a1/Col4a1/Socs1/Col16a1/Grin2a/Mir154/Mir351/Mir369/Mir496a/Mir544/Mir409	14	0.0125899	140	10	GO:0006974	0.295	9.05483	152	cellular response to amino acid stimulus	cellular response to DNA damage stimulus	BP
GO:0071234	cellular response to phenylalanine	5/1112	7/15511	3.48888e-05	0.00157826	0.00146002	Mir154/Mir369/Mir496a/Mir544/Mir409	5	0.0044964	25	10	GO:0006974	0.248	25.2688	25	cellular response to phenylalanine	cellular response to DNA damage stimulus	BP
GO:0071294	cellular response to zinc ion	5/1112	9/15511	0.00018527	0.00673477	0.00623021	Mt3/Mt2/Gabrb3/Grin2a/Hvcn1	5	0.0044964	14	10	GO:0006974	0.239	12.4463	15	cellular response to zinc ion	cellular response to DNA damage stimulus	BP
GO:0071459	protein localization to chromosome, centromeric region	12/1112	25/15511	3.7664e-08	3.23963e-06	2.99693e-06	Cdt1/Cdk1/Aurkb/Ndc80/Knl1/Cenpa/Kntc1/Zwilch/Ttk/Bub1b/Haspin/Spdl1	12	0.0107914	6	9	GO:0016477	0.29	53.9941	6	protein localization to chromosome, centromeric region	cell migration	BP
GO:0071514	genetic imprinting	8/1112	32/15511	0.00151658	0.03975	0.036772	H19/Brca1/Meg3/Zdbf2/Ndn/Zfp57/Cdkn1c/Gnasas1	8	0.00719424	12	7	GO:0006260	0.185	4.87503	13	genetic imprinting	DNA replication	BP
GO:0071526	semaphorin-plexin signaling pathway	10/1112	46/15511	0.00130339	0.0352205	0.0325818	Sema4f/Sema6b/Sh3bp1/Sema4g/Sema4a/Crmp1/Plxnd1/Sema5b/Plxnb1/Mir23b	10	0.00899281	37	17	GO:0007267	0.331	7.62555	55	semaphorin-plexin signaling pathway	cell-cell signaling	BP
GO:0080053	response to phenylalanine	5/1112	7/15511	3.48888e-05	0.00157826	0.00146002	Mir154/Mir369/Mir496a/Mir544/Mir409	5	0.0044964	1	10	GO:0006974	0.183	0	0	response to phenylalanine	cellular response to DNA damage stimulus	BP
GO:0090068	positive regulation of cell cycle process	40/1112	213/15511	1.56203e-08	1.40284e-06	1.29774e-06	Dbf4/Tgfb1/Cdt1/Cdc6/Birc5/Fbxo5/Cdk1/E2f7/Aurkb/Xrcc3/Tert/Racgap1/Ndc80/Lmnb1/Cdca5/Kif20b/Gli1/Plk4/Sgo2a/Nusap1/Cdc25b/Edn3/Ect2/Orc1/Cdc7/Cit/Mad2l1/Rad51ap1/Smpd3/Kif23/Ccnd3/Dtl/Ccnb1/Kif14/Cdc25c/Cenpe/E2f8/Igf2/Mapk15/Ccnd1	40	0.0359712	2	1	GO:0007049	0.729	23.7455	2	positive regulation of cell cycle process	cell cycle	BP
GO:0090306	meiotic spindle assembly	6/1112	10/15511	2.18869e-05	0.00104424	0.000966012	Septin1/Fbxo5/Ndc80/Ccnb2/Aspm/Cenpe	6	0.00539568	4	5	GO:0000226	0.668	12.3207	4	meiotic spindle assembly	microtubule cytoskeleton organization	BP
GO:0090307	mitotic spindle assembly	12/1112	64/15511	0.00175828	0.0447409	0.041389	Cdc20/Kif11/Mybl2/Aurkb/Racgap1/Kifc5b/Nek2/Plk1/Ccsap/Kif23/Prc1/Kifc1	12	0.0107914	42	5	GO:0000226	0.771	6.80479	54	mitotic spindle assembly	microtubule cytoskeleton organization	BP
GO:0090329	regulation of DNA-dependent DNA replication	12/1112	45/15511	5.44109e-05	0.00234005	0.00216474	Dbf4/Cdt1/Chtf18/Fbxo5/E2f7/Dscc1/Cdk2/Cdc7/Rfc5/E2f8/Ticrr/Nuggc	12	0.0107914	1	7	GO:0006260	0.846	0	1	regulation of DNA-dependent DNA replication	DNA replication	BP
GO:0097435	supramolecular fiber organization	85/1112	703/15511	1.16458e-06	7.64742e-05	7.07449e-05	Col1a1/Fkbp10/Aif1l/Bid/P3h4/Clip3/Tppp3/Map1s/Gdpd2/Fbxo5/Csrp2/Pdlim4/Pxdn/Rflnb/Diaph3/Efs/Ripk3/Col14a1/Sh3bp1/Col2a1/Nckap5l/Arhgap28/Col11a2/Efemp2/Myo1a/Col5a2/Col3a1/Vim/Col5a1/Sfrp2/Kif24/Kif2c/Stmn1/Emilin1/Fscn1/Arpc1b/Limk1/Eln/Add2/Mfap5/Acan/Pycard/Pak3/Tpm4/Cotl1/Ccsap/Loxl1/Adamts7/Ppp1r9a/Gas2l1/Dbn1/Micall2/Tacc3/Plekhg2/Ckap2/Rflna/Kash5/Sh3pxd2b/Elmo1/Fhdc1/Mfap4/Samd14/Marcks…	85	0.0764388	11	6	GO:0007010	0.482	40.6334	13	supramolecular fiber organization	cytoskeleton organization	BP
GO:0098813	nuclear chromosome segregation	69/1112	248/15511	1.63014e-23	1.65922e-20	1.53491e-20	Septin1/Ccne1/Rec8/Syce2/Cdc20/Cdt1/Ncapg/Cdc6/Birc5/Fbxo5/Aurkb/Top2a/4930447C04Rik/Xrcc3/Trip13/Esco2/Dscc1/Racgap1/Sgo1/Ndc80/Kifc5b/Incenp/Cdca5/Sgo2a/Cenpf/Nek2/Nuf2/Nusap1/Knl1/Knstrn/Bub1/Ect2/Smc2/Kif2c/Cdca8/Kntc1/Cit/Mad2l1/Kif22/Plk1/Kif23/Zwilch/Recql4/Fancd2/Brip1/Ncaph/Ddx11/Stag3/Zcwpw1/Tacc3/Kash5/Ttk/Prc1/Eme1/Bub1b/Ccnb1/Kif14/Ncapg2/Cenpe/Iho1/Haspin/Kif18b/Meioc/Espl1/Nsl1/Map…	69	0.0620504	1	2	GO:0007059	0.977	0	1	nuclear chromosome segregation	chromosome segregation	BP
GO:0140013	meiotic nuclear division	47/1112	166/15511	9.77722e-17	4.59304e-14	4.24893e-14	Septin1/Ccne1/Hsf2bp/Rec8/Syce2/Cdc20/Chtf18/Fbxo5/Top2a/4930447C04Rik/Trip13/Sgo1/Ndc80/Incenp/Mybl1/Sgo2a/Nuf2/Mastl/Rad51/Cdc25b/Bub1/Smc2/Rad54l/Rad51ap1/Plk1/Ccnb2/Fanca/Aspm/Fancd2/Brip1/Ncaph/Fignl1/Stag3/Zcwpw1/Kash5/Ttk/Sycp2l/Eme1/Bub1b/Cenpe/Iho1/Meioc/Espl1/Cks2/Mapk15/Cenps/Rad54b	47	0.0422662	2	4	GO:0051321	0.954	123.311	2	meiotic nuclear division	meiotic cell cycle	BP
GO:0140014	mitotic nuclear division	65/1112	261/15511	2.01859e-19	1.23275e-16	1.1404e-16	Rec8/Tgfb1/Cdc20/Cdt1/Kif11/Ncapg/Cdc6/Birc5/Mybl2/Fbxo5/Aurkb/Xrcc3/Trip13/Bora/Dscc1/Racgap1/Sgo1/Ndc80/Kifc5b/Incenp/Cdca5/Kif20b/Sgo2a/Nek2/Nuf2/Nusap1/Knstrn/Bub1/Edn3/Smc2/Kif2c/Cdca8/Kntc1/Cit/Mad2l1/Kif22/Fgfr2/Plk1/Mki67/Smpd3/Ccsap/Chek1/Kif23/Zwilch/Ncaph/Tacc3/Cdkn1c/Ttk/Cul7/Prc1/Bub1b/Ccdc8/Ccnb1/Kif14/Ncapg2/Cenpe/Igf2/Cdca2/Haspin/Kif18b/Espl1/Nsl1/Psrc1/Spdl1/Kifc1	65	0.0584532	2	6	GO:0007010	0.573	175.436	2	mitotic nuclear division	cytoskeleton organization	BP
GO:0140527	reciprocal homologous recombination	13/1112	44/15511	7.86407e-06	0.00044884	0.000415213	Hsf2bp/Chtf18/Top2a/4930447C04Rik/Trip13/Rad51/Rad54l/Rad51ap1/Fancd2/Brip1/Eme1/Cenps/Rad54b	13	0.0116906	1	7	GO:0006260	0.244	0	0	reciprocal homologous recombination	DNA replication	BP
GO:1900272	negative regulation of long-term synaptic potentiation	5/1112	12/15511	0.00097048	0.0276762	0.0256028	Ager/Ptn/Ppp1r9a/Adora1/Cx3cr1	5	0.0044964	12	17	GO:0007267	0.551	6.03094	13	negative regulation of long-term synaptic potentiation	cell-cell signaling	BP
GO:1901987	regulation of cell cycle phase transition	56/1112	351/15511	1.14719e-08	1.04566e-06	9.67318e-07	Dbf4/Tgfb1/Bid/Cdt1/Brca1/Cdc6/Birc5/Fbxo5/Cdk1/E2f7/Aurkb/Xrcc3/Trip13/Tert/Ndc80/Lmnb1/Cdca5/Cdk2/Gli1/Pidd1/Cenpf/Cdc25b/Bub1/E2f1/Orc1/Stil/Cdc7/Kntc1/Mad2l1/Plk1/Chek1/Zwilch/Fancd2/Ccnd3/Ccl12/Ccl2/Brsk1/Dna2/Dtl/Cdkn1c/Ttk/Eme1/Myo16/Bub1b/Ccnb1/Kif14/Clspn/Gjc2/Cdc25c/Cenpe/Ticrr/Haspin/Mapk15/Spdl1/Ccnd1/Sox4	56	0.0503597	2	1	GO:0007049	0.775	24.7923	2	regulation of cell cycle phase transition	cell cycle	BP
GO:1901988	negative regulation of cell cycle phase transition	40/1112	230/15511	1.39486e-07	1.12084e-05	1.03687e-05	Cdt1/Brca1/Cdc6/Birc5/Fbxo5/Cdk1/E2f7/Aurkb/Xrcc3/Trip13/Ndc80/Pidd1/Bub1/E2f1/Orc1/Stil/Kntc1/Mad2l1/Plk1/Chek1/Zwilch/Fancd2/Ccl12/Ccl2/Brsk1/Dna2/Dtl/Ttk/Eme1/Myo16/Bub1b/Ccnb1/Clspn/Gjc2/Cenpe/Ticrr/Haspin/Spdl1/Ccnd1/Sox4	40	0.0359712	2	1	GO:0007049	0.742	16.987	2	negative regulation of cell cycle phase transition	cell cycle	BP
GO:1901989	positive regulation of cell cycle phase transition	19/1112	102/15511	0.000102102	0.00418483	0.00387131	Dbf4/Tgfb1/Cdt1/Birc5/Fbxo5/Cdk1/Tert/Lmnb1/Cdca5/Gli1/Cdc25b/Cdc7/Ccnd3/Dtl/Ccnb1/Cdc25c/Cenpe/Mapk15/Ccnd1	19	0.0170863	1	1	GO:0007049	0.671	0	0	positive regulation of cell cycle phase transition	cell cycle	BP
GO:1901990	regulation of mitotic cell cycle phase transition	50/1112	273/15511	6.23275e-10	8.65077e-08	8.00267e-08	Dbf4/Tgfb1/Bid/Cdt1/Brca1/Cdc6/Birc5/Fbxo5/Cdk1/E2f7/Aurkb/Xrcc3/Trip13/Tert/Ndc80/Lmnb1/Cdca5/Cdk2/Pidd1/Cenpf/Cdc25b/Bub1/E2f1/Orc1/Cdc7/Kntc1/Mad2l1/Plk1/Chek1/Zwilch/Ccnd3/Ccl12/Ccl2/Brsk1/Dtl/Cdkn1c/Ttk/Myo16/Bub1b/Ccnb1/Kif14/Clspn/Gjc2/Cdc25c/Cenpe/Ticrr/Haspin/Spdl1/Ccnd1/Sox4	50	0.044964	9	1	GO:0007049	0.745	109.609	10	regulation of mitotic cell cycle phase transition	cell cycle	BP
GO:1901991	negative regulation of mitotic cell cycle phase transition	35/1112	161/15511	2.40744e-09	2.49191e-07	2.30522e-07	Cdt1/Brca1/Cdc6/Birc5/Fbxo5/Cdk1/E2f7/Aurkb/Xrcc3/Trip13/Ndc80/Pidd1/Bub1/Orc1/Kntc1/Mad2l1/Plk1/Chek1/Zwilch/Ccl12/Ccl2/Brsk1/Dtl/Ttk/Myo16/Bub1b/Ccnb1/Clspn/Gjc2/Cenpe/Ticrr/Haspin/Spdl1/Ccnd1/Sox4	35	0.0314748	4	1	GO:0007049	0.708	60.4505	4	negative regulation of mitotic cell cycle phase transition	cell cycle	BP
GO:1901992	positive regulation of mitotic cell cycle phase transition	17/1112	84/15511	8.02428e-05	0.00333362	0.00308387	Dbf4/Tgfb1/Cdt1/Birc5/Fbxo5/Cdk1/Tert/Lmnb1/Cdca5/Cdc25b/Cdc7/Ccnd3/Dtl/Ccnb1/Cdc25c/Cenpe/Ccnd1	17	0.0152878	3	1	GO:0007049	0.653	6.74102	3	positive regulation of mitotic cell cycle phase transition	cell cycle	BP
GO:1901993	regulation of meiotic cell cycle phase transition	4/1112	7/15511	0.000771363	0.0230917	0.0213617	Cdc25b/Ttk/Cdc25c/Mapk15	4	0.00359712	1	4	GO:0051321	0.723	0	0	regulation of meiotic cell cycle phase transition	meiotic cell cycle	BP
GO:1902099	regulation of metaphase/anaphase transition of cell cycle	19/1112	58/15511	9.90825e-09	9.16813e-07	8.48127e-07	Cdt1/Cdc6/Birc5/Fbxo5/Aurkb/Xrcc3/Trip13/Ndc80/Bub1/Kntc1/Mad2l1/Plk1/Zwilch/Ttk/Bub1b/Ccnb1/Cenpe/Mapk15/Spdl1	19	0.0170863	1	2	GO:0007059	0.835	0	0	regulation of metaphase/anaphase transition of cell cycle	chromosome segregation	BP
GO:1902100	negative regulation of metaphase/anaphase transition of cell cycle	17/1112	41/15511	9.0253e-10	1.17271e-07	1.08485e-07	Cdt1/Birc5/Fbxo5/Aurkb/Xrcc3/Trip13/Ndc80/Bub1/Kntc1/Mad2l1/Plk1/Zwilch/Ttk/Bub1b/Ccnb1/Cenpe/Spdl1	17	0.0152878	1	2	GO:0007059	0.817	0	0	negative regulation of metaphase/anaphase transition of cell cycle	chromosome segregation	BP
GO:1902749	regulation of cell cycle G2/M phase transition	20/1112	100/15511	2.3324e-05	0.00110418	0.00102146	Brca1/Cdc6/Fbxo5/Cdk1/Lmnb1/Cdk2/Cenpf/Cdc25b/Orc1/Cdc7/Plk1/Chek1/Brsk1/Dtl/Ccnb1/Kif14/Clspn/Cdc25c/Ticrr/Ccnd1	20	0.0179856	3	1	GO:0007049	0.674	9.60583	4	regulation of cell cycle G2/M phase transition	cell cycle	BP
GO:1902751	positive regulation of cell cycle G2/M phase transition	9/1112	30/15511	0.000174715	0.00642762	0.00594607	Fbxo5/Cdk1/Lmnb1/Cdc25b/Cdc7/Dtl/Ccnb1/Cdc25c/Ccnd1	9	0.00809353	6	1	GO:0007049	0.602	8.60877	7	positive regulation of cell cycle G2/M phase transition	cell cycle	BP
GO:1902850	microtubule cytoskeleton organization involved in mitosis	30/1112	141/15511	5.52659e-08	4.62341e-06	4.27703e-06	Spc25/Cdc20/Kif11/Mybl2/Aurkb/Bora/Racgap1/Ndc80/Kifc5b/Nek2/Nuf2/Sapcd2/Nusap1/Stil/Stmn1/Cenpa/Mad2l1/Plk1/Ccsap/Kif23/Kif4/Tacc3/Dlgap5/Prc1/Ccnb1/Cenph/Cenpe/Psrc1/Spdl1/Kifc1	30	0.0269784	2	1	GO:0007049	0.702	19.7288	2	microtubule cytoskeleton organization involved in mitosis	cell cycle	BP
GO:1903046	meiotic cell cycle process	48/1112	183/15511	1.27893e-15	5.20694e-13	4.81684e-13	Septin1/Ccne1/Hsf2bp/Rec8/Syce2/Cdc20/Chtf18/Fbxo5/Top2a/4930447C04Rik/Trip13/Sgo1/Ndc80/Incenp/Mybl1/Sgo2a/Nuf2/Mastl/Rad51/Cdc25b/Bub1/Smc2/Rad54l/Rad51ap1/Plk1/Ccnb2/Fanca/Aspm/Fancd2/Brip1/Ncaph/Fignl1/Stag3/Zcwpw1/Kash5/Ttk/Sycp2l/Eme1/Bub1b/Cdc25c/Cenpe/Iho1/Meioc/Espl1/Cks2/Mapk15/Cenps/Rad54b	48	0.0431655	1	4	GO:0051321	0.969	0	0	meiotic cell cycle process	meiotic cell cycle	BP
GO:1903047	mitotic cell cycle process	128/1112	666/15511	9.74401e-26	1.48767e-22	1.37621e-22	Foxm1/Ccne1/Dbf4/Rec8/Tgfb1/Kif20a/Bid/Spc25/Cdc20/Cdt1/Pole/Kif11/Ncapg/Brca1/Cdc6/Birc5/Mybl2/Fbxo5/Cdk1/Myb/E2f7/Aurkb/Xrcc3/Trip13/Tert/Bora/Dscc1/Racgap1/Sgo1/Ndc80/Kifc5b/Lmnb1/Incenp/Cdca5/Kif20b/Cep55/Cdk2/Pidd1/Sgo2a/Mcm6/Cenpf/Nek2/Nuf2/Mastl/Sapcd2/Nusap1/Rad51/Cdc25b/Knstrn/Bub1/E2f1/Edn3/Ect2/Ccna2/Cks1b/Iqgap3/Smc2/Orc1/Kif2c/Stil/Stmn1/Cdca8/Cenpa/Cdc7/Kntc1/Cit/Mad2l1/Kif22/Fgfr2/…	128	0.115108	1	1	GO:0007049	0.841	0	0	mitotic cell cycle process	cell cycle	BP
GO:1903083	protein localization to condensed chromosome	10/1112	19/15511	1.75098e-07	1.37093e-05	1.26822e-05	Cdt1/Cdk1/Aurkb/Ndc80/Knl1/Kntc1/Zwilch/Ttk/Haspin/Spdl1	10	0.00899281	1	9	GO:0016477	0.285	0	0	protein localization to condensed chromosome	cell migration	BP
GO:1904029	regulation of cyclin-dependent protein kinase activity	15/1112	71/15511	0.000125122	0.00489822	0.00453125	Ccne1/Ttbk1/Cdc6/Ccna2/Stil/Plk1/Casp3/Ccnb2/Ccnd3/Cdkn1c/Ccnb1/Ccnjl/Psrc1/Ccnd1/Ccnf	15	0.0134892	1	18	GO:0000079	0.993	0	0	regulation of cyclin-dependent protein kinase activity	regulation of cyclin-dependent protein serine/threonine kinase activity	BP
GO:1905517	macrophage migration	11/1112	55/15511	0.00156933	0.0409569	0.0378885	Mmp14/Mcoln2/Ror2/Cd200r1/Hc/Mdk/Emilin1/Ccl12/Ccl2/C5ar1/Cx3cr1	11	0.00989209	4	9	GO:0016477	0.678	2.6695	4	macrophage migration	cell migration	BP
GO:1905818	regulation of chromosome separation	21/1112	65/15511	2.21091e-09	2.32793e-07	2.15353e-07	Cdt1/Cdc6/Birc5/Fbxo5/Aurkb/Xrcc3/Trip13/Ndc80/Bub1/Kntc1/Cit/Mad2l1/Plk1/Zwilch/Tacc3/Ttk/Bub1b/Ccnb1/Cenpe/Mapk15/Spdl1	21	0.0188849	2	2	GO:0007059	0.847	30.4965	3	regulation of chromosome separation	chromosome segregation	BP
GO:1905819	negative regulation of chromosome separation	17/1112	42/15511	1.41548e-09	1.66237e-07	1.53783e-07	Cdt1/Birc5/Fbxo5/Aurkb/Xrcc3/Trip13/Ndc80/Bub1/Kntc1/Mad2l1/Plk1/Zwilch/Ttk/Bub1b/Ccnb1/Cenpe/Spdl1	17	0.0152878	1	2	GO:0007059	0.818	0	0	negative regulation of chromosome separation	chromosome segregation	BP
GO:2000026	regulation of multicellular organismal development	131/1112	1281/15511	1.55428e-05	0.000771709	0.000713894	Tbx2/Itga5/Sema4f/Mmp14/Sema6b/Tgfb1/Crabp2/Prlr/Kit/Ephb3/Rnf112/Dll1/Ager/Cd34/Brca1/Mmp9/Ptgis/E2f2/Fbxo5/Cdk1/Myb/Vsir/Rflnb/Vash1/Sfrp4/Ror2/Tert/Bmp1/Myc/Col14a1/Vdr/Racgap1/Cd4/Sox8/Fbn2/Sema4g/Gli1/St8sia2/Ccr1/Vim/Hc/Mdk/Rassf2/Angpt4/E2f1/Sfrp2/Sema4a/Lrp8/Mycl/Ephb2/Ptch2/Adgrb2/Emilin1/Cit/Limk1/Ptn/Plxnd1/Lag3/Fgfr2/Pak3/Dcx/Il2rg/Adgra2/Col4a2/Sall1/Mt3/Smpd3/Thy1/Adamts7/Fanca/Sox1…	131	0.117806	1	14	GO:0009887	0.405	0	0	regulation of multicellular organismal development	animal organ morphogenesis	BP
GO:2000105	positive regulation of DNA-dependent DNA replication	6/1112	13/15511	0.0001482	0.00562149	0.00520033	Dbf4/Cdt1/E2f7/Cdk2/Cdc7/E2f8	6	0.00539568	1	7	GO:0006260	0.77	0	1	positive regulation of DNA-dependent DNA replication	DNA replication	BP
GO:2000145	regulation of cell motility	95/1112	912/15511	0.000126641	0.00492609	0.00455704	Itga5/Adora3/Sema4f/Mmp14/Sema6b/Acp5/Col18a1/Col1a1/Tgfb1/Lamb1/Cnn2/Kit/Ager/Itga2/Mmp9/Fbxo5/Vsir/Srgap1/Madcam1/Igfbp3/Vash1/Ror2/Tert/Ripk3/Myc/Sh3bp1/Cd200r1/Kif20b/Fermt3/Sema4g/Tac2/Gli1/Drd4/Muc2/Ccr1/Col3a1/Map4k4/Cfap45/Sele/Vim/Hc/Mdk/Angpt4/Edn3/Postn/S100a11/Sfrp2/Sema4a/Glipr2/Ephb2/Emilin1/Ptn/Plxnd1/Acan/Pycard/Pak3/Adgra2/Smpd3/Thy1/Mcam/Prr5l/Chst2/Adgrb1/Gpsm3/Tbxa2r/Ccl12/Ccl…	95	0.0854317	11	11	GO:0006928	0.848	12.7677	13	regulation of cell motility	movement of cell or subcellular component	BP
GO:2000147	positive regulation of cell motility	61/1112	549/15511	0.000405561	0.0127013	0.0117498	Itga5/Adora3/Sema4f/Mmp14/Sema6b/Acp5/Col18a1/Col1a1/Tgfb1/Lamb1/Kit/Ager/Itga2/Mmp9/Fbxo5/Vsir/Madcam1/Ror2/Tert/Myc/Kif20b/Fermt3/Sema4g/Tac2/Gli1/Ccr1/Map4k4/Sele/Mdk/Angpt4/Edn3/Postn/S100a11/Sema4a/Glipr2/Ephb2/Ptn/Pycard/Pak3/Adgra2/Thy1/Mcam/Gpsm3/Ccl12/Ccl7/Ccl2/Acta2/Prr5/Snai1/Cxcr4/Igf2/C5ar1/Carmil2/Arhgef39/Sema5b/Lrrc15/Cx3cr1/Cfl1/Fgf18/Duox2/Myadm	61	0.0548561	21	11	GO:0006928	0.795	10.9462	24	positive regulation of cell motility	movement of cell or subcellular component	BP
GO:2000241	regulation of reproductive process	22/1112	152/15511	0.00122818	0.0337362	0.0312088	Cdc20/Ptgds/Fbxo5/Trip13/Tac2/Drd4/Sgo2a/Nppc/Cdc25b/Rad51ap1/Zp2/Aspm/Ttk/Snai1/Cdc25c/Cnr1/Lhfpl2/Iho1/Meioc/Nrk/Tcp11/Mapk15	22	0.0197842	1	4	GO:0051321	0.635	0	0	regulation of reproductive process	meiotic cell cycle	BP
GO:2000816	negative regulation of mitotic sister chromatid separation	17/1112	40/15511	5.65928e-10	8.30618e-08	7.68389e-08	Cdt1/Birc5/Fbxo5/Aurkb/Xrcc3/Trip13/Ndc80/Bub1/Kntc1/Mad2l1/Plk1/Zwilch/Ttk/Bub1b/Ccnb1/Cenpe/Spdl1	17	0.0152878	1	2	GO:0007059	0.813	0	1	negative regulation of mitotic sister chromatid separation	chromosome segregation	BP
GO:2001251	negative regulation of chromosome organization	20/1112	83/15511	1.14542e-06	7.60333e-05	7.0337e-05	Cdt1/Birc5/Fbxo5/Aurkb/Top2a/Xrcc3/Trip13/Ndc80/Bub1/Kntc1/Mad2l1/Plk1/Zwilch/Recql4/Ttk/Bub1b/Pif1/Ccnb1/Cenpe/Spdl1	20	0.0179856	1	6	GO:0007010	0.505	0	1	negative regulation of chromosome organization	cytoskeleton organization	BP
GO:0000015	phosphopyruvate hydratase complex	3/1100	5/15592	0.00314314	0.0368834	0.0329311	Eno4/Eno1b/Eno1	3	0.00272727	5	4	GO:0005581	0.253	3.30574	7	phosphopyruvate hydratase complex	collagen trimer	CC
GO:0000228	nuclear chromosome	30/1100	191/15592	2.8577e-05	0.000570647	0.000509498	Rec8/Syce2/P3h4/Pole/Brca1/Birc5/Top2a/Pole2/4930447C04Rik/Rsph1/Incenp/Prim1/Nek2/Mcm10/Rad51/Smc2/Orc1/Plk1/Gins2/Chek1/Fignl1/Stag3/Wdhd1/Kash5/Sycp2l/Mms22l/Iho1/H2ax/Tonsl/Xlr4a	30	0.0272727	29	3	GO:0000775	0.655	35.4278	31	nuclear chromosome	chromosome, centromeric region	CC
GO:0000307	cyclin-dependent protein kinase holoenzyme complex	12/1100	41/15592	1.6619e-05	0.000379268	0.000338627	Ccne1/Cdk1/Cdk2/Ccna2/Cks1b/Ccnb2/Ccnd3/Ccnb1/Ccnjl/Cks2/Ccnd1/Ccnf	12	0.0109091	29	4	GO:0005581	0.301	39.4095	39	cyclin-dependent protein kinase holoenzyme complex	collagen trimer	CC
GO:0000775	chromosome, centromeric region	54/1100	194/15592	5.58005e-19	1.18855e-16	1.06119e-16	Rec8/Spc25/Cdt1/Ncapg/Birc5/Aurkb/Top2a/Ska3/Esco2/Dscc1/Sgo1/Ndc80/Incenp/Hells/Sgo2a/Cenpf/Nek2/Nuf2/Knl1/Knstrn/Rassf2/Bub1/Zfp618/Kif2c/Cdca8/Cenpa/Kntc1/Mad2l1/Plk1/Mki67/Cenpi/Cenpu/Cenpn/Zwilch/Ska1/Cenpt/Stag3/Wdhd1/Ttk/Sycp2l/Bub1b/Ccnb1/Snai1/A730008H23Rik/Cenph/Cenpe/Mis18bp1/Ercc6l/Nsl1/Cenpm/Spdl1/Oip5/Cenps/Spc24	54	0.0490909	153	3	GO:0000775	0.996	1275.74	164	chromosome, centromeric region	chromosome, centromeric region	CC
GO:0000776	kinetochore	40/1100	132/15592	8.71962e-16	6.9648e-14	6.21847e-14	Rec8/Spc25/Cdt1/Birc5/Aurkb/Ska3/Sgo1/Ndc80/Incenp/Sgo2a/Cenpf/Nek2/Nuf2/Knl1/Knstrn/Rassf2/Bub1/Kif2c/Cenpa/Kntc1/Mad2l1/Plk1/Cenpi/Cenpu/Cenpn/Zwilch/Ska1/Cenpt/Ttk/Bub1b/Ccnb1/A730008H23Rik/Cenph/Cenpe/Ercc6l/Nsl1/Cenpm/Spdl1/Cenps/Spc24	40	0.0363636	130	3	GO:0000775	0.937	842.614	171	kinetochore	chromosome, centromeric region	CC
GO:0000779	condensed chromosome, centromeric region	42/1100	142/15592	4.36249e-16	3.98233e-14	3.5556e-14	Rec8/Spc25/Cdt1/Ncapg/Birc5/Aurkb/Ska3/Sgo1/Ndc80/Incenp/Sgo2a/Cenpf/Nek2/Nuf2/Knl1/Knstrn/Rassf2/Bub1/Kif2c/Cenpa/Kntc1/Mad2l1/Plk1/Cenpi/Cenpu/Cenpn/Zwilch/Ska1/Cenpt/Ttk/Sycp2l/Bub1b/Ccnb1/A730008H23Rik/Cenph/Cenpe/Ercc6l/Nsl1/Cenpm/Spdl1/Cenps/Spc24	42	0.0381818	22	3	GO:0000775	0.946	555.016	27	condensed chromosome, centromeric region	chromosome, centromeric region	CC
GO:0000793	condensed chromosome	60/1100	233/15592	4.05551e-19	1.18855e-16	1.06119e-16	Rec8/Syce2/Spc25/Cdt1/P3h4/Ncapg/Brca1/Birc5/Aurkb/Top2a/4930447C04Rik/Ska3/Sgo1/Rsph1/Ndc80/Incenp/Cdk2/Sgo2a/Cenpf/Nek2/Nuf2/Rad51/Knl1/Knstrn/Rassf2/Bub1/Smc2/Kif2c/Cenpa/Kntc1/Mad2l1/Plk1/Mki67/Cenpi/Cenpu/Cenpn/Chek1/Zwilch/Fancd2/Ska1/Cenpt/Stag3/Kash5/Ttk/Sycp2l/Bub1b/Ccnb1/A730008H23Rik/Cenph/Cenpe/Iho1/H2ax/Ercc6l/Hmgb2/Nsl1/Cenpm/Spdl1/Cenps/Spc24/Xlr4a	60	0.0545455	35	3	GO:0000775	0.672	901.654	44	condensed chromosome	chromosome, centromeric region	CC
GO:0000794	condensed nuclear chromosome	17/1100	68/15592	3.38511e-06	8.65234e-05	7.72518e-05	Rec8/Syce2/P3h4/Brca1/4930447C04Rik/Rsph1/Incenp/Nek2/Rad51/Plk1/Chek1/Stag3/Kash5/Sycp2l/Iho1/H2ax/Xlr4a	17	0.0154545	45	3	GO:0000775	0.617	62.8361	52	condensed nuclear chromosome	chromosome, centromeric region	CC
GO:0000795	synaptonemal complex	12/1100	40/15592	1.2555e-05	0.000297136	0.000265296	Rec8/Syce2/P3h4/Brca1/4930447C04Rik/Incenp/Rad51/Plk1/Stag3/Kash5/Sycp2l/Xlr4a	12	0.0109091	72	3	GO:0000775	0.595	53.2019	83	synaptonemal complex	chromosome, centromeric region	CC
GO:0000796	condensin complex	4/1100	8/15592	0.00136984	0.0178638	0.0159495	Ncapg/Smc2/Ncaph/Ncapg2	4	0.00363636	8	3	GO:0000775	0.528	6.35393	27	condensin complex	chromosome, centromeric region	CC
GO:0000800	lateral element	7/1100	16/15592	5.54168e-05	0.00107307	0.000958083	Rec8/Brca1/Incenp/Rad51/Stag3/Kash5/Sycp2l	7	0.00636364	20	3	GO:0000775	0.528	26.4139	27	lateral element	chromosome, centromeric region	CC
GO:0000922	spindle pole	21/1100	134/15592	0.000446106	0.00730927	0.00652603	Kif11/Cdc6/Aurkb/Sgo1/Kif20b/Plk4/Cenpf/Nek2/Cdc25b/Kntc1/Mad2l1/Plk1/Aspm/Ddx11/Dlgap5/Kash5/Ccnb1/Psrc1/Spdl1/Aunip/Kifc1	21	0.0190909	92	3	GO:0000775	0.349	20.6331	120	spindle pole	chromosome, centromeric region	CC
GO:0000940	outer kinetochore	9/1100	14/15592	6.07422e-08	2.15635e-06	1.92528e-06	Ska3/Ndc80/Cenpf/Plk1/Ska1/Bub1b/Ccnb1/Cenpe/Spdl1	9	0.00818182	14	3	GO:0000775	0.78	84.7315	20	outer kinetochore	chromosome, centromeric region	CC
GO:0001527	microfibril	6/1100	13/15592	0.000135542	0.00227925	0.00203501	Adamts10/Fbn2/Efemp2/Mfap5/Mfap4/Mfap2	6	0.00545455	13	2	GO:0031012	0.703	17.9066	21	microfibril	extracellular matrix	CC
GO:0001673	male germ cell nucleus	5/1100	15/15592	0.00286094	0.0351565	0.0313892	Rec8/Trip13/Stag3/Tcfl5/H2ax	5	0.00454545	23	7	GO:0001673	1	6.62875	26	male germ cell nucleus	male germ cell nucleus	CC
GO:0005576	extracellular region	203/1100	1558/15592	4.8404e-19	1.18855e-16	1.06119e-16	Btbd17/Sema4f/Mmp14/Col6a1/Sema6b/Ckb/Acp5/Col18a1/Col1a1/Tgfb1/Lamb1/Hmgn2/Kif20a/Col26a1/Kit/Epor/Adamts4/Clic1/Ccl8/Ceacam16/Adamts13/Ptgds/Ager/Cd34/Igfbp4/Cdc6/Mmp9/Ptgis/Col6a2/Stc2/Igfbp3/Arsg/Pxdn/Vash1/Sfrp4/Vcan/Nid2/Gdf10/Bmp1/Matn2/Col14a1/Nptxr/C1qtnf6/Adamts20/Col2a1/Fstl1/Tpsab1/Adamts10/Col11a2/Pcyox1l/Fbn2/Zp1/Kif20b/Efemp2/Tectb/Cep55/Sema4g/Tac2/Muc2/Col5a2/Col3a1/Nppc/Lrrn2/Se…	203	0.184545	1718	1	GO:0005576	0.956	1889.08	1863	extracellular region	extracellular region	CC
GO:0005581	collagen trimer	28/1100	74/15592	3.45759e-14	2.2094e-12	1.97264e-12	Col6a1/Col18a1/Col1a1/Col26a1/Col6a2/Col14a1/C1qtnf6/Col2a1/Col11a2/Col5a2/Col3a1/Marco/Col5a1/Fcna/Col9a3/Col15a1/Emilin1/Col4a1/Col4a2/C1qa/C1qc/C1qb/Col10a1/Col16a1/Col27a1/C1qtnf2/Cthrc1/C1qtnf3	28	0.0254545	75	4	GO:0005581	0.999	586.556	79	collagen trimer	collagen trimer	CC
GO:0005583	fibrillar collagen trimer	7/1100	11/15592	2.18969e-06	6.08353e-05	5.43164e-05	Col1a1/Col2a1/Col5a2/Col3a1/Col5a1/Col16a1/Col27a1	7	0.00636364	2	2	GO:0031012	0.71	12.3195	2	fibrillar collagen trimer	extracellular matrix	CC
GO:0005604	basement membrane	18/1100	109/15592	0.000589747	0.00919142	0.00820649	Col18a1/Lamb1/Nid2/Matn2/Col2a1/Efemp2/Ush2a/Col5a1/Col9a3/Col15a1/Ptn/Acan/Col4a1/Col4a2/Loxl1/Fras1/Frem2/Vwc2	18	0.0163636	115	2	GO:0031012	0.848	19.6811	161	basement membrane	extracellular matrix	CC
GO:0005615	extracellular space	144/1100	1043/15592	1.35157e-15	9.59618e-14	8.56787e-14	Sema4f/Mmp14/Col6a1/Sema6b/Ckb/Acp5/Col18a1/Col1a1/Tgfb1/Lamb1/Hmgn2/Kit/Adamts4/Clic1/Ccl8/Ceacam16/Adamts13/Ptgds/Ager/Igfbp4/Mmp9/Ptgis/Col6a2/Stc2/Igfbp3/Arsg/Pxdn/Vash1/Sfrp4/Nid2/Gdf10/Bmp1/Matn2/Col14a1/Nptxr/C1qtnf6/Adamts20/Col2a1/Fstl1/Tpsab1/Col11a2/Efemp2/Tectb/Sema4g/Tac2/Col5a2/Col3a1/Nppc/Lrrn2/Sele/Col5a1/Hc/Fcna/Pcsk2/Angpt4/Edn3/Col9a3/Postn/S100a11/Sfrp2/Sema4a/Col15a1/Glipr2/L…	144	0.130909	1761	1	GO:0005576	0.884	1266.53	2668	extracellular space	extracellular region	CC
GO:0005694	chromosome	133/1100	1032/15592	3.42584e-12	1.68393e-10	1.50349e-10	Zfp385a/Uhrf1/Hsf2bp/Rec8/Chaf1a/Syce2/Spc25/Mcm5/Asf1b/Cdt1/P3h4/Pole/Phox2a/Ncapg/Brca1/Birc5/Pcgf2/Chtf18/Igfbp3/Aurkb/Top2a/Pole2/4930447C04Rik/Xrcc3/Trip13/Tert/Ska3/Esco2/Myc/Dscc1/Vdr/Chaf1b/Sgo1/Rsph1/Ndc80/Incenp/Cdca5/Hells/Maged1/Cdk2/Prim1/Cbx2/Plk4/Sgo2a/Mcm6/Cenpf/Nek2/Mcm10/Nuf2/Nusap1/Rad51/Knl1/Knstrn/Rassf2/Bub1/E2f1/Smc2/Zfp618/Orc1/Mycl/Kif2c/Cdca8/Cenpa/Rfc5/Kntc1/Mad2l1/Rad5…	133	0.120909	523	3	GO:0000775	0.788	597.945	531	chromosome	chromosome, centromeric region	CC
GO:0005815	microtubule organizing center	69/1100	713/15592	0.00443422	0.04971	0.0443832	Ccne1/Cdc20/Brca1/Nek8/Birc5/Cdk1/Hmmr/Aurkb/Top2a/Cep72/Ska3/Nckap5l/Sgo1/Ndc80/Kifc5b/Kif20b/Cep55/Cdk2/Plk4/Cenpf/Ush2a/Nek2/Traf5/Mastl/Cdc25b/Knstrn/E2f1/Kif24/Ttc39a/Kif2c/Stil/Crmp1/Plk1/Cenpu/Ccsap/Chek1/Ccnb2/Kif23/Ndn/Aspm/Brsk1/Ddx11/Tacc3/Tedc1/Dtl/Dlgap5/Ckap2/Cul7/Nphp4/Pclaf/Cchcr1/Ccdc8/Ccnb1/Mcm3/Ccdc141/Ccnjl/Ckap2l/Nlrc3/H2ax/Haspin/Ezr/Brsk2/Espl1/Tgif2/Mapk15/Ccnf/Wdr90/Aunip…	69	0.0627273	62	3	GO:0000775	0.418	7.01307	65	microtubule organizing center	chromosome, centromeric region	CC
GO:0005819	spindle	56/1100	316/15592	1.17253e-10	5.35178e-09	4.7783e-09	Septin1/Kif20a/Kif11/Cdc6/Birc5/Map1s/Fbxo5/Cdk1/Aurkb/Ska3/Bora/Myc/Racgap1/Sgo1/Rsph1/Kifc5b/Incenp/Kif20b/Plk4/Cenpf/Nek2/Nusap1/Cdc25b/Knstrn/Ect2/Kif2c/Cdca8/Cdc7/Kntc1/Mad2l1/Kif22/Plk1/Ccsap/Kif23/Aspm/Ddx11/Ska1/Tacc3/Dlgap5/Kash5/Ttk/Prc1/Bub1b/Ccnb1/Kif14/Cenpe/Ckap2l/Haspin/Kif18b/Espl1/Mapk15/Capn6/Psrc1/Spdl1/Aunip/Kifc1	56	0.0509091	91	3	GO:0000775	0.385	308.623	104	spindle	chromosome, centromeric region	CC
GO:0005861	troponin complex	4/1100	8/15592	0.00136984	0.0178638	0.0159495	Tnni1/Tnni3/Tnnt1/Tnnc1	4	0.00363636	8	5	GO:0005874	0.614	6.35393	17	troponin complex	microtubule	CC
GO:0005871	kinesin complex	10/1100	48/15592	0.00162796	0.0208053	0.0185759	Kif20a/Kifc5b/Kif20b/Kif2c/Kif22/Kif23/Kif15/Kif14/Kif18b/Kifc1	10	0.00909091	51	3	GO:0000775	0.32	11.1213	60	kinesin complex	chromosome, centromeric region	CC
GO:0005874	microtubule	56/1100	399/15592	5.6228e-07	1.84771e-05	1.64971e-05	Tubb6/Tubb5/Kif20a/Kif11/Enkd1/Clip3/Tppp3/Birc5/Map1s/Cdk1/Aurkb/Ror2/Ska3/Gtse1/Tuba1b/Nckap5l/Kifc5b/Incenp/Kif20b/Nek2/Dnm1/Nusap1/Knstrn/Spag17/Kif24/Kif2c/Stmn1/Kcnab2/Kntc1/Kif22/Plk1/Dcx/Mt3/Ccsap/Kif23/Dnah8/Aspm/Gas2l1/Kif4/Ska1/Kif15/Ckap2/Reep2/Prc1/Kif14/Fhdc1/Tuba1c/Tubb2b/Cenpe/Kif18b/Tubb4a/Clip2/Capn6/Psrc1/Gas2l3/Kifc1	56	0.0509091	344	5	GO:0005874	0.995	130.858	384	microtubule	microtubule	CC
GO:0005875	microtubule associated complex	22/1100	132/15592	0.000133278	0.00227925	0.00203501	Kif20a/Birc5/Map1s/Aurkb/Kifc5b/Incenp/Kif20b/Kif2c/Cdca8/Kif22/Kif23/Dnah8/Acta2/Kif15/Odad1/Kif14/Dnah14/Kif18b/Actg2/Actc1/Drc1/Kifc1	22	0.02	23	3	GO:0000775	0.359	21.8897	29	microtubule associated complex	chromosome, centromeric region	CC
GO:0005876	spindle microtubule	13/1100	66/15592	0.000609715	0.00927638	0.00828235	Kif11/Birc5/Cdk1/Aurkb/Ska3/Kntc1/Plk1/Ccsap/Ska1/Cenpe/Kif18b/Capn6/Psrc1	13	0.0118182	42	3	GO:0000775	0.33	15.4424	56	spindle microtubule	chromosome, centromeric region	CC
GO:0005887	integral component of plasma membrane	103/1100	1018/15592	0.000109156	0.00199288	0.00177932	Itga5/Adora3/Sema4f/Icam2/Sema6b/Grin2d/Fgfr4/Slc1a6/Insrr/Kit/Ephb3/Cyba/Slc4a1/Mymk/Trpm5/Itga2/Ncf1/Kcnab3/Cacng4/Abcc3/Ror2/Rgr/Slc22a17/Asic1/Scn8a/Slc38a1/Cd4/Sema4g/Drd4/Cdhr5/Tmc6/Chrng/Opn3/Sele/Traf5/Hc/Cd82/Tspan18/Tyro3/Adra1d/Sema4a/Mmp16/Ephb2/Adgrb2/Kcnab2/Slc2a5/Emilin1/Epha5/Slc6a13/Plxnd1/Slc6a11/Tspan11/Slc7a10/Lrfn1/Fgfr2/Nectin1/Cdhr4/Plppr5/Gabrb3/Clcnka/Adgrb1/Mag/Clca2/Kcn…	103	0.0936364	1270	2	GO:0031012	0.433	52.12	1549	integral component of plasma membrane	extracellular matrix	CC
GO:0010369	chromocenter	6/1100	17/15592	0.000764915	0.011367	0.0101489	Aurkb/Esco2/Incenp/Cdca8/Sall1/Oip5	6	0.00545455	15	3	GO:0000775	0.292	10.2378	17	chromocenter	chromosome, centromeric region	CC
GO:0015630	microtubule cytoskeleton	131/1100	1165/15592	3.84552e-08	1.44546e-06	1.29057e-06	Septin1/Tubb6/Tubb5/Ccne1/Kif20a/Cdc20/Kif11/Enkd1/Clip3/Tppp3/Brca1/Nek8/Cdc6/Birc5/Map1s/Fbxo5/Cdk1/Hmmr/Aurkb/Top2a/Ror2/Cep72/Ska3/Bora/Myc/Gtse1/Tuba1b/Nckap5l/Racgap1/Sgo1/Rsph1/Ndc80/Kifc5b/Incenp/Kif20b/Cep55/Cdk2/Plk4/Cenpf/Ush2a/Nek2/Traf5/Mastl/Dnm1/Nusap1/Cdc25b/Knstrn/E2f1/Ect2/Spag17/Kif24/Ttc39a/Kif2c/Stil/Stmn1/Cdca8/Kcnab2/Crmp1/Cdc7/Kntc1/Mad2l1/Kif22/Plk1/Dcx/Cenpu/Mt3/Ccsap/Ch…	131	0.119091	197	3	GO:0000775	0.452	180.186	221	microtubule cytoskeleton	chromosome, centromeric region	CC
GO:0030312	external encapsulating structure	85/1100	439/15592	5.88854e-18	7.52555e-16	6.71913e-16	Mmp14/S100a3/Col6a1/Col18a1/Col1a1/Tgfb1/Lamb1/Col26a1/Adamts4/Adamts13/Mmp9/Col6a2/Pxdn/Vcan/Nid2/Bmp1/Matn2/Col14a1/Adamts20/Col2a1/Mmp25/Adamts10/Col11a2/Fbn2/Zp1/Efemp2/Tectb/Muc2/Col5a2/Col3a1/Lrrn2/Ush2a/Col5a1/Fcna/Angpt4/Col9a3/Postn/S100a11/Thbs3/Mmp16/Col15a1/Mmp23/Emilin1/Pf4/Gpc2/Eln/Ptn/Mfap5/Acan/Fgfr2/Zp2/Col4a1/Col4a2/Loxl1/Adamts7/Fras1/Hpse/Igfbp7/Cpz/Frem2/Olfml2b/Col10a1/Lrrc1…	85	0.0772727	1	2	GO:0031012	0.991	0	0	external encapsulating structure	extracellular matrix	CC
GO:0030496	midbody	26/1100	153/15592	2.40769e-05	0.000496295	0.000443113	Septin1/Kif20a/Birc5/Cdk1/Aurkb/Racgap1/Incenp/Kif20b/Cep55/Cenpf/Nek2/Ect2/Cdca8/Crmp1/Plk1/Kif23/Aspm/Kif4/Ddx11/Anln/Klhl13/Prc1/Kif14/Cenpe/Bcl3/Psrc1	26	0.0236364	155	6	GO:0030496	0.998	55.0648	180	midbody	midbody	CC
GO:0031012	extracellular matrix	85/1100	438/15592	5.08319e-18	7.52555e-16	6.71913e-16	Mmp14/S100a3/Col6a1/Col18a1/Col1a1/Tgfb1/Lamb1/Col26a1/Adamts4/Adamts13/Mmp9/Col6a2/Pxdn/Vcan/Nid2/Bmp1/Matn2/Col14a1/Adamts20/Col2a1/Mmp25/Adamts10/Col11a2/Fbn2/Zp1/Efemp2/Tectb/Muc2/Col5a2/Col3a1/Lrrn2/Ush2a/Col5a1/Fcna/Angpt4/Col9a3/Postn/S100a11/Thbs3/Mmp16/Col15a1/Mmp23/Emilin1/Pf4/Gpc2/Eln/Ptn/Mfap5/Acan/Fgfr2/Zp2/Col4a1/Col4a2/Loxl1/Adamts7/Fras1/Hpse/Igfbp7/Cpz/Frem2/Olfml2b/Col10a1/Lrrc1…	85	0.0772727	281	2	GO:0031012	0.991	1289.6	342	extracellular matrix	extracellular matrix	CC
GO:0031226	intrinsic component of plasma membrane	108/1100	1076/15592	0.000101772	0.00191271	0.00170775	Itga5/Adora3/Sema4f/Icam2/Sema6b/Grin2d/Fgfr4/Slc1a6/Insrr/Kit/Ephb3/Cyba/Slc4a1/Mymk/Trpm5/Itga2/Ncf1/Kcnab3/Cacng4/Abcc3/Ror2/Rgr/Slc22a17/Asic1/Scn8a/Slc38a1/Cd4/Sema4g/Drd4/Cdhr5/Tmc6/Chrng/Opn3/Sele/Traf5/Hc/Cd82/Tspan18/Tyro3/Adra1d/Sema4a/Mmp16/Ephb2/Adgrb2/Kcnab2/Slc2a5/Emilin1/Epha5/Gpc2/Slc6a13/Plxnd1/Slc6a11/Tspan11/Slc7a10/Lrfn1/Fgfr2/Thy1/Nectin1/Cdhr4/Folr2/Plppr5/Gabrb3/Clcnka/Adgr…	108	0.0981818	34	2	GO:0031012	0.436	26.0578	34	intrinsic component of plasma membrane	extracellular matrix	CC
GO:0031390	Ctf18 RFC-like complex	4/1100	8/15592	0.00136984	0.0178638	0.0159495	Chtf18/Dscc1/Rfc5/Ddx11	4	0.00363636	8	3	GO:0000775	0.489	6.35393	9	Ctf18 RFC-like complex	chromosome, centromeric region	CC
GO:0032133	chromosome passenger complex	4/1100	5/15592	0.000116302	0.00206436	0.00184315	Birc5/Aurkb/Incenp/Cdca8	4	0.00363636	6	3	GO:0000775	0.277	12.9193	9	chromosome passenger complex	chromosome, centromeric region	CC
GO:0035371	microtubule plus-end	7/1100	24/15592	0.00101716	0.0147719	0.013189	Clip3/Nckap5l/Knstrn/Kif2c/Gas2l1/Kif18b/Clip2	7	0.00636364	23	5	GO:0005874	0.785	10.5069	37	microtubule plus-end	microtubule	CC
GO:0042555	MCM complex	5/1100	11/15592	0.000558387	0.00892024	0.00796437	Mcm5/Mcm6/Mcm3/Mms22l/Tonsl	5	0.00454545	11	4	GO:0005581	0.271	10.0735	17	MCM complex	collagen trimer	CC
GO:0043020	NADPH oxidase complex	4/1100	10/15592	0.00366509	0.0418213	0.0373398	Cyba/Ncf1/Duox2/Ncf4	4	0.00363636	12	2	GO:0031012	0.282	4.72268	21	NADPH oxidase complex	extracellular matrix	CC
GO:0051233	spindle midzone	11/1100	36/15592	2.38257e-05	0.000496295	0.000443113	Cdc6/Aurkb/Racgap1/Incenp/Kif20b/Cdca8/Plk1/Prc1/Kif14/Cenpe/Kif18b	11	0.01	26	3	GO:0000775	0.313	35.5723	30	spindle midzone	chromosome, centromeric region	CC
GO:0062023	collagen-containing extracellular matrix	62/1100	329/15592	7.30873e-13	3.8919e-11	3.47485e-11	S100a3/Col6a1/Col18a1/Col1a1/Tgfb1/Lamb1/Adamts4/Mmp9/Col6a2/Pxdn/Vcan/Nid2/Bmp1/Matn2/Col14a1/Col2a1/Adamts10/Col11a2/Fbn2/Zp1/Efemp2/Muc2/Col5a2/Col3a1/Ush2a/Col5a1/Fcna/Angpt4/Col9a3/Postn/S100a11/Thbs3/Col15a1/Emilin1/Pf4/Gpc2/Eln/Ptn/Mfap5/Acan/Fgfr2/Zp2/Col4a1/Col4a2/Loxl1/Fras1/Igfbp7/Frem2/Col10a1/Col16a1/Cilp/Mfap4/Serpinb1a/Col27a1/Igf2/Vwc2/Lrrc15/Gpc3/Megf6/Adamts17/Mfap2/Serpinh1	62	0.0563636	319	2	GO:0031012	0.945	624.743	377	collagen-containing extracellular matrix	extracellular matrix	CC
GO:0071953	elastic fiber	3/1100	5/15592	0.00314314	0.0368834	0.0329311	Efemp2/Eln/Mfap4	3	0.00272727	5	2	GO:0031012	0.65	3.30574	7	elastic fiber	extracellular matrix	CC
GO:0072686	mitotic spindle	26/1100	152/15592	2.13928e-05	0.000471379	0.000420868	Kif11/Cdc6/Cdk1/Aurkb/Ska3/Racgap1/Kifc5b/Kif20b/Nusap1/Knstrn/Ect2/Cdc7/Mad2l1/Kif22/Plk1/Ccsap/Kif23/Aspm/Ska1/Tacc3/Prc1/Cenpe/Ckap2l/Kif18b/Espl1/Kifc1	26	0.0236364	116	3	GO:0000775	0.353	52.6054	132	mitotic spindle	chromosome, centromeric region	CC
GO:0072687	meiotic spindle	8/1100	15/15592	2.46119e-06	6.55292e-05	5.85073e-05	Septin1/Fbxo5/Bora/Rsph1/Incenp/Aspm/Kash5/Mapk15	8	0.00727273	13	3	GO:0000775	0.292	44.8923	14	meiotic spindle	chromosome, centromeric region	CC
GO:0098643	banded collagen fibril	7/1100	11/15592	2.18969e-06	6.08353e-05	5.43164e-05	Col1a1/Col2a1/Col5a2/Col3a1/Col5a1/Col16a1/Col27a1	7	0.00636364	1	2	GO:0031012	0.71	0	0	banded collagen fibril	extracellular matrix	CC
GO:0098644	complex of collagen trimers	9/1100	17/15592	6.07227e-07	1.84771e-05	1.64971e-05	Col1a1/Col2a1/Col5a2/Col3a1/Col5a1/Col4a1/Col4a2/Col16a1/Col27a1	9	0.00818182	1	2	GO:0031012	0.734	0	0	complex of collagen trimers	extracellular matrix	CC
GO:0098687	chromosomal region	65/1100	285/15592	1.14903e-17	1.22372e-15	1.09259e-15	Rec8/Spc25/Cdt1/Ncapg/Birc5/Aurkb/Top2a/Tert/Ska3/Esco2/Dscc1/Sgo1/Ndc80/Incenp/Hells/Cdk2/Sgo2a/Cenpf/Nek2/Nuf2/Rad51/Knl1/Knstrn/Rassf2/Bub1/Zfp618/Orc1/Kif2c/Cdca8/Cenpa/Kntc1/Mad2l1/Rad51ap1/Plk1/Mki67/Cenpi/Cenpu/Cenpn/Chek1/Zwilch/Recql4/Ska1/Cenpt/Dna2/Stag3/Wdhd1/Kash5/Ttk/Sycp2l/Bub1b/Pif1/Ccnb1/Snai1/A730008H23Rik/Cenph/Cenpe/Mis18bp1/H2ax/Ercc6l/Nsl1/Cenpm/Spdl1/Oip5/Cenps/Spc24	65	0.0590909	1	3	GO:0000775	0.964	0	0	chromosomal region	chromosome, centromeric region	CC
GO:0099080	supramolecular complex	144/1100	1117/15592	3.71091e-13	2.1557e-11	1.9247e-11	Tubb6/Col1a1/Tubb5/Aif1l/Rec8/Kif20a/Spc25/Slc4a1/Cdt1/Fhl2/Kif11/Enkd1/Clip3/Tppp3/Birc5/Map1s/Gdpd2/Cdk1/Csrp2/Pdlim4/Aurkb/Ror2/Ska3/Gtse1/Col2a1/Tuba1b/Nckap5l/Scn8a/Sgo1/Rsph1/Ndc80/Adamts10/Kifc5b/Lmnb1/Fbn2/Incenp/Kif20b/Efemp2/Myo1a/Sgo2a/Col5a2/Col3a1/Bard1/Tnni1/Cenpf/Nek2/Nuf2/Vim/Dnm1/Col5a1/Nusap1/Knl1/Knstrn/Rassf2/Bub1/Spag17/Kif24/Kif2c/Stmn1/Kcnab2/Cenpa/Kntc1/Eln/Mad2l1/Mfap5/Ki…	144	0.130909	1	5	GO:0005874	0.85	0	1	supramolecular complex	microtubule	CC
GO:0099081	supramolecular polymer	105/1100	812/15592	6.7199e-10	2.86268e-08	2.55592e-08	Tubb6/Col1a1/Tubb5/Aif1l/Kif20a/Slc4a1/Fhl2/Kif11/Enkd1/Clip3/Tppp3/Birc5/Map1s/Gdpd2/Cdk1/Csrp2/Pdlim4/Aurkb/Ror2/Ska3/Gtse1/Col2a1/Tuba1b/Nckap5l/Scn8a/Rsph1/Adamts10/Kifc5b/Lmnb1/Fbn2/Incenp/Kif20b/Efemp2/Myo1a/Col5a2/Col3a1/Tnni1/Nek2/Vim/Dnm1/Col5a1/Nusap1/Knstrn/Spag17/Kif24/Kif2c/Stmn1/Kcnab2/Kntc1/Eln/Mfap5/Kif22/Plk1/Dcx/Col4a1/Col4a2/Mt3/Tpm4/Cotl1/Ccsap/Kif23/Dnah8/Aspm/Gas2l1/Kif4/Dbn…	105	0.0954545	1	5	GO:0005874	0.893	0	0	supramolecular polymer	microtubule	CC
GO:0099086	synaptonemal structure	12/1100	40/15592	1.2555e-05	0.000297136	0.000265296	Rec8/Syce2/P3h4/Brca1/4930447C04Rik/Incenp/Rad51/Plk1/Stag3/Kash5/Sycp2l/Xlr4a	12	0.0109091	1	3	GO:0000775	0.595	0	0	synaptonemal structure	chromosome, centromeric region	CC
GO:0099512	supramolecular fiber	103/1100	806/15592	1.90507e-09	7.60838e-08	6.79308e-08	Tubb6/Col1a1/Tubb5/Aif1l/Kif20a/Slc4a1/Fhl2/Kif11/Enkd1/Clip3/Tppp3/Birc5/Map1s/Gdpd2/Cdk1/Csrp2/Pdlim4/Aurkb/Ror2/Ska3/Gtse1/Col2a1/Tuba1b/Nckap5l/Scn8a/Rsph1/Adamts10/Kifc5b/Lmnb1/Fbn2/Incenp/Kif20b/Efemp2/Myo1a/Col5a2/Col3a1/Tnni1/Nek2/Vim/Dnm1/Col5a1/Nusap1/Knstrn/Spag17/Kif24/Kif2c/Stmn1/Kcnab2/Kntc1/Eln/Mfap5/Kif22/Plk1/Dcx/Mt3/Tpm4/Cotl1/Ccsap/Kif23/Dnah8/Aspm/Gas2l1/Kif4/Dbn1/Tnni3/Acta2/…	103	0.0936364	3	5	GO:0005874	0.894	55.6733	3	supramolecular fiber	microtubule	CC
GO:0099513	polymeric cytoskeletal fiber	74/1100	585/15592	5.99402e-07	1.84771e-05	1.64971e-05	Tubb6/Tubb5/Aif1l/Kif20a/Kif11/Enkd1/Clip3/Tppp3/Birc5/Map1s/Gdpd2/Cdk1/Pdlim4/Aurkb/Ror2/Ska3/Gtse1/Tuba1b/Nckap5l/Rsph1/Kifc5b/Lmnb1/Incenp/Kif20b/Myo1a/Nek2/Vim/Dnm1/Nusap1/Knstrn/Spag17/Kif24/Kif2c/Stmn1/Kcnab2/Kntc1/Kif22/Plk1/Dcx/Mt3/Tpm4/Cotl1/Ccsap/Kif23/Dnah8/Aspm/Gas2l1/Kif4/Dbn1/Krt222/Ska1/Kif15/Cldn11/Ckap2/Reep2/Prc1/Kif14/Fhdc1/Tuba1c/Tubb2b/Cenpe/Krt8/Kif18b/Krt9/Ezr/Lmntd1/Lmnb2/…	74	0.0672727	1	5	GO:0005874	0.946	0	0	polymeric cytoskeletal fiber	microtubule	CC
GO:1902554	serine/threonine protein kinase complex	14/1100	80/15592	0.00130486	0.0178638	0.0159495	Ccne1/Cdk1/Cdk2/Ccna2/Cks1b/Pycard/Ccnb2/Ccnd3/Ccnb1/Ccnjl/Cdk5r1/Cks2/Ccnd1/Ccnf	14	0.0127273	1	4	GO:0005581	0.314	0	0	serine/threonine protein kinase complex	collagen trimer	CC
GO:1902911	protein kinase complex	15/1100	97/15592	0.00317463	0.0368834	0.0329311	Ccne1/Insrr/Cdk1/Cdk2/Ccna2/Cks1b/Pycard/Ccnb2/Ccnd3/Ccnb1/Ccnjl/Cdk5r1/Cks2/Ccnd1/Ccnf	15	0.0136364	3	4	GO:0005581	0.317	2.25652	3	protein kinase complex	collagen trimer	CC
GO:1990023	mitotic spindle midzone	5/1100	14/15592	0.00202384	0.0253575	0.0226402	Aurkb/Kif20b/Prc1/Cenpe/Kif18b	5	0.00454545	15	3	GO:0000775	0.292	6.89707	19	mitotic spindle midzone	chromosome, centromeric region	CC
GO:1990752	microtubule end	8/1100	32/15592	0.00136763	0.0178638	0.0159495	Clip3/Nckap5l/Knstrn/Kif2c/Aspm/Gas2l1/Kif18b/Clip2	8	0.00727273	5	5	GO:0005874	0.81	4.91779	5	microtubule end	microtubule	CC
GO:0001517	N-acetylglucosamine 6-O-sulfotransferase activity	4/1090	5/15332	0.000119872	0.0110827	0.0103009	Chst1/Chst5/Chst2/Chst7	4	0.00366972	6	5	GO:0017116	0.119	6.85064	12	N-acetylglucosamine 6-O-sulfotransferase activity	single-stranded DNA helicase activity	MF
GO:0003678	DNA helicase activity	14/1090	68/15332	0.000254323	0.0198959	0.0184924	Mcm5/Chtf18/Dscc1/Mcm6/Rad51/Rad54l/Rfc5/Recql4/Brip1/Ddx11/Dna2/Pif1/Mcm3/Ercc6l	14	0.012844	56	5	GO:0017116	0.888	11.6502	68	DNA helicase activity	single-stranded DNA helicase activity	MF
GO:0003774	cytoskeletal motor activity	20/1090	97/15332	1.28687e-05	0.00214064	0.00198965	Kif20a/Kif11/Kifc5b/Kif20b/Myo1a/Kif24/Kif2c/Kif22/Kif23/Dnah8/Kif4/Kif15/Myo16/Kif14/Cenpe/Dnah14/Kif18b/Myh8/Actc1/Kifc1	20	0.0183486	40	3	GO:0003777	0.954	26.2869	41	cytoskeletal motor activity	microtubule motor activity	MF
GO:0003777	microtubule motor activity	16/1090	58/15332	1.76863e-06	0.000449674	0.000417955	Kif20a/Kif11/Kifc5b/Kif20b/Kif24/Kif2c/Kif22/Kif23/Dnah8/Kif4/Kif15/Kif14/Cenpe/Dnah14/Kif18b/Kifc1	16	0.0146789	51	3	GO:0003777	0.999	44.0486	61	microtubule motor activity	microtubule motor activity	MF
GO:0004222	metalloendopeptidase activity	17/1090	88/15332	0.000132521	0.0112312	0.0104389	Mmp14/Adamts4/Adamts13/Mmp9/Bmp1/Adamts20/Mmp25/Adamts10/Mmp16/Mmp23/Adam5/Adamts7/Adamts19/Adam12/Adamts17/Mmel1/Adamts14	17	0.0155963	106	5	GO:0017116	0.141	17.725	160	metalloendopeptidase activity	single-stranded DNA helicase activity	MF
GO:0005198	structural molecule activity	54/1090	496/15332	0.00112436	0.047613	0.0442545	Col6a1/Col18a1/Tubb6/Col1a1/Tubb5/Lamb1/Csrp2/Col6a2/Pxdn/Vcan/Nid2/Matn2/Col14a1/Col2a1/Tuba1b/Col11a2/Fbn2/Efemp2/Tectb/Col5a2/Col3a1/Vim/Col5a1/Col9a3/Postn/Col15a1/Emilin1/Crybb1/Arpc1b/Eln/Add2/Mfap5/Zp2/Col4a1/Col4a2/Fras1/Krt222/Igfbp7/Cldn11/Col10a1/Col16a1/Cldn5/Mfap4/Tuba1c/Tubb2b/Col27a1/Krt9/Mfap2/Tubb4a/Ctnna2/Cldn19/Cryba4/Nup62cl/Bglap	54	0.0495413	111	1	GO:0005201	0.867	8.23419	111	structural molecule activity	extracellular matrix structural constituent	MF
GO:0005201	extracellular matrix structural constituent	34/1090	135/15332	4.93871e-11	5.02267e-08	4.66838e-08	Col6a1/Col18a1/Col1a1/Lamb1/Col6a2/Pxdn/Vcan/Nid2/Matn2/Col14a1/Col2a1/Col11a2/Fbn2/Efemp2/Tectb/Col5a2/Col3a1/Col5a1/Col9a3/Postn/Col15a1/Emilin1/Eln/Mfap5/Zp2/Col4a1/Col4a2/Fras1/Igfbp7/Col10a1/Col16a1/Mfap4/Col27a1/Mfap2	34	0.0311927	120	1	GO:0005201	0.998	255.06	149	extracellular matrix structural constituent	extracellular matrix structural constituent	MF
GO:0005539	glycosaminoglycan binding	27/1090	188/15332	0.000362284	0.0230277	0.0214033	Fgfr4/Ccl8/Ager/Hmmr/Vcan/Fstl1/Efemp2/Col5a1/Mdk/Postn/Thbs3/Pf4/Pcolce/Ptn/Acan/Fgfr2/Ptprf/Tpsb2/Ccl7/Ccl2/Eva1c/Rtn4rl1/Lxn/Grem2/Layn/Ccn6/Ppia	27	0.0247706	27	6	GO:0008201	0.962	8.84018	31	glycosaminoglycan binding	heparin binding	MF
GO:0008017	microtubule binding	41/1090	250/15332	3.99393e-07	0.000135394	0.000125844	Kif20a/Kif11/Clip3/Birc5/Map1s/Gtse1/Racgap1/Kifc5b/Kif20b/Gli1/Map4k4/Dnm1/Nusap1/Knstrn/Dclk2/Kif24/Kif2c/Kif22/Plk1/Dcx/Ccsap/Kif23/Gas2l1/Kif4/Ska1/Kif15/Dlgap5/Reep2/Prc1/Kif14/Fhdc1/Cenpe/Kif18b/Ezr/Clip2/Capn6/Map7d3/Psrc1/Spc24/Gas2l3/Kifc1	41	0.0376147	254	2	GO:0008017	0.996	82.8635	348	microtubule binding	microtubule binding	MF
GO:0008092	cytoskeletal protein binding	93/1090	936/15332	0.000561196	0.0275835	0.0256379	Aif1l/Kif20a/Cnn2/Fblim1/Slc4a1/Kif11/Clip3/Tppp3/Ttbk1/Birc5/Map1s/Csrp2/Pdlim4/Rflnb/Vash1/Diaph3/Gtse1/Racgap1/Gnb3/Kifc5b/Kif20b/Myo1a/Gli1/Dpysl4/Map4k4/Tnni1/Ush2a/Dnm1/Mapk8ip1/Nusap1/Knstrn/Iqgap3/Dclk2/Kif24/Kif2c/Hpca/Stmn1/Crmp1/Fscn1/Arpc1b/Add2/Kif22/Pycard/Plk1/Dcx/Tpm4/Cotl1/Ccsap/Kif23/Ppp1r9a/Ndn/Gas2l1/Kif4/Dbn1/Brsk1/Tnni3/Ska1/Micall2/Kif15/Anln/Tulp1/Dlgap5/Rflna/Reep2/Prc1/M…	93	0.0853211	74	2	GO:0008017	0.82	10.4656	77	cytoskeletal protein binding	microtubule binding	MF
GO:0008094	ATP-dependent activity, acting on DNA	18/1090	107/15332	0.000513287	0.0275835	0.0256379	Mcm5/Chtf18/Top2a/Xrcc3/Dscc1/Hells/Mcm6/Rad51/Rad54l/Rfc5/Recql4/Brip1/Ddx11/Dna2/Pif1/Mcm3/Ercc6l/Rad54b	18	0.0165138	36	5	GO:0017116	0.841	8.71359	45	ATP-dependent activity, acting on DNA	single-stranded DNA helicase activity	MF
GO:0008201	heparin binding	22/1090	141/15332	0.000389926	0.0233267	0.0216813	Fgfr4/Ccl8/Ager/Fstl1/Efemp2/Col5a1/Mdk/Postn/Thbs3/Pf4/Pcolce/Ptn/Fgfr2/Ptprf/Tpsb2/Ccl7/Ccl2/Eva1c/Rtn4rl1/Lxn/Grem2/Ccn6	22	0.0201835	169	6	GO:0008201	0.998	13.6655	195	heparin binding	heparin binding	MF
GO:0008237	metallopeptidase activity	25/1090	155/15332	9.38858e-05	0.00954818	0.00887468	Mmp14/Adamts4/Adamts13/Mmp9/Vash1/Bmp1/Adamts20/Mmp25/Adamts10/Mmp16/Mmp23/Cpa5/Adam5/Adamts7/Cpz/Clca2/Cpa4/Adamts19/Cpa1/Adam12/Naaladl1/Adamts17/Mmel1/Adamts14/Cpa2	25	0.0229358	159	5	GO:0017116	0.15	20.6848	173	metallopeptidase activity	single-stranded DNA helicase activity	MF
GO:0010997	anaphase-promoting complex binding	4/1090	7/15332	0.000747007	0.0330307	0.0307008	Cdc20/Fbxo5/Plk1/Clspn	4	0.00366972	8	8	GO:0010997	1	4.56147	9	anaphase-promoting complex binding	anaphase-promoting complex binding	MF
GO:0015631	tubulin binding	46/1090	352/15332	4.38251e-05	0.00557126	0.00517828	Kif20a/Kif11/Clip3/Tppp3/Birc5/Map1s/Gtse1/Racgap1/Kifc5b/Kif20b/Gli1/Map4k4/Dnm1/Nusap1/Knstrn/Dclk2/Kif24/Kif2c/Stmn1/Kif22/Plk1/Dcx/Ccsap/Kif23/Ndn/Gas2l1/Kif4/Brsk1/Ska1/Kif15/Dlgap5/Reep2/Prc1/Kif14/Fhdc1/Cenpe/Arl4c/Kif18b/Ezr/Clip2/Capn6/Map7d3/Psrc1/Spc24/Gas2l3/Kifc1	46	0.0422018	69	2	GO:0008017	0.952	21.5123	81	tubulin binding	microtubule binding	MF
GO:0016538	cyclin-dependent protein serine/threonine kinase regulator activity	13/1090	42/15332	4.03063e-06	0.000819831	0.000762002	Ccne1/Ccna2/Cks1b/Casp3/Ccnb2/Ccnd3/Cdkn1c/Ccnb1/Ccnjl/Cdk5r1/Cks2/Ccnd1/Ccnf	13	0.0119266	30	4	GO:0016538	0.999	32.3967	35	cyclin-dependent protein serine/threonine kinase regulator activity	cyclin-dependent protein serine/threonine kinase regulator activity	MF
GO:0017116	single-stranded DNA helicase activity	9/1090	23/15332	1.4734e-05	0.00214064	0.00198965	Mcm5/Chtf18/Dscc1/Mcm6/Rad51/Rfc5/Dna2/Pif1/Mcm3	9	0.00825688	22	5	GO:0017116	1	22.0267	24	single-stranded DNA helicase activity	single-stranded DNA helicase activity	MF
GO:0022836	gated channel activity	33/1090	256/15332	0.000642477	0.0297	0.027605	Grin2d/Cacnb3/Clic1/Trpm5/Mcoln2/Kcnab3/Cacng4/Asic1/Scn8a/Tmc6/Chrng/Kcnab2/Gabrb3/Clcnka/Tspoap1/Ttyh3/Clca2/Kcnh3/Kcna6/Kcnh2/Tmc3/Cnr1/Kcnj10/Kcnk13/Marcksl1/Htr1b/Kcnmb4/Grin2a/Kcng2/Hvcn1/Slc17a7/Nalf1/Kcne1l	33	0.0302752	1	9	GO:0022836	0.988	0	0	gated channel activity	gated channel activity	MF
GO:0030020	extracellular matrix structural constituent conferring tensile strength	17/1090	38/15332	1.84621e-10	9.38799e-08	8.72578e-08	Col6a1/Col18a1/Col1a1/Col6a2/Col14a1/Col2a1/Col11a2/Col5a2/Col3a1/Col5a1/Col9a3/Col15a1/Col4a1/Col4a2/Col10a1/Col16a1/Col27a1	17	0.0155963	38	1	GO:0005201	0.876	179.641	39	extracellular matrix structural constituent conferring tensile strength	extracellular matrix structural constituent	MF
GO:0030023	extracellular matrix constituent conferring elasticity	4/1090	6/15332	0.000339282	0.0230033	0.0213807	Efemp2/Emilin1/Eln/Mfap5	4	0.00366972	6	1	GO:0005201	0.798	4.8086	10	extracellular matrix constituent conferring elasticity	extracellular matrix structural constituent	MF
GO:0030545	signaling receptor regulator activity	40/1090	328/15332	0.000569572	0.0275835	0.0256379	Sema4f/Sema6b/Tgfb1/Ccl8/Stc2/Gdf10/Bmp1/Ly6h/Sema4g/Nppc/Mdk/Angpt4/Edn3/Sfrp2/Sema4a/Cort/Pf4/Ptn/Igsf1/Cmtm3/Cck/Inha/Crlf2/Tmem35a/Ccl12/Ccl7/Ccl2/Apln/Sct/Lefty1/Ncapg2/Erfe/Igf2/Grem2/Il17d/Sema5b/Hmgb2/Fgf18/Gmfg/Ccn6	40	0.0366972	5	4	GO:0016538	0.556	3.91347	6	signaling receptor regulator activity	cyclin-dependent protein serine/threonine kinase regulator activity	MF
GO:0030546	signaling receptor activator activity	36/1090	297/15332	0.00117043	0.047613	0.0442545	Sema4f/Sema6b/Tgfb1/Ccl8/Stc2/Gdf10/Bmp1/Sema4g/Nppc/Mdk/Angpt4/Edn3/Sfrp2/Sema4a/Cort/Pf4/Ptn/Cmtm3/Cck/Inha/Crlf2/Ccl12/Ccl7/Ccl2/Apln/Sct/Lefty1/Erfe/Igf2/Grem2/Il17d/Sema5b/Hmgb2/Fgf18/Gmfg/Ccn6	36	0.0330275	3	4	GO:0016538	0.552	1.92082	4	signaling receptor activator activity	cyclin-dependent protein serine/threonine kinase regulator activity	MF
GO:0031005	filamin binding	6/1090	16/15332	0.000548273	0.0275835	0.0256379	Fblim1/Rflnb/Dpysl4/Crmp1/Micall2/Rflna	6	0.00550459	17	2	GO:0008017	0.556	6.88916	21	filamin binding	microtubule binding	MF
GO:0043515	kinetochore binding	4/1090	6/15332	0.000339282	0.0230033	0.0213807	Ttk/Cenph/Cenpe/Spdl1	4	0.00366972	6	7	GO:0043515	1	4.8086	11	kinetochore binding	kinetochore binding	MF
GO:0048407	platelet-derived growth factor binding	6/1090	12/15332	8.10327e-05	0.0091567	0.0085108	Col6a1/Col1a1/Col2a1/Col3a1/Col5a1/Col4a1	6	0.00550459	12	2	GO:0008017	0.146	10.3236	17	platelet-derived growth factor binding	microtubule binding	MF
