# Supplementary material for: Transcriptomic characterization of postnatal muscle maturation
Source: Dis Model Mech. 2025 Mar 3;18(2):DMM052098. doi: 10.1242/dmm.052098 (PMC11911633; doi:10.1242/dmm.052098)
Supplement: Table S7. Enrichment analysis of alternatively spliced genes during early muscle maturation [file dmm-18-052098-TableS7.xlsx]

## Sheet: Summary
Supplementary Table S1. Differential expression analysis of early muscle maturation
Supplementary Table S2. Differential expression analysis of late muscle maturation
Supplementary Table S3. Enrichment analysis of upregulated genes during early muscle maturation
Supplementary Table S4. Enrichment analysis of downregulated genes during early muscle maturation
Supplementary Table S5. Enrichment analysis of upregulated genes during late muscle maturation
Supplementary Table S6. Enrichment analysis of downregulated genes during late muscle maturation
Supplementary Table S7. Enrichment analysis of alternatively spliced genes during early muscle maturation
Supplementary Table S8. Enrichment analysis of alternatively spliced genes during late muscle maturation
Supplementary Table S9. Evaluation of DE and AS in genes associated to the RNA splicing GO term
Supplementary Table S10. Enrichment analysis of DE-specific genes
Supplementary Table S11. Enrichment analysis of AS-specific genes
Supplementary Table S12. Enrichment analysis of genes affected by DE and AS
Supplementary Table S13. Number of AS events detected in myopathy-associated genes during early and late skeletal muscle maturation

## Sheet: Table S7
Supplementary Table S7. Enrichment analysis of alternatively spliced genes during early muscle maturation
ID	Description	GeneRatio	BgRatio	pvalue	p.adjust	qvalue	geneID	Count	gene_ratio_score	term_size	cluster	parent	parentSimScore	score	size	term	parentTerm	ont
GO:0000266	mitochondrial fission	18/2977	45/15759	0.000814415	0.0422317	0.0395871	Marchf5/Prkn/Lpin1/Mfn2/Ap3b1/Mff/Pink1/Pparg/Dcn/Cox10/Spire1/Dnm1l/Mief1/Cyrib/Mtfr1/Mtch2/Myo19/Mul1	18	0.00604636	15	5	GO:0006325	0.43	5.11515	23	mitochondrial fission	chromatin organization	BP
GO:0000375	RNA splicing, via transesterification reactions	78/2977	252/15759	2.47727e-06	0.000513838	0.000481661	Cdk13/Snrnp70/Khdc4/Ptbp1/Psip1/Dyrk1a/Celf2/Celf1/Prpf39/Rbm4/Prpf40a/Sfswap/Wdr83/U2af2/Casc3/Jmjd6/U2af1/Rbfox2/Thrap3/Lsm7/Srsf4/Rsrc1/Lsm6/Aar2/Mbnl1/Srrm1/Bud31/Rbm3/Dazap1/Hnrnpl/Snrpc/Mbnl2/Hnrnpm/Cirbp/Luc7l2/Snrpa/Prpf31/Srsf3/Snrpf/Prmt7/Rbm6/Rbfox1/Hnrnpa1/Luc7l/Ddx23/Srpk1/Scnm1/Srpk3/Fxr1/Bcas2/Lsm5/Ddx39a/Snrpa1/Ddx5/Rnps1/Son/Prpf40b/Hnrnpk/Raver2/Srrm2/Srsf9/Rbm39/Sf1/Gcfc2/Luc7l…	78	0.0262009	8	1	GO:0006397	0.786	22.4968	9	RNA splicing, via transesterification reactions	mRNA processing	BP
GO:0000377	RNA splicing, via transesterification reactions with bulged adenosine as nucleophile	78/2977	252/15759	2.47727e-06	0.000513838	0.000481661	Cdk13/Snrnp70/Khdc4/Ptbp1/Psip1/Dyrk1a/Celf2/Celf1/Prpf39/Rbm4/Prpf40a/Sfswap/Wdr83/U2af2/Casc3/Jmjd6/U2af1/Rbfox2/Thrap3/Lsm7/Srsf4/Rsrc1/Lsm6/Aar2/Mbnl1/Srrm1/Bud31/Rbm3/Dazap1/Hnrnpl/Snrpc/Mbnl2/Hnrnpm/Cirbp/Luc7l2/Snrpa/Prpf31/Srsf3/Snrpf/Prmt7/Rbm6/Rbfox1/Hnrnpa1/Luc7l/Ddx23/Srpk1/Scnm1/Srpk3/Fxr1/Bcas2/Lsm5/Ddx39a/Snrpa1/Ddx5/Rnps1/Son/Prpf40b/Hnrnpk/Raver2/Srrm2/Srsf9/Rbm39/Sf1/Gcfc2/Luc7l…	78	0.0262009	1	1	GO:0006397	0.785	0	0	RNA splicing, via transesterification reactions with bulged adenosine as nucleophile	mRNA processing	BP
GO:0000380	alternative mRNA splicing, via spliceosome	27/2977	71/15759	0.000125987	0.0122446	0.0114778	Cdk13/Ptbp1/Dyrk1a/Celf2/Celf1/Rbm4/Sfswap/Rbfox2/Thrap3/Rsrc1/Mbnl1/Hnrnpl/Mbnl2/Hnrnpm/Rbfox1/Hnrnpa1/Scnm1/Fxr1/Ddx5/Rnps1/Raver2/Srsf9/Zc3h10/Rbm10/Slu7/Rbm24/Fam172a	27	0.00906953	22	1	GO:0006397	0.826	11.3007	36	alternative mRNA splicing, via spliceosome	mRNA processing	BP
GO:0000398	mRNA splicing, via spliceosome	78/2977	252/15759	2.47727e-06	0.000513838	0.000481661	Cdk13/Snrnp70/Khdc4/Ptbp1/Psip1/Dyrk1a/Celf2/Celf1/Prpf39/Rbm4/Prpf40a/Sfswap/Wdr83/U2af2/Casc3/Jmjd6/U2af1/Rbfox2/Thrap3/Lsm7/Srsf4/Rsrc1/Lsm6/Aar2/Mbnl1/Srrm1/Bud31/Rbm3/Dazap1/Hnrnpl/Snrpc/Mbnl2/Hnrnpm/Cirbp/Luc7l2/Snrpa/Prpf31/Srsf3/Snrpf/Prmt7/Rbm6/Rbfox1/Hnrnpa1/Luc7l/Ddx23/Srpk1/Scnm1/Srpk3/Fxr1/Bcas2/Lsm5/Ddx39a/Snrpa1/Ddx5/Rnps1/Son/Prpf40b/Hnrnpk/Raver2/Srrm2/Srsf9/Rbm39/Sf1/Gcfc2/Luc7l…	78	0.0262009	152	1	GO:0006397	0.937	54.3517	206	mRNA splicing, via spliceosome	mRNA processing	BP
GO:0000422	autophagy of mitochondrion	25/2977	72/15759	0.00107371	0.0492033	0.0461222	Tafazzin/Htra2/Prkn/Clec16a/Mfn2/Becn1/Pink1/Vps13d/Optn/Atg5/Ulk2/Sqstm1/Trp53/Map1lc3b/Phb2/Atg9a/Gsk3a/Dnm1l/Retreg1/Cttn/Smurf1/Wdr45/Atg13/Bnip3l/Mul1	25	0.00839772	34	5	GO:0006325	0.444	6.03317	44	autophagy of mitochondrion	chromatin organization	BP
GO:0000423	mitophagy	15/2977	31/15759	0.000186482	0.0159767	0.0149762	Tafazzin/Htra2/Prkn/Clec16a/Mfn2/Becn1/Pink1/Vps13d/Optn/Sqstm1/Trp53/Phb2/Retreg1/Smurf1/Atg13	15	0.00503863	11	5	GO:0006325	0.413	7.73912	17	mitophagy	chromatin organization	BP
GO:0003012	muscle system process	105/2977	398/15759	0.000127386	0.0122446	0.0114778	Vegfb/Gtf2i/Ank2/Mlip/Gtf2ird1/Pdlim5/Apbb1/Dmpk/Prkag3/Rangrf/Sorbs2/Fxyd1/Dbn1/Tbce/Jsrp1/Camk2g/Cacna1s/Myoz2/Tafazzin/Actn3/Myom1/Trip10/Srl/Slc8a3/Cert1/Actn2/Tmem38b/Cacna2d1/Myh4/Clcn1/Tpm1/Ctnna3/Eno1/Mef2c/Calm1/Fkbp1a/Atp1a2/Tnnt2/Ppp3ca/Myl1/Rhoa/Sulf1/Anxa6/Becn1/Kcnn2/Mybpc1/Tmod4/Snta1/Dmd/Atp2a1/Tnni2/Myom3/Glrx3/Ryr1/Tnnt3/Myh8/Bin1/Igf1/Myoz1/Myom2/Kdm4a/Myl6/Chrnb1/P2rx1/Trpm4/T…	105	0.0352704	2	20	GO:0003012	0.995	2.53412	2	muscle system process	muscle system process	BP
GO:0006089	lactate metabolic process	10/2977	18/15759	0.000562319	0.0325897	0.0305489	Actn3/Glo1/Hagh/Park7/Haghl/Trp53/Mtch2/Pfkfb2/Slc37a4/Pnkd	10	0.00335909	7	13	GO:0006744	0.391	4.30227	7	lactate metabolic process	ubiquinone biosynthetic process	BP
GO:0006091	generation of precursor metabolites and energy	112/2977	391/15759	1.41817e-06	0.000338729	0.000317517	Galt/Coq10a/Etfrf1/Gale/Prkag3/Atp5h/Tafazzin/Gnas/Ndufs2/Phkg2/Ide/Ndufs8/Ndufb8/Actn3/Sod2/App/Ifnar1/Gpd1/Akt1/Nnt/Mdh1/Ndufa4/Abcd1/Ppp1cb/Atp5pb/Atp5k/Idh3g/Sirt3/Eno1/Mfn2/Cat/Acox1/Ndufa10/Slc25a12/Idh3b/Ndufv2/Chchd2/Park7/Ndufs7/Phka1/Coq10b/Rhoa/Suclg1/Grb10/Cd36/Gpi1/Pdhb/Foxk2/Pink1/Cdk1/Eno3/Cyc1/Pdha1/Aco2/Akt2/Gyg/Igf1/Ndufa12/Chchd10/Prxl2c/Prkaca/Cox4i1/Bloc1s1/Vcp/Pkm/Pygm/Cox10…	112	0.0376218	13	8	GO:0045333	0.925	30.8869	15	generation of precursor metabolites and energy	cellular respiration	BP
GO:0006259	DNA metabolic process	192/2977	810/15759	0.000271721	0.0202047	0.0189395	Zfp57/Acvrl1/Hsf1/Helq/Gtf2i/Tonsl/Rev1/Ehmt1/Cd40/Iffo1/Apbb1/Uhrf1/Rad23a/Fanca/Ttc5/Ciz1/Meg3/Ercc5/Cnbp/Egf/Gnas/Smc2/Nabp1/Ercc4/Prkcd/Gtf2h2/Hspd1/Thoc1/Polh/Parn/Usp7/Hmgn1/Rrm2b/Cct5/Akt1/Mnat1/Pole2/Rad51ap1/Gtf2h3/Mpv17/Mre11a/Ten1/Kdm1a/Cdc7/Babam2/Cep63/Ube2d3/Cct3/Faap20/Rtel1/Prkcq/Supv3l1/Pold3/Rbx1/Park7/Dnase1l1/Crhr2/Fto/Ubqln4/Ruvbl1/Trp53bp1/Smc4/Paxx/Ascc2/Gins1/Pparg/Exosc10…	192	0.0644945	13	1	GO:0006397	0.477	7.36522	15	DNA metabolic process	mRNA processing	BP
GO:0006281	DNA repair	129/2977	477/15759	6.22313e-06	0.00116787	0.00109474	Hsf1/Helq/Gtf2i/Tonsl/Rev1/Iffo1/Apbb1/Uhrf1/Rad23a/Fanca/Ttc5/Ercc5/Smc2/Nabp1/Ercc4/Gtf2h2/Polh/Usp7/Hmgn1/Rrm2b/Mnat1/Pole2/Rad51ap1/Gtf2h3/Mre11a/Kdm1a/Cdc7/Babam2/Ube2d3/Faap20/Rtel1/Pold3/Rbx1/Park7/Fto/Ubqln4/Ruvbl1/Trp53bp1/Smc4/Paxx/Ascc2/Morf4l2/Cdk7/Fbh1/Usp47/Blm/Nsmce4a/Smc6/Eme2/Slf1/Eya4/Hpf1/Polb/Eya3/Vcp/Pms2/Rnf111/Ube2b/Rad51d/Eepd1/Rad17/Hdac10/Otub2/Ufl1/Cinp/Trp53/Ap5z1/Polr…	129	0.0433322	371	7	GO:0006974	0.925	50.8803	398	DNA repair	cellular response to DNA damage stimulus	BP
GO:0006325	chromatin organization	122/2977	430/15759	8.38213e-07	0.000254108	0.000238195	Wac/Brd1/Ing3/Ehmt1/Mrgbp/Hdac5/Hcfc1/Apbb1/Uhrf1/Cdan1/Smarca2/Hira/Rbbp5/Hmg20b/Eny2/Eed/Rccd1/Jmjd6/0610010K14Rik/Npm3/Phf1/Hmgn1/Kansl2/Zmynd11/Ash2l/Chd3/Kdm1a/Babam2/Tti1/Anp32e/Kdm4c/Usp21/Scmh1/Epc1/Smarcd2/Paf1/Ipo4/Bap1/Ruvbl1/Morf4l2/Sgf29/Macroh2a1/Srcap/Rbbp4/Nap1l4/Nap1l1/Gpx4/Hcfc2/Eya4/Prmt7/Pkn1/Kdm4a/Smyd2/Eya3/Rb1/Smarce1/Men1/Hdac3/Mis18a/Hdac7/Map1s/Chd4/Trp53/Abraxas1/Dmap1/…	122	0.0409809	313	5	GO:0006325	0.996	74.2633	316	chromatin organization	chromatin organization	BP
GO:0006376	mRNA splice site selection	12/2977	25/15759	0.000900905	0.0441052	0.0413432	Khdc4/Psip1/Celf2/Celf1/Prpf39/Sfswap/Mbnl1/Snrpc/Luc7l2/Luc7l/Luc7l3/Slu7	12	0.0040309	19	1	GO:0006397	0.749	5.41014	27	mRNA splice site selection	mRNA processing	BP
GO:0006378	mRNA polyadenylation	19/2977	46/15759	0.000363297	0.0245018	0.0229675	Hsf1/App/Zc3h14/Tent2/Ahcyl1/Paf1/Snrpa/Supt5/Cpeb1/Cpsf3/Cpsf1/Cstf2/Cpsf7/Papola/Fip1l1/Pabpc1l/Virma/Cpeb3/Sympk	19	0.00638226	29	1	GO:0006397	0.775	8.73707	37	mRNA polyadenylation	mRNA processing	BP
GO:0006396	RNA processing	237/2977	834/15759	4.1838e-12	1.09922e-08	1.03039e-08	Hsf1/Akap8l/Cdk13/Snrnp70/Helq/Znhit6/Gtpbp3/Hnrnpa3/Tardbp/Khdc4/Fastkd3/Ptbp1/Srrt/Dph3/Ivns1abp/Psip1/Ftsj1/Rnasel/Trmt13/Cpsf4/Dyrk1a/Nol11/Celf2/Ddx49/Celf1/Tarbp2/Snrnp48/Prpf39/Trmt61a/Ncor2/Sugp2/Srek1ip1/Rbm4/Hnrnpc/Clk3/Qtrt2/Prpf40a/Sfswap/Wdr83/Pus7/U2af2/Tyw5/Hnrnph3/Ago1/Casc3/Jmjd6/Npm3/Thoc1/U2af1/Rpl10a/Safb/Trmt2a/Parn/App/Rbfox2/Tmbim6/Pabpc1/Trmu/Zc3h14/Tent2/Eri3/Pus1/Zfp326/…	237	0.0796103	66	1	GO:0006397	0.903	265.391	69	RNA processing	mRNA processing	BP
GO:0006397	mRNA processing	144/2977	435/15759	6.14883e-13	2.42325e-09	2.27151e-09	Hsf1/Akap8l/Cdk13/Snrnp70/Hnrnpa3/Tardbp/Khdc4/Ptbp1/Srrt/Psip1/Rnasel/Cpsf4/Dyrk1a/Celf2/Celf1/Snrnp48/Prpf39/Sugp2/Srek1ip1/Rbm4/Hnrnpc/Prpf40a/Sfswap/Wdr83/U2af2/Casc3/Jmjd6/Thoc1/U2af1/Safb/App/Rbfox2/Pabpc1/Zc3h14/Tent2/Zfp326/Thrap3/Lsm7/Zc3h13/Clasrp/Srsf4/Ahcyl1/Rsrc1/Lsm6/Aar2/Mbnl1/Srrm1/Bud31/Paf1/Rbm3/Dazap1/Ddx47/Hnrnpl/Snrpc/Mbnl2/Hnrnpm/Cirbp/Ppwd1/Luc7l2/Snrnp27/Snrpa/Supt5/Prpf31…	144	0.0483708	346	1	GO:0006397	0.994	433.973	348	mRNA processing	mRNA processing	BP
GO:0006399	tRNA metabolic process	52/2977	167/15759	9.31556e-05	0.00979003	0.00917697	Gtpbp3/Dph3/Ftsj1/Trmt13/Trmt61a/Qtrt2/Pus7/Tyw5/Vars/Trmu/Yars/Qrsl1/Pus1/Rars2/Exosc8/Lsm6/Tars2/Urm1/Dtd1/Elp4/Exosc10/Dus3l/Pus3/Ankrd16/Qars/Trmt2b/Ctu2/Ears2/Mtfmt/Trmt1/Exosc2/Nat10/Dus1l/Rpp21/Trmt5/Alkbh1/Trpt1/Wdr4/Dtwd2/Dtwd1/Trmt10a/Kars/Sars/Trub2/Farsb/Tyw1/Sars2/Tsen34/Cars/Mars1/Trmt10b/Trit1	52	0.0174672	2	1	GO:0006397	0.437	2.7982	2	tRNA metabolic process	mRNA processing	BP
GO:0006401	RNA catabolic process	75/2977	255/15759	2.81829e-05	0.00376504	0.00352927	Tardbp/Fastkd3/Rnasel/Ddx49/Celf1/Cnot1/Ago1/Casc3/Tnrc6c/Parn/Pabpc1/Zc3h14/Tent2/Thrap3/Lsm7/Ythdf3/Csde1/Exosc8/Lsm6/Pabpc4/Dis3l2/Lrpprc/Supv3l1/Pum1/Fto/Skiv2l/Fastk/Gigyf2/Exosc10/Hnrnpm/Cirbp/Cnot2/Dhx36/Sidt2/Syncrip/Cnot10/Dis3l/Gtpbp2/Fus/Khsrp/Edc4/Fxr1/Zswim8/Fastkd2/Lsm5/Dcp1b/Dxo/Pan2/Exosc2/Ddx5/Rnps1/Rock2/Tut7/Pym1/Hnrnpd/Apobec1/Zcchc17/Smg7/Eif4enif1/Ikbke/Rbm10/Hnrnpr/Dkc1/Cpe…	75	0.0251931	16	11	GO:0006402	0.976	16.2942	24	RNA catabolic process	mRNA catabolic process	BP
GO:0006402	mRNA catabolic process	67/2977	217/15759	1.34811e-05	0.00202836	0.00190134	Tardbp/Fastkd3/Rnasel/Celf1/Cnot1/Ago1/Casc3/Tnrc6c/Parn/Pabpc1/Zc3h14/Tent2/Thrap3/Lsm7/Ythdf3/Csde1/Exosc8/Lsm6/Pabpc4/Dis3l2/Supv3l1/Pum1/Fto/Skiv2l/Fastk/Gigyf2/Exosc10/Hnrnpm/Cirbp/Cnot2/Dhx36/Syncrip/Cnot10/Gtpbp2/Fus/Khsrp/Edc4/Fxr1/Fastkd2/Lsm5/Dcp1b/Dxo/Pan2/Exosc2/Ddx5/Rnps1/Rock2/Tut7/Pym1/Hnrnpd/Apobec1/Smg7/Eif4enif1/Ikbke/Rbm10/Hnrnpr/Cpeb3/Myef2/Tnrc6a/Rock1/Vegfa/Ythdf2/Rbm24/Pan3…	67	0.0225059	35	11	GO:0006402	0.997	25.7815	43	mRNA catabolic process	mRNA catabolic process	BP
GO:0006412	translation	161/2977	591/15759	2.74374e-07	0.000113822	0.000106694	Eif4g1/Eif4g3/Trnau1ap/Mvk/Tardbp/Rps6kb2/Abtb1/Fastkd3/Dph3/Ftsj1/Mif4gd/Mrpl4/Celf1/Ilf3/Tarbp2/Jmjd4/Paip1/Rbm4/Cnbp/Mtg2/Pus7/Mrps10/Cnot1/Mettl17/Ago1/Casc3/Tnrc6c/Paip2/Rpl10a/Vars/Rpl36/Parn/App/Eef1d/Eif3l/Pabpc1/Rpl30/Rpl37/Akt1/Yars/Rcc1l/Qrsl1/Rars2/Guf1/Rps20/Mrps18c/Ythdf3/Exosc8/Rpl3/Tars2/Mrps7/Rpl9/Lrpprc/Pum1/Mrpl30/Rps7/Fto/Eif1ax/Gcn1/Rara/Rbm3/Mknk1/Otud6b/Rpsa/Mrps9/Eif3b/Pin…	161	0.0540813	253	1	GO:0006397	0.4	86.0627	260	translation	mRNA processing	BP
GO:0006417	regulation of translation	107/2977	358/15759	2.59055e-07	0.000113438	0.000106334	Eif4g1/Eif4g3/Trnau1ap/Mvk/Tardbp/Rps6kb2/Fastkd3/Dph3/Mif4gd/Celf1/Ilf3/Tarbp2/Jmjd4/Paip1/Rbm4/Cnbp/Mtg2/Pus7/Cnot1/Ago1/Casc3/Tnrc6c/Paip2/Parn/App/Pabpc1/Akt1/Rcc1l/Guf1/Ythdf3/Exosc8/Lrpprc/Pum1/Fto/Gcn1/Rara/Rbm3/Mknk1/Otud6b/Eif3b/Pink1/Ascc2/Gigyf2/Hnrnpl/Sarnp/Cirbp/Eif2s3y/Akt2/Rpl13a/Cpeb1/Cyfip1/Cnot2/Igf1/Tsfm/Rpusd3/Upf3a/Dhx36/Pkm/Syncrip/Cnot10/Gapdh/Gtpbp2/Eif5/Habp4/Tyms/Igf2bp3…	107	0.0359422	140	1	GO:0006397	0.378	76.9164	143	regulation of translation	mRNA processing	BP
GO:0006476	protein deacetylation	33/2977	98/15759	0.000356261	0.0244178	0.0228888	Akap8l/Akap8/Hdac5/Dyrk1a/Ncor2/Lpin1/Sirt3/Fry/BC004004/Ctbp1/Pink1/Morf4l2/Dysf/Sirt2/Sap30bp/Rcor3/Spred2/Hdac3/Hdac7/Hdac10/Trp53/Brms1l/Tada3/Prkaa1/Mta1/Prkd1/Msl3/Smarcad1/Vegfa/Baz2a/Ncor1/Pml/Flna	33	0.011085	15	9	GO:0016570	0.491	7.03954	24	protein deacetylation	histone modification	BP
GO:0006518	peptide metabolic process	196/2977	762/15759	1.19852e-06	0.00031489	0.000295171	Eif4g1/Eif4g3/Trnau1ap/Mvk/Tardbp/Rps6kb2/Abtb1/Fastkd3/Rtn3/Dph3/Ftsj1/Mif4gd/Dyrk1a/Mrpl4/Celf1/Ilf3/Tarbp2/Jmjd4/Bace2/Paip1/Rbm4/Cnbp/Mtg2/Pus7/Mrps10/Cnot1/Mettl17/Ago1/Casc3/Tnrc6c/Ide/Xpnpep1/Paip2/Glo1/Rpl10a/Sod2/Vars/Hagh/Rpl36/Parn/App/Eef1d/Eif3l/Pabpc1/Rpl30/Rpl37/Akt1/Yars/Rcc1l/Qrsl1/Oplah/Rars2/Guf1/Rps20/Pam/Mrps18c/Ythdf3/Exosc8/Rpl3/Aph1a/Tars2/Mrps7/Rpl9/Lrpprc/Pum1/Cpxm1/Park…	196	0.0658381	14	1	GO:0006397	0.404	32.3625	17	peptide metabolic process	mRNA processing	BP
GO:0006734	NADH metabolic process	14/2977	31/15759	0.000736206	0.0400191	0.0375131	Actn3/Gpd1/Mdh1/Idh3g/Eno1/Idh3b/Nudt17/Gpi1/Foxk2/Gpd2/Vcp/Trp53/Nudt13/Dlst	14	0.00470272	14	18	GO:0006734	1	5.15581	15	NADH metabolic process	NADH metabolic process	BP
GO:0006743	ubiquinone metabolic process	11/2977	19/15759	0.000180279	0.0157884	0.0147997	Coq2/Coq10a/Coq6/Ndufa9/Coq5/Coq10b/Pptc7/Pdss2/Pdss1/Coq9/Fdxr	11	0.00369499	2	13	GO:0006744	0.996	2.24995	2	ubiquinone metabolic process	ubiquinone biosynthetic process	BP
GO:0006744	ubiquinone biosynthetic process	11/2977	17/15759	4.29477e-05	0.0052079	0.00488178	Coq2/Coq10a/Coq6/Ndufa9/Coq5/Coq10b/Pptc7/Pdss2/Pdss1/Coq9/Fdxr	11	0.00369499	15	13	GO:0006744	1	14.1188	25	ubiquinone biosynthetic process	ubiquinone biosynthetic process	BP
GO:0006886	intracellular protein transport	200/2977	805/15759	1.08029e-05	0.00173772	0.0016289	Arfrp1/Pmpcb/Zdhhc4/Tardbp/Scamp3/Fam53a/Pex14/Arfip2/Vps29/Aup1/Snx13/Ank3/Rangrf/Rabgap1/Mapk8ip3/Sec31a/Trak1/Xpo6/Sytl2/Prkcd/Cacnb1/Zdhhc3/Hspd1/Stx5a/Snx2/Fam53c/Mapk14/Akt1/Pcnt/Rilpl2/Ptpn11/Tbc1d1/Copz1/Asph/Kif3a/Mfn2/Ywhae/Ahcyl1/Tom1/Ap3b1/Macf1/Prkcq/Tbc1d14/Mff/Timm44/Ppp3ca/Park7/Klc1/Arfip1/Ptpn14/Snx17/Snx5/Ap4m1/Cd36/Pkig/Nploc4/Ipo4/Snf8/Ifi27/Pink1/Stx7/Cse1l/Preb/Cdk1/Sec31b/…	200	0.0671817	292	2	GO:0015031	0.906	43.2439	316	intracellular protein transport	protein transport	BP
GO:0006897	endocytosis	125/2977	502/15759	0.000430638	0.0273733	0.0256592	Ank2/Atp6v1h/Fnbp1/Dlg4/Ube3a/Lilrb4b/Ppp3cb/Egf/4932438A13Rik/Mapkapk3/Lilrb4a/Pear1/Reps1/Eps15/Jmjd6/Arhgap12/Snx2/Trip10/Sh3gl1/Tbc1d24/Tnk2/Srl/App/Cd47/Ghr/Numb/Marchf2/Dnm2/Dgkq/Kif3a/Calm1/Rhoq/Ehd4/Gpc3/Ppp3ca/Pld2/Snx17/Atxn2/Snx5/Gapvd1/Cd36/Becn1/Smap1/Atp9a/Pparg/Snx12/Sh3kbp1/Dtnbp1/Itsn1/Add1/Atp9b/Sirt2/Dab2/Actn4/Epn1/Fchsd2/Cd151/Bin1/Pard3/Ap3m1/Pip5k1c/Eef2k/Synrg/Syk/Lrp5/Lmb…	125	0.0419886	190	2	GO:0015031	0.481	12.8129	213	endocytosis	protein transport	BP
GO:0006974	cellular response to DNA damage stimulus	188/2977	740/15759	4.63574e-06	0.000891193	0.000835386	Zdhhc16/Wac/Hsf1/Helq/Nek4/Gtf2i/Tonsl/Rev1/Dyrk1a/Iffo1/Apbb1/Uhrf1/Rad23a/Fanca/Ttc5/Bcl2l12/Ercc5/Rbbp5/Smc2/Nabp1/Htra2/Ercc4/Prkcd/Gtf2h2/Thoc1/Mapk14/Polh/Phf1/Sod2/Oard1/Usp7/Hmgn1/Rrm2b/Akt1/Mnat1/Pole2/Ppp2r5c/Rad51ap1/Ash2l/Gtf2h3/Ptpn11/Mre11a/Kdm1a/Cdc7/Babam2/Cep63/Ube2d3/Faap20/Ncoa6/Rtel1/Pold3/Rbx1/Park7/Fto/Ubqln4/Uba1/Ruvbl1/Trp53bp1/Smc4/Paxx/Ascc2/Cdk1/Gigyf2/Marchf7/Morf4l2/C…	188	0.0631508	490	7	GO:0006974	0.987	57.6245	549	cellular response to DNA damage stimulus	cellular response to DNA damage stimulus	BP
GO:0007005	mitochondrion organization	123/2977	491/15759	0.000369921	0.0245018	0.0229675	Pyroxd2/Immt/Pmpcb/Cox16/Fastkd3/Surf1/Atpaf2/Spg7/Tafazzin/Trak1/Ggct/Ndufs2/Htra2/Hspd1/Marchf5/Ndufs8/Ndufb8/Sod2/Prkn/Akt1/Camk2a/Adck1/Lpin1/Cert1/Ndufa9/Rcc1l/Mpv17/Dctn6/Clec16a/Dnajc11/Mfn2/Dap3/Oma1/Ap3b1/Ndufa10/Calm1/Chchd2/Mff/Supv3l1/Timm44/Park7/Ndufs7/Ndufb5/Uqcc1/Cep89/Becn1/Pink1/Pparg/Msto1/Pmpca/Vps13d/Chchd3/Atp2a1/Igf1/Optn/Atg5/Ndufa12/Dcn/Foxred1/Chchd10/Ndufaf5/Ghitm/Vdac2…	123	0.0413168	94	5	GO:0006325	0.538	11.7884	109	mitochondrion organization	chromatin organization	BP
GO:0007007	inner mitochondrial membrane organization	14/2977	31/15759	0.000736206	0.0400191	0.0375131	Immt/Tafazzin/Adck1/Dnajc11/Oma1/Pink1/Chchd3/Chchd10/Ghitm/Opa1/Timm9/Chchd6/Timm22/Tmem11	14	0.00470272	9	5	GO:0006325	0.417	4.29262	10	inner mitochondrial membrane organization	chromatin organization	BP
GO:0007010	cytoskeleton organization	310/2977	1304/15759	2.71162e-06	0.000548026	0.000513708	Ablim1/Ptk7/Stard13/Tacc3/Klhl17/Enah/Fhod1/Kif20a/Ccdc61/Pex14/Tpx2/Arfip2/Fbxw5/Camsap1/Pdlim5/Dyrk1a/Rangrf/Tle6/Pdcd6ip/Sorbs2/Plekhg2/Dbn1/Tbce/Dvl1/Wnt11/Myoz2/Tjp1/Prpf40a/Fmnl2/Elmo3/Kank3/Tacc2/Evl/Prkcd/Cep72/Cfl2/Mprip/Eml3/Actn3/Svil/Ss18/Arhgap12/Prkn/Clip4/Trip10/Lrch3/Coro7/Cd47/Phldb2/Nde1/Mrtfa/Itgb5/Akt1/Parvb/Actn1/Syne2/Mark3/Lpin1/Actn2/Washc5/Pcnt/Eln/Pdlim1/Coro1c/Wdr1/Dctn…	310	0.104132	110	5	GO:0006325	0.603	49.9916	126	cytoskeleton organization	chromatin organization	BP
GO:0007015	actin filament organization	115/2977	423/15759	1.51338e-05	0.00220897	0.00207064	Enah/Fhod1/Arfip2/Tle6/Sorbs2/Plekhg2/Dbn1/Wnt11/Tjp1/Elmo3/Kank3/Evl/Prkcd/Cfl2/Mprip/Svil/Arhgap12/Prkn/Coro7/Cd47/Phldb2/Itgb5/Actn1/Actn2/Washc5/Eln/Pdlim1/Coro1c/Wdr1/Pxn/Tpm1/Bcar1/Ctnna3/Cracd/Nrap/Prkcq/Myo1b/Dstn/Tnnt2/Arfip1/Crhr2/Limk1/Rhoa/Abi1/Synpo2l/Capzb/Fermt2/Neb/Pecam1/Trim27/Clasp1/Tmod4/Swap70/Sh3kbp1/Arpc1a/Mical3/Add1/Vasp/Actn4/Fchsd2/Cyfip1/Bin1/Nckap1/Pdlim3/Twf2/Hax1/Gb…	115	0.0386295	146	5	GO:0006325	0.531	35.151	167	actin filament organization	chromatin organization	BP
GO:0007017	microtubule-based process	188/2977	809/15759	0.00088522	0.0441052	0.0413432	Tacc3/Kif1b/Kif20a/Ccdc61/Pex14/Tpx2/Fbxw5/Camsap1/Dyrk1a/Ttll3/Ift122/Rangrf/Tle6/Spg7/Pdcd6ip/Mapk8ip3/Tbce/Dvl1/Trak1/Tacc2/Cep72/Eml3/Klc2/Ss18/Memo1/Clip4/App/Phldb2/Nde1/Kif21a/Syne2/Mark3/Washc5/Pcnt/Dctn6/Chd3/Kif3a/Mpdz/Cep63/Cdc14a/Pde4dip/Ap3b1/Anxa5/Haus7/Prune1/Macf1/Nsfl1c/Klc1/Stau2/Dst/Odf2/Rhoa/Capzb/Ptpa/Cdc42bpa/Obsl1/Clasp1/Espl1/Chp1/Sun1/Txndc9/Dysf/Dtnbp1/Cep20/Pex1/Golga2/…	188	0.0631508	35	17	GO:0031122	0.714	6.53263	37	microtubule-based process	cytoplasmic microtubule organization	BP
GO:0007020	microtubule nucleation	15/2977	32/15759	0.000290045	0.0213426	0.0200061	Tpx2/Rangrf/Nde1/Pde4dip/Clasp1/Arhgef7/Tubgcp2/Tubgcp3/Slain2/Dctn1/Akap9/Eml2/Tubgcp6/Ndel1/Clasp2	15	0.00503863	19	5	GO:0006325	0.412	8.21915	24	microtubule nucleation	chromatin organization	BP
GO:0007029	endoplasmic reticulum organization	31/2977	87/15759	0.000169248	0.0150106	0.0140706	Rtn3/Tor1b/Emc1/Tle6/Cacna1s/Sec31a/Cert1/Tmem38b/Lman2l/Sec31b/Mospd3/Tmcc1/Reep1/Lpcat3/Trdn/Rtn4/Smpd4/Reep4/Tmem33/Rab3gap2/Use1/Emc8/Bag6/Get1/Tmed2/Pex5/Lnpk/Atl3/Reep3/Mmgt2/Tor1aip2	31	0.0104132	39	5	GO:0006325	0.455	12.1833	49	endoplasmic reticulum organization	chromatin organization	BP
GO:0007030	Golgi organization	41/2977	127/15759	0.000209367	0.0165456	0.0155095	Stx5a/Tango2/Coro7/Trappc12/Dnm2/Lman2l/Pde4dip/Tbc1d20/Nsfl1c/Stk25/Nploc4/Obsl1/Clasp1/Cdk1/Golga2/Vmp1/Cog7/Optn/Arhgef7/Stx6/Armh3/Camsap3/Cog3/Tjap1/Prkd1/Tmed2/Plekhm2/Vrk1/Arhgap21/Atl3/Sec16b/Stx16/Kifc3/Akap9/Syne1/Ywhaz/Clasp2/Hikeshi/Myo18a/Bcas3/Cltc	41	0.0137723	96	5	GO:0006325	0.464	14.4831	124	Golgi organization	chromatin organization	BP
GO:0007031	peroxisome organization	16/2977	36/15759	0.000390346	0.0254273	0.023835	Pex14/Abcd1/Acox1/Mff/Scp2/Pex1/Pex6/Pex11b/Dnm1l/Pex5/Pex2/Mavs/Sec16b/Pex11g/Zfand6/Pex13	16	0.00537454	23	5	GO:0006325	0.443	7.97377	27	peroxisome organization	chromatin organization	BP
GO:0007044	cell-substrate junction assembly	33/2977	94/15759	0.000146964	0.0136279	0.0127745	Acvrl1/Map4k4/Fn1/Actn3/Phldb2/Actn1/Actn2/Ptpn11/Coro1c/Pxn/Lims1/Macf1/Tns1/Dst/Fermt2/Clasp1/Vcl/Dusp22/Camsap3/Plec/Ptk2/Sorbs1/Cttn/Dusp3/Limch1/Abl1/Src/Thsd1/Rock1/Vegfa/Clasp2/Actg1/Bcas3	33	0.011085	5	5	GO:0006325	0.335	5.60141	6	cell-substrate junction assembly	chromatin organization	BP
GO:0007049	cell cycle	363/2977	1537/15759	6.86152e-07	0.000229381	0.000215017	Wac/Hsf1/Akap8l/Nek4/Eif4g1/Stard13/Tacc3/Eif4g3/Camk2b/Tardbp/Kif20a/Akap8/Ccdc61/Prdm11/Tpx2/Mlf1/Anapc5/Fbxw5/Hcfc1/E4f1/Iffo1/Apbb1/Pcnp/Uhrf1/Ank3/Celf1/Rad23a/Tle6/Fgfr1/Fanca/Mapk7/Usp19/Pdcd6ip/Rabgap1/Tbce/Camk2g/Egf/Ctdsp1/Prpf40a/Apbb3/Smc2/Nabp1/Hmg20b/Tacc2/Ercc4/Prkcd/Cep72/Eml3/Thoc1/Mapk14/Rps6ka2/Fbxl17/App/Nde1/Klhdc3/Akt1/Camk2a/Mnat1/Trappc12/Ppp2r5c/Poc5/Btrc/Washc5/Rad51ap1/…	363	0.121935	628	3	GO:0007049	0.977	85.3349	628	cell cycle	cell cycle	BP
GO:0007160	cell-matrix adhesion	58/2977	207/15759	0.000833734	0.042672	0.0399999	Gfus/Acvrl1/Cd34/Map4k4/Fn1/Actn3/Phldb2/Itgb5/Adamts12/Actn1/Actn2/Ptpn11/Coro1c/Pxn/Lims1/Macf1/Itga6/Col3a1/Rhoa/Fermt2/Cd36/Pecam1/Clasp1/Col13a1/Dmd/Ilk/Col5a3/Ccl25/Vcl/Adam15/Efemp2/Dusp22/Camsap3/Tnxb/Ptk2/Zyx/Sorbs1/Cttn/Cask/Dusp3/Limch1/Npnt/Postn/Adamts9/Abl1/Src/Thsd1/Sned1/Rock1/Vegfa/Itgb1/Itgbl1/Clasp2/Mink1/Ninj1/Actg1/Nf1/Bcas3	58	0.0194827	86	16	GO:0007160	0.998	8.35862	115	cell-matrix adhesion	cell-matrix adhesion	BP
GO:0008380	RNA splicing	123/2977	370/15759	2.2326e-11	4.39934e-08	4.12385e-08	Cdk13/Snrnp70/Hnrnpa3/Tardbp/Khdc4/Ptbp1/Ivns1abp/Psip1/Dyrk1a/Celf2/Celf1/Snrnp48/Prpf39/Sugp2/Srek1ip1/Rbm4/Hnrnpc/Clk3/Prpf40a/Sfswap/Wdr83/U2af2/Hnrnph3/Casc3/Jmjd6/Thoc1/U2af1/Rbfox2/Tmbim6/Pabpc1/Zfp326/Thrap3/Lsm7/Zc3h13/Clasrp/Srsf4/Rsrc1/Lsm6/Aar2/Mbnl1/Srrm1/Bud31/Rbm3/Dazap1/Clk4/Fastk/Ddx47/Hnrnpl/Snrpc/Mbnl2/Hnrnpm/Cirbp/Ppwd1/Luc7l2/Snrnp27/Snrpa/Akt2/Prpf31/Srsf3/Ppp1r8/Snrpf/Prmt7…	123	0.0413168	265	1	GO:0006397	0.825	301.974	270	RNA splicing	mRNA processing	BP
GO:0009057	macromolecule catabolic process	283/2977	1213/15759	3.44948e-05	0.00445717	0.00417806	Wac/Pcbp2/Hsf1/Jkamp/Psma3/Ctla2a/Ankrd9/Tardbp/Dnajb2/Fastkd3/Spsb3/Rbck1/Rnasel/Anapc5/Fbxw5/Aup1/Pcnp/Ube3a/Ddx49/Uhrf1/Celf1/Rad23a/Ubl7/Usp19/Pdcd6ip/Psmb9/Ube2j2/Dvl1/Usp5/Egf/Trim24/Htra2/Ubr3/Sumo3/Cnot1/Ago1/Casc3/Tnrc6c/Ide/Stx5a/Ctsf/Rnf14/Prkn/Fbxl17/Clpp/Parn/Usp7/App/Pabpc1/Klhdc3/Adamts12/Akt1/Zc3h14/Psma6/Ppp2r5c/Tent2/Btrc/Ppp1cb/Kctd10/Ube3b/Idua/Abhd12/Thrap3/Lsm7/Clec16a/Ythdf…	283	0.0950621	1	11	GO:0006402	0.822	0	0	macromolecule catabolic process	mRNA catabolic process	BP
GO:0009060	aerobic respiration	53/2977	154/15759	3.40525e-06	0.000671005	0.000628986	Atp5h/Tafazzin/Ndufs2/Ide/Ndufs8/Ndufb8/Actn3/Akt1/Mdh1/Abcd1/Atp5pb/Atp5k/Idh3g/Sirt3/Cat/Ndufa10/Idh3b/Ndufv2/Chchd2/Park7/Ndufs7/Rhoa/Suclg1/Pdhb/Pink1/Cdk1/Cyc1/Pdha1/Aco2/Ndufa12/Chchd10/Cox4i1/Bloc1s1/Vcp/Cox10/Ogdh/Arl2/Antkmt/Adsl/Mlxipl/Ndufv3/Atp5j/Dlst/Atp5c1/Pank2/Mtfr1/Ndufs1/Ppif/Coq9/Dguok/Mtch2/Atpsckmt/Ndufa7	53	0.0178032	22	8	GO:0045333	0.976	31.1258	24	aerobic respiration	cellular respiration	BP
GO:0009438	methylglyoxal metabolic process	6/2977	6/15759	4.52611e-05	0.00532459	0.00499116	Glo1/Hagh/Park7/Haghl/Aldoa/Pnkd	6	0.00201545	1	13	GO:0006744	0.659	0	1	methylglyoxal metabolic process	ubiquinone biosynthetic process	BP
GO:0009890	negative regulation of biosynthetic process	310/2977	1398/15759	0.000696288	0.0386489	0.0362287	Zfp57/Acvrl1/Hsf1/Eif4g1/Elf2/Cd34/Mvk/Tardbp/Mlip/Ehmt1/Pex14/Tle2/Prdm11/Gtf2ird1/Hdac5/Hcfc1/Fn1/E4f1/Rorc/Apbb1/Pcgf1/Uhrf1/Lilrb4b/Celf1/Tle6/Fgfr1/Ilf3/Cdan1/Smarca2/Bace2/Ncor2/Rbm4/Cnbp/Wnt11/Myoz2/Apbb3/Lilrb4a/Trim24/Eed/Pus7/Cnot1/Cbfb/Ago1/Tnrc6c/Hspd1/Pdcd4/Ankrd2/Paip2/Notch3/Prkn/Parn/App/Zhx1/Rbfox2/Tmbim6/Pabpc1/Strn3/Lpin1/Btrc/Abcd1/Nrip2/Cux1/Crem/Chd3/Asah1/Ten1/Lims1/Kdm1a/R…	310	0.104132	3	4	GO:0010608	0.393	2.19303	3	negative regulation of biosynthetic process	posttranscriptional regulation of gene expression	BP
GO:0010256	endomembrane system organization	122/2977	457/15759	2.115e-05	0.00297686	0.00279045	Akap8l/Pals1/Ank2/Tardbp/Rtn3/Mtss2/Tor1b/Emc1/Dmpk/Ank3/Tle6/Cdan1/Cacna1s/Sec31a/Prkcd/Stx5a/Prkn/Tango2/Coro7/Akt1/Syne2/Trappc12/Cert1/Washc5/Dnm2/Abcd1/Tmem38b/Coro1c/Lman2l/Pde4dip/Ap3b1/Tie1/Tbc1d20/Nsfl1c/Agfg1/Sypl2/Stk25/Anxa6/Snap23/Nploc4/Obsl1/Clasp1/Cdk1/Sec31b/Sun1/Mospd3/Col5a1/Dysf/Dtnbp1/Tmcc1/Golga2/Vmp1/Reep1/Akt2/Lpcat3/Cog7/Bin1/Trdn/Optn/Arhgef7/Stx6/Armh3/Rtn4/Sqstm1/Spast…	122	0.0409809	2	5	GO:0006325	0.394	4.42359	2	endomembrane system organization	chromatin organization	BP
GO:0010558	negative regulation of macromolecule biosynthetic process	291/2977	1303/15759	0.000640462	0.0358023	0.0335603	Zfp57/Acvrl1/Hsf1/Eif4g1/Elf2/Mvk/Tardbp/Mlip/Ehmt1/Pex14/Tle2/Prdm11/Gtf2ird1/Hdac5/Hcfc1/E4f1/Rorc/Apbb1/Pcgf1/Uhrf1/Lilrb4b/Celf1/Tle6/Fgfr1/Ilf3/Cdan1/Smarca2/Bace2/Ncor2/Rbm4/Cnbp/Wnt11/Myoz2/Apbb3/Lilrb4a/Trim24/Eed/Pus7/Cnot1/Cbfb/Ago1/Tnrc6c/Pdcd4/Ankrd2/Paip2/Notch3/Prkn/Parn/App/Zhx1/Rbfox2/Tmbim6/Pabpc1/Strn3/Lpin1/Btrc/Nrip2/Cux1/Crem/Chd3/Asah1/Ten1/Lims1/Kdm1a/Rtf1/Rbpj/Per3/Eno1/Yb…	291	0.0977494	1	4	GO:0010608	0.416	0	0	negative regulation of macromolecule biosynthetic process	posttranscriptional regulation of gene expression	BP
GO:0010564	regulation of cell cycle process	145/2977	590/15759	0.000292439	0.0213426	0.0200061	Wac/Hsf1/Eif4g1/Tacc3/Eif4g3/Camk2b/Kif20a/Tpx2/Anapc5/Fbxw5/E4f1/Apbb1/Fgfr1/Usp19/Pdcd6ip/Egf/Ctdsp1/Prpf40a/Apbb3/Nabp1/Eml3/Thoc1/Mapk14/Rps6ka2/App/Akt1/Ppp2r5c/Rad51ap1/Mad1l1/Ptpn11/Mre11a/Cdc7/Babam2/Chmp3/Cdc14a/Calm1/Prkcq/Nsfl1c/Anapc4/Chfr/Rhoa/Paf1/Becn1/Obsl1/Trp53bp1/Ilkap/Cdk1/Entr1/Gigyf2/Pkp4/Cirbp/Klhl13/Mdm2/Macroh2a1/Sirt2/Usp47/Blm/Anapc15/Igf1/Eme2/Slf1/Rb1/Ecd/Ube2e2/Cdc25…	145	0.0487068	12	3	GO:0007049	0.829	6.9364	15	regulation of cell cycle process	cell cycle	BP
GO:0010608	posttranscriptional regulation of gene expression	141/2977	487/15759	3.07478e-08	1.86426e-05	1.74752e-05	Eif4g1/Eif4g3/Trnau1ap/Mvk/Tardbp/Rps6kb2/Fastkd3/Srrt/Dph3/Rnasel/Mif4gd/Celf2/Ddx49/Celf1/Ilf3/Tarbp2/Jmjd4/Paip1/Ncor2/Rbm4/Cnbp/Mtg2/Pus7/Cnot1/Ago1/Casc3/Tnrc6c/Paip2/Parn/App/Pabpc1/Akt1/Zc3h14/Tent2/Rcc1l/Guf1/Thrap3/Ythdf3/Exosc8/Pabpc4/Lrpprc/Pum1/Ppp3ca/Fto/Gcn1/Rara/Rbm3/Mknk1/Otud6b/Eif3b/Pink1/Ascc2/Fastk/Pparg/Gigyf2/Hnrnpl/Sarnp/Hnrnpm/Nfkb1/Cirbp/Eif2s3y/Akt2/Rpl13a/Cpeb1/Cyfip1/C…	141	0.0473631	36	4	GO:0010608	0.993	80.1565	44	posttranscriptional regulation of gene expression	posttranscriptional regulation of gene expression	BP
GO:0010638	positive regulation of organelle organization	135/2977	490/15759	1.30659e-06	0.00033221	0.000311407	Eif4g3/Camk2b/Fhod1/Arfip2/Anapc5/Ank1/Pdcd6ip/Wnt11/Egf/Htra2/Evl/Cnot1/Cfl2/Marchf5/Prkn/Parn/Cd47/Cct5/Adck1/Actn2/Washc5/Rad51ap1/Mad1l1/Mre11a/Wdr1/Pxn/Tpm1/Clec16a/Cracd/Cct3/Pde4dip/Rtel1/Prkcq/Mff/Dstn/Anapc4/Arfip1/Limk1/Rhoa/Synpo2l/Fermt2/Becn1/Trim27/G3bp1/Pink1/Entr1/Vps13d/Swap70/Cct7/Arpc1a/Macroh2a1/Akt2/Vasp/Sirt2/Fchsd2/Cyfip1/Cnot2/Bin1/Igf1/Dcn/Nckap1/Slf1/Chchd10/Acd/Terf2/Rb…	135	0.0453477	4	5	GO:0006325	0.523	16.7749	4	positive regulation of organelle organization	chromatin organization	BP
GO:0010639	negative regulation of organelle organization	89/2977	344/15759	0.000786879	0.0413479	0.0387586	Tpx2/Camsap1/Dyrk1a/Dbn1/Tjp1/Kank3/Evl/Ercc4/Prkcd/Svil/Prkn/Rps6ka2/Phldb2/Akt1/Mnat1/Adck1/Dnm2/Mad1l1/Ten1/Tpm1/Clec16a/Mfn2/Cracd/Oma1/Rtel1/Capzb/Becn1/Pecam1/Clasp1/Pink1/Tmod4/Cdk10/Pparg/Exosc10/Swap70/Dysf/Add1/Anapc15/Map4/Igf1/Acd/Arhgef7/Terf2/Ghitm/Twf2/Yap1/Birc5/Fgfr3/Kifc1/Trp53/Coro1b/Slc35f6/Pick1/Camsap3/Tinf2/Katnb1/Nat10/Naa10/Fhod3/Eml4/Opa1/Dnm1l/Tmem39a/Cyrib/Trim37/Cdk5r…	89	0.0298959	1	5	GO:0006325	0.505	0	0	negative regulation of organelle organization	chromatin organization	BP
GO:0014888	striated muscle adaptation	20/2977	48/15759	0.000222619	0.0172028	0.0161255	Gtf2i/Mlip/Gtf2ird1/Cacna1s/Myoz2/Actn3/Mef2c/Ppp3ca/Myoz1/Kdm4a/Oga/Klf15/Gtf2ird2/Ezh2/Tead1/Cflar/Inpp5f/Gsn/Atp2b4/Nfatc3	20	0.00671817	1	20	GO:0003012	0.796	0	0	striated muscle adaptation	muscle system process	BP
GO:0015031	protein transport	353/2977	1439/15759	1.56722e-08	1.0294e-05	9.64938e-06	Zfp384/Arfrp1/Pmpcb/Zdhhc4/Ank2/Tardbp/Kif20a/Scamp3/Fam53a/Akap8/Pex14/Arfip2/Acsl4/Vps29/Aup1/Apbb1/Snx13/Uevld/Ank3/Rangrf/Ppp3cb/Bet1l/Neo1/Pdcd6ip/Rabgap1/Snx32/Mapk8ip3/Rbm4/Egf/Sec31a/Trak1/Apbb3/Eny2/Xpo6/Sytl2/Prkcd/Eps15/Cacnb1/Zdhhc3/Hspd1/Stx5a/Snx2/Sil1/Fam53c/Mapk14/Prkn/Myom1/Tango2/Sec22a/Coro7/App/Akt1/Eipr1/Mia2/Washc5/Dnm2/Pcnt/Rilpl2/Ptpn11/Tbc1d1/Idua/Copz1/Lman2l/Asph/P3h1/P…	353	0.118576	624	2	GO:0015031	0.986	160.095	633	protein transport	protein transport	BP
GO:0015980	energy derivation by oxidation of organic compounds	88/2977	284/15759	5.47897e-07	0.000205644	0.000192766	Coq10a/Etfrf1/Prkag3/Atp5h/Tafazzin/Gnas/Ndufs2/Phkg2/Ide/Ndufs8/Ndufb8/Actn3/Sod2/Ifnar1/Gpd1/Akt1/Mdh1/Abcd1/Ppp1cb/Atp5pb/Atp5k/Idh3g/Sirt3/Mfn2/Cat/Ndufa10/Slc25a12/Idh3b/Ndufv2/Chchd2/Park7/Ndufs7/Phka1/Coq10b/Rhoa/Suclg1/Grb10/Cd36/Pdhb/Pink1/Cdk1/Cyc1/Pdha1/Aco2/Akt2/Gyg/Igf1/Ndufa12/Chchd10/Prkaca/Cox4i1/Bloc1s1/Vcp/Pygm/Cox10/Ogdh/Arl2/Adgrf5/Antkmt/Adsl/Mlxipl/Trp53/Nfatc4/Gsk3a/Ndufv3/…	88	0.02956	1	8	GO:0045333	0.963	0	0	energy derivation by oxidation of organic compounds	cellular respiration	BP
GO:0016071	mRNA metabolic process	197/2977	624/15759	6.78063e-15	5.3445e-11	5.00982e-11	Hsf1/Akap8l/Cdk13/Snrnp70/Hnrnpa3/Tardbp/Khdc4/Fastkd3/Ptbp1/Srrt/Psip1/Rnasel/Cpsf4/Dyrk1a/Celf2/Celf1/Snrnp48/Prpf39/Trmt61a/Sugp2/Srek1ip1/Rbm4/Hnrnpc/Prpf40a/Sfswap/Wdr83/Pus7/U2af2/Cnot1/Ago1/Casc3/Jmjd6/Tnrc6c/Thoc1/U2af1/Safb/Parn/App/Eef1d/Rbfox2/Pabpc1/Zc3h14/Tent2/Pus1/Zfp326/Thrap3/Lsm7/Zc3h13/Clasrp/Srsf4/Ahcyl1/Rsrc1/Ythdf3/Csde1/Exosc8/Lsm6/Ap3b1/Pabpc4/Aar2/Dis3l2/Mbnl1/Supv3l1/Pum…	197	0.066174	6	1	GO:0006397	0.947	189.059	6	mRNA metabolic process	mRNA processing	BP
GO:0016192	vesicle-mediated transport	313/2977	1372/15759	8.12382e-05	0.00901858	0.00845383	Arfrp1/Rap1gap/Kif1b/Ank2/Rtn3/Atp6v1h/Fnbp1/Dlg4/Cd300lg/Vps29/Ube3a/Lilrb4b/Ank3/Rangrf/Ank1/Ppp3cb/Bet1l/Pdcd6ip/Snx32/Mapk8ip3/Dvl1/Egf/4932438A13Rik/Sec31a/Trak1/Mapkapk3/Elmo3/Lilrb4a/Pear1/Reps1/Sytl2/Eps15/Jmjd6/Ergic1/Stx5a/Map4k2/Scyl1/Arhgap12/Snx2/Mppe1/Prkn/Trip10/Sh3gl1/Tbc1d24/Tnk2/Sec22a/Usp7/Srl/App/Cd47/Tmem50b/Ghr/Numb/Camk2a/Eipr1/Trappc12/Mia2/Actn2/Marchf2/Washc5/Dnm2/Cux1/C…	313	0.105139	255	2	GO:0015031	0.554	23.1706	276	vesicle-mediated transport	protein transport	BP
GO:0016197	endosomal transport	67/2977	225/15759	4.83175e-05	0.00560056	0.00524985	Arfrp1/Vps29/Bet1l/Snx32/4932438A13Rik/Reps1/Eps15/Stx5a/Snx2/Usp7/Srl/Tmem50b/Eipr1/Actn2/Washc5/Coro1c/Clec16a/Chmp3/Ap3b1/Rgp1/Ehd4/Tbc1d14/Arfip1/Snx17/Snx5/Trim27/Snf8/Atp9a/Entr1/Tmem87b/Snx12/Mcoln1/Tmcc1/Itsn1/Tbc1d17/Dennd5a/Rab6a/Vps35l/Vps26a/Bloc1s1/Stx6/Vcp/Gga3/Vps52/Vps28/Ap5z1/Micall2/Tbc1d10c/Prepl/Dnm1l/Scrib/Zfyve9/Sort1/Washc4/Micall1/Gripap1/Inpp5f/Dctn1/Ap1s2/Stx16/Dennd1a/H…	67	0.0225059	61	2	GO:0015031	0.427	20.844	72	endosomal transport	protein transport	BP
GO:0016255	attachment of GPI anchor to protein	5/2977	5/15759	0.00023992	0.01801	0.0168822	Pigk/Pigu/Pigs/Gpaa1/Pigt	5	0.00167954	5	19	GO:0016255	1	4.89789	8	attachment of GPI anchor to protein	attachment of GPI anchor to protein	BP
GO:0016311	dephosphorylation	87/2977	323/15759	0.000221958	0.0172028	0.0161255	Ppp6r3/Plppr2/Ptbp1/Ppp3cb/Acp1/Ctdsp1/Prkcd/Mprip/Ptprm/Lpin1/Ppp2r5c/Btrc/Ppp1cb/Ptpn11/Ppp6r2/Ppp6r1/Ywhae/Mef2c/Cdc14a/Ptp4a2/Calm1/Nsmf/Ppp3ca/Ptpn14/Pptc7/Ptpa/Ptpn3/Ppp2r5e/Inpp5a/Dupd1/Pink1/Ppp2r5a/Ilkap/Chp1/Swap70/Uri1/Ppp1r8/Ptpn9/Eya4/Ppp2r3a/Eya3/Vcan/Bpnt1/Cdc25a/Mtmr1/Ppia/Sema4d/Acp2/Ensa/Rprd1a/Dusp22/Inpp5e/Pnkp/Csnk2b/Ppp4r1/Ptprs/Rock2/Pdp1/Camta1/Dusp3/Bod1l/Mtmr11/Ppp2r2d/N…	87	0.0292241	110	12	GO:0016311	0.996	14.6331	116	dephosphorylation	dephosphorylation	BP
GO:0016570	histone modification	123/2977	432/15759	6.18482e-07	0.000221585	0.000207709	Wac/Brd1/Akap8l/Chtop/Akap8/Ing3/Ehmt1/Mrgbp/Hdac5/Hcfc1/Apbb1/Pcgf1/Uhrf1/Phf20l1/Rbbp5/Eny2/Eed/Prkcd/Naa40/Phf1/Usp7/App/Kansl2/Lpin1/Ash2l/Kdm1a/Rtf1/Ncoa6/Kdm4c/Usp21/BC004004/Park7/Epc1/Paf1/Ctbp1/Zzz3/Bap1/Ruvbl1/Taf12/Pink1/Pbxip1/Morf4l2/Sgf29/Macroh2a1/Sirt2/Sap30bp/Atg5/Rcor3/Eya4/Prmt7/Pkn1/Hpf1/Kdm4a/Smyd2/Eya3/Wbp2/Ube2b/Men1/Hdac3/Hdac7/Hdac10/Otub2/Ufl1/Trp53/Dmap1/Kat5/Brms1l/Cxx…	123	0.0413168	10	9	GO:0016570	0.994	30.7512	10	histone modification	histone modification	BP
GO:0017148	negative regulation of translation	52/2977	162/15759	3.80958e-05	0.00484308	0.00453981	Eif4g1/Mvk/Tardbp/Celf1/Ilf3/Rbm4/Pus7/Cnot1/Ago1/Tnrc6c/Paip2/Parn/Pabpc1/Ythdf3/Exosc8/Pum1/Fto/Rara/Otud6b/Gigyf2/Rpl13a/Cpeb1/Cnot2/Dhx36/Syncrip/Cnot10/Gapdh/Tyms/Khsrp/Fxr1/Inpp5e/Dcp1b/Pan2/Shfl/Exosc2/Rack1/Mrpl13/Rock2/Tut7/Caprin2/Hnrnpd/Cpeb2/Eif4enif1/Eif4e2/Hnrnpr/Cpeb3/Tnrc6a/Rock1/Ythdf2/Pml/Rbm24/Pan3	52	0.0174672	93	1	GO:0006397	0.351	24.2887	114	negative regulation of translation	mRNA processing	BP
GO:0018193	peptidyl-amino acid modification	271/2977	1079/15759	1.00489e-07	5.39901e-05	5.06092e-05	Vegfb/Stk38/Hsf1/Brd1/Eif4g1/Zdhhc4/Musk/Camk2b/Rps6kb2/Dph3/Ing3/Ehmt1/Dlg4/Mrgbp/Cd40/Hcfc1/Dyrk1a/Agbl5/Ttll3/Apbb1/Dmpk/Lilrb4b/Fgfr1/Mapk7/Phf20l1/Wnk1/Egf/Clk3/Mapkapk3/Rbbp5/Lilrb4a/Hmg20b/Eed/Sumo3/Prkcd/Jmjd6/Zdhhc3/Naa40/Mapk14/Phf1/Rps6ka2/Tbc1d24/Tnk2/App/Ifnar1/Ghr/Kansl2/Akt1/Camk2a/Mark3/Ash2l/Ptpn11/Dgkq/Pxn/Tpst1/Asph/Kdm1a/Sirt3/Rtf1/Cdc7/Arnt/Ncoa6/Kdm4c/Uba2/Prkcq/Fkbp1a/Ehd4/…	271	0.0910312	4	9	GO:0016570	0.623	25.2488	4	peptidyl-amino acid modification	histone modification	BP
GO:0018205	peptidyl-lysine modification	98/2977	345/15759	9.29799e-06	0.00159319	0.00149342	Brd1/Ing3/Ehmt1/Mrgbp/Hcfc1/Apbb1/Phf20l1/Rbbp5/Hmg20b/Eed/Sumo3/Jmjd6/Naa40/Phf1/App/Kansl2/Ash2l/Kdm1a/Sirt3/Rtf1/Arnt/Ncoa6/Kdm4c/Uba2/Park7/Epc1/Mettl21e/Ctbp1/Zzz3/Ruvbl1/Taf12/Capn3/Pbxip1/Morf4l2/Sgf29/Sae1/Macroh2a1/Sirt2/Esco1/Atg5/Kdm4a/Smyd2/Bloc1s1/Traf7/Wbp2/Trpm4/Men1/Antkmt/Atat1/Hdac10/Dmap1/Kat5/Cxxc1/Tada3/P3h3/Noc2l/Glyr1/Brd4/Nsd1/Brd8/Iws1/Prdm9/Bag6/Senp7/Prkaa1/Ncoa1/Airn/S…	98	0.032919	1	9	GO:0016570	0.562	0	1	peptidyl-lysine modification	histone modification	BP
GO:0019439	aromatic compound catabolic process	99/2977	391/15759	0.000907037	0.0441313	0.0413677	Hsf1/Tardbp/Galt/Fastkd3/Rnasel/Ddx49/Celf1/Cnot1/Ago1/Casc3/Tnrc6c/Parn/Hmox2/Pabpc1/Zc3h14/Tent2/Abcd1/Thrap3/Lsm7/Ythdf3/Csde1/Exosc8/Lsm6/Pabpc4/Dis3l2/Lrpprc/Supv3l1/Pum1/Nudt17/Dnase1l1/Fto/Skiv2l/Fastk/Gigyf2/Exosc10/Hnrnpm/Qdpr/Cirbp/Fbh1/Nt5m/Cnot2/Comt/Dhx36/Sidt2/Vcp/Syncrip/Cnot10/Acaa1a/Afmid/Dis3l/Gtpbp2/Fus/Samhd1/Khsrp/Edc4/Fxr1/Zswim8/Fastkd2/Nudt13/Lsm5/Dcp1b/Dxo/Pan2/Mus81/Mlyc…	99	0.033255	8	11	GO:0006402	0.92	3.81934	8	aromatic compound catabolic process	mRNA catabolic process	BP
GO:0022402	cell cycle process	245/2977	1049/15759	0.000109857	0.0112453	0.0105411	Wac/Hsf1/Akap8l/Eif4g1/Tacc3/Eif4g3/Camk2b/Kif20a/Akap8/Ccdc61/Tpx2/Anapc5/Fbxw5/E4f1/Iffo1/Apbb1/Ank3/Tle6/Fgfr1/Fanca/Usp19/Pdcd6ip/Tbce/Camk2g/Egf/Ctdsp1/Prpf40a/Apbb3/Smc2/Nabp1/Tacc2/Ercc4/Cep72/Eml3/Thoc1/Mapk14/Rps6ka2/Fbxl17/App/Nde1/Akt1/Camk2a/Mnat1/Trappc12/Ppp2r5c/Washc5/Rad51ap1/Pcnt/Mad1l1/Ptpn11/Mre11a/Dctn6/Chd3/Ccny/Foxj3/Kif3a/Cdk16/Cdc7/Babam2/Chmp3/Cep63/Cdc14a/Pde4dip/Haus7/D…	245	0.0822976	1	3	GO:0007049	0.918	0	0	cell cycle process	cell cycle	BP
GO:0030029	actin filament-based process	196/2977	769/15759	2.30949e-06	0.000513838	0.000481661	Ptk7/Stard13/Klhl17/Enah/Fhod1/Ank2/Arfip2/Pdlim5/Rangrf/Tle6/Pdcd6ip/Sorbs2/Fxyd1/Plekhg2/Dbn1/Wnt11/Myoz2/Tjp1/Fmnl2/Elmo3/Kank3/Evl/Prkcd/Cfl2/Mprip/Actn3/Svil/Arhgap12/Prkn/Trip10/Coro7/Cd47/Phldb2/Mrtfa/Itgb5/Parvb/Actn1/Syne2/Lpin1/Actn2/Washc5/Eln/Pdlim1/Coro1c/Wdr1/Cacna2d1/Pxn/Pam/Tpm1/Bcar1/Ctnna3/Mfn2/Cracd/Nrap/Mef2c/Rhoq/Prkcq/Myo1b/Atp1a2/Dstn/Tnnt2/Frmd6/Arfip1/Stau2/Crhr2/Limk1/Rh…	196	0.0658381	4	6	GO:0030036	0.975	14.9979	4	actin filament-based process	actin cytoskeleton organization	BP
GO:0030036	actin cytoskeleton organization	178/2977	684/15759	1.71021e-06	0.000396467	0.00037164	Ptk7/Stard13/Klhl17/Enah/Fhod1/Arfip2/Pdlim5/Tle6/Pdcd6ip/Sorbs2/Plekhg2/Dbn1/Wnt11/Myoz2/Tjp1/Fmnl2/Elmo3/Kank3/Evl/Prkcd/Cfl2/Mprip/Actn3/Svil/Arhgap12/Prkn/Trip10/Coro7/Cd47/Phldb2/Mrtfa/Itgb5/Parvb/Actn1/Lpin1/Actn2/Washc5/Eln/Pdlim1/Coro1c/Wdr1/Pxn/Pam/Tpm1/Bcar1/Ctnna3/Mfn2/Cracd/Nrap/Mef2c/Rhoq/Prkcq/Myo1b/Dstn/Tnnt2/Frmd6/Arfip1/Stau2/Crhr2/Limk1/Rhoa/Abi1/Synpo2l/Capzb/Fermt2/Ablim2/Cdc4…	178	0.0597917	190	6	GO:0030036	0.991	60.7196	222	actin cytoskeleton organization	actin cytoskeleton organization	BP
GO:0030100	regulation of endocytosis	61/2977	222/15759	0.00106142	0.0492033	0.0461222	Dlg4/Ppp3cb/Egf/Sh3gl1/Tnk2/App/Numb/Dnm2/Dgkq/Kif3a/Calm1/Ehd4/Gpc3/Ppp3ca/Pld2/Atxn2/Cd36/Smap1/Pparg/Snx12/Dtnbp1/Itsn1/Add1/Sirt2/Dab2/Actn4/Cd151/Bin1/Pard3/Pip5k1c/Eef2k/Syk/Vps28/Ager/Rab4b/Pick1/Ankrd13b/Tsc2/Dnm1l/Scrib/Synj2bp/Hnrnpk/Arhgap21/Pacsin3/Aak1/Ppp3cc/Src/Dnm1/Ano6/Picalm/Ap2a1/Rock1/Vegfa/Ahi1/Synj1/Itgb1/Scamp5/Ap2b1/Hfe/Arfgap1/Pacsin2	61	0.0204904	34	2	GO:0015031	0.426	6.03317	45	regulation of endocytosis	protein transport	BP
GO:0030239	myofibril assembly	25/2977	67/15759	0.000311985	0.0219559	0.020581	Myoz2/Cfl2/Actn2/Wdr1/Tpm1/Mfn2/Nrap/Mef2c/Tnnt2/Synpo2l/Neb/Capn3/Tmod4/Mypn/Ldb3/Tnnt3/Myoz1/Myom2/Prkar1a/Fhod3/Plec/Ttn/Cflar/Itgb1/Actg1	25	0.00839772	14	10	GO:0045214	0.956	7.2586	15	myofibril assembly	sarcomere organization	BP
GO:0031032	actomyosin structure organization	64/2977	201/15759	6.95537e-06	0.00127494	0.0011951	Fhod1/Pdcd6ip/Wnt11/Myoz2/Tjp1/Kank3/Evl/Cfl2/Cd47/Phldb2/Itgb5/Actn2/Eln/Pdlim1/Wdr1/Pxn/Tpm1/Mfn2/Nrap/Mef2c/Prkcq/Tnnt2/Frmd6/Limk1/Rhoa/Synpo2l/Fermt2/Cdc42bpa/Epb41l1/Neb/Capn3/Clasp1/Tmod4/Mypn/Epb41l2/Epb41/Ldb3/Tnnt3/Myoz1/Myom2/Prkar1a/Arhgef5/Fhod3/Plec/Synpo/Rock2/Zyx/Sorbs1/Ttn/Limch1/Arhgef10l/Abl1/Cflar/Src/Ppfia1/Rock1/Nf2/Itgb1/Ect2/Clasp2/Bbs4/Myo18a/Actg1/Met	64	0.0214982	32	6	GO:0030036	0.847	29.0366	38	actomyosin structure organization	actin cytoskeleton organization	BP
GO:0031065	positive regulation of histone deacetylation	12/2977	22/15759	0.000196763	0.0163289	0.0153064	Akap8l/Akap8/Lpin1/BC004004/Ctbp1/Pink1/Sap30bp/Trp53/Prkd1/Vegfa/Ncor1/Pml	12	0.0040309	17	9	GO:0016570	0.721	9.04792	17	positive regulation of histone deacetylation	histone modification	BP
GO:0031113	regulation of microtubule polymerization	21/2977	56/15759	0.000851952	0.0433231	0.0406102	Camsap1/Dyrk1a/Rangrf/Pde4dip/Prune1/Capzb/Arhgef7/Arl2/Gba2/Mapre3/Cdkn1b/Camsap3/Clip1/Cdk5rap2/Slain2/Abl1/Dctn1/Akap9/Eml2/Clasp2/Met	21	0.00705408	11	5	GO:0006325	0.429	4.45657	12	regulation of microtubule polymerization	chromatin organization	BP
GO:0031122	cytoplasmic microtubule organization	23/2977	62/15759	0.000588432	0.0336089	0.0315042	Tacc3/Camsap1/Dvl1/Tacc2/Clip4/Pde4dip/Dst/Rhoa/Clasp1/Chp1/Trdn/Camsap3/Tubgcp2/Tubgcp3/Wdr73/Ccdc88c/Clip1/Ift88/Slain2/Dctn1/Dlg1/Hook3/Tubgcp6	23	0.0077259	46	17	GO:0031122	1	8.31328	57	cytoplasmic microtubule organization	cytoplasmic microtubule organization	BP
GO:0031124	mRNA 3'-end processing	23/2977	60/15759	0.00034019	0.0235208	0.0220479	Hsf1/Cpsf4/App/Zc3h14/Tent2/Ahcyl1/Paf1/Snrpa/Supt5/Cpeb1/Cpsf3/Dhx36/Cpsf1/Rprd1a/Cstf2/Cpsf7/Papola/Fip1l1/Rprd2/Pabpc1l/Virma/Cpeb3/Sympk	23	0.0077259	7	1	GO:0006397	0.81	5.16088	7	mRNA 3'-end processing	mRNA processing	BP
GO:0031647	regulation of protein stability	78/2977	287/15759	0.000339585	0.0235208	0.0220479	Ank2/Tardbp/Hcfc1/Apbb1/Rad23a/Usp19/Mapk8ip3/Dvl1/Trim24/Hspd1/Cdc37l1/Prkn/Usp7/Cct5/Btrc/Qrsl1/Asph/P3h1/Per3/Cct3/Park7/Chfr/Rps7/Isoc2b/Capn3/Pink1/Chp1/Marchf7/Cct7/Cdk7/Mdm2/Pex6/Usp47/Cog7/Nedd4l/Igf1/Nckap1/Ctsh/Gga3/Rtn4/Ube2b/Gapdh/Ccnh/Hdac3/Trp53/Id1/Phb2/Stub1/Tada3/Syvn1/Cct2/Cog3/Cd74/Bag6/Get1/Prkd1/Ccdc88c/Naa16/Atf7ip/Gipc1/Pex2/Aak1/Ctnnd1/Rnf149/Ddi2/Chek2/Src/Tmem183a/Gsn/Tc…	78	0.0262009	90	14	GO:0031647	0.998	11.9342	95	regulation of protein stability	regulation of protein stability	BP
GO:0032269	negative regulation of cellular protein metabolic process	211/2977	859/15759	1.36391e-05	0.00202836	0.00190134	Wac/Stk38/Ctla2a/Eif4g1/Mvk/Tardbp/Dnajb2/Ivns1abp/Lilrb4b/Celf1/Ilf3/Mapk7/Usp19/Bcl2l12/Rbm4/Dvl1/Ctdsp1/Lilrb4a/Hmg20b/Pus7/U2af2/Prkcd/Cnot1/Ago1/Mprip/Tnrc6c/Ide/Paip2/Phf1/Prkn/Tbc1d24/Parn/Usp7/App/Mrtfa/Pabpc1/Rpl37/Akt1/Slc8a3/Nnt/Coro1c/Dgkq/P3h1/Clec16a/Kdm1a/Sirt3/Ywhae/Ythdf3/Exosc8/Wfdc1/Rgp1/Fry/Kdm4c/Gpc3/Pum1/Park7/Ecm1/Rps7/Limk1/Fto/Rara/Ptpa/Ctbp1/Pkig/Cblb/Otud6b/Pecam1/Gpi1/…	211	0.0708767	6	4	GO:0010608	0.398	12.9929	6	negative regulation of cellular protein metabolic process	posttranscriptional regulation of gene expression	BP
GO:0032507	maintenance of protein location in cell	24/2977	66/15759	0.000632201	0.0358023	0.0335603	Ank3/Ciz1/Dbn1/Mprip/Akt1/Park7/Taf3/Pink1/Sun1/Vps13d/Chchd10/Txn1/Twf2/Arl2/Hdac3/Sun2/Tapt1/Rer1/Gsn/Tnrc6a/Grik5/Syne1/Pml/Bbs4	24	0.00806181	6	2	GO:0015031	0.592	3.74688	6	maintenance of protein location in cell	protein transport	BP
GO:0032880	regulation of protein localization	209/2977	846/15759	1.01286e-05	0.00167634	0.00157136	Zfp384/Musk/Camk2b/Tardbp/Dnajb2/Ralgapb/Acsl4/Dlg4/Apbb1/Lilrb4b/Ank3/Rangrf/Ppp3cb/Nptn/Gpc2/Neo1/Sorbs2/Dbn1/Dvl1/Camk2g/Egf/Apbb3/Lilrb4a/Eny2/Prkcd/Cep72/Eps15/Mapk14/Prkn/Myom1/App/Cct5/Akt1/Numb/Camk2a/Eipr1/Trappc12/Actn2/Pcnt/Ptpn11/Tbc1d1/Idua/Asph/P3h1/Pam/Kdm1a/Kif3a/Cdk16/Ywhae/Cct3/Anxa5/Ncoa6/Rhoq/Prkcq/Gpc3/Nsfl1c/Mff/Lypla1/Ppp3ca/Park7/Arfip1/Ptpn14/Crhr2/Nmd3/Fermt2/Ctsd/Gapvd1…	209	0.0702049	91	2	GO:0015031	0.772	34.7524	109	regulation of protein localization	protein transport	BP
GO:0033043	regulation of organelle organization	265/2977	1052/15759	1.06982e-07	5.39901e-05	5.06092e-05	Tacc3/Eif4g3/Camk2b/Fhod1/Tpx2/Arfip2/Anapc5/Fbxw5/Camsap1/Dyrk1a/Rangrf/Ank1/Pdcd6ip/Plekhg2/Dbn1/Wnt11/Egf/Tjp1/Kank3/Htra2/Evl/Ercc4/Vdac3/Prkcd/Cnot1/Cfl2/Marchf5/Eml3/Stx5a/Svil/Prkn/Rps6ka2/Parn/Cd47/Phldb2/Cct5/Akt1/Numb/Syne2/Mnat1/Trappc12/Adck1/Actn2/Washc5/Rad51ap1/Dnm2/Mad1l1/Eln/Mre11a/Wdr1/Pxn/Pam/Ten1/Tpm1/Clec16a/Mpdz/Mfn2/Cracd/Mef2c/Cct3/Pde4dip/Oma1/Prune1/Rtel1/Prkcq/Tbc1d14/M…	265	0.0890158	2	5	GO:0006325	0.573	12.6244	4	regulation of organelle organization	chromatin organization	BP
GO:0033119	negative regulation of RNA splicing	14/2977	27/15759	0.000119011	0.011874	0.0111305	Ptbp1/Dyrk1a/Sfswap/U2af2/Tmbim6/Srsf4/Hnrnpl/Akt2/Rnps1/Hnrnpk/Srsf9/Rbm10/Acin1/Hnrnpa2b1	14	0.00470272	7	1	GO:0006397	0.63	7.21383	8	negative regulation of RNA splicing	mRNA processing	BP
GO:0033365	protein localization to organelle	201/2977	848/15759	0.000196809	0.0163289	0.0153064	Arfrp1/Pmpcb/Ank2/Tardbp/Fam53a/Pex14/Dlg4/Tor1b/Emc1/Aup1/Iffo1/Ift122/Bbip1/Lilrb4b/Rangrf/Ciz1/Dvl1/Egf/Lilrb4a/Sumo3/Prkcd/Fam149b/Cep72/Zdhhc3/Hspd1/Marchf5/Fam53c/Mapk14/Prkn/App/Cct5/Akt1/Gphn/Syne2/Camk2a/Trappc12/Mfn2/Ywhae/Cep63/Cct3/Ap3b1/Macf1/Calm1/Prkcq/Nsfl1c/Mff/Timm44/Ppp3ca/Park7/Taf3/Ap4m1/Paf1/Nmd3/Fermt2/Cd36/Pkig/Obsl1/Ipo4/Snf8/Pink1/Cse1l/Cdk1/Entr1/Iqsec2/Chp1/Sun1/Pmpca/…	201	0.0675176	29	2	GO:0015031	0.777	10.7535	32	protein localization to organelle	protein transport	BP
GO:0033554	cellular response to stress	385/2977	1711/15759	4.15392e-05	0.00511582	0.00479546	Zdhhc16/Wac/Hsf1/Jkamp/Helq/Nek4/Eif4g1/Gtf2i/Cd34/Tonsl/Depdc5/Dnajb2/Rev1/Hdac5/Map4k4/Dyrk1a/Aup1/Iffo1/Apbb1/Prkag3/Uhrf1/Rad23a/Fanca/Ttc5/Mapk7/Slc38a3/Neo1/Usp19/Bcl2l12/Mapk8ip3/Ercc5/Rbm4/Ube2j2/Rbbp5/Smc2/Nabp1/Htra2/Ercc4/Prkcd/Gtf2h2/Hspd1/Ankrd2/Map4k2/Ccs/Thoc1/Dele1/Mapk14/Polh/Phf1/Sod2/Prkn/Tbc1d24/Oard1/Usp7/App/Hmgn1/Tmbim6/Rrm2b/Matn2/Akt1/Zfyve1/Slc8a3/Mnat1/Pole2/Ppp2r5c/Cer…	385	0.129325	16	7	GO:0006974	0.89	14.5535	16	cellular response to stress	cellular response to DNA damage stimulus	BP
GO:0034248	regulation of cellular amide metabolic process	117/2977	411/15759	1.16768e-06	0.00031489	0.000295171	Eif4g1/Eif4g3/Trnau1ap/Mvk/Tardbp/Rps6kb2/Fastkd3/Rtn3/Dph3/Mif4gd/Celf1/Ilf3/Tarbp2/Jmjd4/Paip1/Rbm4/Cnbp/Mtg2/Pus7/Prkcd/Cnot1/Ago1/Casc3/Tnrc6c/Paip2/Parn/App/Pabpc1/Akt1/Rcc1l/Guf1/Sirt3/Ythdf3/Exosc8/Lrpprc/Pum1/Fto/Gcn1/Rara/Rbm3/Mknk1/Otud6b/Eif3b/Pink1/Ascc2/Gigyf2/Hnrnpl/Sarnp/Cirbp/Eif2s3y/Akt2/Rpl13a/Cpeb1/Cyfip1/Cnot2/Bin1/Igf1/Tsfm/Rpusd3/Upf3a/Dhx36/Pkm/Syncrip/Cnot10/Gga3/Rtn4/Gapd…	117	0.0393013	1	1	GO:0006397	0.377	0	0	regulation of cellular amide metabolic process	mRNA processing	BP
GO:0034249	negative regulation of cellular amide metabolic process	57/2977	183/15759	4.36169e-05	0.00520891	0.00488272	Eif4g1/Mvk/Tardbp/Rtn3/Celf1/Ilf3/Rbm4/Pus7/Cnot1/Ago1/Tnrc6c/Paip2/Parn/Pabpc1/Ythdf3/Exosc8/Pum1/Fto/Rara/Otud6b/Gigyf2/Rpl13a/Cpeb1/Cnot2/Bin1/Igf1/Dhx36/Syncrip/Cnot10/Gga3/Rtn4/Gapdh/Tyms/Khsrp/Fxr1/Inpp5e/Dcp1b/Pan2/Shfl/Exosc2/Rack1/Mrpl13/Rock2/Tut7/Caprin2/Hnrnpd/Cpeb2/Eif4enif1/Eif4e2/Hnrnpr/Cpeb3/Tnrc6a/Rock1/Ythdf2/Pml/Rbm24/Pan3	57	0.0191468	1	1	GO:0006397	0.349	0	0	negative regulation of cellular amide metabolic process	mRNA processing	BP
GO:0034613	cellular protein localization	402/2977	1669/15759	1.41816e-08	1.01618e-05	9.52543e-06	Pals1/Arfrp1/Pmpcb/Cracr2b/Zdhhc4/Musk/Kif1b/Camk2b/Ank2/Tardbp/Scamp3/Fam53a/Ralgapb/Pex14/Arfip2/Dlg4/Tor1b/Emc1/Vps29/Aup1/Iffo1/Ift122/Bbip1/Snx13/Lilrb4b/Ank3/Rangrf/Ank1/Nptn/Gpc2/Sorbs2/Ciz1/Rabgap1/Dbn1/Mapk8ip3/Jsrp1/Dvl1/Wnt11/Camk2g/Egf/Sec31a/Trak1/Lilrb4a/Xpo6/Sytl2/Sumo3/Prkcd/Fam149b/Cep72/Cacnb1/Mprip/Zdhhc3/Hspd1/Marchf5/Stx5a/Scyl1/Snx2/Fam53c/Mapk14/Prkn/App/Cct5/Akt1/Numb/Gphn…	402	0.135035	92	2	GO:0015031	0.851	112.73	103	cellular protein localization	protein transport	BP
GO:0034655	nucleobase-containing compound catabolic process	92/2977	353/15759	0.000501381	0.0304889	0.0285796	Hsf1/Tardbp/Galt/Fastkd3/Rnasel/Ddx49/Celf1/Cnot1/Ago1/Casc3/Tnrc6c/Parn/Pabpc1/Zc3h14/Tent2/Abcd1/Thrap3/Lsm7/Ythdf3/Csde1/Exosc8/Lsm6/Pabpc4/Dis3l2/Lrpprc/Supv3l1/Pum1/Nudt17/Dnase1l1/Fto/Skiv2l/Fastk/Gigyf2/Exosc10/Hnrnpm/Cirbp/Fbh1/Nt5m/Cnot2/Dhx36/Sidt2/Vcp/Syncrip/Cnot10/Dis3l/Gtpbp2/Fus/Samhd1/Khsrp/Edc4/Fxr1/Zswim8/Fastkd2/Nudt13/Lsm5/Dcp1b/Dxo/Pan2/Mus81/Mlycd/Exosc2/Ddx5/Nt5c2/Rnps1/Roc…	92	0.0309036	1	11	GO:0006402	0.931	0	0	nucleobase-containing compound catabolic process	mRNA catabolic process	BP
GO:0035601	protein deacylation	36/2977	110/15759	0.000369194	0.0245018	0.0229675	Akap8l/Akap8/Hdac5/Dyrk1a/Ncor2/Lpin1/Abhd12/Sirt3/Fry/BC004004/Lypla1/Ctbp1/Pink1/Morf4l2/Dysf/Sirt2/Sap30bp/Rcor3/Spred2/Hdac3/Hdac7/Hdac10/Trp53/Brms1l/Tada3/Prkaa1/Mta1/Prkd1/Msl3/Smarcad1/Abhd10/Vegfa/Baz2a/Ncor1/Pml/Flna	36	0.0120927	1	9	GO:0016570	0.499	0	0	protein deacylation	histone modification	BP
GO:0036465	synaptic vesicle recycling	29/2977	78/15759	0.000115189	0.01164	0.0109111	Ppp3cb/4932438A13Rik/Sh3gl1/Tbc1d24/Dnm2/Dgkq/Ap3b1/Calm1/Itsn1/Cyfip1/Bin1/Pip5k1c/Slc2a4/Dnm1l/Scrib/Actb/Ppp3cc/Gripap1/Dnm1/Ap1s2/Dennd1a/Synj2/Picalm/Rock1/Synj1/Actg1/Scamp5/Ap2b1/Cltc	29	0.00974135	6	2	GO:0015031	0.395	6.70214	6	synaptic vesicle recycling	protein transport	BP
GO:0042147	retrograde transport, endosome to Golgi	29/2977	83/15759	0.000396001	0.0255842	0.0239821	Arfrp1/Vps29/Bet1l/Snx32/Stx5a/Snx2/Usp7/Eipr1/Rgp1/Tbc1d14/Arfip1/Snx5/Trim27/Atp9a/Tmem87b/Snx12/Tbc1d17/Dennd5a/Rab6a/Vps26a/Stx6/Vps52/Tbc1d10c/Prepl/Dctn1/Stx16/Heatr5a/Spag9/Cltc	29	0.00974135	70	2	GO:0015031	0.385	10.768	91	retrograde transport, endosome to Golgi	protein transport	BP
GO:0042692	muscle cell differentiation	104/2977	397/15759	0.000182491	0.0158065	0.0148167	Myo18b/Ank2/Ptbp1/Hdac5/Pdlim5/Dmpk/Tarbp2/Neo1/Sorbs2/Smarca2/Hira/Rbm4/Cacna1s/Myoz2/Cfl2/Pdcd4/Ankrd2/Actn3/Mapk14/Sod2/Trip10/Mrtfa/Akt1/Actn1/Actn2/Wdr1/Tpm1/Kdm1a/Rbpj/Mfn2/Nrap/Mef2c/Tnnt2/Ppp3ca/Epc1/Sypl2/Synpo2l/Capzb/Rara/Neb/Capn3/Dupd1/Tmod4/Acvr1/Mypn/Dmd/Dysf/Mdm2/Ldb3/Ryr1/Actn4/Tnnt3/Bin1/Igf1/Atg5/Naca/Myoz1/Myom2/Rb1/Prkar1a/Chrnb1/Hdac3/Speg/Ccnt2/Smarcd3/Efemp2/Arid1a/Nfatc4/…	104	0.0349345	19	10	GO:0045214	0.808	9.55231	21	muscle cell differentiation	sarcomere organization	BP
GO:0043043	peptide biosynthetic process	166/2977	611/15759	2.16225e-07	0.000100252	9.3974e-05	Eif4g1/Eif4g3/Trnau1ap/Mvk/Tardbp/Rps6kb2/Abtb1/Fastkd3/Dph3/Ftsj1/Mif4gd/Mrpl4/Celf1/Ilf3/Tarbp2/Jmjd4/Paip1/Rbm4/Cnbp/Mtg2/Pus7/Mrps10/Cnot1/Mettl17/Ago1/Casc3/Tnrc6c/Paip2/Rpl10a/Vars/Hagh/Rpl36/Parn/App/Eef1d/Eif3l/Pabpc1/Rpl30/Rpl37/Akt1/Yars/Rcc1l/Qrsl1/Rars2/Guf1/Rps20/Mrps18c/Ythdf3/Exosc8/Rpl3/Tars2/Mrps7/Rpl9/Lrpprc/Pum1/Mrpl30/Rps7/Fto/Eif1ax/Gcn1/Rara/Rbm3/Mknk1/Otud6b/Rpsa/Mrps9/Eif3…	166	0.0557608	4	1	GO:0006397	0.396	22.1686	5	peptide biosynthetic process	mRNA processing	BP
GO:0043297	apical junction assembly	22/2977	60/15759	0.000921232	0.044404	0.0416234	Pdcd6ip/Wnt11/Tjp1/Wdr1/Rhoa/Nphp1/Pecam1/Marveld2/Actn4/Nedd4l/Prkaca/Pard3/Vcl/Micall2/Afdn/Rock2/Pkn2/Abi2/Dlg1/Rock1/Itgb1/Ect2	22	0.00738999	8	5	GO:0006325	0.331	3.80427	11	apical junction assembly	chromatin organization	BP
GO:0043484	regulation of RNA splicing	51/2977	141/15759	9.68263e-07	0.000272566	0.000255498	Snrnp70/Ptbp1/Dyrk1a/Celf2/Celf1/Rbm4/Clk3/Sfswap/U2af2/Hnrnph3/Jmjd6/Rbfox2/Tmbim6/Zfp326/Thrap3/Srsf4/Mbnl1/Rbm3/Dazap1/Clk4/Fastk/Hnrnpl/Mbnl2/Cirbp/Akt2/Srsf3/Rbfox1/Habp4/Hnrnph1/Prx/Fus/Fxr1/Clk2/Ddx5/Rnps1/Son/Ahnak/Hnrnpk/Raver2/Srsf9/Rbm39/Sf1/Prdx6/Zc3h10/Rbm10/Hnrnph2/Hnrnpf/Acin1/Hnrnpa2b1/Rbm24/Fam172a	51	0.0171313	48	1	GO:0006397	0.736	49.1869	58	regulation of RNA splicing	mRNA processing	BP
GO:0043487	regulation of RNA stability	52/2977	159/15759	2.15347e-05	0.00297784	0.00279136	Tardbp/Fastkd3/Rnasel/Ddx49/Celf1/Cnot1/Tnrc6c/Parn/Pabpc1/Zc3h14/Tent2/Thrap3/Ythdf3/Exosc8/Pabpc4/Pum1/Fto/Fastk/Gigyf2/Hnrnpm/Cirbp/Cnot2/Dhx36/Syncrip/Fus/Khsrp/Fxr1/Fastkd2/Dcp1b/Dxo/Pan2/Exosc2/Rock2/Tut7/Hnrnpd/Apobec1/Zcchc17/Eif4enif1/Ikbke/Rbm10/Hnrnpr/Dkc1/Cpeb3/Myef2/Tnrc6a/Rock1/Vegfa/Zc3h18/Ythdf2/Rbm24/Pan3/Larp4b	52	0.0174672	1	11	GO:0006402	0.92	0	1	regulation of RNA stability	mRNA catabolic process	BP
GO:0043488	regulation of mRNA stability	46/2977	146/15759	0.000169493	0.0150106	0.0140706	Tardbp/Fastkd3/Rnasel/Celf1/Cnot1/Tnrc6c/Parn/Pabpc1/Zc3h14/Thrap3/Ythdf3/Exosc8/Pabpc4/Pum1/Fto/Fastk/Gigyf2/Hnrnpm/Cirbp/Cnot2/Dhx36/Syncrip/Fus/Khsrp/Fxr1/Fastkd2/Dcp1b/Pan2/Exosc2/Rock2/Tut7/Hnrnpd/Apobec1/Eif4enif1/Ikbke/Rbm10/Hnrnpr/Cpeb3/Myef2/Tnrc6a/Rock1/Vegfa/Ythdf2/Rbm24/Pan3/Larp4b	46	0.0154518	34	11	GO:0006402	0.955	11.727	46	regulation of mRNA stability	mRNA catabolic process	BP
GO:0043603	cellular amide metabolic process	232/2977	968/15759	2.9975e-05	0.00393771	0.00369113	Eif4g1/Eif4g3/Trnau1ap/Mvk/Tardbp/Rps6kb2/Abtb1/Fastkd3/Rtn3/Dph3/Ftsj1/Acsl4/Mif4gd/Dyrk1a/Mrpl4/Celf1/Ilf3/Tarbp2/Jmjd4/Bace2/Paip1/Rbm4/Cnbp/Mtg2/Pus7/Mrps10/Prkcd/Cnot1/Mettl17/Ago1/Casc3/Tnrc6c/Ide/Xpnpep1/Paip2/Glo1/Rpl10a/Sod2/Mpc1/Vars/Hagh/Rpl36/Parn/App/Eef1d/Eif3l/Pabpc1/Rpl30/Rpl37/Akt1/Cert1/Yars/Abcd1/Rcc1l/Qrsl1/Oplah/Rars2/Guf1/Rps20/Pam/Asah1/Sirt3/Acer3/Mrps18c/Ythdf3/Exosc8/Rpl…	232	0.0779308	1	1	GO:0006397	0.415	0	0	cellular amide metabolic process	mRNA processing	BP
GO:0043604	amide biosynthetic process	185/2977	709/15759	8.82895e-07	0.00025774	0.0002416	Eif4g1/Eif4g3/Trnau1ap/Mvk/Tardbp/Rps6kb2/Abtb1/Fastkd3/Dph3/Ftsj1/Acsl4/Mif4gd/Mrpl4/Celf1/Ilf3/Tarbp2/Jmjd4/Paip1/Rbm4/Cnbp/Mtg2/Pus7/Mrps10/Prkcd/Cnot1/Mettl17/Ago1/Casc3/Tnrc6c/Paip2/Rpl10a/Mpc1/Vars/Hagh/Rpl36/Parn/App/Eef1d/Eif3l/Pabpc1/Rpl30/Rpl37/Akt1/Yars/Rcc1l/Qrsl1/Rars2/Guf1/Rps20/Pam/Asah1/Sirt3/Mrps18c/Ythdf3/Exosc8/Rpl3/Tars2/Mrps7/Rpl9/Lrpprc/Pum1/Mrpl30/Rps7/Fto/Eif1ax/Gcn1/Rara/…	185	0.0621431	1	1	GO:0006397	0.402	0	3	amide biosynthetic process	mRNA processing	BP
GO:0043631	RNA polyadenylation	19/2977	47/15759	0.000502862	0.0304889	0.0285796	Hsf1/App/Zc3h14/Tent2/Ahcyl1/Paf1/Snrpa/Supt5/Cpeb1/Cpsf3/Cpsf1/Cstf2/Cpsf7/Papola/Fip1l1/Pabpc1l/Virma/Cpeb3/Sympk	19	0.00638226	7	1	GO:0006397	0.375	4.47136	7	RNA polyadenylation	mRNA processing	BP
GO:0044087	regulation of cellular component biogenesis	216/2977	936/15759	0.000559437	0.0325897	0.0305489	Acvrl1/Hsf1/Eif4g1/Musk/Rap1gap/Fhod1/Dnajb2/Arfip2/Map4k4/Camsap1/Pdlim5/Hcfc1/Dyrk1a/Rangrf/Pdcd6ip/Plekhg2/Dbn1/Wnt11/Tjp1/Adgrl2/Kank3/Evl/Vdac3/Prkcd/Cnot1/Eml3/Svil/Prkn/App/Cd47/Phldb2/Numb/Syne2/Trappc12/Washc5/Dnm2/Eln/Ptpn11/Coro1c/Pxn/Tpm1/Lims1/Sirt3/Mfn2/Dnaja4/Cracd/Adgre5/Mef2c/Pde4dip/Tie1/Prune1/Macf1/Rtel1/Rhoq/Riok3/Prkcq/Tbc1d14/Faf1/Rapgef1/Park7/Arfip1/Stau2/Limk1/Odf2/Rhoa/…	216	0.0725563	1	5	GO:0006325	0.413	0	0	regulation of cellular component biogenesis	chromatin organization	BP
GO:0044248	cellular catabolic process	412/2977	1850/15759	5.79072e-05	0.00652035	0.00611204	Wac/Pcbp2/Hsf1/Jkamp/Psma3/Ctla2a/Eif4g1/Echdc2/Ankrd9/Tardbp/Depdc5/Galt/Dnajb2/Fastkd3/Spsb3/Rbck1/Arfip2/Rnasel/Anapc5/Fbxw5/Aup1/Pcnp/Ube3a/Ddx49/Uhrf1/Celf1/Rad23a/Ubl7/Usp19/Pdcd6ip/Psmb9/Ube2j2/Dvl1/Usp5/Egf/Inpp4a/Tafazzin/Gramd1a/Htra2/Aldh6a1/Ubr3/Sumo3/Ercc4/Prkcd/Cnot1/Ago1/Casc3/Tnrc6c/Lgals8/Ide/Xpnpep1/Ctsf/Rnf14/Glo1/Prkn/Fbxl17/Hagh/Clpp/Plin5/Parn/Usp7/Hmox2/App/Gpd1/Tmbim6/Pabp…	412	0.138394	1	11	GO:0006402	0.745	0	0	cellular catabolic process	mRNA catabolic process	BP
GO:0044257	cellular protein catabolic process	175/2977	747/15759	0.000894987	0.0441052	0.0413432	Wac/Pcbp2/Jkamp/Psma3/Ctla2a/Ankrd9/Dnajb2/Spsb3/Rbck1/Anapc5/Fbxw5/Aup1/Pcnp/Ube3a/Uhrf1/Rad23a/Ubl7/Usp19/Pdcd6ip/Psmb9/Ube2j2/Dvl1/Usp5/Egf/Htra2/Ubr3/Sumo3/Ide/Ctsf/Rnf14/Prkn/Fbxl17/Clpp/Usp7/Klhdc3/Adamts12/Akt1/Psma6/Ppp2r5c/Btrc/Kctd10/Ube3b/Clec16a/Ube2d3/Oma1/Rgp1/Usp21/Nsfl1c/Rbx1/Faf1/Park7/Anapc4/Chfr/Armc8/Snx5/Rps7/Klhl8/Ubqln4/Uba1/Nploc4/Psmd1/Bap1/Ube2cbp/Casp8/Gid4/Snf8/Ifi27/A…	175	0.058784	15	11	GO:0006402	0.813	4.9758	16	cellular protein catabolic process	mRNA catabolic process	BP
GO:0044265	cellular macromolecule catabolic process	255/2977	1028/15759	7.30919e-07	0.000230444	0.000216014	Wac/Pcbp2/Hsf1/Jkamp/Psma3/Ctla2a/Ankrd9/Tardbp/Dnajb2/Fastkd3/Spsb3/Rbck1/Rnasel/Anapc5/Fbxw5/Aup1/Pcnp/Ube3a/Ddx49/Uhrf1/Celf1/Rad23a/Ubl7/Usp19/Pdcd6ip/Psmb9/Ube2j2/Dvl1/Usp5/Egf/Htra2/Ubr3/Sumo3/Cnot1/Ago1/Casc3/Tnrc6c/Ide/Ctsf/Rnf14/Prkn/Fbxl17/Clpp/Parn/Usp7/Pabpc1/Klhdc3/Adamts12/Akt1/Zc3h14/Psma6/Ppp2r5c/Tent2/Btrc/Kctd10/Ube3b/Thrap3/Lsm7/Clec16a/Ythdf3/Csde1/Ube2d3/Exosc8/Lsm6/Oma1/Rgp1…	255	0.0856567	3	11	GO:0006402	0.845	14.5357	3	cellular macromolecule catabolic process	mRNA catabolic process	BP
GO:0044270	cellular nitrogen compound catabolic process	97/2977	376/15759	0.000522274	0.0311861	0.0292332	Hsf1/Tardbp/Galt/Fastkd3/Rnasel/Ddx49/Celf1/Aldh6a1/Cnot1/Ago1/Casc3/Tnrc6c/Parn/Hmox2/Pabpc1/Zc3h14/Tent2/Abcd1/Thrap3/Lsm7/Ythdf3/Csde1/Exosc8/Lsm6/Pabpc4/Dis3l2/Lrpprc/Supv3l1/Pum1/Nudt17/Dnase1l1/Fto/Skiv2l/Fastk/Gigyf2/Exosc10/Hnrnpm/Cirbp/Fbh1/Nt5m/Cnot2/Dhx36/Sidt2/Vcp/Syncrip/Cnot10/Afmid/Dis3l/Gtpbp2/Fus/Samhd1/Khsrp/Edc4/Fxr1/Zswim8/Fastkd2/Nudt13/Lsm5/Dcp1b/Dxo/Pan2/Mus81/Mlycd/Exosc2/…	97	0.0325831	1	11	GO:0006402	0.923	0	0	cellular nitrogen compound catabolic process	mRNA catabolic process	BP
GO:0045184	establishment of protein localization	385/2977	1557/15759	1.11192e-09	1.75282e-06	1.64306e-06	Zfp384/Arfrp1/Pmpcb/Zdhhc4/Ank2/Tardbp/Kif20a/Scamp3/Fam53a/Akap8/Pex14/Arfip2/Acsl4/Dlg4/Emc1/Vps29/Aup1/Ift122/Apbb1/Snx13/Uevld/Ank3/Rangrf/Ppp3cb/Bet1l/Neo1/Pdcd6ip/Rabgap1/Snx32/Mapk8ip3/Rbm4/Egf/Sec31a/Trak1/Apbb3/Eny2/Xpo6/Sytl2/Prkcd/Eps15/Cacnb1/Zdhhc3/Hspd1/Stx5a/Snx2/Sil1/Fam53c/Mapk14/Prkn/Myom1/Tango2/Sec22a/Coro7/App/Phldb2/Cct5/Akt1/Gphn/Eipr1/Mia2/Washc5/Dnm2/Pcnt/Rilpl2/Ptpn11/Tb…	385	0.129325	49	2	GO:0015031	0.975	128.954	52	establishment of protein localization	protein transport	BP
GO:0045214	sarcomere organization	22/2977	47/15759	1.21256e-05	0.001874	0.00175665	Myoz2/Cfl2/Actn2/Wdr1/Tpm1/Mfn2/Mef2c/Tnnt2/Synpo2l/Neb/Capn3/Mypn/Ldb3/Tnnt3/Myoz1/Myom2/Prkar1a/Fhod3/Plec/Ttn/Itgb1/Actg1	22	0.00738999	41	10	GO:0045214	1	27.6208	50	sarcomere organization	sarcomere organization	BP
GO:0045333	cellular respiration	69/2977	200/15759	1.09597e-07	5.39901e-05	5.06092e-05	Coq10a/Etfrf1/Atp5h/Tafazzin/Ndufs2/Ide/Ndufs8/Ndufb8/Actn3/Sod2/Ifnar1/Gpd1/Akt1/Mdh1/Abcd1/Atp5pb/Atp5k/Idh3g/Sirt3/Mfn2/Cat/Ndufa10/Slc25a12/Idh3b/Ndufv2/Chchd2/Park7/Ndufs7/Coq10b/Rhoa/Suclg1/Pdhb/Pink1/Cdk1/Cyc1/Pdha1/Aco2/Ndufa12/Chchd10/Prkaca/Cox4i1/Bloc1s1/Vcp/Cox10/Ogdh/Arl2/Antkmt/Adsl/Mlxipl/Nfatc4/Ndufv3/Plec/Atp5j/Dlst/Atp5c1/Pank2/Polg2/Mtfr1/Ndufa5/Ndufs1/Ppif/Coq9/Dguok/Mtch2/Slc…	69	0.0231777	15	8	GO:0045333	0.998	49.3221	16	cellular respiration	cellular respiration	BP
GO:0045807	positive regulation of endocytosis	37/2977	119/15759	0.00092391	0.044404	0.0416234	Egf/Sh3gl1/App/Dnm2/Kif3a/Gpc3/Ppp3ca/Pld2/Cd36/Pparg/Dtnbp1/Itsn1/Add1/Dab2/Actn4/Cd151/Bin1/Pard3/Eef2k/Syk/Vps28/Ager/Pick1/Dnm1l/Synj2bp/Hnrnpk/Ppp3cc/Dnm1/Ano6/Picalm/Ap2a1/Vegfa/Ahi1/Synj1/Itgb1/Ap2b1/Hfe	37	0.0124286	33	2	GO:0015031	0.395	6.39674	35	positive regulation of endocytosis	protein transport	BP
GO:0045935	positive regulation of nucleobase-containing compound metabolic process	367/2977	1608/15759	1.78858e-05	0.00256319	0.00240268	Ablim1/Wac/Prdm15/Pcbp2/Acvrl1/Hsf1/Akap8l/Cdk13/Snrnp70/Zfp384/Nek4/Elf2/Zfp142/Fhod1/Iqce/Tardbp/Slc40a1/Usf1/Ptbp1/Psip1/Prdm11/Rbck1/Rnasel/Hdac5/Cd40/Hcfc1/Dyrk1a/E4f1/Nol11/Rorc/Apbb1/Htatip2/Ube3a/Celf1/Fgfr1/Ttc5/Ppp3cb/Ilf3/Mapk7/Slc38a3/Bcl2l12/Mettl23/Ciz1/Smarca2/Cnbp/Dvl1/Wnt11/Egf/Tafazzin/Meis1/Eny2/Trim24/Gpbp1/U2af2/Prkcd/Cnot1/Cbfb/Ago1/Jmjd6/Tnrc6c/Thoc1/Ss18/Rnf14/Notch3/Mapk1…	367	0.123278	1	1	GO:0006397	0.472	0	0	positive regulation of nucleobase-containing compound metabolic process	mRNA processing	BP
GO:0046700	heterocycle catabolic process	97/2977	377/15759	0.000575118	0.0330882	0.0310162	Hsf1/Tardbp/Galt/Fastkd3/Rnasel/Ddx49/Celf1/Aldh6a1/Cnot1/Ago1/Casc3/Tnrc6c/Parn/Hmox2/Pabpc1/Zc3h14/Tent2/Abcd1/Thrap3/Lsm7/Ythdf3/Csde1/Exosc8/Lsm6/Pabpc4/Dis3l2/Lrpprc/Supv3l1/Pum1/Nudt17/Dnase1l1/Fto/Skiv2l/Fastk/Gigyf2/Exosc10/Hnrnpm/Cirbp/Fbh1/Nt5m/Cnot2/Dhx36/Sidt2/Vcp/Syncrip/Cnot10/Afmid/Dis3l/Gtpbp2/Fus/Samhd1/Khsrp/Edc4/Fxr1/Zswim8/Fastkd2/Nudt13/Lsm5/Dcp1b/Dxo/Pan2/Mus81/Mlycd/Exosc2/…	97	0.0325831	1	11	GO:0006402	0.923	0	0	heterocycle catabolic process	mRNA catabolic process	BP
GO:0046785	microtubule polymerization	28/2977	82/15759	0.00075207	0.0400528	0.0375447	Tpx2/Camsap1/Dyrk1a/Rangrf/Nde1/Pde4dip/Prune1/Capzb/Clasp1/Arhgef7/Arl2/Gba2/Mapre3/Cdkn1b/Camsap3/Tubgcp2/Tubgcp3/Clip1/Cdk5rap2/Slain2/Abl1/Dctn1/Akap9/Eml2/Tubgcp6/Ndel1/Clasp2/Met	28	0.00940544	14	5	GO:0006325	0.447	5.15311	16	microtubule polymerization	chromatin organization	BP
GO:0046907	intracellular transport	346/2977	1380/15759	1.68515e-09	2.21373e-06	2.0751e-06	Akap8l/Zfp384/Arfrp1/Pmpcb/Tacc3/Zdhhc4/Kif1b/Chtop/Fhod1/Tardbp/Scamp3/Fam53a/Pex14/Arfip2/Vps29/Aup1/Ift122/Snx13/Htatip2/Ank3/Rangrf/Ank1/Spg7/Bet1l/Atp5h/Rabgap1/Dbn1/Snx32/Mapk8ip3/Rbm4/4932438A13Rik/Sec31a/Trak1/Reps1/Eny2/Xpo6/Sytl2/Tacc2/Prkcd/Eps15/Cacnb1/Zdhhc3/Ergic1/Hspd1/Stx5a/Klc2/Thoc1/Snx2/Mppe1/Fam53c/Mapk14/Sec22a/Usp7/Srl/App/Tmem50b/Nde1/Akt1/Syne2/Eipr1/Trappc12/Mia2/Cert1/Ac…	346	0.116224	19	2	GO:0015031	0.527	94.1562	24	intracellular transport	protein transport	BP
GO:0048024	regulation of mRNA splicing, via spliceosome	36/2977	94/15759	8.46795e-06	0.00151692	0.00142193	Snrnp70/Ptbp1/Dyrk1a/Celf2/Celf1/Rbm4/Sfswap/U2af2/Jmjd6/Rbfox2/Thrap3/Srsf4/Mbnl1/Rbm3/Dazap1/Hnrnpl/Mbnl2/Cirbp/Srsf3/Rbfox1/Fxr1/Ddx5/Rnps1/Son/Hnrnpk/Raver2/Srsf9/Rbm39/Sf1/Prdx6/Zc3h10/Rbm10/Acin1/Hnrnpa2b1/Rbm24/Fam172a	36	0.0120927	14	1	GO:0006397	0.85	20.9725	21	regulation of mRNA splicing, via spliceosome	mRNA processing	BP
GO:0048025	negative regulation of mRNA splicing, via spliceosome	12/2977	22/15759	0.000196763	0.0163289	0.0153064	Ptbp1/Dyrk1a/Sfswap/U2af2/Srsf4/Hnrnpl/Rnps1/Hnrnpk/Srsf9/Rbm10/Acin1/Hnrnpa2b1	12	0.0040309	24	1	GO:0006397	0.739	10.1492	30	negative regulation of mRNA splicing, via spliceosome	mRNA processing	BP
GO:0048041	focal adhesion assembly	29/2977	84/15759	0.000497087	0.0304889	0.0285796	Acvrl1/Map4k4/Actn3/Phldb2/Actn1/Actn2/Ptpn11/Coro1c/Pxn/Lims1/Macf1/Fermt2/Clasp1/Vcl/Dusp22/Camsap3/Ptk2/Sorbs1/Cttn/Dusp3/Limch1/Abl1/Src/Thsd1/Rock1/Vegfa/Clasp2/Actg1/Bcas3	29	0.00974135	30	5	GO:0006325	0.331	7.81536	32	focal adhesion assembly	chromatin organization	BP
GO:0048193	Golgi vesicle transport	79/2977	266/15759	1.18799e-05	0.00187275	0.00175548	Arfrp1/Vps29/Ank3/Rangrf/Ank1/Bet1l/Sec31a/Eps15/Ergic1/Stx5a/Scyl1/Snx2/Mppe1/Sec22a/Trappc12/Mia2/Dnm2/Cux1/Copz1/Lman2l/Pitpnb/Arfgap2/Macf1/Tbc1d20/Myo1b/Tbc1d14/Lypla1/Ap4m1/Yif1a/Cope/Preb/Atp9a/Sec31b/Snx12/Golga2/Atp9b/Rab6a/Vps35l/Cog7/Optn/Slc10a7/Exoc5/Stx6/Vcp/Exoc2/Gga3/Spast/Plcb3/Vps52/Copg1/Ap1g2/Nrbp2/Trappc6a/Use1/Cog3/Rack1/Arl3/Spire1/Prepl/Prkd1/Tmed2/Kif13a/Sec24c/Golga4/Nbe…	79	0.0265368	20	2	GO:0015031	0.438	22.2863	21	Golgi vesicle transport	protein transport	BP
GO:0048285	organelle fission	116/2977	448/15759	0.000133933	0.0127188	0.0119223	Hsf1/Akap8l/Tacc3/Eif4g3/Camk2b/Akap8/Ccdc61/Tpx2/Anapc5/Fbxw5/Fanca/Egf/Smc2/Ercc4/Marchf5/Eml3/Prkn/Rps6ka2/Nde1/Lpin1/Washc5/Rad51ap1/Mad1l1/Mre11a/Coro1c/Foxj3/Mfn2/Cep63/Cdc14a/Ap3b1/Acox1/Dis3l2/Seh1l/Nsfl1c/Mff/Anapc4/Chfr/Rhoa/Becn1/Obsl1/Clasp1/Smc4/Espl1/Pink1/Pparg/Psmd13/Sun1/Tmcc1/Golga2/Macroh2a1/Sirt2/Cpeb1/Anapc15/Igf1/Eme2/Dcn/Slf1/Rb1/Birc5/Cox10/Ube2b/Rad51d/Spast/Lrp5/Kifc2/Re…	116	0.0389654	1	5	GO:0006325	0.537	0	0	organelle fission	chromatin organization	BP
GO:0048488	synaptic vesicle endocytosis	25/2977	67/15759	0.000311985	0.0219559	0.020581	Ppp3cb/4932438A13Rik/Sh3gl1/Tbc1d24/Dnm2/Dgkq/Calm1/Itsn1/Bin1/Pip5k1c/Slc2a4/Dnm1l/Scrib/Actb/Ppp3cc/Dnm1/Dennd1a/Synj2/Picalm/Rock1/Synj1/Actg1/Scamp5/Ap2b1/Cltc	25	0.00839772	49	2	GO:0015031	0.388	10.7043	75	synaptic vesicle endocytosis	protein transport	BP
GO:0048814	regulation of dendrite morphogenesis	29/2977	86/15759	0.000769256	0.0406931	0.0381449	Camk2b/Dbn1/Parp6/Tbc1d24/Numb/Cux1/Mfn2/Nsmf/Ppp3ca/Stau2/Obsl1/Ilk/Nedd4l/Dhx36/Eef2k/Sema4d/Id1/Xlr3b/Anapc2/Nfatc4/Afdn/Opa1/Dnm1l/Caprin2/Cask/Tnik/Stk11/Fbxo31/Met	29	0.00974135	25	5	GO:0006325	0.333	6.22347	28	regulation of dendrite morphogenesis	chromatin organization	BP
GO:0050684	regulation of mRNA processing	53/2977	132/15759	1.07311e-08	9.39804e-06	8.80953e-06	Hsf1/Snrnp70/Ptbp1/Dyrk1a/Celf2/Celf1/Rbm4/Sfswap/U2af2/Jmjd6/Safb/Rbfox2/Zc3h14/Thrap3/Srsf4/Ahcyl1/Mbnl1/Paf1/Rbm3/Dazap1/Hnrnpl/Mbnl2/Cirbp/Snrpa/Supt5/Cpeb1/Srsf3/Rbfox1/Dhx36/Srpk1/Srpk3/Fxr1/Ddx5/Cpsf7/Iws1/Rnps1/Son/Papola/Hnrnpk/Raver2/Srsf9/Rbm39/Sf1/Prdx6/Virma/Zc3h10/Rbm10/Cpeb3/Acin1/Hnrnpa2b1/Rbm24/Sltm/Fam172a	53	0.0178032	13	1	GO:0006397	0.868	64.8172	19	regulation of mRNA processing	mRNA processing	BP
GO:0050686	negative regulation of mRNA processing	14/2977	30/15759	0.000487944	0.0304889	0.0285796	Ptbp1/Dyrk1a/Sfswap/U2af2/Zc3h14/Srsf4/Hnrnpl/Supt5/Rnps1/Hnrnpk/Srsf9/Rbm10/Acin1/Hnrnpa2b1	14	0.00470272	1	1	GO:0006397	0.752	0	0	negative regulation of mRNA processing	mRNA processing	BP
GO:0050773	regulation of dendrite development	41/2977	127/15759	0.000209367	0.0165456	0.0155095	Camk2b/Dbn1/Parp6/Tbc1d24/Numb/Cux1/Mfn2/Rtn4ip1/Nsmf/Ppp3ca/Stau2/Rhoa/Obsl1/Ilk/Cyfip1/Nedd4l/Crtc1/Dhx36/Eef2k/Sema4d/Id1/Xlr3b/Anapc2/Dab2ip/Nfatc4/Gsk3a/Afdn/Opa1/Dnm1l/Caprin2/Cask/Clip1/Tnik/Ezh2/Abl1/Stk11/Carm1/Vldlr/Fbxo31/Met/Cobl	41	0.0137723	22	5	GO:0006325	0.344	9.80816	23	regulation of dendrite development	chromatin organization	BP
GO:0050775	positive regulation of dendrite morphogenesis	22/2977	58/15759	0.000539151	0.0317133	0.0297274	Camk2b/Dbn1/Parp6/Tbc1d24/Numb/Cux1/Mfn2/Stau2/Obsl1/Ilk/Dhx36/Eef2k/Xlr3b/Anapc2/Afdn/Opa1/Dnm1l/Caprin2/Cask/Tnik/Fbxo31/Met	22	0.00738999	35	5	GO:0006325	0.321	7.9863	38	positive regulation of dendrite morphogenesis	chromatin organization	BP
GO:0050779	RNA destabilization	30/2977	83/15759	0.000159883	0.0146534	0.0137358	Tardbp/Celf1/Cnot1/Tnrc6c/Parn/Pabpc1/Ythdf3/Exosc8/Pum1/Fto/Gigyf2/Cnot2/Dhx36/Khsrp/Dcp1b/Dxo/Pan2/Exosc2/Rock2/Tut7/Hnrnpd/Eif4enif1/Hnrnpr/Cpeb3/Tnrc6a/Rock1/Zc3h18/Ythdf2/Rbm24/Pan3	30	0.0100773	6	11	GO:0006402	0.874	6.02708	6	RNA destabilization	mRNA catabolic process	BP
GO:0051054	positive regulation of DNA metabolic process	60/2977	212/15759	0.000519153	0.0311861	0.0292332	Hsf1/Cd40/Apbb1/Ciz1/Egf/Prkcd/Parn/Usp7/Cct5/Akt1/Rad51ap1/Mre11a/Babam2/Cct3/Rtel1/Prkcq/Crhr2/Trp53bp1/Cct7/Blm/Slf1/Eya4/Acd/Terf2/Eya3/Dhx36/Pms2/Ube2b/Hdac10/Abraxas1/Rfc5/Fus/Slx1b/Pnkp/Cct2/Tmem161a/Parp3/Cbx8/Oga/Spire1/Prdm9/Map3k4/Parp9/Spidr/Hnrnpd/Tnks2/Nsd2/Camk2d/Polg2/Src/Rif1/Dkc1/Uimc1/Fam168a/Vegfa/Cdk2/Shld2/Hnrnpa2b1/Pml/Chtf8	60	0.0201545	6	1	GO:0006397	0.391	4.06399	6	positive regulation of DNA metabolic process	mRNA processing	BP
GO:0051130	positive regulation of cellular component organization	268/2977	1088/15759	6.98447e-07	0.000229381	0.000215017	Ptk7/Hsf1/Eif4g1/Musk/Eif4g3/Camk2b/Fhod1/Arfip2/Dlg4/Anapc5/Map4k4/Fn1/Apbb1/Fgfr1/Ank1/Nptn/Gpc2/Pdcd6ip/Jmjd4/Dbn1/Dvl1/Wnt11/Egf/Trak1/Adgrl2/Parp6/Metrn/Htra2/Evl/Cnot1/Cfl2/Marchf5/Mapk14/Prkn/Sh3gl1/Tbc1d24/Parn/App/Cd47/Phldb2/Cct5/Numb/Adck1/Kidins220/Actn2/Washc5/Rad51ap1/Dnm2/Mad1l1/Cux1/Ptpn11/Mre11a/Coro1c/Wdr1/Abcb4/Pxn/P3h1/Tpm1/Lims1/Clec16a/Kif3a/Mfn2/Colgalt1/Cracd/Adgre5/Cct3/P…	268	0.0900235	1	5	GO:0006325	0.428	0	1	positive regulation of cellular component organization	chromatin organization	BP
GO:0051248	negative regulation of protein metabolic process	220/2977	920/15759	5.59735e-05	0.00639396	0.00599356	Wac/Stk38/Ctla2a/Eif4g1/Mvk/Tardbp/Dnajb2/Rtn3/Ivns1abp/Lilrb4b/Celf1/Ilf3/Mapk7/Usp19/Bcl2l12/Bace2/Rbm4/Dvl1/Ctdsp1/Lilrb4a/Hmg20b/Pus7/U2af2/Prkcd/Cnot1/Ago1/Mprip/Tnrc6c/Ide/Paip2/Phf1/Prkn/Tbc1d24/Parn/Usp7/App/Mrtfa/Pabpc1/Rpl37/Akt1/Slc8a3/Nnt/Coro1c/Dgkq/P3h1/Clec16a/Kdm1a/Sirt3/Ywhae/Ythdf3/Exosc8/Wfdc1/Rgp1/Fry/Kdm4c/Gpc3/Pum1/Park7/Ecm1/Rps7/Limk1/Fto/Rara/Ptpa/Ctbp1/Pkig/Cblb/Otud6b/P…	220	0.0738999	4	4	GO:0010608	0.4	6.67452	4	negative regulation of protein metabolic process	posttranscriptional regulation of gene expression	BP
GO:0051258	protein polymerization	75/2977	277/15759	0.000492324	0.0304889	0.0285796	Tpx2/Arfip2/Camsap1/Dyrk1a/Rangrf/Plekhg2/Dbn1/Kank3/Evl/Prkcd/Svil/Prkn/Nde1/Washc5/Eln/Tpm1/Cracd/Pde4dip/Prune1/Arfip1/Rhoa/Capzb/Pecam1/Trim27/Clasp1/Tmod4/Arpc1a/Add1/Vasp/Fchsd2/Cyfip1/Bin1/Nckap1/Gpx4/Arhgef7/Vdac2/Twf2/Arl2/Hax1/Gba2/Mapre3/Micall2/Coro1b/Cdkn1b/Pick1/Camsap3/Tubgcp2/Tubgcp3/Pstpip1/Diaph1/Spire1/Fhod3/Dnm1l/Cyrib/Ube2k/Cttn/Clip1/Cdk5rap2/Slain2/Abl1/Arpc5l/Sptan1/Abi2/D…	75	0.0251931	14	5	GO:0006325	0.375	6.0641	15	protein polymerization	chromatin organization	BP
GO:0051276	chromosome organization	200/2977	803/15759	9.134e-06	0.00159319	0.00149342	Wac/Brd1/Akap8l/Tacc3/Akap8/Ing3/Ehmt1/Mrgbp/Hdac5/Anapc5/Hcfc1/Apbb1/Uhrf1/Cdan1/Smarca2/Hira/Rbbp5/Smc2/Hmg20b/Eny2/Eed/Rccd1/Ercc4/Jmjd6/0610010K14Rik/Npm3/Eml3/Phf1/Parn/Hmgn1/Kansl2/Cct5/Mnat1/Trappc12/Zmynd11/Ash2l/Mad1l1/Mre11a/Chd3/Ten1/Kdm1a/Babam2/Cep63/Cct3/Tti1/Anp32e/Dis3l2/Kdm4c/Rtel1/Prkcq/Seh1l/Usp21/Scmh1/Supv3l1/Epc1/Anapc4/Chfr/Smarcd2/Paf1/Becn1/Ipo4/Bap1/Ruvbl1/Smc4/Espl1/Cdk…	200	0.0671817	36	5	GO:0006325	0.904	28.0493	39	chromosome organization	chromatin organization	BP
GO:0051301	cell division	136/2977	561/15759	0.00080542	0.0420419	0.0394092	Vegfb/Prdm15/Nek4/Tacc3/Kif20a/Tpx2/Anapc5/E4f1/Ank3/Tle6/Fgfr1/Pdcd6ip/Tafazzin/Prpf40a/Smc2/Eml3/Nde1/Numb/Washc5/Cdca3/Mad1l1/Ppp1cb/Ccny/Cdc7/Babam2/Chmp3/Cep63/Cdc14a/Cat/Haus7/Dis3l2/Calm1/Seh1l/Dstn/Anapc4/Chfr/Rhoa/Cdc123/Becn1/Ruvbl1/Clasp1/Smc4/Cdk1/Entr1/Pkp4/Csnk1a1/Epb41l2/Nek9/Klhl13/Epb41/Cdk7/Mical3/Golga2/Sirt2/Blm/Anapc15/Map4/Ist1/Pard3/Rb1/Cdc25a/Birc5/Spast/Men1/Tead3/Mis18a/…	136	0.0456836	385	15	GO:0051301	0.995	11.2769	387	cell division	cell division	BP
GO:0051336	regulation of hydrolase activity	193/2977	834/15759	0.000942034	0.0447296	0.0419286	Ppp6r3/Hsf1/Psma3/Rap1gap/Camk2b/Chtop/Dnajb2/Ralgapb/Mtss2/Cd40/Rasa4/Map4k4/Snx13/Fgfr1/Bcl2l12/Mtch1/Rabgap1/Psmb9/Ralgapa1/Wnt11/Wnk1/Gnas/Htra2/Prkcd/Mprip/Hspd1/Arhgap12/Dele1/Plin5/App/Mrtfa/Tmbim6/Akt1/Camk2a/Ahsa1/Lpin1/Tbc1d1/Coro1c/Ppp6r2/Asph/Tpm1/Lims1/Ppp6r1/Rap1gds1/Mef2c/Aph1a/Wfdc1/Rgp1/Rsu1/Calm1/Garnl3/Tbc1d20/Gpc3/Tbc1d14/BC004004/Tnnt2/Rapgef1/Park7/Itga6/Ecm1/Chn1/Rhoa/Arhga…	193	0.0648304	1	21	GO:0051336	0.992	0	0	regulation of hydrolase activity	regulation of hydrolase activity	BP
GO:0051457	maintenance of protein location in nucleus	12/2977	25/15759	0.000900905	0.0441052	0.0413432	Ciz1/Park7/Taf3/Sun1/Chchd10/Txn1/Arl2/Hdac3/Sun2/Syne1/Pml/Bbs4	12	0.0040309	15	2	GO:0015031	0.542	4.9758	16	maintenance of protein location in nucleus	protein transport	BP
GO:0051596	methylglyoxal catabolic process	5/2977	5/15759	0.00023992	0.01801	0.0168822	Glo1/Hagh/Park7/Haghl/Pnkd	5	0.00167954	1	13	GO:0006744	0.638	0	0	methylglyoxal catabolic process	ubiquinone biosynthetic process	BP
GO:0051603	proteolysis involved in cellular protein catabolic process	164/2977	694/15759	0.000858341	0.0433682	0.0406525	Wac/Pcbp2/Jkamp/Psma3/Ctla2a/Ankrd9/Dnajb2/Spsb3/Rbck1/Anapc5/Fbxw5/Aup1/Pcnp/Ube3a/Uhrf1/Rad23a/Ubl7/Usp19/Pdcd6ip/Psmb9/Ube2j2/Dvl1/Usp5/Egf/Ubr3/Sumo3/Ide/Ctsf/Rnf14/Prkn/Fbxl17/Clpp/Usp7/Klhdc3/Adamts12/Akt1/Psma6/Ppp2r5c/Btrc/Kctd10/Ube3b/Clec16a/Ube2d3/Oma1/Usp21/Nsfl1c/Rbx1/Park7/Anapc4/Chfr/Armc8/Rps7/Klhl8/Ubqln4/Uba1/Nploc4/Psmd1/Bap1/Ube2cbp/Casp8/Gid4/Snf8/Ifi27/Ascc2/Ttc3/Psmd13/Marc…	164	0.055089	68	11	GO:0006402	0.809	7.8369	90	proteolysis involved in cellular protein catabolic process	mRNA catabolic process	BP
GO:0051647	nucleus localization	15/2977	35/15759	0.000940808	0.0447296	0.0419286	Tacc3/Fhod1/4932438A13Rik/Tacc2/Syne2/Cdc42bpa/Sun1/Dmd/Bin1/Sun2/Ptk2/Pabpc1l/Dctn1/Syne1/Hook3	15	0.00503863	7	2	GO:0015031	0.292	3.5433	7	nucleus localization	protein transport	BP
GO:0051649	establishment of localization in cell	448/2977	1941/15759	4.78062e-07	0.000188404	0.000176606	Akap8l/Zfp384/Arfrp1/Pmpcb/Tacc3/Zdhhc4/Kif1b/Chtop/Fhod1/Ank2/Tardbp/Slc29a1/Scamp3/Fam53a/Pex14/Arfip2/Vps29/Aup1/Ift122/Snx13/Htatip2/Ank3/Rangrf/Tle6/Ank1/Spg7/Ppp3cb/Bet1l/Atp5h/Rabgap1/Dbn1/Snx32/Mapk8ip3/Rbm4/Jsrp1/Dvl1/4932438A13Rik/Sec31a/Trak1/Reps1/Eny2/Xpo6/Sytl2/Tacc2/Prkcd/Eps15/Cacnb1/Zdhhc3/Ergic1/Hspd1/Eml3/Stx5a/Map4k2/Klc2/Thoc1/Snx2/Mppe1/Fam53c/Mapk14/Prkn/Sh3gl1/Tbc1d24/Sec2…	448	0.150487	8	2	GO:0015031	0.551	28.8521	9	establishment of localization in cell	protein transport	BP
GO:0055001	muscle cell development	61/2977	204/15759	9.03508e-05	0.00975051	0.00913992	Myo18b/Ank2/Hdac5/Pdlim5/Sorbs2/Cacna1s/Myoz2/Cfl2/Actn3/Trip10/Actn1/Actn2/Wdr1/Tpm1/Kdm1a/Mfn2/Nrap/Mef2c/Tnnt2/Ppp3ca/Sypl2/Synpo2l/Capzb/Neb/Capn3/Tmod4/Mypn/Dmd/Dysf/Ldb3/Ryr1/Actn4/Tnnt3/Bin1/Igf1/Atg5/Naca/Myoz1/Myom2/Prkar1a/Chrnb1/Speg/Efemp2/Nfatc4/Gsk3a/Fhod3/Plec/Ttn/Ski/Fdps/Camk2d/Cflar/Alpk2/Alpk3/Slc8a1/Vegfa/Nfatc3/Itgb1/Map2k4/Actg1/Met	61	0.0204904	32	10	GO:0045214	0.878	14.0155	34	muscle cell development	sarcomere organization	BP
GO:0055002	striated muscle cell development	25/2977	67/15759	0.000311985	0.0219559	0.020581	Myoz2/Cfl2/Actn2/Wdr1/Tpm1/Mfn2/Nrap/Mef2c/Tnnt2/Synpo2l/Neb/Capn3/Tmod4/Mypn/Ldb3/Tnnt3/Myoz1/Myom2/Prkar1a/Fhod3/Plec/Ttn/Cflar/Itgb1/Actg1	25	0.00839772	1	10	GO:0045214	0.956	0	1	striated muscle cell development	sarcomere organization	BP
GO:0060341	regulation of cellular localization	202/2977	824/15759	2.37599e-05	0.00322888	0.00302669	Akap8l/Musk/Camk2b/Ank2/Tardbp/Ralgapb/Dlg4/Lilrb4b/Ank3/Rangrf/Ppp3cb/Nptn/Gpc2/Sorbs2/Dbn1/Rbm4/Jsrp1/Dvl1/Camk2g/Egf/Lilrb4a/Eny2/Prkcd/Cep72/Mapk14/Prkn/Usp7/App/Tmbim6/Cct5/Akt1/Numb/Camk2a/Eipr1/Trappc12/Actn2/Pcnt/Mad1l1/Tmem38b/Ptpn11/Asph/Kdm1a/Kif3a/Cdk16/Ywhae/Cct3/Ncoa6/Calm1/Rhoq/Prkcq/Tbc1d20/Fkbp1a/Gpc3/Nsfl1c/Mff/Lypla1/Tnnt2/Park7/Pld2/Arfip1/Ptpn14/Crhr2/Nmd3/Fermt2/Cd36/Pkig/Be…	202	0.0678535	7	2	GO:0015031	0.399	12.074	8	regulation of cellular localization	protein transport	BP
GO:0061013	regulation of mRNA catabolic process	46/2977	154/15759	0.000640219	0.0358023	0.0335603	Tardbp/Fastkd3/Rnasel/Celf1/Cnot1/Tnrc6c/Parn/Pabpc1/Zc3h14/Thrap3/Ythdf3/Exosc8/Pabpc4/Pum1/Fto/Fastk/Gigyf2/Hnrnpm/Cirbp/Cnot2/Dhx36/Syncrip/Fus/Khsrp/Fxr1/Fastkd2/Dcp1b/Pan2/Exosc2/Rock2/Tut7/Hnrnpd/Apobec1/Eif4enif1/Ikbke/Rbm10/Hnrnpr/Cpeb3/Myef2/Tnrc6a/Rock1/Vegfa/Ythdf2/Rbm24/Pan3/Larp4b	46	0.0154518	1	1	GO:0006397	0.811	0	1	regulation of mRNA catabolic process	mRNA processing	BP
GO:0061014	positive regulation of mRNA catabolic process	28/2977	82/15759	0.00075207	0.0400528	0.0375447	Tardbp/Celf1/Cnot1/Tnrc6c/Parn/Pabpc1/Ythdf3/Exosc8/Pum1/Fto/Gigyf2/Cnot2/Dhx36/Khsrp/Dcp1b/Pan2/Exosc2/Rock2/Tut7/Hnrnpd/Eif4enif1/Hnrnpr/Cpeb3/Tnrc6a/Rock1/Ythdf2/Rbm24/Pan3	28	0.00940544	15	1	GO:0006397	0.772	5.28783	17	positive regulation of mRNA catabolic process	mRNA processing	BP
GO:0061024	membrane organization	164/2977	674/15759	0.000203204	0.0165119	0.0154779	Akap8l/Pals1/Immt/Musk/Ank2/Tardbp/Kif20a/Mtss2/Dlg4/Tor1b/Emc1/Dmpk/Ank3/Spg7/Cdan1/Pdcd6ip/Sorbs2/Dbn1/Dvl1/Sec31a/Tafazzin/Prkcd/Stx5a/Arhgap12/Prkn/Akt1/Gphn/Syne2/Camk2a/Adck1/Cert1/Dnm2/Abcd1/Rcc1l/Rilpl2/Coro1c/Abcb4/Dnajc11/Mfn2/Abcc1/Oma1/Ap3b1/Tie1/Arfgap2/Calm1/Tbc1d20/Nsfl1c/Sypl2/Rhoa/Anxa6/Cd36/Becn1/Snap23/Pink1/Zmynd8/Stx7/Preb/Atp9a/Pparg/Sec31b/Chp1/Sun1/Mospd3/Col5a1/Dysf/Tmcc1…	164	0.055089	26	5	GO:0006325	0.413	10.3485	27	membrane organization	chromatin organization	BP
GO:0061157	mRNA destabilization	28/2977	79/15759	0.000379011	0.0248947	0.0233358	Tardbp/Celf1/Cnot1/Tnrc6c/Parn/Pabpc1/Ythdf3/Exosc8/Pum1/Fto/Gigyf2/Cnot2/Dhx36/Khsrp/Dcp1b/Pan2/Exosc2/Rock2/Tut7/Hnrnpd/Eif4enif1/Hnrnpr/Cpeb3/Tnrc6a/Rock1/Ythdf2/Rbm24/Pan3	28	0.00940544	17	11	GO:0006402	0.91	7.28836	23	mRNA destabilization	mRNA catabolic process	BP
GO:0061726	mitochondrion disassembly	25/2977	72/15759	0.00107371	0.0492033	0.0461222	Tafazzin/Htra2/Prkn/Clec16a/Mfn2/Becn1/Pink1/Vps13d/Optn/Atg5/Ulk2/Sqstm1/Trp53/Map1lc3b/Phb2/Atg9a/Gsk3a/Dnm1l/Retreg1/Cttn/Smurf1/Wdr45/Atg13/Bnip3l/Mul1	25	0.00839772	1	5	GO:0006325	0.444	0	0	mitochondrion disassembly	chromatin organization	BP
GO:0061727	methylglyoxal catabolic process to lactate	5/2977	5/15759	0.00023992	0.01801	0.0168822	Glo1/Hagh/Park7/Haghl/Pnkd	5	0.00167954	1	13	GO:0006744	0.638	0	1	methylglyoxal catabolic process to lactate	ubiquinone biosynthetic process	BP
GO:0070647	protein modification by small protein conjugation or removal	178/2977	758/15759	0.000721439	0.0397649	0.0372748	Wac/Ankrd9/Dnajb2/Ivns1abp/Rbck1/Anapc5/Fbxw5/Trim26/Josd2/Pcgf1/Pcnp/Ube3a/Uhrf1/Usp19/Ube2j2/Usp5/Rnf220/Hmg20b/Eny2/Trim24/U2af2/Ubr3/Sumo3/Cbfb/Marchf5/Rnf14/Prkn/Fbxl17/Usp7/Rpl37/Akt1/Lztr1/Eipr1/Btrc/Marchf2/Kctd10/Ube3b/Kdm1a/Ube2d3/Arnt/Klhl7/Uba2/Cops2/Usp21/Rbx1/Park7/Anapc4/Chfr/Urm1/Rps7/Limk1/Paf1/Klhl8/Wdsub1/Cblb/Uba1/Otud6b/Trim27/Bap1/Cops7b/Ube2cbp/Capn3/Ifi27/Pink1/Mgrn1/Ttc3/…	178	0.0597917	1	9	GO:0016570	0.605	0	0	protein modification by small protein conjugation or removal	histone modification	BP
GO:0070727	cellular macromolecule localization	408/2977	1681/15759	4.00549e-09	4.08978e-06	3.83367e-06	Pals1/Arfrp1/Pmpcb/Cracr2b/Zdhhc4/Musk/Kif1b/Camk2b/Ank2/Tardbp/Scamp3/Fam53a/Ralgapb/Pex14/Arfip2/Dlg4/Tor1b/Emc1/Vps29/Aup1/Iffo1/Ift122/Bbip1/Snx13/Lilrb4b/Ank3/Rangrf/Ank1/Nptn/Gpc2/Sorbs2/Ciz1/Rabgap1/Dbn1/Mapk8ip3/Jsrp1/Dvl1/Wnt11/Camk2g/Egf/Sec31a/Trak1/Lilrb4a/Xpo6/Sytl2/Sumo3/Prkcd/Fam149b/Cep72/Cacnb1/Casc3/Mprip/Zdhhc3/Hspd1/Marchf5/Stx5a/Scyl1/Snx2/Fam53c/Mapk14/Prkn/App/Cct5/Akt1/Num…	408	0.137051	1	2	GO:0015031	0.785	0	0	cellular macromolecule localization	protein transport	BP
GO:0070925	organelle assembly	191/2977	801/15759	0.000202254	0.0165119	0.0154779	Ablim1/Cd34/Ccdc61/Tpx2/Trappc14/Ttll3/Aup1/Ift122/Bbip1/Dhx30/Pdcd6ip/Myoz2/Vdac3/Ubap2l/Cnot1/Fam149b/Cep72/Cfl2/Eml3/Tctn3/Iqcb1/Numb/Zfyve1/Syne2/Trappc12/Actn2/Washc5/Dnm2/Pcnt/Rilpl2/Wdr1/Tpm1/Kif3a/Mfn2/Nrap/Mef2c/Ythdf3/Csde1/Cep63/Cdc14a/Rpl3/Mrps7/Haus7/Tbc1d20/Ehd4/Tbc1d14/Nsfl1c/Tnnt2/Agfg1/Atxn2/Odf2/Rhoa/Synpo2l/Ctsd/Cep89/Becn1/Neb/Rpsa/G3bp1/Capn3/Clasp1/Atg16l1/Pink1/Stx7/Tmod4/C…	191	0.0641585	6	5	GO:0006325	0.56	5.69107	6	organelle assembly	chromatin organization	BP
GO:0071705	nitrogen compound transport	418/2977	1813/15759	1.41004e-06	0.000338729	0.000317517	Hsf1/Akap8l/Zfp384/Arfrp1/Pmpcb/Zdhhc4/Slc38a10/Chtop/Ank2/Hnrnpa3/Tardbp/Slc29a1/Kif20a/Scamp3/Fam53a/Akap8/Pex14/Abcc5/Arfip2/Acsl4/Slc17a5/Vps29/Aup1/Apbb1/Snx13/Uevld/Ank3/Rangrf/Ppp3cb/Bet1l/Slc38a3/Neo1/Pdcd6ip/Rabgap1/Slc35b1/Snx32/Mapk8ip3/Rbm4/Egf/Sec31a/Trak1/Apbb3/Eny2/Xpo6/Sytl2/Slc35a2/Prkcd/Eps15/Cacnb1/Casc3/Zdhhc3/Hspd1/Stx5a/Thoc1/Snx2/Sil1/Fam53c/Cd320/Mapk14/Prkn/Myom1/Tango2/S…	418	0.14041	3	2	GO:0015031	0.92	13.2294	3	nitrogen compound transport	protein transport	BP
GO:0071786	endoplasmic reticulum tubular network organization	10/2977	19/15759	0.000986809	0.0460239	0.0431418	Rtn3/Reep1/Rtn4/Reep4/Tmem33/Rab3gap2/Use1/Lnpk/Atl3/Reep3	10	0.00335909	12	5	GO:0006325	0.405	4.44206	14	endoplasmic reticulum tubular network organization	chromatin organization	BP
GO:0072595	maintenance of protein localization in organelle	17/2977	42/15759	0.000963583	0.0454788	0.0426309	Ciz1/Akt1/Park7/Taf3/Pink1/Sun1/Chchd10/Txn1/Arl2/Hdac3/Sun2/Tapt1/Rer1/Grik5/Syne1/Pml/Bbs4	17	0.00571045	1	2	GO:0015031	0.567	0	0	maintenance of protein localization in organelle	protein transport	BP
GO:0090312	positive regulation of protein deacetylation	14/2977	30/15759	0.000487944	0.0304889	0.0285796	Akap8l/Akap8/Dyrk1a/Ncor2/Lpin1/BC004004/Ctbp1/Pink1/Sap30bp/Trp53/Prkd1/Vegfa/Ncor1/Pml	14	0.00470272	8	9	GO:0016570	0.429	4.7782	10	positive regulation of protein deacetylation	histone modification	BP
GO:0097435	supramolecular fiber organization	193/2977	706/15759	1.31191e-08	1.01618e-05	9.52543e-06	Tacc3/Enah/Fhod1/Tpx2/Arfip2/Camsap1/Dyrk1a/Rangrf/Tle6/Sorbs2/Plekhg2/Dbn1/Dvl1/Wnt11/Myoz2/Tjp1/Elmo3/Kank3/Tacc2/Evl/Prkcd/Cfl2/Mprip/Ltbp3/Svil/Arhgap12/Prkn/Clip4/Coro7/App/Cd47/Phldb2/Nde1/Itgb5/Adamts12/Actn1/Actn2/Washc5/Eln/Pdlim1/Coro1c/Wdr1/Pxn/P3h1/Tpm1/Bcar1/Ctnna3/Mfn2/Colgalt1/Cracd/Nrap/Mef2c/Pde4dip/Prune1/Prkcq/Myo1b/Dstn/Tnnt2/Arfip1/Agfg1/Crhr2/Dst/Limk1/Col3a1/Rhoa/Abi1/Synpo…	193	0.0648304	11	5	GO:0006325	0.416	59.7804	13	supramolecular fiber organization	chromatin organization	BP
GO:0098732	macromolecule deacylation	36/2977	110/15759	0.000369194	0.0245018	0.0229675	Akap8l/Akap8/Hdac5/Dyrk1a/Ncor2/Lpin1/Abhd12/Sirt3/Fry/BC004004/Lypla1/Ctbp1/Pink1/Morf4l2/Dysf/Sirt2/Sap30bp/Rcor3/Spred2/Hdac3/Hdac7/Hdac10/Trp53/Brms1l/Tada3/Prkaa1/Mta1/Prkd1/Msl3/Smarcad1/Abhd10/Vegfa/Baz2a/Ncor1/Pml/Flna	36	0.0120927	1	9	GO:0016570	0.488	0	0	macromolecule deacylation	histone modification	BP
GO:0110053	regulation of actin filament organization	71/2977	263/15759	0.000747982	0.0400528	0.0375447	Fhod1/Arfip2/Plekhg2/Dbn1/Wnt11/Tjp1/Kank3/Evl/Prkcd/Cfl2/Svil/Prkn/Cd47/Phldb2/Actn2/Washc5/Eln/Wdr1/Pxn/Tpm1/Cracd/Prkcq/Dstn/Arfip1/Limk1/Rhoa/Synpo2l/Capzb/Fermt2/Pecam1/Trim27/Clasp1/Tmod4/Swap70/Arpc1a/Add1/Vasp/Fchsd2/Cyfip1/Bin1/Nckap1/Twf2/Hax1/Gba2/Id1/Coro1b/Pick1/Naa80/Arhgef5/Spire1/Fhod3/Synpo/Rock2/Cyrib/Cttn/Limch1/Arhgef10l/Abl1/Arpc5l/Sptan1/Abi2/Gsn/Eps8/Dlg1/Ppfia1/Nf2/Clasp2/…	71	0.0238495	3	5	GO:0006325	0.501	2.14519	4	regulation of actin filament organization	chromatin organization	BP
GO:0140238	presynaptic endocytosis	25/2977	67/15759	0.000311985	0.0219559	0.020581	Ppp3cb/4932438A13Rik/Sh3gl1/Tbc1d24/Dnm2/Dgkq/Calm1/Itsn1/Bin1/Pip5k1c/Slc2a4/Dnm1l/Scrib/Actb/Ppp3cc/Dnm1/Dennd1a/Synj2/Picalm/Rock1/Synj1/Actg1/Scamp5/Ap2b1/Cltc	25	0.00839772	1	2	GO:0015031	0.388	0	0	presynaptic endocytosis	protein transport	BP
GO:0150115	cell-substrate junction organization	33/2977	100/15759	0.000537917	0.0317133	0.0297274	Acvrl1/Map4k4/Fn1/Actn3/Phldb2/Actn1/Actn2/Ptpn11/Coro1c/Pxn/Lims1/Macf1/Tns1/Dst/Fermt2/Clasp1/Vcl/Dusp22/Camsap3/Plec/Ptk2/Sorbs1/Cttn/Dusp3/Limch1/Abl1/Src/Thsd1/Rock1/Vegfa/Clasp2/Actg1/Bcas3	33	0.011085	1	5	GO:0006325	0.337	0	1	cell-substrate junction organization	chromatin organization	BP
GO:1901361	organic cyclic compound catabolic process	103/2977	409/15759	0.000880906	0.0441052	0.0413432	Hsf1/Tardbp/Galt/Fastkd3/Rnasel/Ddx49/Celf1/Aldh6a1/Cnot1/Ago1/Casc3/Tnrc6c/Parn/Hmox2/Pabpc1/Zc3h14/Tent2/Abcd1/Thrap3/Lsm7/Ythdf3/Csde1/Exosc8/Lsm6/Pabpc4/Dis3l2/Lrpprc/Supv3l1/Pum1/Nudt17/Dnase1l1/Fto/Skiv2l/Fastk/Gigyf2/Exosc10/Hnrnpm/Qdpr/Cirbp/Fbh1/Nt5m/Cnot2/Comt/Dhx36/Sidt2/Vcp/Syncrip/Cnot10/Acaa1a/Afmid/Dis3l/Gtpbp2/Cyp46a1/Cyp27a1/Fus/Samhd1/Khsrp/Edc4/Fxr1/Zswim8/Fastkd2/Nudt13/Lsm5/D…	103	0.0345986	1	11	GO:0006402	0.916	0	0	organic cyclic compound catabolic process	mRNA catabolic process	BP
GO:1901566	organonitrogen compound biosynthetic process	323/2977	1386/15759	1.02086e-05	0.00167634	0.00157136	Vegfb/Zdhhc16/Pigq/Eif4g1/Zdhhc4/Eif4g3/Trnau1ap/Mvk/Tardbp/Uros/Rps6kb2/Abtb1/Fastkd3/Dph3/Ftsj1/Acsl4/Mif4gd/Npr1/Mrpl4/Celf1/Ppcdc/Ank1/Ilf3/Tarbp2/Jmjd4/Atp5h/Bace2/Pigp/Paip1/Rbm4/Cnbp/Egf/Tafazzin/Csgalnact2/Flad1/Mtg2/Pts/Sat1/Pus7/Tyw5/Mrps10/Aprt/Prkcd/Cnot1/Mettl17/Ago1/Slc25a37/Casc3/Tnrc6c/Zdhhc3/Alg5/Mppe1/Paip2/Rpl10a/Prkn/Mpc1/Vars/Hagh/Rpl36/Mocs1/Hacd2/Parn/App/Alg3/St3gal6/Eef1d…	323	0.108498	1	19	GO:0016255	0.555	0	0	organonitrogen compound biosynthetic process	attachment of GPI anchor to protein	BP
GO:1901575	organic substance catabolic process	397/2977	1769/15759	3.97659e-05	0.00497516	0.00466361	Wac/Pcbp2/Hsf1/Jkamp/Psma3/Ctla2a/Echdc2/Ankrd9/Tardbp/Galt/Dnajb2/Fastkd3/Spsb3/Rbck1/Rnasel/Anapc5/Fbxw5/Gale/Aup1/Prkag3/Pcnp/Ube3a/Ddx49/Uhrf1/Celf1/Rad23a/Ubl7/Usp19/Pdcd6ip/Psmb9/Ube2j2/Dvl1/Usp5/Smox/Egf/Sat1/Trim24/Htra2/Aldh6a1/Ubr3/Sumo3/Prkcd/Cnot1/Ago1/Casc3/Tnrc6c/Ide/Xpnpep1/Stx5a/Actn3/Ctsf/Rnf14/Glo1/Prkn/Fbxl17/Hagh/Clpp/Plin5/Parn/Usp7/Hmox2/App/Gpd1/Pabpc1/Klhdc3/Adamts12/Amacr…	397	0.133356	1	11	GO:0006402	0.757	0	0	organic substance catabolic process	mRNA catabolic process	BP
GO:1901663	quinone biosynthetic process	11/2977	18/15759	9.15424e-05	0.00975051	0.00913992	Coq2/Coq10a/Coq6/Ndufa9/Coq5/Coq10b/Pptc7/Pdss2/Pdss1/Coq9/Fdxr	11	0.00369499	1	13	GO:0006744	0.991	0	0	quinone biosynthetic process	ubiquinone biosynthetic process	BP
GO:1902018	negative regulation of cilium assembly	8/2977	13/15759	0.000832277	0.042672	0.0399999	Dnm2/Cdk10/Map4/Yap1/Ccp110/Tchp/Odf2l/Evi5l	8	0.00268727	11	5	GO:0006325	0.391	4.49967	14	negative regulation of cilium assembly	chromatin organization	BP
GO:1902903	regulation of supramolecular fiber organization	99/2977	368/15759	8.9433e-05	0.00975051	0.00913992	Fhod1/Tpx2/Arfip2/Camsap1/Dyrk1a/Rangrf/Plekhg2/Dbn1/Wnt11/Tjp1/Kank3/Evl/Prkcd/Cfl2/Svil/Prkn/App/Cd47/Phldb2/Actn2/Washc5/Eln/Wdr1/Pxn/Tpm1/Mfn2/Colgalt1/Cracd/Mef2c/Pde4dip/Prune1/Prkcq/Dstn/Arfip1/Limk1/Rhoa/Synpo2l/Capzb/Fermt2/Pecam1/Trim27/Clasp1/Tmod4/Swap70/Dysf/Arpc1a/Add1/Vasp/Fchsd2/Cyfip1/Bin1/Nckap1/Arhgef7/Rb1/Twf2/Arl2/Map1s/Hax1/Gba2/Mapre3/Id1/Coro1b/Efemp2/Cdkn1b/Pick1/Naa80/Ca…	99	0.033255	1	5	GO:0006325	0.385	0	0	regulation of supramolecular fiber organization	chromatin organization	BP
GO:1902905	positive regulation of supramolecular fiber organization	58/2977	197/15759	0.000209916	0.0165456	0.0155095	Fhod1/Arfip2/Wnt11/Evl/Cfl2/App/Cd47/Actn2/Washc5/Wdr1/Pxn/Tpm1/Colgalt1/Cracd/Pde4dip/Prkcq/Dstn/Arfip1/Limk1/Rhoa/Synpo2l/Fermt2/Trim27/Swap70/Arpc1a/Vasp/Fchsd2/Cyfip1/Bin1/Nckap1/Rb1/Arl2/Id1/Coro1b/Efemp2/Cdkn1b/Pick1/Arhgef5/Katnb1/Spire1/Synpo/Rock2/Cttn/Clip1/Cdk5rap2/Slain2/Limch1/Arhgef10l/Abl1/Arpc5l/Abi2/Dctn1/Gsn/Akap9/Dlg1/Nf2/Met/Flna	58	0.0194827	1	5	GO:0006325	0.36	0	0	positive regulation of supramolecular fiber organization	chromatin organization	BP
GO:1903008	organelle disassembly	36/2977	104/15759	0.000104603	0.0108485	0.0101691	Tafazzin/Htra2/Stx5a/Prkn/Clec16a/Mfn2/Klc1/Becn1/Pink1/Cdk1/Vps13d/Golga2/Optn/Atg5/Vcp/Ulk2/Sqstm1/Gfm2/Spast/Ufl1/Trp53/Map1lc3b/Phb2/Atg9a/Gsk3a/Dnm1l/Retreg1/Cttn/Mtif3/Smurf1/Vrk1/Wdr45/Atg13/Mcts1/Bnip3l/Mul1	36	0.0120927	3	5	GO:0006325	0.458	4.2404	3	organelle disassembly	chromatin organization	BP
GO:1903311	regulation of mRNA metabolic process	91/2977	270/15759	4.15101e-09	4.08978e-06	3.83367e-06	Hsf1/Snrnp70/Tardbp/Fastkd3/Ptbp1/Rnasel/Dyrk1a/Celf2/Celf1/Rbm4/Hnrnpc/Sfswap/U2af2/Cnot1/Jmjd6/Tnrc6c/Safb/Parn/Rbfox2/Pabpc1/Zc3h14/Thrap3/Srsf4/Ahcyl1/Ythdf3/Exosc8/Pabpc4/Mbnl1/Pum1/Fto/Paf1/Rbm3/Dazap1/Fastk/Gigyf2/Hnrnpl/Mbnl2/Hnrnpm/Cirbp/Snrpa/Supt5/Cpeb1/Srsf3/Cnot2/Rbfox1/Dhx36/Syncrip/Srpk1/Srpk3/Fus/Khsrp/Fxr1/Fastkd2/Dcp1b/Pan2/Exosc2/Ddx5/Cpsf7/Iws1/Rnps1/Son/Papola/Rock2/Tut7/Hnrn…	91	0.0305677	1	1	GO:0006397	0.853	0	0	regulation of mRNA metabolic process	mRNA processing	BP
GO:1903313	positive regulation of mRNA metabolic process	38/2977	114/15759	0.00016855	0.0150106	0.0140706	Hsf1/Snrnp70/Tardbp/Celf1/Cnot1/Tnrc6c/Parn/Pabpc1/Thrap3/Ythdf3/Exosc8/Pum1/Fto/Paf1/Rbm3/Dazap1/Gigyf2/Cirbp/Cpeb1/Cnot2/Dhx36/Khsrp/Dcp1b/Pan2/Exosc2/Rock2/Tut7/Hnrnpd/Apobec1/Eif4enif1/Prdx6/Hnrnpr/Cpeb3/Tnrc6a/Rock1/Ythdf2/Rbm24/Pan3	38	0.0127645	1	1	GO:0006397	0.789	0	0	positive regulation of mRNA metabolic process	mRNA processing	BP
GO:1903421	regulation of synaptic vesicle recycling	14/2977	32/15759	0.00108322	0.0493523	0.0462618	Ppp3cb/Sh3gl1/Dgkq/Calm1/Cyfip1/Pip5k1c/Dnm1l/Ppp3cc/Gripap1/Dnm1/Picalm/Rock1/Synj1/Scamp5	14	0.00470272	2	2	GO:0015031	0.357	1.18351	2	regulation of synaptic vesicle recycling	protein transport	BP
GO:1903827	regulation of cellular protein localization	136/2977	538/15759	0.000121069	0.0119283	0.0111813	Musk/Camk2b/Tardbp/Ralgapb/Dlg4/Lilrb4b/Ank3/Rangrf/Nptn/Gpc2/Sorbs2/Dbn1/Dvl1/Camk2g/Egf/Lilrb4a/Prkcd/Cep72/Mapk14/Prkn/App/Cct5/Akt1/Numb/Camk2a/Trappc12/Actn2/Pcnt/Ptpn11/Asph/Kdm1a/Kif3a/Ywhae/Cct3/Rhoq/Prkcq/Gpc3/Nsfl1c/Mff/Lypla1/Park7/Ptpn14/Nmd3/Fermt2/Cd36/Pkig/Cd247/Ifi27/Pink1/Ppp2r5a/Zmynd8/Stx7/Cdk1/Entr1/Iqsec2/Chp1/Epb41l2/Hnrnpm/Epb41/Cct7/Mdm2/Macroh2a1/Akt2/Dab2/Nedd4l/Ptpn9/Pr…	136	0.0456836	17	2	GO:0015031	0.727	10.4816	19	regulation of cellular protein localization	protein transport	BP
GO:1904356	regulation of telomere maintenance via telomere lengthening	22/2977	57/15759	0.00040632	0.0260375	0.024407	Ercc4/Parn/Cct5/Ten1/Cct3/Rtel1/Prkcq/Exosc10/Cct7/Acd/Terf2/Dhx36/Pnkp/Cct2/Tinf2/Nat10/Map3k4/Tnks2/Src/Dkc1/Hnrnpa2b1/Pml	22	0.00738999	1	1	GO:0006397	0.345	0	2	regulation of telomere maintenance via telomere lengthening	mRNA processing	BP
GO:1904385	cellular response to angiotensin	10/2977	19/15759	0.000986809	0.0460239	0.0431418	Hsf1/Prkcd/Camk2a/Actn2/Agtrap/Ahcyl1/Nfkb1/Rock2/Src/Rock1	10	0.00335909	6	7	GO:0006974	0.245	3.20298	6	cellular response to angiotensin	cellular response to DNA damage stimulus	BP
GO:0000120	RNA polymerase I transcription regulator complex	4/2976	5/15840	0.00528588	0.0452631	0.0366108	Taf1b/Taf1a/Taf1d/Tbp	4	0.00134409	4	3	GO:0016604	0.368	2.50506	4	RNA polymerase I transcription regulator complex	nuclear body	CC
GO:0000123	histone acetyltransferase complex	26/2976	78/15840	0.00156611	0.0189984	0.0153667	Brd1/Ing3/Mrgbp/Hcfc1/Phf20l1/Eny2/Kansl2/Epc1/Kansl1l/Zzz3/Ruvbl1/Taf12/Morf4l2/Sgf29/Dmap1/Kat5/Tada3/Brd8/Actb/Epc2/Phf14/Atf2/Msl3/Kansl1/Kansl3/Msl1	26	0.00873656	29	4	GO:1902494	0.711	9.97668	35	histone acetyltransferase complex	catalytic complex	CC
GO:0000151	ubiquitin ligase complex	75/2976	287/15840	0.0012465	0.016713	0.0135182	Ankrd9/Depdc5/Abtb1/Spsb3/Rbck1/Anapc5/Fbxw5/Aup1/Pcgf1/Ube2j2/Wdr26/Ubr3/Rnf14/Prkn/Fbxl17/Elob/Klhdc3/Lztr1/Btrc/Kctd10/Babam2/Klhl7/Rbx1/Anapc4/Armc8/Dcaf8/Klhl8/Ranbp9/Ube2cbp/Gid4/Klhl13/Cul1/Fbh1/Usp47/Anapc15/Traf7/Ube2b/Spop/Sharpin/Mib2/Anapc2/Zswim8/Dcaf6/Stub1/Syvn1/Ube2d1/Pnkp/Rnf31/Kctd2/Fbxl20/Med24/Cbx8/Dcaf11/Anapc16/Glmn/Pcgf5/Ccnc/Rchy1/Dcaf17/Phc2/Eloc/Asb1/Tmem183a/Ube2v1/Dcun…	75	0.0252016	98	4	GO:1902494	0.794	14.4772	113	ubiquitin ligase complex	catalytic complex	CC
GO:0000781	chromosome, telomeric region	34/2976	103/15840	0.000400117	0.00668392	0.00540624	Nabp1/Ercc4/Thoc1/Rad51ap1/Ppp1cb/Mre11a/Ten1/Kdm1a/Rtel1/Trp53bp1/Blm/Smc6/Acd/Terf2/Dhx36/Rad51d/Rad17/Men1/Sun2/Pold1/Tinf2/Lrwd1/Tnks2/Thoc7/Ezh2/Chek2/Kash5/Rif1/Lrif1/Cdk2/Thoc5/Thoc2l/Hnrnpa2b1/Pml	34	0.0114247	110	5	GO:0005819	0.354	22.2356	136	chromosome, telomeric region	spindle	CC
GO:0000785	chromatin	124/2976	514/15840	0.00131733	0.0169243	0.0136891	Zfp57/Hsf1/Akap8l/Tonsl/Tardbp/Usf1/Ino80e/Akap8/Ing3/Psip1/Hdac5/Uhrf1/Smarca2/Hira/Ncor2/Smc2/Trim24/Htra2/Eed/0610010K14Rik/Ankrd2/Ss18/Hmgn1/Klhdc3/Rad51ap1/Ash2l/Mre11a/Chd3/Kdm1a/Tti1/Anp32e/Gon4l/Kdm4c/Mbd1/Nsmf/Park7/Bud31/Smarcd2/Paf1/Rara/Uba1/Ipo4/Ruvbl1/Pink1/Pbxip1/Exosc10/Fbh1/Macroh2a1/Srcap/Sirt2/Rbbp4/Nap1l4/Esco1/Nap1l1/Slf1/Ist1/Hpf1/Kdm4a/Rb1/Smarce1/Wbp2/Ube2b/Men1/Hdac3/Mis1…	124	0.0416667	347	5	GO:0005819	0.412	18.3562	393	chromatin	spindle	CC
GO:0000812	Swr1 complex	7/2976	12/15840	0.00267238	0.0275066	0.0222485	Ing3/Anp32e/Ruvbl1/Srcap/Dmap1/Kat5/Brd8	7	0.00235215	12	4	GO:1902494	0.568	6.05164	14	Swr1 complex	catalytic complex	CC
GO:0001725	stress fiber	32/2976	85/15840	3.50868e-05	0.00105157	0.000850557	Ablim1/Enah/Fhod1/Pdlim5/Mprip/Actn1/Ptpn11/Pdlim1/Pxn/Tpm1/Dst/Fermt2/Ilk/Ldb3/Actn4/Pdlim3/Pdlim7/Vcl/Ablim3/Micall2/Coro1b/Pstpip1/Dctn4/Ptk2/Synpo/Zyx/Sorbs1/Actb/Limch1/Flnb/Palld/Lcp1	32	0.0107527	88	5	GO:0005819	0.466	39.7115	119	stress fiber	spindle	CC
GO:0005583	fibrillar collagen trimer	7/2976	11/15840	0.0013287	0.0169243	0.0136891	Col27a1/Col3a1/Col5a2/Col1a2/Col5a1/Col5a3/Col1a1	7	0.00235215	2	2	GO:0030016	0.607	2.17522	2	fibrillar collagen trimer	myofibril	CC
GO:0005681	spliceosomal complex	53/2976	187/15840	0.000901889	0.012944	0.0104697	Wac/Snrnp70/Hnrnpa3/Khdc4/Snrnp48/Prpf39/Hnrnpc/Prpf40a/Wdr83/U2af2/Casc3/U2af1/Pabpc1/Lsm7/Lsm6/Aar2/Srrm1/Bud31/Rbm3/Hnrnpm/Cirbp/Ppwd1/Luc7l2/Snrpa/Prpf31/Ppp1r8/Snrpf/Syncrip/Hnrnpa1/Luc7l/Ddx23/Hnrnph1/Bcas2/Lsm5/Snrpa1/Ddx5/Prpf40b/Hnrnpk/Srrm2/Sf1/Gcfc2/Luc7l3/Sf3b1/Prpf38b/Hnrnpr/Slu7/Hnrnpf/Myef2/Zcrb1/Xab2/Hnrnpa2b1/Prpf18/Srek1	53	0.0178091	168	4	GO:1902494	0.46	18.2633	177	spliceosomal complex	catalytic complex	CC
GO:0005685	U1 snRNP	10/2976	18/15840	0.000537159	0.00851355	0.00688612	Snrnp70/Prpf39/Prpf40a/Snrpc/Luc7l2/Snrpa/Snrpf/Luc7l/Prpf40b/Luc7l3	10	0.00336022	19	4	GO:1902494	0.35	12.6153	29	U1 snRNP	catalytic complex	CC
GO:0005694	chromosome	240/2976	1037/15840	0.000165401	0.00330477	0.00267304	Zfp57/Hsf1/Brd1/Akap8l/Tonsl/Tardbp/Usf1/Ino80e/Akap8/Ing3/Psip1/Ehmt1/Hdac5/Iffo1/Uhrf1/Smarca2/Hira/Ncor2/Ercc5/Smc2/Nabp1/Hmg20b/Trim24/Htra2/Eed/Rccd1/Ercc4/0610010K14Rik/Ankrd2/Thoc1/Ss18/Polh/Phf1/Oard1/Usp7/Hmgn1/Nde1/Klhdc3/Pole2/Trappc12/Ppp2r5c/Zmynd11/Rad51ap1/Ash2l/Mad1l1/Ppp1cb/Mre11a/Dctn6/Chd3/Ten1/Kdm1a/Exosc8/Faap20/Tti1/Anp32e/Gon4l/Kdm4c/Rtel1/Seh1l/Mbd1/Nsfl1c/Nsmf/Lrpprc/Pold…	240	0.0806452	523	5	GO:0005819	0.462	38.5256	531	chromosome	spindle	CC
GO:0005739	mitochondrion	435/2976	1751/15840	1.60301e-11	1.63347e-09	1.32122e-09	Pyroxd2/Immt/Pmpcb/Stard13/Echdc2/Kif1b/Coq2/Ank2/Iqce/Gtpbp3/Cox16/Uros/Dnajc4/Fastkd3/Akap8/Acsl4/Surf1/Ltbp1/Rnasel/Mrpl4/Coq10a/Etfrf1/Dmpk/Atpaf2/Dhx30/Chchd7/Spg7/Ilf3/Tcaim/Mtch1/Atp5h/Wdr26/Tafazzin/Trak1/Qtrt2/Mtg2/Pts/Eny2/Ndufs2/Htra2/Aldh6a1/Mrps10/Mmaa/Vdac3/Prkcd/Mettl17/Slc25a37/Hspd1/Ide/Marchf5/Ndufs8/Ndufb8/Klc2/Ccs/Dele1/Mapk14/Rpl10a/Sod2/Prkn/Mpc1/Vars/Hagh/Clpp/Plin5/Txnrd2/…	435	0.146169	1794	1	GO:0005739	0.957	578.469	3147	mitochondrion	mitochondrion	CC
GO:0005740	mitochondrial envelope	167/2976	650/15840	5.77176e-06	0.000255714	0.000206832	Immt/Pmpcb/Coq2/Cox16/Acsl4/Dmpk/Spg7/Mtch1/Atp5h/Tafazzin/Qtrt2/Mtg2/Ndufs2/Htra2/Vdac3/Slc25a37/Hspd1/Marchf5/Ndufs8/Ndufb8/Ccs/Dele1/Sod2/Prkn/Mpc1/Tmbim6/Cox6c/Tmem65/Coq6/Slc8a3/Adck1/Lpin1/Nnt/Ndufa4/Ndufa9/Abcd1/Rcc1l/Mpv17/Atp5pb/Atp5k/Guf1/Sirt3/Dnajc11/Mfn2/Coq5/Csde1/Oma1/Cat/Slc25a20/Ndufa10/Slc25a11/Slc25a12/Rtn4ip1/Calm1/Slc25a3/Ndufv2/Chchd2/Mff/Timm44/Park7/Ndufs7/Acadvl/Nme2/Nduf…	167	0.0561156	18	9	GO:0031966	0.976	37.298	18	mitochondrial envelope	mitochondrial membrane	CC
GO:0005741	mitochondrial outer membrane	47/2976	173/15840	0.00423775	0.0389618	0.031514	Acsl4/Dmpk/Mtch1/Tafazzin/Qtrt2/Vdac3/Marchf5/Prkn/Slc8a3/Lpin1/Dnajc11/Mfn2/Rtn4ip1/Mff/Acsl1/Pink1/Msto1/Dmd/Scp2/Hadhb/Nelfb/Vdac2/Rhot2/Hax1/Abcb6/Traf3ip3/Phb2/Armcx2/Spire1/Opa1/Dnm1l/Plec/Mief1/Synj2bp/Bri3bp/Tomm5/Mavs/Rhot1/Atf2/Rab11fip5/Gk/Akap1/Synj2/Mtch2/Bnip3l/Myo19/Mul1	47	0.015793	178	18	GO:0005741	0.998	10.2926	214	mitochondrial outer membrane	mitochondrial outer membrane	CC
GO:0005743	mitochondrial inner membrane	114/2976	431/15840	4.69207e-05	0.00136606	0.00110493	Immt/Pmpcb/Coq2/Cox16/Spg7/Atp5h/Tafazzin/Mtg2/Ndufs2/Vdac3/Slc25a37/Hspd1/Ndufs8/Ndufb8/Dele1/Sod2/Mpc1/Cox6c/Tmem65/Coq6/Adck1/Nnt/Ndufa4/Ndufa9/Rcc1l/Mpv17/Atp5pb/Atp5k/Guf1/Sirt3/Dnajc11/Coq5/Csde1/Oma1/Slc25a20/Ndufa10/Slc25a11/Slc25a12/Slc25a3/Ndufv2/Timm44/Ndufs7/Acadvl/Ndufb5/Coq10b/Uqcc1/Suclg1/Gpd2/Pink1/Letm2/Cyc1/Hadha/Pmpca/Dmd/Chchd3/Micu2/Ndufa12/Foxred1/Slc25a26/Chchd10/Gpx4/Hadhb…	114	0.0383065	428	9	GO:0031966	0.949	49.7183	511	mitochondrial inner membrane	mitochondrial membrane	CC
GO:0005747	mitochondrial respiratory chain complex I	18/2976	47/15840	0.00138479	0.0170012	0.0137513	Ndufs2/Ndufs8/Ndufb8/Ndufa4/Ndufa9/Ndufa10/Ndufv2/Ndufs7/Ndufb5/Ndufa12/Foxred1/Ndufa13/Ndufv3/Ndufa6/Ndufa5/Ndufs1/Ndufa3/Ndufa7	18	0.00604839	48	4	GO:1902494	0.669	12.1215	96	mitochondrial respiratory chain complex I	catalytic complex	CC
GO:0005768	endosome	193/2976	865/15840	0.00417938	0.0389618	0.031514	Rap1gap/Ank2/Scamp3/Abcc5/Cd300lg/Spns2/Vps29/Trappc14/Snx13/Bet1l/Snx32/Bace2/Inpp4a/Sec31a/Trak1/Gnas/Prkcd/Eps15/Hspd1/Cyb561a3/Snx2/H2-T22/Sh3gl1/Tnk2/Osbpl11/App/Ifnar1/Numb/Lztr1/Eipr1/Kidins220/Marchf2/Washc5/Dnm2/Coro1c/Atp6v0a2/Dgkq/Clec16a/Osbpl1a/Tom1/Chmp3/Ube2d3/Aph1a/Ptp4a2/Ociad1/Myo1b/Ehd4/Tbc1d14/Atp1a2/Rapgef1/Snx17/Snx5/Ap4m1/Rhoa/Anxa6/Ctsd/Gapvd1/Rps6kc1/Uba1/Becn1/Trim27/Snf…	193	0.0648522	705	16	GO:0005768	0.983	13.0265	780	endosome	endosome	CC
GO:0005778	peroxisomal membrane	17/2976	44/15840	0.00166588	0.0195118	0.015782	Pex14/Slc25a17/Abcd1/Cat/Acox1/Acsl1/Pex1/Pex6/Dhrs4/Pex11b/Decr2/Pex5/Pex2/Mavs/Pex11g/Pex13/Nbr1	17	0.00571237	42	13	GO:0031301	0.498	10.9255	64	peroxisomal membrane	integral component of organelle membrane	CC
GO:0005794	Golgi apparatus	295/2976	1370/15840	0.00403438	0.0380688	0.0307917	Zdhhc16/Pals1/Cdk13/Arfrp1/Zdhhc4/Slc38a10/Rap1gap/Selenom/Galt/Kif20a/Rtn3/Scamp3/Akap8/Abcc5/Arfip2/Mif4gd/Hdac5/Trappc14/Bmp1/Bet1l/Gpc2/Neo1/Slc35b1/Mapk8ip3/Bace2/Csgalnact2/Gnas/Slc35a2/Zdhhc3/Slc39a11/Ergic1/Hspd1/Ms4a7/Stx5a/Map4k2/Scyl1/Mppe1/H2-T22/Prkn/Trip10/Tango2/Osbpl11/Coro7/App/St3gal6/Tmem50b/Coq6/Zfyve1/Strn3/Lztr1/Eipr1/Trappc12/Ppp2r5c/Cert1/Tgfbi/Emid1/Dnm2/Pcnt/Cux1/Galnt17…	295	0.0991263	1369	8	GO:0005905	0.416	14.5504	1594	Golgi apparatus	clathrin-coated pit	CC
GO:0005802	trans-Golgi network	60/2976	226/15840	0.0024515	0.0259782	0.0210123	Arfrp1/Scamp3/Arfip2/Bet1l/Bace2/Gnas/Ms4a7/Coro7/Eipr1/Tgfbi/Dnm2/Pam/Ap3b1/Myo1b/Arfip1/Atxn2/Ap4m1/Becn1/Atp9a/Atp9b/Dennd5a/Rab6a/Optn/Chid1/Scamp4/Slc10a7/Rbfox1/Stx6/Gga3/Tepsin/Smpd4/Slc2a4/Ap1g2/Atg9a/Ntsr2/Pick1/Trappc6a/Ap1m1/Ap3s1/Prepl/Tjap1/Birc6/Trappc9/Prkd1/Ift88/Kif13a/Pcsk7/Azin2/Nbea/Postn/Ocrl/Stx16/Atp11a/Arl5c/Atp2c1/Clasp2/Myo18a/Scamp5/Ap1b1/Flna	60	0.0201613	215	15	GO:0005802	0.997	13.4989	264	trans-Golgi network	trans-Golgi network	CC
GO:0005813	centrosome	146/2976	599/15840	0.000321458	0.00576397	0.00466215	Hsf1/Tacc3/Ccdc61/Trappc14/Rad23a/Capn7/Cep72/Naa40/Phf1/Iqcb1/Nde1/Cyth4/Cct5/Poc5/Mdh1/Dnm2/Pcnt/Rilpl2/Dctn6/Chd3/Kif3a/Cep63/Cdc14a/Pde4dip/Haus7/Calm1/Prkcq/Nsfl1c/Rps7/Odf2/Cep89/Obsl1/Clasp1/Espl1/Ppp2r5a/Cdk1/Entr1/Csnk1a1/Txndc9/Nek9/Dysf/Cep20/Macroh2a1/Sirt2/Psma1/Cpeb1/Rbbp6/Slf1/Arhgef7/Ist1/Prkaca/Dync1li2/Eya3/Ttc12/Pxk/Prkar1a/Rad51d/Dis3l/Arl2/Dynlt2b/Ccdc116/Gpaa1/Rabl2/Sppl2b/J…	146	0.0490591	536	5	GO:0005819	0.699	31.5109	702	centrosome	spindle	CC
GO:0005815	microtubule organizing center	168/2976	720/15840	0.00105798	0.0147682	0.0119451	Hsf1/Nek4/Tacc3/Ccdc61/Mlf1/Trappc14/Ift122/Rad23a/Evc/Capn7/Cep72/Naa40/Phf1/Iqcb1/Nde1/Cyth4/Cct5/Akt1/Poc5/Mdh1/Dnm2/Pcnt/Rilpl2/Dctn6/Chd3/Kif3a/Cep63/Cdc14a/Pde4dip/Haus7/Calm1/Prkcq/Nsfl1c/Rps7/Odf2/Cep89/Obsl1/Clasp1/Espl1/Ppp2r5a/Cdk1/Cdk10/Entr1/Csnk1a1/Txndc9/Nek9/Rab28/Dysf/Cep20/Ehbp1l1/Macroh2a1/Sirt2/Psma1/Cpeb1/Rbbp6/Slf1/Arhgef7/Ist1/Prkaca/Dync1li2/Eya3/Ttc12/Cilk1/Pxk/Prkar1a/Bi…	168	0.0564516	62	5	GO:0005819	0.733	13.8315	65	microtubule organizing center	spindle	CC
GO:0005819	spindle	94/2976	316/15840	1.33752e-06	8.01725e-05	6.48469e-05	Hsf1/Tacc3/Camk2b/Kif20a/Tpx2/Anapc5/E4f1/Trappc14/Agbl5/Eml3/Mapk14/Rps6ka2/Iqcb1/App/Nde1/Akt1/Mad1l1/Kif3a/Cdc7/Cdc14a/Haus7/Calm1/Nsfl1c/Cep89/Clasp1/Espl1/Cdk1/Pkp4/Epb41/Golga2/Sirt2/Cpeb1/Map4/Smc6/Arhgef7/Polb/Pard3/Rb1/Eml1/Birc5/Hdac3/Atat1/Dynlt2b/Kifc2/Map1s/Jtb/Kifc1/Mapre3/Spout1/Spag5/Anxa11/Aaas/Tada3/Tubgcp2/Tubgcp3/Katnb1/Taf1d/Cntrl/Wdr73/Cep295/Arl3/Incenp/Kif20b/Diaph1/Dctn4/…	94	0.031586	91	5	GO:0005819	0.995	75.6787	104	spindle	spindle	CC
GO:0005865	striated muscle thin filament	12/2976	23/15840	0.00032322	0.00576397	0.00466215	Actn3/Actn2/Tpm1/Tnnt2/Neb/Tmod4/Tnni2/Tnnt3/Tpm2/Tnni3/Fhod3/Ttn	12	0.00403226	14	2	GO:0030016	0.823	13.2332	21	striated muscle thin filament	myofibril	CC
GO:0005871	kinesin complex	18/2976	49/15840	0.00239415	0.0256804	0.0207714	Kif1b/Kif20a/Klc2/Nde1/Kif21a/Kif3a/Ywhae/Klc1/Kifc2/Kifc1/Kif20b/Kif13a/Kif16b/Kifc3/Kif1c/Kif13b/Ndel1/Kif2a	18	0.00604839	51	5	GO:0005819	0.558	9.94502	60	kinesin complex	spindle	CC
GO:0005874	microtubule	105/2976	403/15840	0.000171789	0.00336641	0.0027229	Kif1b/Kif20a/Tpx2/Camsap1/Dyrk1a/Ttll3/Dvl1/Eml3/Klc2/Gramd3/Clip4/Trip10/Nde1/Kif21a/Cct5/Slc8a3/Dnm2/Pcnt/Sctr/Kif3a/Cct3/Pde4dip/Haus7/Macf1/Calm1/Lrpprc/Klc1/Stau2/Dst/Odf2/Clasp1/Cdk1/Pbxip1/Dysf/Cct7/Golga2/Reep1/Sirt2/Map4/Polb/Dync1li2/Eml1/Birc5/Spast/Atat1/Kifc2/Map1s/Reep4/Kifc1/Tmem214/Mapre3/Map1lc3b/Enkd1/Spag5/Gsk3a/Camsap3/Tubgcp2/Cct2/1700029J07Rik/Tubgcp3/Katnb1/Cep295/Srprb/Arl…	105	0.0352823	344	2	GO:0030016	0.791	35.715	384	microtubule	myofibril	CC
GO:0005905	clathrin-coated pit	29/2976	67/15840	3.37218e-06	0.000180855	0.000146283	Fnbp1/Reps1/Eps15/Hspd1/Tnk2/App/Numb/Dnm2/Itsn1/Dab2/Epn1/Fchsd2/Atat1/Slc2a4/Dnm1l/Cttn/Aak1/Clta/Sort1/Inpp5f/Ocrl/Ap1s2/Vldlr/Picalm/Ap2a1/Synj1/Myo6/Ap2b1/Cltc	29	0.00974462	66	8	GO:0005905	0.999	58.6869	78	clathrin-coated pit	clathrin-coated pit	CC
GO:0005911	cell-cell junction	111/2976	456/15840	0.00166557	0.0195118	0.015782	Ptk7/Pals1/Fhod1/Ank2/Dlg4/Pdlim5/Krit1/Ank3/Rangrf/Pdcd6ip/Magi1/Fxyd1/Dbn1/Kazn/Tjp1/Prkcd/Ptprm/App/Tmem65/Akt1/Actn1/Cdca3/Pdlim1/Wdr1/Abcb4/Pxn/Lims1/Mpdz/Ctnna3/Ybx3/Nrap/Anxa5/Atp1a2/Frmd6/Ppp3ca/Dst/Rhoa/Nphp1/Anxa6/Capzb/Fermt2/Cdc42bpa/Uba1/Snap23/Arhgef6/Pecam1/Marveld2/Pkp4/Col13a1/Sh3kbp1/Cd99l2/Tln2/Sgca/Add1/Ilk/Ldb3/Vasp/Sirt2/Actn4/Pdlim3/Pard3/Pdlim7/Vcl/Obscn/Micall2/Iqgap3/Cam…	111	0.0372984	221	7	GO:0005925	0.816	15.7793	268	cell-cell junction	focal adhesion	CC
GO:0005925	focal adhesion	54/2976	163/15840	8.44313e-06	0.000344142	0.000278357	Zfp384/Enah/Tle2/Map4k4/Evl/Actn3/Phldb2/Itgb5/Parvb/Actn1/Syne2/Actn2/Abcb4/Pxn/Lims1/Bcar1/Rsu1/Tns1/Dst/Limk1/Anxa6/Arhgap24/Fermt2/Clasp1/Tln2/Ilk/Alkbh6/Vasp/Arhgef7/Pdlim7/Vcl/Arl2/Nexn/Dcaf6/Inpp5e/Dctn4/Plec/Ptk2/Zyx/Sorbs1/Cttn/Flnb/Senp1/Src/Gsn/Thsd1/Ppfia1/Afap1/Tgfb1i1/Palld/Itgb1/Itgbl1/Lcp1/Clasp2	54	0.0181452	169	7	GO:0005925	0.998	61.529	230	focal adhesion	focal adhesion	CC
GO:0005954	calcium- and calmodulin-dependent protein kinase complex	4/2976	5/15840	0.00528588	0.0452631	0.0366108	Camk2b/Camk2g/Camk2a/Camk2d	4	0.00134409	5	4	GO:1902494	0.305	2.90829	5	calcium- and calmodulin-dependent protein kinase complex	catalytic complex	CC
GO:0005963	magnesium-dependent protein serine/threonine phosphatase complex	12/2976	28/15840	0.0028697	0.0284106	0.0229797	Ppp3cb/Ppp2r5c/Ppp3ca/Ptpa/Ppp2r5e/Ppp2r5a/Nkd1/Ppp2r3a/Ppp4r1/Ppp2r2d/Ppp3cc/Ppp2r1b	12	0.00403226	1	4	GO:1902494	0.624	0	0	magnesium-dependent protein serine/threonine phosphatase complex	catalytic complex	CC
GO:0008303	caspase complex	5/2976	5/15840	0.000233455	0.00432528	0.00349847	Pigk/Pigu/Pigs/Gpaa1/Pigt	5	0.00168011	1	4	GO:1902494	0.561	0	0	caspase complex	catalytic complex	CC
GO:0010494	cytoplasmic stress granule	28/2976	70/15840	2.96106e-05	0.00104046	0.000841565	Celf1/Rbm4/Pabpc1/Ythdf3/Pabpc4/Mbnl1/Pum1/Stau2/Atxn2/G3bp1/Gigyf2/Cirbp/Trim25/Rbfox1/Dhx36/Vcp/Habp4/Khsrp/Tial1/Stau1/Hnrnpk/Pabpc1l/Mcrip2/Atxn2l/Rock1/Ythdf2/Rbpms/Larp4b	28	0.0094086	74	2	GO:0030016	0.615	38.2931	91	cytoplasmic stress granule	myofibril	CC
GO:0014704	intercalated disc	24/2976	64/15840	0.000344334	0.00594706	0.00481024	Fhod1/Ank2/Ank3/Rangrf/Fxyd1/Tjp1/Tmem65/Actn1/Ctnna3/Nrap/Anxa5/Atp1a2/Dst/Anxa6/Capzb/Tln2/Vcl/Obscn/Scn1b/Ptk2/Camk2d/Sptan1/Slc8a1/Itgb1	24	0.00806452	61	7	GO:0005925	0.672	20.3642	76	intercalated disc	focal adhesion	CC
GO:0015629	actin cytoskeleton	125/2976	477/15840	3.27145e-05	0.00105157	0.000850557	Ablim1/Myo18b/Klhl17/Enah/Fhod1/Mtss2/Pdlim5/Dyrk1a/Pdcd6ip/Dbn1/Hnrnpc/Myoz2/Apbb3/Cfl2/Mprip/Npm3/Actn3/Svil/Notch3/Tmem63b/Kansl2/Parvb/Actn1/Actn2/Pvalb/Ptpn11/Pdlim1/Coro1c/Wdr1/Abcb4/Myh4/Dctn6/Pxn/Tpm1/Bcar1/Macf1/Rhoq/Myo1b/Dstn/Tnnt2/Myl1/Dst/Synpo2l/Capzb/Fermt2/Rara/Ablim2/Cdc42bpa/Neb/Tmod4/Dmd/Epb41l2/Swap70/Epb41/Arpc1a/Tnni2/Ehbp1l1/Add1/Ilk/Ldb3/Actn4/Tnnt3/Myh8/Myoz1/Nckap1/Pdlim…	125	0.0420027	247	5	GO:0005819	0.56	48.8652	293	actin cytoskeleton	spindle	CC
GO:0015630	microtubule cytoskeleton	272/2976	1176/15840	6.31705e-05	0.00168175	0.00136027	Hsf1/Nek4/Tacc3/Kif1b/Camk2b/Kif20a/Ccdc61/Tpx2/Mlf1/Anapc5/Camsap1/Dyrk1a/E4f1/Trappc14/Agbl5/Ttll3/Ift122/Rad23a/Evc/Dvl1/Capn7/Cep72/Eml3/Naa40/Klc2/Ss18/Gramd3/Mapk14/Phf1/Clip4/Rps6ka2/Trip10/Iqcb1/App/Nde1/Cyth4/Kif21a/Cct5/Akt1/Slc8a3/Poc5/Mdh1/Dnm2/Pcnt/Sctr/Rilpl2/Mad1l1/Dctn6/Chd3/Kif3a/Cdk16/Mfn2/Ywhae/Cdc7/Cep63/Cdc14a/Cct3/Pde4dip/Haus7/Macf1/Calm1/Prkcq/Nsfl1c/Lrpprc/Klc1/Stau2/Dst/…	272	0.0913978	197	5	GO:0005819	0.796	40.6616	221	microtubule cytoskeleton	spindle	CC
GO:0016363	nuclear matrix	31/2976	86/15840	0.000119542	0.00264811	0.00214191	Akap8l/Akap8/Rnasel/Iffo1/Uhrf1/Ncor2/Prpf40a/Prkcd/Psma6/Dgkq/Zfp326/Mbd1/Nsmf/Srrm1/Ruvbl1/Hnrnpm/Blm/Men1/Trp53/Phb2/Cxxc1/Csnk2b/Sorbs1/Cask/Cad/Sf3b1/Pola1/Zfp703/Hnrnpa2b1/Pml/Stag1	31	0.0104167	89	3	GO:0016604	0.447	29.8102	101	nuclear matrix	nuclear body	CC
GO:0016514	SWI/SNF complex	8/2976	16/15840	0.00468031	0.0414716	0.033544	Smarca2/Ss18/Smarcd2/Smarce1/Smarcd3/Arid1a/Bicra/Smarcc2	8	0.00268817	17	4	GO:1902494	0.628	5.41317	47	SWI/SNF complex	catalytic complex	CC
GO:0016528	sarcoplasm	30/2976	83/15840	0.000144499	0.00294489	0.00238196	Camk2b/Dmpk/Ank3/Ank1/Jsrp1/Camk2g/Cacna1s/Cacnb1/Srl/Syne2/Cacna2d1/Asph/Fkbp1a/Calu/Jph1/Dhrs7c/Dtnbp1/Atp2a1/Akt2/Ryr1/Art1/Trdn/Pygm/Slc2a4/Hax1/Plec/Camk2d/Sar1a/Gsn/Pomt1	30	0.0100806	8	12	GO:0016529	0.989	13.3201	8	sarcoplasm	sarcoplasmic reticulum	CC
GO:0016529	sarcoplasmic reticulum	27/2976	75/15840	0.000328077	0.00576397	0.00466215	Camk2b/Dmpk/Ank3/Ank1/Jsrp1/Camk2g/Cacna1s/Cacnb1/Srl/Syne2/Cacna2d1/Asph/Fkbp1a/Calu/Jph1/Dhrs7c/Atp2a1/Akt2/Ryr1/Art1/Trdn/Pygm/Slc2a4/Hax1/Camk2d/Sar1a/Pomt1	27	0.00907258	71	12	GO:0016529	0.999	21.3746	95	sarcoplasmic reticulum	sarcoplasmic reticulum	CC
GO:0016604	nuclear body	205/2976	699/15840	3.37163e-12	4.29461e-10	3.47367e-10	Tmem179b/Prdm15/Hsf1/Brd1/Akap8l/Cdk13/Snrnp70/Elf2/Chtop/Tonsl/Tardbp/Mlip/Srrt/Ehmt1/Tle2/Surf2/Hdac5/Dyrk1a/Rorc/Pcnp/Atpaf2/Mapk7/Tarbp2/Ncor2/Sugp2/Rbm4/Kazn/Prpf40a/Hmg20b/U2af2/Sumo3/Gtf2h2/Ankrd2/Thoc1/U2af1/Mapk14/Prkn/Parn/Zc3h14/Pole2/Yars/Gtf3c6/Mre11a/Dgkq/Chd3/Thrap3/Zc3h13/Snapc3/Dnajc11/Srsf4/Rsrc1/Mef2c/Cdc14a/Arnt/Atp6v0a1/Faap20/Gon4l/Mbd1/Park7/Rpn2/Chfr/Srrm1/Limk1/Fto/Nop58/…	205	0.0688844	336	3	GO:0016604	0.992	510.406	351	nuclear body	nuclear body	CC
GO:0016607	nuclear speck	99/2976	327/15840	2.86059e-07	1.9433e-05	1.57182e-05	Tmem179b/Brd1/Akap8l/Cdk13/Snrnp70/Chtop/Tardbp/Surf2/Hdac5/Dyrk1a/Atpaf2/Rbm4/Kazn/Prpf40a/U2af2/Gtf2h2/Thoc1/U2af1/Mapk14/Prkn/Parn/Zc3h14/Dgkq/Thrap3/Zc3h13/Dnajc11/Srsf4/Rsrc1/Mef2c/Atp6v0a1/Mbd1/Srrm1/Limk1/Fto/Synpo2l/Smc4/Fastk/Csnk1a1/Sarnp/Luc7l2/Prpf31/Rbbp6/Srsf3/Ppp1r8/Cops4/Cdyl/Prkaca/Dhx36/Tepsin/Spop/Srsf11/Fam193b/Nxf1/Srpk1/Habp4/Prx/Pnisr/S100pbp/Ap5z1/Scnm1/Zbtb18/Dgkz/Mocs2/B…	99	0.0332661	344	3	GO:0016604	0.91	129.65	385	nuclear speck	nuclear body	CC
GO:0019866	organelle inner membrane	120/2976	469/15840	0.000139537	0.0029018	0.0023471	Immt/Pmpcb/Coq2/Cox16/Spg7/Atp5h/Tafazzin/Mtg2/Ndufs2/Vdac3/Slc25a37/Hspd1/Ndufs8/Ndufb8/Dele1/Sod2/Mpc1/Cox6c/Tmem65/Coq6/Adck1/Nnt/Ndufa4/Ndufa9/Rcc1l/Mpv17/Atp5pb/Atp5k/Guf1/Sirt3/Dnajc11/Coq5/Csde1/Oma1/Slc25a20/Ndufa10/Slc25a11/Slc25a12/Slc25a3/Ndufv2/Timm44/Ndufs7/Acadvl/Ndufb5/Coq10b/Uqcc1/Suclg1/Ifi27/Gpd2/Pink1/Sun1/Letm2/Cyc1/Hadha/Pmpca/Dmd/Chchd3/Micu2/Ndufa12/Foxred1/Slc25a26/Chchd10…	120	0.0403226	1	9	GO:0031966	0.844	0	1	organelle inner membrane	mitochondrial membrane	CC
GO:0019867	outer membrane	50/2976	189/15840	0.00574116	0.0476173	0.0385149	Acsl4/Dmpk/Mtch1/Tafazzin/Qtrt2/Vdac3/Marchf5/Prkn/Slc8a3/Syne2/Lpin1/Dnajc11/Mfn2/Rtn4ip1/Mff/Acsl1/Pink1/Msto1/Dmd/Scp2/Hadhb/Nelfb/Vdac2/Rhot2/Smpd4/Hax1/Abcb6/Traf3ip3/Phb2/Armcx2/Spire1/Opa1/Dnm1l/Plec/Mief1/Synj2bp/Bri3bp/Tomm5/Mavs/Rhot1/Atf2/Kash5/Rab11fip5/Gk/Akap1/Synj2/Mtch2/Bnip3l/Myo19/Mul1	50	0.0168011	1	18	GO:0005741	0.99	0	1	outer membrane	mitochondrial outer membrane	CC
GO:0019908	nuclear cyclin-dependent protein kinase holoenzyme complex	8/2976	13/15840	0.000801005	0.0120033	0.00970878	Cdk13/Mnat1/Cdk7/Rb1/Ccnh/Ccnt2/Brd4/Ccnk	8	0.00268817	3	4	GO:1902494	0.589	4.05288	3	nuclear cyclin-dependent protein kinase holoenzyme complex	catalytic complex	CC
GO:0030016	myofibril	91/2976	216/15840	1.41917e-15	1.44613e-12	1.16969e-12	Myot/Myo18b/Ank2/Pdlim5/Ank3/Ank1/Ppp3cb/Cacna1s/Myoz2/Cfl2/Ankrd2/Actn3/Svil/Myom1/Actn1/Syne2/Psma6/Actn2/Pdlim1/Myh4/Tpm1/Nrap/Mef2c/Pde4dip/Anxa5/Calm1/Fkbp1a/Tnnt2/Ppp3ca/Myl1/Dst/Synpo2l/Capzb/Ablim2/Neb/Kcnn2/Jph1/Capn3/Sync/Ppp2r5a/Tmod4/Mypn/Dmd/Atp2a1/Tnni2/Ilk/Myom3/Ldb3/Glrx3/Ryr1/Actn4/Tnnt3/Bin1/Myoz1/Pdlim3/Myom2/Smpx/Pdlim7/Vcl/Twf2/Obscn/Pygm/Habp4/Tpm2/Fxr1/Nexn/Stub1/Tnni3/Arhg…	91	0.030578	43	2	GO:0030016	0.996	527.248	55	myofibril	myofibril	CC
GO:0030017	sarcomere	78/2976	192/15840	1.46242e-12	2.12886e-10	1.72191e-10	Myot/Myo18b/Ank2/Pdlim5/Ank3/Ank1/Ppp3cb/Cacna1s/Myoz2/Cfl2/Ankrd2/Actn3/Myom1/Actn1/Syne2/Psma6/Actn2/Pdlim1/Tpm1/Nrap/Mef2c/Anxa5/Calm1/Fkbp1a/Tnnt2/Ppp3ca/Dst/Synpo2l/Capzb/Neb/Kcnn2/Jph1/Capn3/Sync/Ppp2r5a/Tmod4/Mypn/Dmd/Atp2a1/Tnni2/Myom3/Ldb3/Glrx3/Ryr1/Actn4/Tnnt3/Bin1/Myoz1/Pdlim3/Myom2/Smpx/Pdlim7/Vcl/Obscn/Pygm/Habp4/Tpm2/Nexn/Stub1/Tnni3/Myzap/Fhod3/Plec/Synpo/Ttn/Dnajb6/Abcc9/Ppp1r12b…	78	0.0262097	36	2	GO:0030016	0.977	335.219	42	sarcomere	myofibril	CC
GO:0030018	Z disc	56/2976	127/15840	4.68401e-11	3.9775e-09	3.21717e-09	Myot/Myo18b/Ank2/Pdlim5/Ank3/Ank1/Ppp3cb/Myoz2/Cfl2/Actn3/Actn1/Syne2/Actn2/Pdlim1/Nrap/Anxa5/Fkbp1a/Ppp3ca/Dst/Synpo2l/Capzb/Neb/Kcnn2/Jph1/Capn3/Sync/Ppp2r5a/Mypn/Dmd/Ldb3/Glrx3/Ryr1/Actn4/Bin1/Myoz1/Pdlim3/Pdlim7/Vcl/Obscn/Pygm/Nexn/Stub1/Plec/Synpo/Ttn/Dnajb6/Ppp1r12b/Sptan1/Stk11/Atp2b4/Ppp1r12a/Aldoa/Palld/Slc8a1/Grk3/Flna	56	0.0188172	130	2	GO:0030016	0.922	343.485	183	Z disc	myofibril	CC
GO:0030027	lamellipodium	54/2976	170/15840	3.23167e-05	0.00105157	0.000850557	Ablim1/Enah/Mtss2/Apbb1/Dbn1/Evl/Ptprm/App/Parvb/Syne2/Dnm2/Coro1c/Pxn/Bcar1/Ctnna3/Pld2/Nme2/Limk1/Rhoa/Abi1/Capzb/Cdc42bpa/Arhgef6/Dmd/Dysf/Itsn1/Ilk/Vasp/Cyfip1/Nckap1/Arhgef7/Twf2/Ablim3/Mcf2l/Hax1/Dgkz/Coro1b/Dusp22/Arap3/Ptk2/Actb/Cttn/Stx2/Pkn2/Ctnnd1/Fgd4/Abi2/Gsn/Palld/Inppl1/Rock1/Nf2/Fat1/Kitl	54	0.0181452	166	10	GO:0030027	0.998	45.3405	205	lamellipodium	lamellipodium	CC
GO:0030054	cell junction	386/2976	1771/15840	0.000397089	0.00668392	0.00540624	Ablim1/Ptk7/Pals1/Psma3/Zfp384/Klhl17/Musk/Enah/Kif1b/Camk2b/Fhod1/Ank2/Ip6k2/Slc40a1/Rtn3/Tle2/Dlg4/Plekha5/Map4k4/Pdlim5/Slc17a5/Krit1/Apbb1/Ank3/Rangrf/Ank1/Ppp3cb/Nptn/Gpc2/Pdcd6ip/Sorbs2/Magi1/Fxyd1/Dbn1/Dvl1/Camk2g/Cacna1s/Kazn/Inpp4a/Tjp1/Adgrl2/Evl/Vdac3/Prkcd/Gtf2a2/Cacnb1/Actn3/Svil/Mapk14/Rpl10a/Prkn/Ptprm/Gtf2f1/Rpl36/Sh3gl1/Tbc1d24/Tnk2/App/Phldb2/Nde1/Eef1d/Itgb5/Arhgap39/Pabpc1/Rpl…	386	0.129704	910	7	GO:0005925	0.596	32.2309	924	cell junction	focal adhesion	CC
GO:0030055	cell-substrate junction	60/2976	174/15840	6.08584e-07	3.87592e-05	3.13501e-05	Zfp384/Enah/Tle2/Map4k4/Evl/Actn3/Phldb2/Itgb5/Parvb/Actn1/Syne2/Actn2/Abcb4/Pxn/Lims1/Bcar1/Nrap/Rsu1/Tns1/Itga6/Dst/Limk1/Itga7/Anxa6/Arhgap24/Fermt2/Clasp1/Dmd/Tln2/Ilk/Alkbh6/Vasp/Arhgef7/Smpx/Pdlim7/Vcl/Arl2/Nexn/Dcaf6/Inpp5e/Dctn4/Plec/Ptk2/Zyx/Sorbs1/Cttn/Flnb/Senp1/Src/Gsn/Thsd1/Ppfia1/Afap1/Tgfb1i1/Palld/Itgb1/Itgbl1/Lcp1/Clasp2/Erbin	60	0.0201613	8	7	GO:0005925	0.988	40.471	9	cell-substrate junction	focal adhesion	CC
GO:0030117	membrane coat	34/2976	95/15840	6.76663e-05	0.00168175	0.00136027	Sec31a/Eps15/Scyl1/Copz1/Ap3b1/Ap4m1/Cope/Sec31b/Dab2/Epn1/Ap3m1/Synrg/Tepsin/Copg1/Ap5z1/Ap1g2/Ap1m1/Pank1/Ap3s1/Sec24c/Aak1/Clta/Sar1a/Dnm1/Ap1s2/Picalm/Ap2a1/Sec24a/Synj1/Vps39/Sar1b/Ap2b1/Cltc/Ap1b1	34	0.0114247	29	11	GO:0030117	0.998	25.916	29	membrane coat	membrane coat	CC
GO:0030118	clathrin coat	18/2976	45/15840	0.000761461	0.011581	0.00936723	Eps15/Ap3b1/Ap4m1/Dab2/Epn1/Ap3m1/Synrg/Ap1g2/Ap1m1/Pank1/Aak1/Clta/Picalm/Ap2a1/Synj1/Ap2b1/Cltc/Ap1b1	18	0.00604839	8	11	GO:0030117	0.942	7.79598	8	clathrin coat	membrane coat	CC
GO:0030120	vesicle coat	18/2976	52/15840	0.00500628	0.0436017	0.0352669	Sec31a/Eps15/Scyl1/Copz1/Cope/Sec31b/Epn1/Synrg/Copg1/Ap1g2/Sec24c/Clta/Sar1a/Ap2a1/Sec24a/Sar1b/Ap2b1/Cltc	18	0.00604839	3	11	GO:0030117	0.948	2.03348	3	vesicle coat	membrane coat	CC
GO:0030315	T-tubule	23/2976	67/15840	0.00184208	0.0210908	0.0170592	Ank2/Ank3/Ppp3cb/Fxyd1/Cacna1s/Cacnb1/Cacna2d1/Atp1a2/Kcnn2/Capn3/Dysf/Ryr1/Bin1/Slc2a4/Scn1b/Cacnb3/Cacng6/Camk2d/Abcc9/Atp2b4/Dlg1/Slc8a1/Cltc	23	0.00772849	61	6	GO:0042383	0.918	11.5461	76	T-tubule	sarcolemma	CC
GO:0030496	midbody	44/2976	153/15840	0.00171895	0.0199046	0.0160997	Kif20a/Trappc14/Agbl5/Celf2/Pdcd6ip/Eml3/Safb/Chmp3/BC004004/Cdk1/Entr1/Pkp4/Txndc9/Klhl13/Dtnbp1/Mical3/Sirt2/Pkn1/Ist1/Birc5/Spast/Jtb/Mapre3/Ankrd54/Anxa11/Katnb1/Rack1/Nat10/Arl3/Incenp/Kif20b/Eml4/Birc6/Stx2/Kif13a/Pkn2/Ctnnd1/Mbd5/Cpeb3/Wiz/Cyld/Prc1/Ect2/Flcn	44	0.0147849	155	14	GO:0030496	0.998	14.5934	180	midbody	midbody	CC
GO:0030904	retromer complex	10/2976	21/15840	0.0024984	0.0259782	0.0210123	Vps29/Snx2/Snx5/Trim27/Entr1/Snx12/Dennd5a/Vps26a/Dennd4c/Dctn1	10	0.00336022	21	8	GO:0005905	0.298	7.6523	30	retromer complex	clathrin-coated pit	CC
GO:0030964	NADH dehydrogenase complex	18/2976	47/15840	0.00138479	0.0170012	0.0137513	Ndufs2/Ndufs8/Ndufb8/Ndufa4/Ndufa9/Ndufa10/Ndufv2/Ndufs7/Ndufb5/Ndufa12/Foxred1/Ndufa13/Ndufv3/Ndufa6/Ndufa5/Ndufs1/Ndufa3/Ndufa7	18	0.00604839	2	4	GO:1902494	0.672	2.17038	2	NADH dehydrogenase complex	catalytic complex	CC
GO:0031248	protein acetyltransferase complex	28/2976	88/15840	0.00232271	0.0251792	0.020366	Brd1/Ing3/Mrgbp/Hcfc1/Phf20l1/Eny2/Kansl2/Epc1/Kansl1l/Zzz3/Ruvbl1/Taf12/Morf4l2/Sgf29/Dmap1/Kat5/Tada3/Naa10/Brd8/Actb/Naa16/Epc2/Phf14/Atf2/Msl3/Kansl1/Kansl3/Msl1	28	0.0094086	1	4	GO:1902494	0.718	0	0	protein acetyltransferase complex	catalytic complex	CC
GO:0031252	cell leading edge	94/2976	389/15840	0.00449691	0.0405518	0.0328	Ablim1/Enah/Mtss2/Arfip2/Apbb1/Ank1/Dbn1/Mapk8ip3/Gnas/Evl/Ptprm/App/Phldb2/Itgb5/Pabpc1/Parvb/Actn1/Syne2/Dnm2/Coro1c/Pxn/Tpm1/Mtmr14/Slc12a5/Bcar1/Ctnna3/Adgre5/Macf1/Pld2/Nme2/Dst/Limk1/Rhoa/Abi1/Capzb/Cdc42bpa/Arhgef6/Pecam1/Dmd/Tln2/Dysf/Itsn1/Ilk/Akt2/Vasp/Cyfip1/Nckap1/Arhgef7/Pdlim7/Twf2/Ablim3/Mcf2l/Hax1/Dgkz/Coro1b/Dusp22/Inpp5e/Diaph1/Arap3/Scrib/Ptk2/Actb/Cttn/Stx2/Pkn2/Palm/Aak1/C2cd…	94	0.031586	75	10	GO:0030027	0.91	8.36572	78	cell leading edge	lamellipodium	CC
GO:0031300	intrinsic component of organelle membrane	91/2976	341/15840	0.000187986	0.00361429	0.00292339	Immt/Coq2/Cox16/Dnajb2/Emc1/Aup1/Dmpk/Spg7/Bet1l/Slc35b1/Rce1/Slc22a17/Gramd1a/Tecr/Slc35a2/Ergic1/Mpc1/Hacd2/Adck1/Slc25a17/Abcd1/Cux1/Tpst1/Asph/Acer3/Dnajc11/Mfn2/Pigk/Atp6v0a1/Pigu/Slc25a3/Tbc1d20/Mff/Slc35b3/Rrbp1/Yif1a/Pink1/Pigs/Preb/Sun1/Chchd3/Chchd10/Ktn1/Tmem175/Stx6/Ghitm/Rtn4/Cox11/P2rx1/Rhot2/Atp6v1g2/Gpaa1/Srebf2/Irag2/Sppl2b/Sun2/Slc66a1/H2-T23/Abcb6/Pex11b/Spcs1/Ppox/Tmem33/Pigt/…	91	0.030578	1	13	GO:0031301	0.989	0	1	intrinsic component of organelle membrane	integral component of organelle membrane	CC
GO:0031301	integral component of organelle membrane	88/2976	322/15840	9.79193e-05	0.00232046	0.00187689	Immt/Coq2/Cox16/Emc1/Aup1/Dmpk/Spg7/Bet1l/Slc35b1/Rce1/Slc22a17/Tecr/Slc35a2/Ergic1/Mpc1/Hacd2/Adck1/Slc25a17/Abcd1/Cux1/Tpst1/Asph/Acer3/Dnajc11/Pigk/Atp6v0a1/Pigu/Slc25a3/Tbc1d20/Mff/Slc35b3/Rrbp1/Yif1a/Pink1/Pigs/Preb/Sun1/Chchd3/Chchd10/Ktn1/Tmem175/Stx6/Ghitm/Rtn4/Cox11/P2rx1/Rhot2/Atp6v1g2/Gpaa1/Srebf2/Irag2/Sppl2b/Sun2/Slc66a1/H2-T23/Abcb6/Pex11b/Spcs1/Ppox/Tmem33/Pigt/Emc8/Spire1/Ptprs/Re…	88	0.0295699	13	13	GO:0031301	0.995	17.8013	16	integral component of organelle membrane	integral component of organelle membrane	CC
GO:0031306	intrinsic component of mitochondrial outer membrane	10/2976	23/15840	0.00562927	0.0476173	0.0385149	Dmpk/Mfn2/Mff/Pink1/Rhot2/Abcb6/Spire1/Synj2bp/Rhot1/Mul1	10	0.00336022	2	13	GO:0031301	0.785	1.21183	3	intrinsic component of mitochondrial outer membrane	integral component of organelle membrane	CC
GO:0031410	cytoplasmic vesicle	365/2976	1733/15840	0.00606699	0.0494581	0.0400038	Clcn7/Rap1gap/Kif1b/Ank2/Ankrd9/Slc40a1/Scamp3/Fnbp1/Abcc5/Dlg4/Cd300lg/Spns2/Slc17a5/Vps29/Trappc14/Snx13/Uhrf1/Fgfr1/Bet1l/Snx32/Mapk8ip3/Bace2/Dvl1/Inpp4a/Clk3/Sec31a/Trak1/Gramd1a/Gnas/Sytl2/Evl/Vdac3/Prkcd/Eps15/Ergic1/Lgals8/Hspd1/Cyb561a3/Scyl1/Snx2/H2-T22/Prkn/Sh3gl1/Tbc1d24/Tnk2/Osbpl11/Coro7/App/Ifnar1/Numb/Actn1/Lztr1/Eipr1/Kidins220/Marchf2/Washc5/Dnm2/Coro1c/Atp6v0a2/Idua/Dgkq/Copz1/…	365	0.122648	852	16	GO:0005768	0.848	11.5047	899	cytoplasmic vesicle	endosome	CC
GO:0031430	M band	9/2976	19/15840	0.00429016	0.0390328	0.0315714	Ank2/Ank1/Myom1/Ppp2r5a/Myom3/Myom2/Smpx/Obscn/Ttn	9	0.00302419	19	2	GO:0030016	0.8	5.84197	29	M band	myofibril	CC
GO:0031674	I band	60/2976	140/15840	4.06762e-11	3.7681e-09	3.0478e-09	Myot/Myo18b/Ank2/Pdlim5/Ank3/Ank1/Ppp3cb/Cacna1s/Myoz2/Cfl2/Ankrd2/Actn3/Actn1/Syne2/Actn2/Pdlim1/Nrap/Anxa5/Fkbp1a/Ppp3ca/Dst/Synpo2l/Capzb/Neb/Kcnn2/Jph1/Capn3/Sync/Ppp2r5a/Mypn/Dmd/Atp2a1/Ldb3/Glrx3/Ryr1/Actn4/Bin1/Myoz1/Pdlim3/Pdlim7/Vcl/Obscn/Pygm/Nexn/Stub1/Myzap/Plec/Synpo/Ttn/Dnajb6/Ppp1r12b/Sptan1/Stk11/Atp2b4/Ppp1r12a/Aldoa/Palld/Slc8a1/Grk3/Flna	60	0.0201613	23	2	GO:0030016	0.934	222.5	29	I band	myofibril	CC
GO:0031903	microbody membrane	17/2976	44/15840	0.00166588	0.0195118	0.015782	Pex14/Slc25a17/Abcd1/Cat/Acox1/Acsl1/Pex1/Pex6/Dhrs4/Pex11b/Decr2/Pex5/Pex2/Mavs/Pex11g/Pex13/Nbr1	17	0.00571237	1	13	GO:0031301	0.498	0	0	microbody membrane	integral component of organelle membrane	CC
GO:0031966	mitochondrial membrane	156/2976	601/15840	6.38262e-06	0.000270996	0.000219193	Immt/Pmpcb/Coq2/Cox16/Acsl4/Dmpk/Spg7/Mtch1/Atp5h/Tafazzin/Qtrt2/Mtg2/Ndufs2/Vdac3/Slc25a37/Hspd1/Marchf5/Ndufs8/Ndufb8/Dele1/Sod2/Prkn/Mpc1/Tmbim6/Cox6c/Tmem65/Coq6/Slc8a3/Adck1/Lpin1/Nnt/Ndufa4/Ndufa9/Abcd1/Rcc1l/Mpv17/Atp5pb/Atp5k/Guf1/Sirt3/Dnajc11/Mfn2/Coq5/Csde1/Oma1/Slc25a20/Ndufa10/Slc25a11/Slc25a12/Rtn4ip1/Calm1/Slc25a3/Ndufv2/Mff/Timm44/Ndufs7/Acadvl/Nme2/Ndufb5/Coq10b/Uqcc1/Suclg1/Acsl…	156	0.0524194	97	9	GO:0031966	0.989	58.2075	108	mitochondrial membrane	mitochondrial membrane	CC
GO:0031967	organelle envelope	247/2976	1030/15840	1.06132e-05	0.000400549	0.000323981	Cuedc2/Immt/Pmpcb/Coq2/Cox16/Osbpl3/Mlip/Dnajb2/Acsl4/Tor1b/Dmpk/Htatip2/Spg7/Mtch1/Atp5h/Smox/Inpp4a/Tafazzin/Qtrt2/Mtg2/Eny2/Ndufs2/Htra2/Vdac3/Slc25a37/Casc3/Hspd1/Marchf5/Ndufs8/Ndufb8/Ccs/Dele1/Sod2/Prkn/Mpc1/App/Tmbim6/Cox6c/Tmem65/Coq6/Slc8a3/Syne2/Tmem18/Adck1/Lpin1/Nnt/Ndufa4/Ndufa9/Abcd1/Rcc1l/Mad1l1/Mpv17/Atp5pb/Atp5k/Guf1/Sirt3/Dnajc11/Mfn2/Coq5/Csde1/Oma1/Cat/Slc25a20/Ndufa10/Slc25a1…	247	0.0829973	1	9	GO:0031966	0.924	0	0	organelle envelope	mitochondrial membrane	CC
GO:0031968	organelle outer membrane	50/2976	189/15840	0.00574116	0.0476173	0.0385149	Acsl4/Dmpk/Mtch1/Tafazzin/Qtrt2/Vdac3/Marchf5/Prkn/Slc8a3/Syne2/Lpin1/Dnajc11/Mfn2/Rtn4ip1/Mff/Acsl1/Pink1/Msto1/Dmd/Scp2/Hadhb/Nelfb/Vdac2/Rhot2/Smpd4/Hax1/Abcb6/Traf3ip3/Phb2/Armcx2/Spire1/Opa1/Dnm1l/Plec/Mief1/Synj2bp/Bri3bp/Tomm5/Mavs/Rhot1/Atf2/Kash5/Rab11fip5/Gk/Akap1/Synj2/Mtch2/Bnip3l/Myo19/Mul1	50	0.0168011	1	18	GO:0005741	0.99	0	1	organelle outer membrane	mitochondrial outer membrane	CC
GO:0031975	envelope	247/2976	1030/15840	1.06132e-05	0.000400549	0.000323981	Cuedc2/Immt/Pmpcb/Coq2/Cox16/Osbpl3/Mlip/Dnajb2/Acsl4/Tor1b/Dmpk/Htatip2/Spg7/Mtch1/Atp5h/Smox/Inpp4a/Tafazzin/Qtrt2/Mtg2/Eny2/Ndufs2/Htra2/Vdac3/Slc25a37/Casc3/Hspd1/Marchf5/Ndufs8/Ndufb8/Ccs/Dele1/Sod2/Prkn/Mpc1/App/Tmbim6/Cox6c/Tmem65/Coq6/Slc8a3/Syne2/Tmem18/Adck1/Lpin1/Nnt/Ndufa4/Ndufa9/Abcd1/Rcc1l/Mad1l1/Mpv17/Atp5pb/Atp5k/Guf1/Sirt3/Dnajc11/Mfn2/Coq5/Csde1/Oma1/Cat/Slc25a20/Ndufa10/Slc25a1…	247	0.0829973	1	9	GO:0031966	0.924	0	0	envelope	mitochondrial membrane	CC
GO:0031984	organelle subcompartment	191/2976	827/15840	0.000843724	0.0122822	0.00993437	Pigq/Arfrp1/Dnajb2/Rtn3/Scamp3/Arfip2/Emc1/Aup1/Dmpk/Bet1l/Usp19/Slc35b1/Rce1/Bace2/Pigp/Csgalnact2/Gramd1a/Gnas/Tecr/Ergic1/Hspd1/Alg5/Marchf5/Ms4a7/Prkn/Hacd2/Coro7/Alg3/Tmbim6/Zfyve1/Slc8a3/Eipr1/Mia2/Tgfbi/Dnm2/Abcd1/Ptdss2/Lman2l/Erp44/Abhd12/Asph/Pam/Acer3/Pitpnb/Pigk/Ap3b1/Pigu/Tbc1d20/Fkbp1a/Myo1b/Slc35b3/Faf1/Rpn2/Pld2/Arfip1/Atxn2/Rrbp1/Ap4m1/Dst/Ubqln4/Yif1a/Uba1/Becn1/Nploc4/Jph1/Ext2…	191	0.0641801	1	15	GO:0005802	0.842	0	0	organelle subcompartment	trans-Golgi network	CC
GO:0032432	actin filament bundle	33/2976	94/15840	0.00013194	0.00286056	0.00231374	Ablim1/Enah/Fhod1/Pdlim5/Mprip/Actn1/Ptpn11/Pdlim1/Pxn/Tpm1/Dst/Fermt2/Ilk/Ldb3/Actn4/Pdlim3/Pdlim7/Vcl/Ablim3/Micall2/Coro1b/Pstpip1/Dctn4/Ptk2/Synpo/Zyx/Sorbs1/Actb/Limch1/Flnb/Palld/Lcp1/Flna	33	0.0110887	10	5	GO:0005819	0.47	14.8969	14	actin filament bundle	spindle	CC
GO:0032592	integral component of mitochondrial membrane	26/2976	77/15840	0.00126701	0.0167674	0.0135622	Immt/Coq2/Cox16/Dmpk/Spg7/Mpc1/Adck1/Dnajc11/Slc25a3/Mff/Pink1/Chchd3/Chchd10/Ghitm/Cox11/Rhot2/Abcb6/Ppox/Spire1/Synj2bp/Chchd6/Rhot1/Micu1/Ptpmt1/Tmem11/Mul1	26	0.00873656	10	13	GO:0031301	0.874	7.25896	11	integral component of mitochondrial membrane	integral component of organelle membrane	CC
GO:0032806	carboxy-terminal domain protein kinase complex	10/2976	21/15840	0.0024984	0.0259782	0.0210123	Cdk13/Gtf2h2/Mnat1/Gtf2h3/Cdk7/Rb1/Ccnh/Ccnt2/Brd4/Ccnk	10	0.00336022	1	4	GO:1902494	0.625	0	0	carboxy-terminal domain protein kinase complex	catalytic complex	CC
GO:0034399	nuclear periphery	33/2976	112/15840	0.00403477	0.0380688	0.0307917	Akap8l/Akap8/Psip1/Rnasel/Iffo1/Uhrf1/Ncor2/Prpf40a/Prkcd/Psma6/Dgkq/Zfp326/Mbd1/Nsmf/Anapc4/Srrm1/Ruvbl1/Hnrnpm/Blm/Men1/Trp53/Phb2/Cxxc1/Csnk2b/Sorbs1/Cask/Cad/Sf3b1/Pola1/Zfp703/Hnrnpa2b1/Pml/Stag1	33	0.0110887	16	3	GO:0016604	0.458	5.58616	17	nuclear periphery	nuclear body	CC
GO:0034708	methyltransferase complex	34/2976	95/15840	6.76663e-05	0.00168175	0.00136027	Hcfc1/Trmt61a/Rbbp5/Eed/0610010K14Rik/Phf1/Ash2l/Zc3h13/Ncoa6/Ruvbl1/Prpf31/Rbbp4/Snrpf/Hcfc2/Men1/Wdr77/Aebp2/Cxxc1/Nsd1/Uty/Max/E2f6/Trim37/Wdr4/Kdm6a/Ezh2/Taf1/Virma/Las1l/Kansl1/Phf19/Kmt2c/Tex10/Prmt1	34	0.0114247	2	4	GO:1902494	0.709	5.33473	2	methyltransferase complex	catalytic complex	CC
GO:0035097	histone methyltransferase complex	27/2976	67/15840	3.49355e-05	0.00105157	0.000850557	Hcfc1/Rbbp5/Eed/0610010K14Rik/Phf1/Ash2l/Ncoa6/Ruvbl1/Prpf31/Rbbp4/Hcfc2/Men1/Aebp2/Cxxc1/Nsd1/Uty/Max/E2f6/Trim37/Kdm6a/Ezh2/Taf1/Las1l/Kansl1/Phf19/Kmt2c/Tex10	27	0.00907258	29	4	GO:1902494	0.691	29.866	40	histone methyltransferase complex	catalytic complex	CC
GO:0035267	NuA4 histone acetyltransferase complex	11/2976	21/15840	0.000551417	0.00851355	0.00688612	Ing3/Mrgbp/Epc1/Ruvbl1/Morf4l2/Dmap1/Kat5/Brd8/Actb/Epc2/Msl3	11	0.00369624	22	4	GO:1902494	0.615	13.2434	32	NuA4 histone acetyltransferase complex	catalytic complex	CC
GO:0035770	ribonucleoprotein granule	69/2976	238/15840	7.92676e-05	0.00192318	0.00155555	Hsf1/Chtop/Hnrnpa3/Fastkd3/Celf1/Dhx30/Rbm4/Cnot1/Ago1/Tnrc6c/Ghr/Pabpc1/Psma6/Ythdf3/Lsm6/Pabpc4/Dis3l2/Mbnl1/Pum1/Stau2/Atxn2/G3bp1/Fastk/Gigyf2/Hnrnpl/Sarnp/Cirbp/Trim25/Garre1/Cnot2/Rpusd3/Rbfox1/Tdrd7/Dhx36/Vcp/Pms2/Ctsh/Sqstm1/Habp4/Khsrp/Edc4/Fxr1/Fastkd2/Dcp1b/Pan2/Tial1/Stau1/Shfl/Rock2/Hnrnpk/Actb/Eif4enif1/Trub2/Pabpc1l/Eif4e2/Mcrip2/Atxn2l/Sympk/Tnrc6a/Rock1/Syne1/Ythdf2/Ddx3y/Rbpms/K…	69	0.0231855	17	2	GO:0030016	0.693	20.8993	19	ribonucleoprotein granule	myofibril	CC
GO:0035861	site of double-strand break	21/2976	63/15840	0.00424413	0.0389618	0.031514	Iffo1/Nabp1/Polh/Phf1/Mre11a/Trp53bp1/Paxx/Smc6/Slf1/Vcp/Ufl1/Trp53/Smarcal1/Samhd1/Pnkp/Parp3/Rnf138/Atf2/Rif1/Smarcad1/Shld2	21	0.00705645	67	5	GO:0005819	0.335	8.35177	89	site of double-strand break	spindle	CC
GO:0036379	myofilament	13/2976	27/15840	0.000503236	0.00827093	0.00668988	Actn3/Actn2/Tpm1/Tnnt2/Neb/Tmod4/Tnni2/Tnnt3/Obscn/Tpm2/Tnni3/Fhod3/Ttn	13	0.00436828	1	2	GO:0030016	0.83	0	2	myofilament	myofibril	CC
GO:0036464	cytoplasmic ribonucleoprotein granule	59/2976	220/15840	0.00206388	0.023111	0.0186931	Chtop/Celf1/Rbm4/Cnot1/Ago1/Tnrc6c/Ghr/Pabpc1/Psma6/Ythdf3/Lsm6/Pabpc4/Dis3l2/Mbnl1/Pum1/Stau2/Atxn2/G3bp1/Gigyf2/Sarnp/Cirbp/Trim25/Garre1/Cnot2/Rbfox1/Tdrd7/Dhx36/Vcp/Pms2/Ctsh/Sqstm1/Habp4/Khsrp/Edc4/Fxr1/Dcp1b/Pan2/Tial1/Stau1/Shfl/Rock2/Hnrnpk/Actb/Eif4enif1/Pabpc1l/Eif4e2/Mcrip2/Atxn2l/Tnrc6a/Rock1/Syne1/Ythdf2/Ddx3y/Rbpms/Khnyn/Psma4/Hnrnpa2b1/Pan3/Larp4b	59	0.0198253	83	2	GO:0030016	0.689	11.8296	88	cytoplasmic ribonucleoprotein granule	myofibril	CC
GO:0042383	sarcolemma	54/2976	159/15840	3.67544e-06	0.000187264	0.000151467	Ank2/Mlip/Ank3/Ank1/Ppp3cb/Fxyd1/Acp1/Cacna1s/Gnas/Cacnb1/Slc8a3/Cacna2d1/Clcn1/Anxa5/Col6a3/Prkcq/Atp1a2/Pld2/Dst/Itga7/Anxa6/Cd36/Kcnn2/Capn3/Sync/Snta1/Dmd/Dysf/Dtnbp1/Sgca/Sgcg/Ryr1/Bin1/Vcl/Obscn/Pemt/Plcb3/Smpd4/Slc2a4/Scn1b/Plec/Cacnb3/Ahnak/Ptk2/Cacng6/Camk2d/Abcc9/Atp2b4/Trim72/Dlg1/Slc8a1/Lama2/Itgb1/Cltc	54	0.0181452	124	6	GO:0042383	0.998	66.9759	168	sarcolemma	sarcolemma	CC
GO:0042641	actomyosin	35/2976	94/15840	2.02944e-05	0.00073857	0.000597387	Ablim1/Enah/Fhod1/Pdlim5/Pdcd6ip/Mprip/Actn1/Ptpn11/Pdlim1/Pxn/Tpm1/Dst/Fermt2/Cdc42bpa/Ilk/Ldb3/Actn4/Pdlim3/Pdlim7/Vcl/Ablim3/Micall2/Coro1b/Pstpip1/Dctn4/Ptk2/Synpo/Zyx/Sorbs1/Actb/Limch1/Flnb/Palld/Lcp1/Myo18a	35	0.0117608	12	5	GO:0005819	0.47	24.3694	14	actomyosin	spindle	CC
GO:0042765	GPI-anchor transamidase complex	5/2976	5/15840	0.000233455	0.00432528	0.00349847	Pigk/Pigu/Pigs/Gpaa1/Pigt	5	0.00168011	5	4	GO:1902494	0.561	8.99423	12	GPI-anchor transamidase complex	catalytic complex	CC
GO:0043034	costamere	9/2976	18/15840	0.00270499	0.0275445	0.0222791	Ank2/Svil/Dmd/Ilk/Smpx/Vcl/Fxr1/Ahnak/Actg1	9	0.00302419	18	2	GO:0030016	0.784	7.0337	22	costamere	myofibril	CC
GO:0043189	H4/H2A histone acetyltransferase complex	11/2976	21/15840	0.000551417	0.00851355	0.00688612	Ing3/Mrgbp/Epc1/Ruvbl1/Morf4l2/Dmap1/Kat5/Brd8/Actb/Epc2/Msl3	11	0.00369624	1	4	GO:1902494	0.616	0	1	H4/H2A histone acetyltransferase complex	catalytic complex	CC
GO:0043209	myelin sheath	54/2976	207/15840	0.00574772	0.0476173	0.0385149	Pals1/Immt/Pdcd6ip/Atp5h/Hspd1/Sod2/Cct5/Mdh1/Atp5pb/Wdr1/Mpdz/Eno1/Cct3/Ndufa10/Slc25a12/Calm1/Slc25a3/Ndufv2/Atp1a2/Gdi2/Nme2/Gpi1/Marveld2/Pdha1/Aco2/Napa/Sirt2/Pard3/Vdac2/Vcp/Pkm/Rtn4/Gapdh/Ppia/Prx/Cct2/Mbp/Plec/Scrib/Dlst/Actb/Septin4/Atp5c1/Sptan1/Ndufs1/Dnm1/Gsn/Dlg1/Aldoa/Itgb1/Ncam1/Actg1/Cltc/Gnb1	54	0.0181452	193	19	GO:0043209	0.998	9.2008	223	myelin sheath	myelin sheath	CC
GO:0043292	contractile fiber	93/2976	229/15840	1.06775e-14	3.6268e-12	2.93351e-12	Myot/Myo18b/Ank2/Pdlim5/Ank3/Ank1/Ppp3cb/Cacna1s/Myoz2/Cfl2/Ankrd2/Actn3/Svil/Myom1/Actn1/Syne2/Psma6/Actn2/Pdlim1/Myh4/Tpm1/Nrap/Mef2c/Pde4dip/Anxa5/Calm1/Fkbp1a/Tnnt2/Ppp3ca/Myl1/Dst/Synpo2l/Capzb/Ablim2/Neb/Pecam1/Kcnn2/Jph1/Capn3/Sync/Ppp2r5a/Tmod4/Mypn/Dmd/Atp2a1/Tnni2/Ilk/Myom3/Ldb3/Glrx3/Ryr1/Actn4/Tnnt3/Bin1/Myoz1/Pdlim3/Myom2/Smpx/Pdlim7/Vcl/Twf2/Obscn/Pygm/Habp4/Tpm2/Fxr1/Nexn/Stub1/Tnn…	93	0.03125	19	2	GO:0030016	0.99	385.381	20	contractile fiber	myofibril	CC
GO:0044291	cell-cell contact zone	31/2976	86/15840	0.000119542	0.00264811	0.00214191	Fhod1/Ank2/Ank3/Rangrf/Fxyd1/Tjp1/Tmem65/Actn1/Ctnna3/Nrap/Anxa5/Atp1a2/Dst/Anxa6/Capzb/Pecam1/Pkp4/Tln2/Vcl/Obscn/Scn1b/Afdn/Tjp2/Scrib/Ahnak/Ptk2/Camk2d/Sptan1/Slc8a1/Itgb1/Flcn	31	0.0104167	26	7	GO:0005925	0.685	21.6379	29	cell-cell contact zone	focal adhesion	CC
GO:0044545	NSL complex	5/2976	7/15840	0.00349274	0.0335979	0.0271754	Phf20l1/Kansl2/Kansl1l/Kansl1/Kansl3	5	0.00168011	7	4	GO:1902494	0.539	4.22604	7	NSL complex	catalytic complex	CC
GO:0044665	MLL1/2 complex	13/2976	29/15840	0.00117078	0.015907	0.0128663	Hcfc1/Rbbp5/0610010K14Rik/Ash2l/Ruvbl1/Prpf31/Hcfc2/Max/E2f6/Taf1/Las1l/Kansl1/Tex10	13	0.00436828	1	4	GO:1902494	0.61	0	0	MLL1/2 complex	catalytic complex	CC
GO:0045120	pronucleus	10/2976	18/15840	0.000537159	0.00851355	0.00688612	Hsf1/Akap8/Hnrnpc/Eed/Hnrnpl/Blm/Ezh2/Taf1/Rif1/Tbp	10	0.00336022	15	17	GO:0045120	1	11.6025	15	pronucleus	pronucleus	CC
GO:0045180	basal cortex	5/2976	7/15840	0.00349274	0.0335979	0.0271754	Phldb2/Clasp1/Phldb1/Mark2/Clasp2	5	0.00168011	7	6	GO:0042383	0.246	4.22604	12	basal cortex	sarcolemma	CC
GO:0045271	respiratory chain complex I	18/2976	47/15840	0.00138479	0.0170012	0.0137513	Ndufs2/Ndufs8/Ndufb8/Ndufa4/Ndufa9/Ndufa10/Ndufv2/Ndufs7/Ndufb5/Ndufa12/Foxred1/Ndufa13/Ndufv3/Ndufa6/Ndufa5/Ndufs1/Ndufa3/Ndufa7	18	0.00604839	2	4	GO:1902494	0.67	2.17038	2	respiratory chain complex I	catalytic complex	CC
GO:0048475	coated membrane	34/2976	95/15840	6.76663e-05	0.00168175	0.00136027	Sec31a/Eps15/Scyl1/Copz1/Ap3b1/Ap4m1/Cope/Sec31b/Dab2/Epn1/Ap3m1/Synrg/Tepsin/Copg1/Ap5z1/Ap1g2/Ap1m1/Pank1/Ap3s1/Sec24c/Aak1/Clta/Sar1a/Dnm1/Ap1s2/Picalm/Ap2a1/Sec24a/Synj1/Vps39/Sar1b/Ap2b1/Cltc/Ap1b1	34	0.0114247	1	11	GO:0030117	0.998	0	0	coated membrane	membrane coat	CC
GO:0070161	anchoring junction	154/2976	587/15840	3.8619e-06	0.000187394	0.000151572	Ptk7/Pals1/Zfp384/Enah/Fhod1/Ank2/Tle2/Dlg4/Map4k4/Pdlim5/Krit1/Ank3/Rangrf/Pdcd6ip/Magi1/Fxyd1/Dbn1/Kazn/Tjp1/Evl/Prkcd/Actn3/Ptprm/App/Phldb2/Itgb5/Tmem65/Akt1/Parvb/Actn1/Syne2/Actn2/Cdca3/Pdlim1/Wdr1/Abcb4/Pxn/Lims1/Mpdz/Bcar1/Ctnna3/Ybx3/Nrap/Anxa5/Rsu1/Atp1a2/Tns1/Frmd6/Ppp3ca/Itga6/Dst/Limk1/Rhoa/Itga7/Nphp1/Anxa6/Capzb/Arhgap24/Fermt2/Cdc42bpa/Uba1/Snap23/Arhgef6/Pecam1/Marveld2/Clasp1/Pk…	154	0.0517473	1	7	GO:0005925	0.834	0	0	anchoring junction	focal adhesion	CC
GO:0070603	SWI/SNF superfamily-type complex	24/2976	74/15840	0.00349498	0.0335979	0.0271754	Ino80e/Ing3/Smarca2/0610010K14Rik/Ss18/Chd3/Anp32e/Gon4l/Smarcd2/Ruvbl1/Srcap/Rbbp4/Smarce1/Chd4/Dmap1/Kat5/Smarcd3/Arid1a/Brd8/Mta1/Dpf2/Bicra/Cecr2/Smarcc2	24	0.00806452	17	4	GO:1902494	0.716	6.15305	18	SWI/SNF superfamily-type complex	catalytic complex	CC
GO:0071004	U2-type prespliceosome	10/2976	15/15840	6.41255e-05	0.00168175	0.00136027	Snrnp70/Prpf39/Prpf40a/U2af2/Lsm7/Luc7l2/Luc7l/Prpf40b/Luc7l3/Sf3b1	10	0.00336022	15	4	GO:1902494	0.335	20.8422	17	U2-type prespliceosome	catalytic complex	CC
GO:0071010	prespliceosome	10/2976	15/15840	6.41255e-05	0.00168175	0.00136027	Snrnp70/Prpf39/Prpf40a/U2af2/Lsm7/Luc7l2/Luc7l/Prpf40b/Luc7l3/Sf3b1	10	0.00336022	1	4	GO:1902494	0.335	0	0	prespliceosome	catalytic complex	CC
GO:0071339	MLL1 complex	13/2976	29/15840	0.00117078	0.015907	0.0128663	Hcfc1/Rbbp5/0610010K14Rik/Ash2l/Ruvbl1/Prpf31/Hcfc2/Max/E2f6/Taf1/Las1l/Kansl1/Tex10	13	0.00436828	30	4	GO:1902494	0.61	11.0004	34	MLL1 complex	catalytic complex	CC
GO:0072686	mitotic spindle	52/2976	152/15840	4.34025e-06	0.000201033	0.000162604	Hsf1/Tacc3/Tpx2/Trappc14/Agbl5/Eml3/Iqcb1/Mad1l1/Cdc7/Cdc14a/Haus7/Clasp1/Espl1/Cdk1/Pkp4/Epb41/Golga2/Sirt2/Map4/Smc6/Arhgef7/Eml1/Hdac3/Atat1/Kifc2/Kifc1/Mapre3/Spout1/Spag5/Aaas/Tada3/Taf1d/Cntrl/Cep295/Kif20b/Diaph1/Eml4/Cttn/Cdk5rap2/Haus6/Rmdn2/Cep170/Dctn1/Eml2/Prc1/Ect2/Clasp2/Ncor1/Tfdp2/Stag1/Flcn/Cltc	52	0.0174731	116	5	GO:0005819	0.909	64.9618	132	mitotic spindle	spindle	CC
GO:0097517	contractile actin filament bundle	32/2976	85/15840	3.50868e-05	0.00105157	0.000850557	Ablim1/Enah/Fhod1/Pdlim5/Mprip/Actn1/Ptpn11/Pdlim1/Pxn/Tpm1/Dst/Fermt2/Ilk/Ldb3/Actn4/Pdlim3/Pdlim7/Vcl/Ablim3/Micall2/Coro1b/Pstpip1/Dctn4/Ptk2/Synpo/Zyx/Sorbs1/Actb/Limch1/Flnb/Palld/Lcp1	32	0.0107527	1	5	GO:0005819	0.466	0	0	contractile actin filament bundle	spindle	CC
GO:0097708	intracellular vesicle	366/2976	1737/15840	0.00584206	0.0480085	0.0388313	Clcn7/Rap1gap/Kif1b/Ank2/Ankrd9/Slc40a1/Scamp3/Fnbp1/Abcc5/Dlg4/Cd300lg/Spns2/Slc17a5/Vps29/Trappc14/Snx13/Uhrf1/Fgfr1/Bet1l/Neo1/Snx32/Mapk8ip3/Bace2/Dvl1/Inpp4a/Clk3/Sec31a/Trak1/Gramd1a/Gnas/Sytl2/Evl/Vdac3/Prkcd/Eps15/Ergic1/Lgals8/Hspd1/Cyb561a3/Scyl1/Snx2/H2-T22/Prkn/Sh3gl1/Tbc1d24/Tnk2/Osbpl11/Coro7/App/Ifnar1/Numb/Actn1/Lztr1/Eipr1/Kidins220/Marchf2/Washc5/Dnm2/Coro1c/Atp6v0a2/Idua/Dgkq/C…	366	0.122984	16	16	GO:0005768	0.848	4.82132	18	intracellular vesicle	endosome	CC
GO:0098573	intrinsic component of mitochondrial membrane	27/2976	79/15840	0.00083676	0.0122822	0.00993437	Immt/Coq2/Cox16/Dmpk/Spg7/Mpc1/Adck1/Dnajc11/Mfn2/Slc25a3/Mff/Pink1/Chchd3/Chchd10/Ghitm/Cox11/Rhot2/Abcb6/Ppox/Spire1/Synj2bp/Chchd6/Rhot1/Micu1/Ptpmt1/Tmem11/Mul1	27	0.00907258	1	13	GO:0031301	0.866	0	0	intrinsic component of mitochondrial membrane	integral component of organelle membrane	CC
GO:0098588	bounding membrane of organelle	246/2976	1058/15840	0.00010045	0.00232633	0.00188164	Iqce/Depdc5/Atp6v1h/Scamp3/Pex14/Acsl4/Slc17a5/Dmpk/Bet1l/Mtch1/Slc35b1/Mapk8ip3/Evc/Sec31a/Tafazzin/Qtrt2/Slc35a2/Vdac3/Eps15/Ergic1/Marchf5/Cyb561a3/Stx5a/Scyl1/Snx2/H2-T22/Prkn/Zfyve1/Slc8a3/Actn1/Syne2/Lztr1/Lpin1/Slc25a17/Dnm2/Abcd1/Cux1/Coro1c/Atp6v0a2/Copz1/Abcb4/Lman2l/Tpst1/Pam/Clec16a/Acer3/Dnajc11/Mfn2/Pitpnb/Chmp3/Atp6v0a1/Cat/Acox1/Rgp1/Rtn4ip1/Calm1/Seh1l/Tbc1d20/Fkbp1a/Myo1b/Ehd4/B…	246	0.0826613	1	13	GO:0031301	0.665	0	0	bounding membrane of organelle	integral component of organelle membrane	CC
GO:0098643	banded collagen fibril	7/2976	11/15840	0.0013287	0.0169243	0.0136891	Col27a1/Col3a1/Col5a2/Col1a2/Col5a1/Col5a3/Col1a1	7	0.00235215	1	2	GO:0030016	0.607	0	0	banded collagen fibril	myofibril	CC
GO:0098798	mitochondrial protein-containing complex	66/2976	254/15840	0.00273012	0.0275445	0.0222791	Immt/Pmpcb/Mrpl4/Spg7/Atp5h/Ndufs2/Mrps10/Ndufs8/Ndufb8/Mrpl40/Ndufa4/Ndufa9/Atp5pb/Atp5k/Dnajc11/Mrps18c/Dap3/Mrps7/Ndufa10/Ndufv2/Supv3l1/Ndufs7/Mrpl30/Ndufb5/Suclg1/Mrps9/Pdhb/Cyc1/Hadha/Chchd3/Micu2/Ndufa12/Mrpl42/Foxred1/Chchd10/Hadhb/Cox4i1/Ndufa13/Mrpl38/Mrps17/Polg/Phb2/Mrps2/Polrmt/Ndufv3/Mief1/Mrpl13/Atp5j/Ndufa6/Timm9/Tomm5/Atp5c1/Polg2/Chchd6/Ndufa5/Ndufs1/Ppif/Clpx/Bckdk/Ndufa3/Micu3…	66	0.0221774	1	1	GO:0005739	0.694	0	0	mitochondrial protein-containing complex	mitochondrion	CC
GO:0098800	inner mitochondrial membrane protein complex	36/2976	126/15840	0.00481121	0.042264	0.0341849	Immt/Spg7/Atp5h/Ndufs2/Ndufs8/Ndufb8/Ndufa4/Ndufa9/Atp5pb/Atp5k/Dnajc11/Ndufa10/Ndufv2/Ndufs7/Ndufb5/Cyc1/Chchd3/Micu2/Ndufa12/Foxred1/Chchd10/Cox4i1/Ndufa13/Phb2/Ndufv3/Atp5j/Ndufa6/Atp5c1/Chchd6/Ndufa5/Ndufs1/Ndufa3/Micu3/Micu1/Timm22/Ndufa7	36	0.0120968	2	1	GO:0005739	0.647	1.30863	2	inner mitochondrial membrane protein complex	mitochondrion	CC
GO:0099080	supramolecular complex	310/2976	1125/15840	5.54942e-14	1.41372e-11	1.14347e-11	Myot/Hsf1/Myo18b/Col27a1/Kif1b/Chtop/Ank2/Hnrnpa3/Kif20a/Fastkd3/Tpx2/Ltbp1/Camsap1/Pdlim5/Dyrk1a/Ttll3/Iffo1/Ank3/Celf1/Dhx30/Ank1/Ppp3cb/Dbn1/Adamts10/Rbm4/Dvl1/Cacna1s/Myoz2/Cnot1/Cfl2/Ago1/Tnrc6c/Eml3/Ankrd2/Klc2/Actn3/Svil/Gramd3/Clip4/Myom1/Trip10/Nde1/Ghr/Pabpc1/Kif21a/Cct5/Slc8a3/Actn1/Syne2/Trappc12/Psma6/Actn2/Dnm2/Pcnt/Sctr/Mad1l1/Eln/Pdlim1/Myh4/Dctn6/Tpm1/Kif3a/Nrap/Mef2c/Ythdf3/Cct3…	310	0.104167	1	2	GO:0030016	0.819	0	1	supramolecular complex	myofibril	CC
GO:0099081	supramolecular polymer	235/2976	820/15840	1.1356e-12	1.92862e-10	1.55995e-10	Myot/Myo18b/Col27a1/Kif1b/Ank2/Kif20a/Tpx2/Ltbp1/Camsap1/Pdlim5/Dyrk1a/Ttll3/Iffo1/Ank3/Ank1/Ppp3cb/Dbn1/Adamts10/Dvl1/Cacna1s/Myoz2/Cfl2/Eml3/Ankrd2/Klc2/Actn3/Svil/Gramd3/Clip4/Myom1/Trip10/Nde1/Kif21a/Cct5/Slc8a3/Actn1/Syne2/Psma6/Actn2/Dnm2/Pcnt/Sctr/Eln/Pdlim1/Myh4/Tpm1/Kif3a/Nrap/Mef2c/Cct3/Pde4dip/Anxa5/Haus7/Macf1/Calm1/Rhoq/Fkbp1a/Myo1b/Lrpprc/Tnnt2/Ppp3ca/Klc1/Myl1/Stau2/Nme2/Dst/Col3a1…	235	0.0789651	1	2	GO:0030016	0.861	0	0	supramolecular polymer	myofibril	CC
GO:0099512	supramolecular fiber	234/2976	814/15840	8.9874e-13	1.83163e-10	1.4815e-10	Myot/Myo18b/Col27a1/Kif1b/Ank2/Kif20a/Tpx2/Ltbp1/Camsap1/Pdlim5/Dyrk1a/Ttll3/Iffo1/Ank3/Ank1/Ppp3cb/Dbn1/Adamts10/Dvl1/Cacna1s/Myoz2/Cfl2/Eml3/Ankrd2/Klc2/Actn3/Svil/Gramd3/Clip4/Myom1/Trip10/Nde1/Kif21a/Cct5/Slc8a3/Actn1/Syne2/Psma6/Actn2/Dnm2/Pcnt/Sctr/Eln/Pdlim1/Myh4/Tpm1/Kif3a/Nrap/Mef2c/Cct3/Pde4dip/Anxa5/Haus7/Macf1/Calm1/Rhoq/Fkbp1a/Myo1b/Lrpprc/Tnnt2/Ppp3ca/Klc1/Myl1/Stau2/Nme2/Dst/Col3a1…	234	0.078629	3	2	GO:0030016	0.862	104.162	3	supramolecular fiber	myofibril	CC
GO:0099513	polymeric cytoskeletal fiber	147/2976	593/15840	0.000135185	0.00286987	0.00232127	Myo18b/Kif1b/Kif20a/Tpx2/Camsap1/Pdlim5/Dyrk1a/Ttll3/Iffo1/Dbn1/Dvl1/Eml3/Klc2/Gramd3/Clip4/Trip10/Nde1/Kif21a/Cct5/Slc8a3/Actn1/Dnm2/Pcnt/Sctr/Pdlim1/Tpm1/Kif3a/Cct3/Pde4dip/Haus7/Macf1/Calm1/Rhoq/Myo1b/Lrpprc/Klc1/Stau2/Nme2/Dst/Odf2/Clasp1/Sync/Cdk1/Csnk1a1/Pbxip1/Dmd/Dysf/Cct7/Golga2/Ehbp1l1/Reep1/Ldb3/Sirt2/Map4/Nckap1/Pdlim3/Polb/Dync1li2/Pdlim7/Vcl/Eml1/Twf2/Ctsh/Birc5/Spast/Atat1/Kifc2/Ma…	147	0.0493952	1	2	GO:0030016	0.826	0	0	polymeric cytoskeletal fiber	myofibril	CC
GO:0120103	centriolar subdistal appendage	6/2976	10/15840	0.00458384	0.0409731	0.0331408	Ccdc61/Odf2/Cntrl/Cep170/Dctn1/Kif2a	6	0.00201613	10	4	GO:1902494	0.321	4.43284	10	centriolar subdistal appendage	catalytic complex	CC
GO:0140513	nuclear protein-containing complex	298/2976	1111/15840	6.0204e-12	6.81643e-10	5.51342e-10	Wac/Brd1/Cdk13/Snrnp70/Chtop/Tonsl/Hnrnpa3/Khdc4/Ino80e/Ing3/Mrgbp/Hdac5/Anapc5/Cpsf4/Hcfc1/Nol11/Pcgf1/Fanca/Snrnp48/Smarca2/Phf20l1/Prpf39/Ncor2/Ercc5/Hnrnpc/Prpf40a/Rbbp5/Nabp1/Hmg20b/Eny2/Eed/Wdr83/U2af2/Ercc4/Ubap2l/Cbfb/Gtf2a2/Casc3/0610010K14Rik/Gtf2h2/Thoc1/Ss18/U2af1/Phf1/Gtf2f1/Elob/Med15/Kansl2/Pabpc1/Syne2/Mnat1/Pole2/Taf1b/Ash2l/Gtf2h3/Mad1l1/Mre11a/Crem/Chd3/Thrap3/Lsm7/Ten1/Rtf1/In…	298	0.100134	1	4	GO:1902494	0.564	0	1	nuclear protein-containing complex	catalytic complex	CC
GO:0140535	intracellular protein-containing complex	193/2976	707/15840	9.58942e-09	6.97973e-07	5.6455e-07	Brd1/Psma3/Camk2b/Ankrd9/Depdc5/Dnajb2/Abtb1/Spsb3/Ing3/Rbck1/Mrgbp/Anapc5/Fbxw5/Hcfc1/Trappc14/Aup1/Prkag3/Fam98c/Pcgf1/Ube3a/Rad23a/Ppp3cb/Psmb9/Phf20l1/Ube2j2/Camk2g/Wdr26/Eny2/Ubr3/Cnot1/Gtf2a2/Gtf2h2/Ide/Rnf14/Prkn/Fbxl17/Gtf2f1/Elob/Kansl2/Klhdc3/Camk2a/Mnat1/Lztr1/Pole2/Trappc12/Psma6/Ppp2r5c/Btrc/Gtf2h3/Qrsl1/Kctd10/Zfp326/Rtf1/Babam2/Polr3c/Arnt/Klhl7/Rgp1/Tti1/Pold3/Rbx1/Polr1c/Ppp3ca/E…	193	0.0648522	1	4	GO:1902494	0.521	0	0	intracellular protein-containing complex	catalytic complex	CC
GO:1902493	acetyltransferase complex	28/2976	88/15840	0.00232271	0.0251792	0.020366	Brd1/Ing3/Mrgbp/Hcfc1/Phf20l1/Eny2/Kansl2/Epc1/Kansl1l/Zzz3/Ruvbl1/Taf12/Morf4l2/Sgf29/Dmap1/Kat5/Tada3/Naa10/Brd8/Actb/Naa16/Epc2/Phf14/Atf2/Msl3/Kansl1/Kansl3/Msl1	28	0.0094086	1	4	GO:1902494	0.718	0	0	acetyltransferase complex	catalytic complex	CC
GO:1902494	catalytic complex	360/2976	1325/15840	3.58665e-15	1.8274e-12	1.47808e-12	Pigq/Brd1/Psma3/Cdk13/Helq/Rabggtb/Ankrd9/Hnrnpa3/Depdc5/Dnajb2/Abtb1/Ino80e/Spsb3/Ing3/Rbck1/Mrgbp/Hdac5/Anapc5/Fbxw5/Hcfc1/Aup1/Prkag3/Pcgf1/Ube3a/Rad23a/Ppcdc/Spg7/Ppp3cb/Tarbp2/Smarca2/Psmb9/Pigp/Phf20l1/Trmt61a/Ncor2/Ube2j2/Hnrnpc/Wdr26/Rbbp5/Gnas/Eny2/Ndufs2/Htra2/Eed/Phkg2/Wdr83/Ubr3/Sumo3/Ago1/Gtf2a2/Casc3/0610010K14Rik/Gtf2h2/Ide/Ndufs8/Ndufb8/Ss18/Rnf14/U2af1/Phf1/Prkn/Fbxl17/Gtf2f1/Elo…	360	0.120968	12	4	GO:1902494	0.975	342.382	12	catalytic complex	catalytic complex	CC
GO:1902562	H4 histone acetyltransferase complex	18/2976	32/15840	2.53979e-06	0.00014378	0.000116296	Ing3/Mrgbp/Phf20l1/Kansl2/Epc1/Kansl1l/Ruvbl1/Morf4l2/Dmap1/Kat5/Brd8/Actb/Epc2/Atf2/Msl3/Kansl1/Kansl3/Msl1	18	0.00604839	1	4	GO:1902494	0.637	0	1	H4 histone acetyltransferase complex	catalytic complex	CC
GO:1904949	ATPase complex	25/2976	75/15840	0.00190929	0.0216174	0.017485	Ino80e/Ing3/Smarca2/0610010K14Rik/Ss18/Chd3/Anp32e/Gon4l/Smarcd2/Ruvbl1/Srcap/Rbbp4/Vcp/Smarce1/Chd4/Dmap1/Kat5/Smarcd3/Arid1a/Brd8/Mta1/Dpf2/Bicra/Cecr2/Smarcc2	25	0.00840054	1	4	GO:1902494	0.716	0	1	ATPase complex	catalytic complex	CC
GO:1905368	peptidase complex	31/2976	100/15840	0.00222127	0.024603	0.0198999	Psma3/Dnajb2/Ube3a/Rad23a/Spg7/Psmb9/Eny2/Htra2/Ide/Psma6/Pigk/Pigu/Ubqln4/Psmd1/Taf12/Pigs/Psmd13/Sgf29/Psma1/Vcp/Psmb3/Gpaa1/Spcs1/Zfand2b/Pigt/Sec11c/Tada3/Txnl1/Ubqln1/Usp25/Psma4	31	0.0104167	1	4	GO:1902494	0.737	0	1	peptidase complex	catalytic complex	CC
GO:1905369	endopeptidase complex	24/2976	68/15840	0.000952775	0.0134844	0.0109068	Psma3/Dnajb2/Ube3a/Rad23a/Psmb9/Htra2/Ide/Psma6/Pigk/Pigu/Ubqln4/Psmd1/Pigs/Psmd13/Psma1/Vcp/Psmb3/Gpaa1/Zfand2b/Pigt/Txnl1/Ubqln1/Usp25/Psma4	24	0.00806452	1	4	GO:1902494	0.721	0	0	endopeptidase complex	catalytic complex	CC
GO:1990234	transferase complex	204/2976	740/15840	1.48415e-09	1.16334e-07	9.4096e-08	Pigq/Brd1/Cdk13/Rabggtb/Ankrd9/Depdc5/Abtb1/Spsb3/Ing3/Rbck1/Mrgbp/Anapc5/Fbxw5/Hcfc1/Aup1/Prkag3/Pcgf1/Pigp/Phf20l1/Trmt61a/Ube2j2/Wdr26/Rbbp5/Eny2/Eed/Phkg2/Ubr3/Sumo3/Gtf2a2/0610010K14Rik/Gtf2h2/Rnf14/Phf1/Prkn/Fbxl17/Gtf2f1/Elob/Kansl2/Klhdc3/Mnat1/Lztr1/Pole2/Btrc/Ash2l/Gtf2h3/Kctd10/Rabggta/Ccny/Zc3h13/Rtf1/Dhdds/Babam2/Polr3c/Klhl7/Ncoa6/Pfkfb1/Pold3/Rbx1/Polr1c/Rpn2/Epc1/Anapc4/Taf3/Phka1…	204	0.0685484	5	4	GO:1902494	0.9	77.3889	9	transferase complex	catalytic complex	CC
GO:1990904	ribonucleoprotein complex	157/2976	683/15840	0.00287173	0.0284106	0.0229797	Wac/Hsf1/Akap8l/Snrnp70/Eif4g1/Znhit6/Hnrnpa3/Khdc4/Srrt/Dyrk1a/Mrpl4/Celf2/Celf1/Ilf3/Tarbp2/Msi2/Snrnp48/Prpf39/Hnrnpc/Prpf40a/Nop56/Wdr83/U2af2/Hnrnph3/Mrps10/Ago1/Casc3/Jmjd6/U2af1/Rpl10a/Rpl36/Mrpl40/Pabpc1/Rpl30/Rpl37/Zc3h14/Psma6/Rps20/Lsm7/Mrps18c/Dap3/Rpl3/Lsm6/Mrps7/Pabpc4/Aar2/Rpl9/Gtf3c1/Riok3/Lrpprc/Mrpl30/Srrm1/Stau2/Atxn2/Bud31/Rps7/Nop58/Gcn1/Rbm3/Rpsa/Mrps9/Dazap1/G3bp1/Ruvbl1/Ca…	157	0.0527554	170	4	GO:1902494	0.531	12.2834	192	ribonucleoprotein complex	catalytic complex	CC
GO:0000166	nucleotide binding	419/2944	1917/15575	0.000283496	0.00981526	0.00879998	Stk38/Abcc10/Clcn7/Acvrl1/Pals1/Cdk13/Helq/Nek4/Arfrp1/Eif4g1/Musk/Kif1b/Camk2b/Chtop/Mvk/Gtpbp3/Ip6k2/Kif20a/Rps6kb2/Abcc5/Acsl4/Rnasel/Tor1b/Npr1/Map4k4/Dyrk1a/Ttll3/Dmpk/Prkag3/Htatip2/Ddx49/Uhrf1/Dhx30/Fgfr1/Ppcdc/Spg7/Mapk7/Pfkfb4/Magi1/Smarca2/Ube2j2/Camk2g/Wnk1/Clk3/Flad1/Mapkapk3/Mtg2/Gnas/Smc2/Ndufs2/Phkg2/Mmaa/Vdac3/Aprt/Prkcd/Hspd1/Ide/Map4k2/Scyl1/Sil1/Mapk14/Rps6ka2/Vars/Mocs1/Tnk2/T…	419	0.142323	1707	1	GO:0003723	0.485	30.0115	1707	nucleotide binding	RNA binding	MF
GO:0001098	basal transcription machinery binding	21/2944	57/15575	0.00112053	0.0272779	0.0244563	Wac/Znhit6/Ercc5/Ercc4/Ago1/Gtf2f1/Zfp326/Rtf1/Nop58/Paf1/Ruvbl1/Elp4/Uri1/Smyd2/Trp53/Rprd1a/Brd4/Rprd2/Scaf1/Tbp/Llph	21	0.00713315	1	21	GO:0001099	0.999	0	0	basal transcription machinery binding	basal RNA polymerase II transcription machinery binding	MF
GO:0001099	basal RNA polymerase II transcription machinery binding	21/2944	57/15575	0.00112053	0.0272779	0.0244563	Wac/Znhit6/Ercc5/Ercc4/Ago1/Gtf2f1/Zfp326/Rtf1/Nop58/Paf1/Ruvbl1/Elp4/Uri1/Smyd2/Trp53/Rprd1a/Brd4/Rprd2/Scaf1/Tbp/Llph	21	0.00713315	1	21	GO:0001099	0.999	0	2	basal RNA polymerase II transcription machinery binding	basal RNA polymerase II transcription machinery binding	MF
GO:0003697	single-stranded DNA binding	36/2944	120/15575	0.0021846	0.043868	0.0393304	Pcbp2/Hsf1/Ptbp1/Ercc5/Cnbp/Smc2/Nabp1/Ercc4/Rad51ap1/Ten1/Rtf1/Ssbp3/Ybx3/Polr3c/Lrpprc/Fubp3/Smc4/Fbh1/Blm/Smc6/Terf2/Dhx36/Pms2/Rad51d/Hnrnpa1/Trp53/Smarcal1/Samhd1/Rad52/Hnrnpk/Rnf138/Pou4f1/Ighmbp2/Rad54l/Pola1/Hnrnpa2b1	36	0.0122283	107	1	GO:0003723	0.422	8.61558	142	single-stranded DNA binding	RNA binding	MF
GO:0003712	transcription coregulator activity	112/2944	447/15575	0.000669999	0.0189792	0.017016	Mlip/Psip1/Pex14/Tle2/Rbck1/Hdac5/Hcfc1/Dyrk1a/Ube3a/Tle6/Smarca2/Ncor2/Eny2/Trim24/Cbfb/Ss18/Prkn/Elob/Med15/Mrtfa/Rbfox2/Actn1/Lpin1/Actn2/Zmynd11/Pdlim1/Pus1/Pxn/Thrap3/Asah1/Kdm1a/Ssbp3/Ncoa6/Gon4l/Cops2/Usp21/Park7/Ptpn14/Nme2/Bud31/Smarcd2/Ctbp1/Trim27/Ruvbl1/Taf12/Trp53bp1/Zmynd8/Pparg/Pbxip1/Trim25/Hdgfl2/Tle3/Actn4/Uri1/Tcf25/Cdyl/Naca/Slc30a9/Rcor3/Hcfc2/Pkn1/Ctbp2/Yap1/Wbp2/Sqstm1/Hdac…	112	0.0380435	131	14	GO:0003712	0.992	14.4517	145	transcription coregulator activity	transcription coregulator activity	MF
GO:0003723	RNA binding	286/2944	1053/15575	7.25325e-12	5.65028e-09	5.06582e-09	Pcbp2/Snrnp70/Eif4g1/Eif4g3/Trnau1ap/Chtop/Mvk/Hnrnpa3/Tardbp/Khdc4/Abtb1/Fastkd3/Ptbp1/Rnasel/Mif4gd/Cpsf4/Celf2/Ddx49/Celf1/Dhx30/Ilf3/Tarbp2/Msi2/Paip1/Sugp2/Rbm4/Cnbp/Prkcsh/Hnrnpc/Prpf40a/Nop56/Sfswap/Nabp1/Gpbp1/Pus7/U2af2/Tyw5/Hnrnph3/Ago1/Casc3/Jmjd6/Tnrc6c/Hspd1/Pdcd4/Npm3/Thoc1/Paip2/U2af1/Rpl10a/Safb/Trmt2a/Parn/Eef1d/Eif3l/Rbfox2/Pabpc1/Rpl30/Cct5/Trmu/Rpl37/Actn1/Zc3h14/Psma6/Rad51ap…	286	0.0971467	850	1	GO:0003723	0.975	458.867	958	RNA binding	RNA binding	MF
GO:0003727	single-stranded RNA binding	30/2944	85/15575	0.000262049	0.00949471	0.00851259	Ilf3/Msi2/Cnbp/Hnrnpc/U2af2/Ago1/Jmjd6/Paip2/Pabpc1/Zc3h14/Pus1/Pabpc4/Dis3l2/Dazap1/Exosc10/Snrpc/Cirbp/Syncrip/Hnrnpa1/Fxr1/Cbx8/Cpeb2/Eif4h/Zfr2/Pabpc1l/Zfr/Hnrnpf/Rbpms/Strbp/Pan3	30	0.0101902	47	1	GO:0003723	0.709	15.7493	56	single-stranded RNA binding	RNA binding	MF
GO:0003729	mRNA binding	95/2944	291/15575	1.21688e-08	3.41312e-06	3.06007e-06	Pcbp2/Snrnp70/Eif4g1/Eif4g3/Chtop/Mvk/Hnrnpa3/Tardbp/Ptbp1/Celf2/Celf1/Ilf3/Rbm4/Cnbp/Hnrnpc/Paip2/Rbfox2/Pabpc1/Rpl30/Cct5/Srsf4/Ybx3/Ythdf3/Exosc8/Mrps7/Pabpc4/Pum1/Fubp3/Park7/Rps7/Rara/Dazap1/G3bp1/Serbp1/Slc4a1ap/Hnrnpl/Hnrnpm/Cirbp/Luc7l2/Supt5/Rpl13a/Cpeb1/Srsf3/Ppp1r8/Upf3a/Rbfox1/Tdrd7/Dhx36/Pkm/Syncrip/Hnrnpa1/Nxf1/Luc7l/Cpsf1/Tyms/Igf2bp3/Trp53/Fus/Khsrp/Fxr1/Cstf2/Dcp1b/Dxo/Tial1/Shfl…	95	0.032269	246	1	GO:0003723	0.809	164.535	302	mRNA binding	RNA binding	MF
GO:0003730	mRNA 3'-UTR binding	42/2944	95/15575	1.31442e-08	3.41312e-06	3.06007e-06	Tardbp/Celf2/Celf1/Ilf3/Rbm4/Hnrnpc/Pabpc1/Cct5/Ybx3/Exosc8/Pabpc4/Pum1/Rps7/Dazap1/Serbp1/Hnrnpl/Cirbp/Cpeb1/Rbfox1/Dhx36/Syncrip/Hnrnpa1/Cpsf1/Igf2bp3/Trp53/Fus/Khsrp/Fxr1/Tial1/Ddx5/Rnps1/Hnrnpk/Hnrnpd/Cpeb2/Apobec1/Pabpc1l/Igf2bp2/Hnrnpr/Cpeb3/Hnrnpa2b1/Rbm24/Larp4b	42	0.0142663	91	1	GO:0003723	0.71	134.814	125	mRNA 3'-UTR binding	RNA binding	MF
GO:0003779	actin binding	127/2944	411/15575	2.23825e-09	1.1624e-06	1.04216e-06	Ablim1/Myot/Klhl17/Enah/Fhod1/Mtss2/Pdlim5/Dyrk1a/Dbn1/Myoz2/Fmnl2/Evl/Cfl2/Mprip/Actn3/Svil/Prkn/Myom1/Coro7/Mrtfa/Rai14/Parvb/Actn1/Syne2/Actn2/Pdlim1/Coro1c/Wdr1/Myh4/Tpm1/Ctnna3/Nrap/Macf1/Myo1b/Tns1/Dstn/Tnnt2/Ipp/Dst/Synpo2l/Anxa6/Capzb/Fermt2/Ablim2/Epb41l1/Neb/Tmod4/Snta1/Mypn/Dmd/Epb41l2/Tln2/Epb41/Arpc1a/Mical3/Tnni2/Add1/Myom3/Ldb3/Vasp/Actn4/Cyfip1/Tnnt3/Myh8/Bin1/Myoz1/Phactr2/Pdlim3…	127	0.0431386	374	2	GO:0008092	0.88	208.652	414	actin binding	cytoskeletal protein binding	MF
GO:0004439	phosphatidylinositol-4,5-bisphosphate 5-phosphatase activity	6/2944	9/15575	0.00225253	0.043868	0.0393304	Inpp5e/Ocrl/Synj2/Synj1/Ptpmt1/Inpp5b	6	0.00203804	9	19	GO:0004445	0.489	4.05116	17	phosphatidylinositol-4,5-bisphosphate 5-phosphatase activity	inositol-polyphosphate 5-phosphatase activity	MF
GO:0004445	inositol-polyphosphate 5-phosphatase activity	6/2944	9/15575	0.00225253	0.043868	0.0393304	Inpp5a/Inpp5e/Ocrl/Synj2/Inppl1/Inpp5b	6	0.00203804	9	19	GO:0004445	1	4.05116	10	inositol-polyphosphate 5-phosphatase activity	inositol-polyphosphate 5-phosphatase activity	MF
GO:0004659	prenyltransferase activity	9/2944	15/15575	0.000503365	0.0160049	0.0143494	Coq2/Rabggtb/Rabggta/Dhdds/Pdss2/Cox10/Ggps1/Fdps/Pdss1	9	0.00305707	11	4	GO:0016740	0.426	7.7325	13	prenyltransferase activity	transferase activity	MF
GO:0004672	protein kinase activity	135/2944	531/15575	9.97133e-05	0.00470768	0.00422072	Stk38/Ptk7/Acvrl1/Cdk13/Nek4/Musk/Camk2b/Rps6kb2/Rnasel/Npr1/Map4k4/Dyrk1a/Dmpk/Prkag3/Htatip2/Fgfr1/Mapk7/Camk2g/Wnk1/Clk3/Mapkapk3/Trim24/Phkg2/Prkcd/Map4k2/Scyl1/Mapk14/Rps6ka2/Tnk2/Akt1/Camk2a/Adck1/Mark3/Cdk16/Cdc7/Tie1/Riok3/Prkcq/Nme2/Stk25/Limk1/Cdc42bpa/Mknk1/Rps6kc1/Clk4/Pink1/Cdk1/Fastk/Cdk10/Acvr1/Csnk1a1/Araf/Nek9/Cdk7/Ilk/Akt2/Mast2/Pkn1/Prkaca/Ksr1/Cilk1/Eef2k/Pxk/Mapk12/Obscn/Ulk2…	135	0.045856	507	4	GO:0016740	0.69	33.7326	578	protein kinase activity	transferase activity	MF
GO:0004674	protein serine/threonine kinase activity	117/2944	408/15575	8.02329e-07	0.000113639	0.000101884	Stk38/Acvrl1/Cdk13/Nek4/Camk2b/Rps6kb2/Map4k4/Dyrk1a/Dmpk/Prkag3/Htatip2/Mapk7/Camk2g/Wnk1/Clk3/Mapkapk3/Phkg2/Prkcd/Map4k2/Mapk14/Rps6ka2/Tnk2/Akt1/Camk2a/Adck1/Mark3/Cdk16/Cdc7/Riok3/Prkcq/Nme2/Stk25/Limk1/Cdc42bpa/Mknk1/Rps6kc1/Clk4/Pink1/Cdk1/Fastk/Cdk10/Acvr1/Csnk1a1/Araf/Nek9/Cdk7/Ilk/Akt2/Mast2/Pkn1/Prkaca/Ksr1/Cilk1/Eef2k/Mapk12/Obscn/Ulk2/Syk/Ccnh/Pkmyt1/Mapk11/Cdk20/Srpk1/Aatk/Speg/Srpk…	117	0.0397418	418	4	GO:0016740	0.609	93.9052	712	protein serine/threonine kinase activity	transferase activity	MF
GO:0005096	GTPase activator activity	107/2944	394/15575	3.17838e-05	0.00225087	0.00201804	Sos2/Stard13/Rap1gap/Depdc5/Ralgapb/Mtss2/Rasa4/Rangrf/Arhgef1/Arhgef40/Rabgap1/Plekhg2/Ralgapa1/Wnt11/Egf/Arhgap12/Tbc1d24/Eef1d/Cyth4/Arhgap39/Rcc1l/Tbc1d1/Rap1gds1/Arhgap10/Rgp1/Arfgap2/Garnl3/Tbc1d20/Tbc1d14/Gdi2/Rapgef1/Agfg1/Chn1/Arhgap24/Gapvd1/Dock9/Arhgef6/Smap1/Preb/Fgd5/Iqsec2/Denn2b/Itsn1/Tbc1d17/Dennd5a/Git2/Net1/Nprl3/Arhgef7/Ccz1/Obscn/Rgl1/Tbc1d9b/Agap3/Hps1/Ranbp3/Mcf2l/Dennd6b/A…	107	0.0363451	236	8	GO:0030234	0.848	38.3017	323	GTPase activator activity	enzyme regulator activity	MF
GO:0005198	structural molecule activity	122/2944	501/15575	0.00125141	0.0295408	0.0264852	Col27a1/Col12a1/Camk2b/Dlg4/Ltbp1/Fn1/Mrpl4/Ank3/Sec31a/Mrps10/Rpl10a/Emilin2/Myom1/Rpl36/Col8a1/Abi3bp/Rpl30/Matn2/Rpl37/Actn1/Tgfbi/Emid1/Eln/Rps20/Tpm1/Col15a1/Tnc/Mrps18c/Dap3/Rpl3/Mrps7/Col6a3/Macf1/Rpl9/Seh1l/Tnnt2/Myl1/Mrpl30/Ecm1/Dst/Rps7/Col3a1/Tsga10/Odf2/Col5a2/Epb41l1/Fbln2/Rpsa/Mrps9/Mybpc1/Jph1/Col1a2/Capn3/Fbn1/Cope/Col4a1/Rps15a/Sec31b/Col24a1/Col6a6/Psmd13/Rpl14/Snta1/Col5a1/Col1…	122	0.0414402	111	10	GO:0005201	0.867	11.0184	111	structural molecule activity	extracellular matrix structural constituent	MF
GO:0005201	extracellular matrix structural constituent	43/2944	136/15575	0.0002526	0.00938149	0.00841108	Col27a1/Col12a1/Ltbp1/Fn1/Emilin2/Col8a1/Abi3bp/Matn2/Tgfbi/Emid1/Eln/Col15a1/Tnc/Col6a3/Ecm1/Col3a1/Col5a2/Fbln2/Col1a2/Fbn1/Col4a1/Col24a1/Col6a6/Col5a1/Col13a1/Hmcn2/Col5a3/Dcn/Vcan/Col1a1/Efemp2/Col7a1/Papln/Tnxb/Col11a2/Pxdn/Hmcn1/Npnt/Postn/Mfge8/Lama2/Vwa5a/Bmper	43	0.014606	120	10	GO:0005201	0.998	19.6846	149	extracellular matrix structural constituent	extracellular matrix structural constituent	MF
GO:0005388	P-type calcium transporter activity	6/2944	9/15575	0.00225253	0.043868	0.0393304	Anxa5/Atp2a1/Atp2b1/Atp2b4/Atp2b3/Atp2c1	6	0.00203804	11	18	GO:0005388	1	4.42115	21	P-type calcium transporter activity	P-type calcium transporter activity	MF
GO:0005516	calmodulin binding	50/2944	175/15575	0.00117085	0.0280643	0.0251614	Camk2b/Camsap1/Ppp3cb/Camk2g/Cacna1s/Tjp1/Mapkapk3/Phkg2/Iqcb1/Akt1/Slc8a3/Strn3/Camk2a/Pcnt/Myh4/Rit1/Myo1b/Ppp3ca/Phka1/Mknk1/Kcnn2/Snta1/Epb41/Add1/Ryr1/Arpp21/Eef2k/Obscn/Trpm4/Plcb3/Iqgap3/Camsap3/Ddx5/Mbp/Ttn/Cask/Cdk5rap2/Camk2d/Unc13b/Ppp3cc/Phkb/Sptan1/Atp2b1/Kcnn1/Atp2b4/Pla2g6/Fbxl2/Strn4/Slc8a1/Myo6	50	0.0169837	193	15	GO:0005516	0.998	12.6737	236	calmodulin binding	calmodulin binding	MF
GO:0005521	lamin binding	9/2944	17/15575	0.00169534	0.0371936	0.0333463	Akap8l/Mlip/Ifi27/Sun1/Dmd/Sun2/Hnrnpk/Syne1/Bnip3l	9	0.00305707	17	17	GO:0005521	1	5.78985	20	lamin binding	lamin binding	MF
GO:0005522	profilin binding	9/2944	12/15575	3.84546e-05	0.00260488	0.00233544	Enah/Dbn1/Evl/Rhoq/Vasp/Cyfip1/Diaph1/Cttn/Actg1	9	0.00305707	12	12	GO:0005522	1	16.5946	15	profilin binding	profilin binding	MF
GO:0005524	ATP binding	307/2944	1310/15575	1.11718e-05	0.000966979	0.000866956	Stk38/Abcc10/Clcn7/Acvrl1/Pals1/Cdk13/Helq/Nek4/Eif4g1/Musk/Kif1b/Camk2b/Mvk/Ip6k2/Kif20a/Rps6kb2/Abcc5/Acsl4/Rnasel/Tor1b/Npr1/Map4k4/Dyrk1a/Ttll3/Dmpk/Prkag3/Ddx49/Dhx30/Fgfr1/Spg7/Mapk7/Pfkfb4/Magi1/Smarca2/Ube2j2/Camk2g/Wnk1/Clk3/Flad1/Mapkapk3/Smc2/Phkg2/Prkcd/Hspd1/Ide/Map4k2/Scyl1/Mapk14/Rps6ka2/Vars/Tnk2/Kif21a/Cct5/Chkb/Trmu/Akt1/Gphn/Camk2a/Adck1/Mark3/Tent2/Yars/Abcd1/Qrsl1/Oplah/Dgkq/…	307	0.10428	1401	1	GO:0003723	0.419	65.8399	1458	ATP binding	RNA binding	MF
GO:0008017	microtubule binding	76/2944	252/15575	9.66664e-06	0.000885919	0.00079428	Kif1b/Kif20a/Ccdc61/Pex14/Tpx2/Map4k4/Camsap1/Krit1/Eml3/Clip4/Nde1/Kif21a/Dnm2/Kif3a/Haus7/Macf1/Dst/Clasp1/Chp1/Dysf/Golga2/Reep1/Map4/Mast2/Polb/Mtus1/Eml1/Birc5/Gapdh/Spast/Kifc2/Map1s/Irag2/Reep4/Kifc1/Mapre3/Abraxas1/Maco1/Map1lc3b/Spag5/Camsap3/Tubgcp2/Tubgcp3/Katnb1/Cep295/Arl3/Kif20b/Eml4/Opa1/Dnm1l/Ccdc88c/Clip1/Cdk5rap2/Haus6/Kif13a/Dclk2/Rmdn2/Reep3/Cep57l1/Dctn1/Dnm1/Kif16b/Kifc3/Aka…	76	0.0258152	254	2	GO:0008092	0.82	51.5991	348	microtubule binding	cytoskeletal protein binding	MF
GO:0008092	cytoskeletal protein binding	269/2944	945/15575	1.09785e-13	1.71045e-10	1.53352e-10	Ablim1/Myot/Klhl17/Enah/Kif1b/Fhod1/Ank2/Kif20a/Mtss2/Ccdc61/Pex14/Tpx2/Dlg4/Tor1b/Map4k4/Camsap1/Pdlim5/Dyrk1a/Krit1/Trappc14/Agbl5/Apbb1/Ank3/Ank1/Magi1/Fxyd1/Dbn1/Mapk8ip3/Tbce/Myoz2/Trak1/Fmnl2/Gnas/Evl/Cfl2/Mprip/Eml3/Ankrd2/Klc2/Actn3/Svil/Prkn/Clip4/Myom1/Coro7/Nde1/Mrtfa/Kif21a/Cct5/Rai14/Parvb/Actn1/Gphn/Syne2/Actn2/Dnm2/Pdlim1/Coro1c/Wdr1/Myh4/Pxn/Tpm1/Kif3a/Ctnna3/Nrap/Haus7/Prune1/Mac…	269	0.0913723	74	2	GO:0008092	0.981	410.574	77	cytoskeletal protein binding	cytoskeletal protein binding	MF
GO:0008134	transcription factor binding	147/2944	614/15575	0.000906828	0.0239464	0.0214694	Hsf1/Gtf2i/Cd34/Znhit6/Usf1/Akap8/Psip1/Ehmt1/Hdac5/Hcfc1/Rorc/Apbb1/Mettl23/Hira/Ncor2/Apbb3/Trim24/Eed/Tacc2/Ercc4/Cnot1/Gtf2a2/Ankrd2/Rnf14/Mapk14/Phf1/Gtf2f1/Usp7/Eef1d/Rbfox2/Psma6/Lpin1/Dgkq/Thrap3/Asah1/Kdm1a/Rbpj/Per3/Mef2c/Arnt/Ncoa6/Kdm4c/Uba2/Chchd2/Rbx1/Faf1/Park7/Bud31/Nop58/Rara/Ctbp1/Ruvbl1/Taf12/Trp53bp1/Snf8/Ifi27/Pparg/Nfkb1/Nfia/Add1/Sirt2/Actn4/Usf2/Cnot2/Optn/Naca/Slc30a9/Pkn…	147	0.0499321	269	13	GO:0008134	0.988	14.6965	330	transcription factor binding	transcription factor binding	MF
GO:0008168	methyltransferase activity	53/2944	191/15575	0.0017427	0.0371936	0.0333463	Prdm15/Ehmt1/Prdm11/Ftsj1/Trmt13/Mettl23/Trmt61a/Rbbp5/Eed/Mettl17/Trmt2a/Mettl22/Ash2l/Coq5/Mettl21e/Fdxacb1/Prmt3/Comt/Gamt/Eef2kmt/Prmt7/Smyd2/Ndufaf5/Pemt/Antkmt/Tyms/Cmtr1/Spout1/Trmt2b/Cxxc1/Trmt1/Nsd1/Prdm9/Trmt5/Mtr/Setd4/Nsd2/Wdr4/Ntmt1/Trmt10a/Mettl11b/Ezh2/Etfbkmt/Carm1/Icmt/Atpsckmt/Dot1l/Prmt9/Trmt10b/Mettl15/Kmt2c/Setdb2/Prmt1	53	0.0180027	178	4	GO:0016740	0.572	10.5893	180	methyltransferase activity	transferase activity	MF
GO:0008276	protein methyltransferase activity	28/2944	86/15575	0.00173843	0.0371936	0.0333463	Ehmt1/Rbbp5/Eed/Mettl22/Ash2l/Mettl21e/Prmt3/Eef2kmt/Prmt7/Smyd2/Antkmt/Cxxc1/Nsd1/Prdm9/Setd4/Nsd2/Ntmt1/Mettl11b/Ezh2/Etfbkmt/Carm1/Icmt/Atpsckmt/Dot1l/Prmt9/Kmt2c/Setdb2/Prmt1	28	0.00951087	14	4	GO:0016740	0.504	5.39308	18	protein methyltransferase activity	transferase activity	MF
GO:0008307	structural constituent of muscle	11/2944	21/15575	0.000582118	0.0177477	0.0159119	Myl1/Jph1/Capn3/Dmd/Pdlim3/Myl6/Obscn/Nexn/Plec/Ttn/Mylpf	11	0.00373641	21	10	GO:0005201	0.66	9.33299	28	structural constituent of muscle	extracellular matrix structural constituent	MF
GO:0015631	tubulin binding	97/2944	357/15575	7.14748e-05	0.00377353	0.0033832	Kif1b/Kif20a/Ccdc61/Pex14/Tpx2/Map4k4/Camsap1/Dyrk1a/Krit1/Trappc14/Agbl5/Tbce/Gnas/Eml3/Prkn/Clip4/Nde1/Kif21a/Cct5/Dnm2/Kif3a/Haus7/Prune1/Macf1/Lrpprc/Klc1/Dst/Capzb/Clasp1/Chp1/Dysf/Golga2/Reep1/Sirt2/Map4/Mast2/Arhgef7/Polb/Mtus1/Eml1/Tbcel/Birc5/Rad51d/Gapdh/Spast/Kifc2/Agtpbp1/Map1s/Irag2/Reep4/Kifc1/Mapre3/Abraxas1/Maco1/Map1lc3b/Spag5/Camsap3/Tubgcp2/Tubgcp3/Katnb1/Cep295/Arl3/Kif20b/Eml…	97	0.0329484	69	2	GO:0008092	0.86	24.8633	81	tubulin binding	cytoskeletal protein binding	MF
GO:0016301	kinase activity	165/2944	679/15575	0.000213786	0.00876522	0.00785855	Stk38/Ptk7/Acvrl1/Pals1/Cdk13/Nek4/Musk/Camk2b/Mvk/Ip6k2/Rps6kb2/Rnasel/Npr1/Map4k4/Dyrk1a/Dmpk/Prkag3/Htatip2/Fgfr1/Mapk7/Pfkfb4/Camk2g/Wnk1/Clk3/Mapkapk3/Trim24/Phkg2/Prkcd/Map4k2/Scyl1/Mapk14/Rps6ka2/Tnk2/Chkb/Akt1/Camk2a/Adck1/Mark3/Cert1/Dgkq/Cdk16/Cdc7/Pfkfb1/Tie1/Riok3/Prkcq/Nme2/Stk25/Limk1/Pfkfb3/Cdc42bpa/Mknk1/Rps6kc1/Clk4/Pink1/Cdk1/Fastk/Cdk10/Pals2/Acvr1/Csnk1a1/Araf/Nek9/Cdk7/Ilk/Ak…	165	0.0560462	621	4	GO:0016740	0.738	27.2188	627	kinase activity	transferase activity	MF
GO:0016740	transferase activity	456/2944	1992/15575	1.05146e-06	0.000126014	0.000112979	Zdhhc16/Stk38/Ptk7/Pigq/Prdm15/Acvrl1/Pals1/Cdk13/Nek4/Zdhhc4/Musk/Camk2b/Mvk/Coq2/Rabggtb/Ip6k2/Alg13/Galt/Rps6kb2/Rev1/Ehmt1/Prdm11/Rbck1/Ftsj1/Rnasel/Npr1/Trmt13/Map4k4/Dyrk1a/E4f1/Trim26/Dmpk/Prkag3/Htatip2/Ube3a/Uhrf1/Fgfr1/Mapk7/Pfkfb4/Mettl23/Pigp/Trmt61a/Neurl4/Ube2j2/Camk2g/Wnk1/Rnf220/Clk3/Tafazzin/Qtrt2/Csgalnact2/Flad1/Mapkapk3/Parp6/Rbbp5/Sat1/Trim24/Eed/Phkg2/Ubr3/Sumo3/Aprt/Prkcd/M…	456	0.154891	1751	4	GO:0016740	0.899	113.563	1751	transferase activity	transferase activity	MF
GO:0016741	transferase activity, transferring one-carbon groups	56/2944	200/15575	0.00104636	0.0262941	0.0235743	Prdm15/Ehmt1/Prdm11/Ftsj1/Trmt13/Mettl23/Trmt61a/Rbbp5/Eed/Mettl17/Trmt2a/Mettl22/Ash2l/Coq5/Mettl21e/Fdxacb1/Prmt3/Comt/Gamt/Eef2kmt/Prmt7/Smyd2/Ndufaf5/Pemt/Antkmt/Tyms/Cmtr1/Spout1/Trmt2b/Cxxc1/Mtfmt/Trmt1/Nsd1/Prdm9/Trmt5/Mtr/Setd4/Nsd2/Wdr4/Ntmt1/Trmt10a/Mettl11b/Ezh2/Cad/Etfbkmt/Carm1/Icmt/Atpsckmt/Dot1l/Aldh1l2/Prmt9/Trmt10b/Mettl15/Kmt2c/Setdb2/Prmt1	56	0.0190217	1	4	GO:0016740	0.575	0	0	transferase activity, transferring one-carbon groups	transferase activity	MF
GO:0016772	transferase activity, transferring phosphorus-containing groups	196/2944	816/15575	0.000112647	0.00508284	0.00455707	Stk38/Ptk7/Acvrl1/Pals1/Cdk13/Nek4/Musk/Camk2b/Mvk/Ip6k2/Galt/Rps6kb2/Rev1/Rnasel/Npr1/Map4k4/Dyrk1a/Dmpk/Prkag3/Htatip2/Fgfr1/Mapk7/Pfkfb4/Camk2g/Wnk1/Clk3/Flad1/Mapkapk3/Trim24/Phkg2/Prkcd/Map4k2/Scyl1/Mapk14/Polh/Rps6ka2/Tnk2/Chkb/Akt1/Gphn/Camk2a/Adck1/Mark3/Cert1/Tent2/Ptdss2/Dgkq/Cdk16/Cdc7/Polr3c/Pfkfb1/Tie1/Riok3/Prkcq/Pold3/Polr1c/Nme2/Stk25/Limk1/Pfkfb3/Pgs1/Cdc42bpa/Mknk1/Rps6kc1/Clk4/…	196	0.0665761	11	4	GO:0016740	0.754	12.6176	11	transferase activity, transferring phosphorus-containing groups	transferase activity	MF
GO:0016773	phosphotransferase activity, alcohol group as acceptor	156/2944	627/15575	9.52041e-05	0.00463525	0.00415578	Stk38/Ptk7/Acvrl1/Cdk13/Nek4/Musk/Camk2b/Mvk/Rps6kb2/Rnasel/Npr1/Map4k4/Dyrk1a/Dmpk/Prkag3/Htatip2/Fgfr1/Mapk7/Pfkfb4/Camk2g/Wnk1/Clk3/Mapkapk3/Trim24/Phkg2/Prkcd/Map4k2/Scyl1/Mapk14/Rps6ka2/Tnk2/Chkb/Akt1/Camk2a/Adck1/Mark3/Dgkq/Cdk16/Cdc7/Pfkfb1/Tie1/Riok3/Prkcq/Nme2/Stk25/Limk1/Pfkfb3/Cdc42bpa/Mknk1/Rps6kc1/Clk4/Pink1/Cdk1/Fastk/Cdk10/Acvr1/Csnk1a1/Araf/Nek9/Cdk7/Ilk/Akt2/Mast2/Pkn1/Prkaca/Ksr…	156	0.0529891	21	4	GO:0016740	0.707	16.5842	23	phosphotransferase activity, alcohol group as acceptor	transferase activity	MF
GO:0017076	purine nucleotide binding	370/2944	1699/15575	0.000875642	0.0235216	0.0210885	Stk38/Abcc10/Clcn7/Acvrl1/Pals1/Cdk13/Helq/Nek4/Arfrp1/Eif4g1/Musk/Kif1b/Camk2b/Mvk/Gtpbp3/Ip6k2/Kif20a/Rps6kb2/Abcc5/Acsl4/Rnasel/Tor1b/Npr1/Map4k4/Dyrk1a/Ttll3/Dmpk/Prkag3/Ddx49/Dhx30/Fgfr1/Spg7/Mapk7/Pfkfb4/Magi1/Smarca2/Ube2j2/Camk2g/Wnk1/Clk3/Flad1/Mapkapk3/Mtg2/Gnas/Smc2/Phkg2/Mmaa/Aprt/Prkcd/Hspd1/Ide/Map4k2/Scyl1/Sil1/Mapk14/Rps6ka2/Vars/Mocs1/Tnk2/Srl/Kif21a/Cct5/Chkb/Trmu/Akt1/Gphn/Camk…	370	0.125679	5	1	GO:0003723	0.442	4.26843	6	purine nucleotide binding	RNA binding	MF
GO:0019900	kinase binding	201/2944	800/15575	4.91329e-06	0.000478431	0.000428943	Stk38/Acvrl1/Hsf1/Cdk13/Musk/Gtf2i/Kif1b/Camk2b/Ank2/Usf1/Kif20a/Rbck1/Tpx2/Dlg4/Hdac5/Fbxw5/Pdlim5/Prkag3/Rad23a/Mapk7/Mapk8ip3/Dvl1/Prkcsh/Wnk1/Lrrc14/Mapkapk3/Prkcd/Cacnb1/Ankrd2/Map4k2/Dele1/Mapk14/Prkn/Myom1/Parn/Ghr/Akt1/Kidins220/Dnm2/Ppp1cb/Ptpn11/Dgkq/Pxn/Pam/Lims1/Ccny/Slc12a5/Bcar1/Per3/Anxa5/Pfkfb1/Calm1/Tbc1d14/Faf1/Park7/Dok7/Pld2/Ptpn14/Stau2/Rps7/Rhoa/Gcn1/Fermt2/Adipor1/Mob4/Rara…	201	0.0682745	123	6	GO:0019900	0.988	53.0476	135	kinase binding	kinase binding	MF
GO:0019901	protein kinase binding	175/2944	720/15575	0.000137281	0.00594122	0.00532667	Stk38/Acvrl1/Hsf1/Cdk13/Musk/Gtf2i/Camk2b/Ank2/Usf1/Kif20a/Rbck1/Tpx2/Dlg4/Hdac5/Fbxw5/Pdlim5/Prkag3/Mapk7/Mapk8ip3/Dvl1/Prkcsh/Wnk1/Mapkapk3/Prkcd/Cacnb1/Ankrd2/Map4k2/Dele1/Mapk14/Prkn/Parn/Ghr/Akt1/Kidins220/Dnm2/Ppp1cb/Ptpn11/Pxn/Pam/Lims1/Ccny/Slc12a5/Bcar1/Anxa5/Calm1/Tbc1d14/Faf1/Dok7/Pld2/Ptpn14/Stau2/Rps7/Rhoa/Gcn1/Fermt2/Adipor1/Rara/Cblb/Becn1/Trim27/Cd247/Pink1/Mapkap1/Acvr1/Nek9/Golg…	175	0.0594429	556	6	GO:0019900	0.974	31.3234	649	protein kinase binding	kinase binding	MF
GO:0019904	protein domain specific binding	177/2944	770/15575	0.00210404	0.0431327	0.0386711	Pals1/Zfp384/Tacc3/Klhl17/Musk/Enah/Fhod1/Ehmt1/Arfip2/Dlg4/Mlf1/Cd40/Fn1/Wbp1/Fgfr1/Pdcd6ip/Sorbs2/Acp1/Hnrnpc/Tjp1/Trak1/Adgrl2/Elmo3/Gnas/Reps1/U2af2/Tacc2/Evl/Prkcd/Cnot1/Capn7/Eps15/Cacnb1/U2af1/Prkn/Gtf2f1/Sh3gl1/Tnk2/App/Sh3bgr/Nde1/Ghr/Mrtfa/Kif21a/Actn1/Strn3/Kidins220/Actn2/Dnm2/Ptpn11/Pxn/Tpm1/Bcar1/Ywhae/Mef2c/Acox1/Ncoa6/Calm1/Rhoq/Zfp106/Faf1/Ap4m1/Rhoa/Abi1/Rara/Ctbp1/Cblb/Ushbp1/K…	177	0.0601223	335	16	GO:0019904	0.99	10.8361	339	protein domain specific binding	protein domain specific binding	MF
GO:0030020	extracellular matrix structural constituent conferring tensile strength	17/2944	38/15575	0.00023616	0.00919844	0.00824696	Col27a1/Col12a1/Col8a1/Col15a1/Col6a3/Col3a1/Col5a2/Col1a2/Col4a1/Col24a1/Col6a6/Col5a1/Col13a1/Col5a3/Col1a1/Col7a1/Col11a2	17	0.00577446	38	10	GO:0005201	0.876	15.0831	39	extracellular matrix structural constituent conferring tensile strength	extracellular matrix structural constituent	MF
GO:0030234	enzyme regulator activity	247/2944	1001/15575	1.76571e-06	0.000183399	0.000164428	Ppp6r3/Sos2/Stard13/Rap1gap/Depdc5/Ralgapb/Mtss2/Tpx2/Rasa4/Fn1/Krit1/Aup1/Dmpk/Prkag3/Lilrb4b/Rangrf/Arhgef1/Arhgef40/Rabgap1/Plekhg2/Ralgapa1/Ercc5/Wnt11/Wnk1/Hnrnpc/Egf/Lilrb4a/Gnas/Eed/Prkcd/Arhgap12/Dele1/Gtf2f1/Tbc1d24/App/Eef1d/Cyth4/Arhgap39/Tmbim6/Rpl37/Akt1/Mnat1/Kidins220/Ppp2r5c/Btrc/Rcc1l/Tbc1d1/Dgkq/Ppp6r2/Rps20/Ten1/Ccny/Ppp6r1/Rap1gds1/Arhgap10/Aph1a/Wfdc1/Rgp1/Anp32e/Fry/Arfgap2/…	247	0.0838995	26	8	GO:0030234	0.98	45.4902	27	enzyme regulator activity	enzyme regulator activity	MF
GO:0030374	nuclear receptor coactivator activity	20/2944	53/15575	0.00103212	0.0262941	0.0235743	Eny2/Ss18/Actn1/Actn2/Pus1/Kdm1a/Ncoa6/Bud31/Pparg/Actn4/Slc30a9/Pkn1/Wdr77/Smarcd3/Dcaf6/Tada3/Brd8/Ncoa1/Carm1/Zmiz2	20	0.00679348	53	14	GO:0003712	0.79	9.91321	70	nuclear receptor coactivator activity	transcription coregulator activity	MF
GO:0030554	adenyl nucleotide binding	318/2944	1384/15575	4.14065e-05	0.00268797	0.00240993	Stk38/Abcc10/Clcn7/Acvrl1/Pals1/Cdk13/Helq/Nek4/Eif4g1/Musk/Kif1b/Camk2b/Mvk/Ip6k2/Kif20a/Rps6kb2/Abcc5/Acsl4/Rnasel/Tor1b/Npr1/Map4k4/Dyrk1a/Ttll3/Dmpk/Prkag3/Ddx49/Dhx30/Fgfr1/Spg7/Mapk7/Pfkfb4/Magi1/Smarca2/Ube2j2/Camk2g/Wnk1/Clk3/Flad1/Mapkapk3/Smc2/Phkg2/Aprt/Prkcd/Hspd1/Ide/Map4k2/Scyl1/Sil1/Mapk14/Rps6ka2/Vars/Tnk2/Kif21a/Cct5/Chkb/Trmu/Akt1/Gphn/Camk2a/Adck1/Mark3/Tent2/Yars/Abcd1/Qrsl1/O…	318	0.108016	2	1	GO:0003723	0.425	4.58022	2	adenyl nucleotide binding	RNA binding	MF
GO:0030674	protein-macromolecule adaptor activity	71/2944	261/15575	0.000603741	0.0177477	0.0159119	Ank2/Ankrd9/Srrt/Hcfc1/Ank3/Ank1/Bet1l/Mapk8ip3/Stx5a/Actn3/Klhdc3/Syne2/Actn2/Btrc/Cux1/Ptpn11/Pxn/Aph1a/Tnnt2/Pold3/Abi1/Nmd3/Grb10/Snap23/Col1a2/Stx7/Sun1/Napa/Dab2/Epn1/Optn/Cdyl/Ppp2r3a/Ksr1/Stx6/Men1/Sun2/Stap2/Ap1g2/Gnb3/Zswim8/Arrdc1/Dab2ip/Stub1/Pick1/Pnkp/Use1/Ap1m1/Rack1/Dvl2/Tjp2/Sorbs1/Stx2/Mavs/Spata2/Abi2/Stx16/Spag9/Eps8/Klhdc10/Gas2/Sh2b1/Bicd2/Ap2a1/Gosr2/Syne1/Zc3h18/Sh2d3c/Bbs…	71	0.0241168	97	11	GO:0060090	0.975	14.0238	103	protein-macromolecule adaptor activity	molecular adaptor activity	MF
GO:0030695	GTPase regulator activity	109/2944	410/15575	7.00453e-05	0.00377353	0.0033832	Sos2/Stard13/Rap1gap/Depdc5/Ralgapb/Mtss2/Rasa4/Krit1/Rangrf/Arhgef1/Arhgef40/Rabgap1/Plekhg2/Ralgapa1/Wnt11/Egf/Arhgap12/Tbc1d24/Eef1d/Cyth4/Arhgap39/Rcc1l/Tbc1d1/Rap1gds1/Arhgap10/Rgp1/Arfgap2/Garnl3/Tbc1d20/Tbc1d14/Gdi2/Rapgef1/Agfg1/Chn1/Arhgap24/Gapvd1/Dock9/Arhgef6/Smap1/Preb/Fgd5/Iqsec2/Denn2b/Itsn1/Tbc1d17/Dennd5a/Git2/Net1/Nprl3/Arhgef7/Ccz1/Obscn/Rgl1/Tbc1d9b/Agap3/Hps1/Eif5/Ranbp3/Mcf2…	109	0.0370245	16	8	GO:0030234	0.856	16.2811	16	GTPase regulator activity	enzyme regulator activity	MF
GO:0031267	small GTPase binding	76/2944	274/15575	0.000208103	0.00876281	0.00785639	Rap1gap/Rabggtb/Mtss2/Rangrf/Rabgap1/Dvl1/Fmnl2/Xpo6/Sytl2/Strn3/Lztr1/Coro1c/Rabggta/Kif3a/Mfn2/Ppp6r1/Rgp1/Tbc1d20/Gdi2/Odf2/Dock9/Ranbp9/Ipo4/Cse1l/Mapkap1/Mical3/Dennd5a/Garre1/Cyfip1/Optn/Net1/Nckap1/Arhgef7/Pkn1/Prkaca/Exoc5/Vcl/Ap3m1/Exoc2/Gga3/Birc5/Ranbp3/Micall2/Rab3gap2/Iqgap3/Rusc2/Atp6ap1/Raf1/Dvl2/Diaph1/Afdn/Tsc2/Dnm1l/Rock2/Adcyap1r1/Cyrib/Xpo5/Pex5/Pkn2/Golga4/Nxt1/Micall1/Ocrl/R…	76	0.0258152	277	6	GO:0019900	0.632	23.8049	300	small GTPase binding	kinase binding	MF
GO:0031593	polyubiquitin modification-dependent protein binding	25/2944	52/15575	1.70648e-06	0.000183399	0.000164428	Dnajb2/Rad23a/Ubl7/Eps15/Babam2/Faap20/Ubqln4/Nploc4/Optn/Vcp/Sqstm1/Agap3/Sharpin/Abraxas1/Zfand2b/Rnf31/Bag6/Parp10/Ubqln1/Tab3/Ikbke/Uimc1/Zfand6/Tab2/Tnip1	25	0.00849185	35	7	GO:0031593	0.999	49.6405	48	polyubiquitin modification-dependent protein binding	polyubiquitin modification-dependent protein binding	MF
GO:0031625	ubiquitin protein ligase binding	83/2944	293/15575	4.93914e-05	0.00307807	0.00275968	Pcbp2/Jkamp/Psma3/Dnajb2/Scamp3/Cd40/Aup1/Apbb1/Usp19/Ube2j2/Ndufs2/Casc3/Hspd1/Prkn/Elob/Tnk2/Usp7/Tmbim6/Per3/Mfn2/Ywhae/Lrpprc/Rbx1/Faf1/Becn1/Nploc4/Gpi1/Psmd1/Casp8/Pink1/Zfp746/Sh3kbp1/Cul1/Mdm2/Smc6/Slf1/Prkaca/Kdm4a/Rb1/Vcl/Vcp/Prkar1a/Rtn4/Sqstm1/Ube2b/Rffl/Ube2g1/Spop/Syk/Trp53/Map1lc3b/Anapc2/Arrdc1/Nae1/Stub1/Ube2d1/Rnf31/Cct2/Srprb/Smad2/Bag6/Dnm1l/Sorbs1/Ube2k/Trim37/Glmn/Ski/H13/At…	83	0.0281929	313	6	GO:0019900	0.644	36.2513	366	ubiquitin protein ligase binding	kinase binding	MF
GO:0032182	ubiquitin-like protein binding	42/2944	104/15575	2.93812e-07	4.5776e-05	4.10409e-05	Cuedc2/Dnajb2/Rbck1/Aup1/Rad23a/Usp5/Prkn/Faap20/Uba2/Nsfl1c/Faf1/Nploc4/Serbp1/Ascc2/Marchf7/Ubap1/Mdm2/Sirt2/Sobp/Optn/Tax1bp1/Rnf111/Gga3/Sqstm1/Sharpin/Otub2/Vps28/Habp4/Zfand2b/Rnf31/Usp16/Uspl1/Casp8ap2/Ddi2/Tab3/Dcun1d2/Smarcad1/Faf2/Usp25/Tab2/Pml/Nbr1	42	0.0142663	5	9	GO:0043130	0.98	30.3058	5	ubiquitin-like protein binding	ubiquitin binding	MF
GO:0032183	SUMO binding	9/2944	17/15575	0.00169534	0.0371936	0.0333463	Uba2/Serbp1/Sobp/Rnf111/Habp4/Uspl1/Casp8ap2/Usp25/Pml	9	0.00305707	12	9	GO:0043130	0.872	5.07806	16	SUMO binding	ubiquitin binding	MF
GO:0032553	ribonucleotide binding	370/2944	1701/15575	0.000955086	0.0248004	0.0222351	Stk38/Abcc10/Clcn7/Acvrl1/Pals1/Cdk13/Helq/Nek4/Arfrp1/Eif4g1/Musk/Kif1b/Camk2b/Mvk/Gtpbp3/Ip6k2/Kif20a/Rps6kb2/Abcc5/Acsl4/Rnasel/Tor1b/Npr1/Map4k4/Dyrk1a/Ttll3/Dmpk/Prkag3/Ddx49/Dhx30/Fgfr1/Ppcdc/Spg7/Mapk7/Pfkfb4/Magi1/Smarca2/Ube2j2/Camk2g/Wnk1/Clk3/Flad1/Mapkapk3/Mtg2/Gnas/Smc2/Phkg2/Mmaa/Aprt/Prkcd/Hspd1/Ide/Map4k2/Scyl1/Mapk14/Rps6ka2/Vars/Mocs1/Tnk2/Srl/Kif21a/Cct5/Chkb/Trmu/Akt1/Gphn/Cam…	370	0.125679	2	1	GO:0003723	0.442	1.78677	2	ribonucleotide binding	RNA binding	MF
GO:0032555	purine ribonucleotide binding	368/2944	1685/15575	0.000732146	0.020012	0.017942	Stk38/Abcc10/Clcn7/Acvrl1/Pals1/Cdk13/Helq/Nek4/Arfrp1/Eif4g1/Musk/Kif1b/Camk2b/Mvk/Gtpbp3/Ip6k2/Kif20a/Rps6kb2/Abcc5/Acsl4/Rnasel/Tor1b/Npr1/Map4k4/Dyrk1a/Ttll3/Dmpk/Prkag3/Ddx49/Dhx30/Fgfr1/Spg7/Mapk7/Pfkfb4/Magi1/Smarca2/Ube2j2/Camk2g/Wnk1/Clk3/Flad1/Mapkapk3/Mtg2/Gnas/Smc2/Phkg2/Mmaa/Aprt/Prkcd/Hspd1/Ide/Map4k2/Scyl1/Mapk14/Rps6ka2/Vars/Mocs1/Tnk2/Srl/Kif21a/Cct5/Chkb/Trmu/Akt1/Gphn/Camk2a/Ad…	368	0.125	1	1	GO:0003723	0.441	0	1	purine ribonucleotide binding	RNA binding	MF
GO:0032559	adenyl ribonucleotide binding	317/2944	1371/15575	2.53136e-05	0.00187803	0.00168377	Stk38/Abcc10/Clcn7/Acvrl1/Pals1/Cdk13/Helq/Nek4/Eif4g1/Musk/Kif1b/Camk2b/Mvk/Ip6k2/Kif20a/Rps6kb2/Abcc5/Acsl4/Rnasel/Tor1b/Npr1/Map4k4/Dyrk1a/Ttll3/Dmpk/Prkag3/Ddx49/Dhx30/Fgfr1/Spg7/Mapk7/Pfkfb4/Magi1/Smarca2/Ube2j2/Camk2g/Wnk1/Clk3/Flad1/Mapkapk3/Smc2/Phkg2/Aprt/Prkcd/Hspd1/Ide/Map4k2/Scyl1/Mapk14/Rps6ka2/Vars/Tnk2/Kif21a/Cct5/Chkb/Trmu/Akt1/Gphn/Camk2a/Adck1/Mark3/Tent2/Yars/Abcd1/Qrsl1/Oplah/…	317	0.107677	4	1	GO:0003723	0.424	10.3039	4	adenyl ribonucleotide binding	RNA binding	MF
GO:0035639	purine ribonucleoside triphosphate binding	357/2944	1618/15575	0.000411852	0.013368	0.0119853	Stk38/Abcc10/Clcn7/Acvrl1/Pals1/Cdk13/Helq/Nek4/Arfrp1/Eif4g1/Musk/Kif1b/Camk2b/Mvk/Gtpbp3/Ip6k2/Kif20a/Rps6kb2/Abcc5/Acsl4/Rnasel/Tor1b/Npr1/Map4k4/Dyrk1a/Ttll3/Dmpk/Prkag3/Ddx49/Dhx30/Fgfr1/Spg7/Mapk7/Pfkfb4/Magi1/Smarca2/Ube2j2/Camk2g/Wnk1/Clk3/Flad1/Mapkapk3/Mtg2/Gnas/Smc2/Phkg2/Mmaa/Prkcd/Hspd1/Ide/Map4k2/Scyl1/Mapk14/Rps6ka2/Vars/Mocs1/Tnk2/Srl/Kif21a/Cct5/Chkb/Trmu/Akt1/Gphn/Camk2a/Adck1/M…	357	0.121264	1	1	GO:0003723	0.433	0	0	purine ribonucleoside triphosphate binding	RNA binding	MF
GO:0035925	mRNA 3'-UTR AU-rich region binding	12/2944	26/15575	0.00139508	0.0324407	0.0290851	Ilf3/Exosc8/Cpeb1/Dhx36/Cpsf1/Khsrp/Tial1/Hnrnpd/Cpeb2/Apobec1/Cpeb3/Rbm24	12	0.00407609	28	1	GO:0003723	0.618	7.387	35	mRNA 3'-UTR AU-rich region binding	RNA binding	MF
GO:0036002	pre-mRNA binding	16/2944	36/15575	0.000393032	0.0130286	0.0116809	Tardbp/Ptbp1/Celf2/Celf1/Rbm4/U2af2/U2af1/Hnrnpl/Snrpc/Hnrnpa1/Ddx5/Hnrnpk/Sf1/Slu7/Hnrnpa2b1/Rbm24	16	0.00543478	15	1	GO:0003723	0.632	9.62336	18	pre-mRNA binding	RNA binding	MF
GO:0042805	actinin binding	18/2944	38/15575	6.18708e-05	0.00370749	0.00332399	Myot/Pdlim5/Magi1/Pdlim1/Nrap/Rara/Kcnn2/Pparg/Mypn/Nfkb1/Ldb3/Pdlim3/Pdlim7/Micall2/Hnrnpk/Ttn/Prom1/Itgb1	18	0.00611413	15	2	GO:0008092	0.68	16.0029	17	actinin binding	cytoskeletal protein binding	MF
GO:0042974	retinoic acid receptor binding	13/2944	30/15575	0.00181545	0.0377129	0.0338119	Ncor2/Cnot1/Ncoa6/Pparg/Actn4/Ctbp2/Fus/Med25/Nsd1/Ncoa1/Uimc1/Lrif1/Ncor1	13	0.00441576	23	13	GO:0008134	0.734	6.35371	27	retinoic acid receptor binding	transcription factor binding	MF
GO:0043021	ribonucleoprotein complex binding	46/2944	154/15575	0.000648359	0.0187064	0.0167714	Snrnp70/Rnasel/Hnrnpc/Mettl17/Guf1/Ybx3/Ythdf3/Rpn2/Stau2/Gcn1/Nmd3/Rbm3/Rpsa/Serbp1/Letm2/Snrpc/Tmem147/Mdm2/Snrpa/Prpf31/Cpeb1/Prmt3/Prmt7/Srpr/Spcs1/Zfp598/Shfl/Rack1/Ddx5/Naa10/Bag6/Csnk2b/Hnrnpk/Pym1/Mtif3/Cpeb2/Xpo5/Eif4h/Naa16/Apobec1/Ighmbp2/Ezh2/Cpeb3/Eif2a/Eif5a/Prmt1	46	0.015625	41	3	GO:0044877	0.754	11.0888	47	ribonucleoprotein complex binding	protein-containing complex binding	MF
GO:0043022	ribosome binding	26/2944	67/15575	0.000114184	0.00508284	0.00455707	Mettl17/Guf1/Ythdf3/Rpn2/Stau2/Gcn1/Rpsa/Serbp1/Letm2/Tmem147/Cpeb1/Prmt3/Spcs1/Zfp598/Shfl/Rack1/Naa10/Bag6/Pym1/Mtif3/Cpeb2/Naa16/Ighmbp2/Cpeb3/Eif2a/Eif5a	26	0.00883152	62	3	GO:0044877	0.693	21.7168	77	ribosome binding	protein-containing complex binding	MF
GO:0043130	ubiquitin binding	32/2944	83/15575	2.27605e-05	0.00177304	0.00158964	Cuedc2/Dnajb2/Rbck1/Aup1/Rad23a/Usp5/Prkn/Faap20/Nsfl1c/Faf1/Nploc4/Ascc2/Marchf7/Ubap1/Mdm2/Sirt2/Optn/Tax1bp1/Gga3/Sqstm1/Sharpin/Otub2/Vps28/Zfand2b/Rnf31/Usp16/Ddi2/Tab3/Smarcad1/Faf2/Tab2/Nbr1	32	0.0108696	84	9	GO:0043130	0.999	33.5393	94	ubiquitin binding	ubiquitin binding	MF
GO:0044389	ubiquitin-like protein ligase binding	86/2944	309/15575	7.2661e-05	0.00377353	0.0033832	Pcbp2/Jkamp/Psma3/Dnajb2/Scamp3/Cd40/Aup1/Apbb1/Usp19/Ube2j2/Ndufs2/Sumo3/Casc3/Hspd1/Prkn/Elob/Tnk2/Usp7/Tmbim6/Per3/Mfn2/Ywhae/Lrpprc/Rbx1/Faf1/Becn1/Nploc4/Gpi1/Psmd1/Casp8/Pink1/Zfp746/Sh3kbp1/Cul1/Mdm2/Smc6/Slf1/Prkaca/Kdm4a/Hgs/Rb1/Vcl/Vcp/Prkar1a/Rtn4/Sqstm1/Ube2b/Rffl/Ube2g1/Spop/Syk/Trp53/Map1lc3b/Anapc2/Arrdc1/Nae1/Stub1/Ube2d1/Rnf31/Cct2/Srprb/Smad2/Bag6/Parp9/Dnm1l/Sorbs1/Ube2k/Trim37…	86	0.029212	23	6	GO:0019900	0.649	18.4121	25	ubiquitin-like protein ligase binding	kinase binding	MF
GO:0044877	protein-containing complex binding	340/2944	1384/15575	2.66841e-08	5.93911e-06	5.32477e-06	Ablim1/Acvrl1/Snrnp70/Klhl17/Musk/Znhit6/Fhod1/Ank2/Depdc5/Usf1/Dnajb2/Srrt/Dlg4/Rnasel/Cd300lg/Camsap1/Fn1/Apbb1/Uhrf1/Ank3/Rad23a/Fgfr1/Ank1/Ppp3cb/Atp5h/Dbn1/Psmb9/Hira/Ncor2/Ercc5/Prkcsh/Hnrnpc/Fmnl2/Lilrb4a/Gnas/Podn/Eed/Ercc4/Mettl17/Cfl2/Mprip/Jmjd6/Lgals8/Hspd1/Ide/Actn3/Svil/Snx2/H2-T22/Prkn/Myom1/Gtf2f1/Elob/Txnrd2/Coro7/App/Hmgn1/Abi3bp/Itgb5/Actn1/Strn3/Syne2/Actn2/Tgfbi/Pvalb/Ndufa4/…	340	0.115489	632	3	GO:0044877	0.979	176.145	653	protein-containing complex binding	protein-containing complex binding	MF
GO:0046030	inositol trisphosphate phosphatase activity	7/2944	10/15575	0.000599765	0.0177477	0.0159119	Inpp5a/Inpp5e/Ocrl/Synj2/Inppl1/Synj1/Inpp5b	7	0.00237772	1	19	GO:0004445	0.961	0	1	inositol trisphosphate phosphatase activity	inositol-polyphosphate 5-phosphatase activity	MF
GO:0047485	protein N-terminus binding	47/2944	126/15575	9.43617e-07	0.000122513	0.00010984	Pex14/Pdlim5/Tarbp2/Ncor2/Ercc5/Ercc4/Gtf2h2/Stx5a/Mnat1/Gtf2h3/Tpm1/Rbpj/Acox1/Calm1/Snf8/Zmynd8/Klhl13/Epb41/Mdm2/Sgf29/Actn4/Rps21/Rab6a/Dcn/Exoc5/Tdrd7/Ywhaq/Exoc2/Smarce1/Men1/Trp53/Hax1/Id1/Phb2/Dab2ip/Mau2/Mark2/Dctn4/Tsc2/Plec/Ncoa1/Srrm2/Cdk5rap2/Tnks2/Pex5/Csnk2a2/Eif5a	47	0.0159647	132	5	GO:0047485	0.999	74.7182	134	protein N-terminus binding	protein N-terminus binding	MF
GO:0051015	actin filament binding	72/2944	209/15575	6.39386e-08	1.2452e-05	1.1164e-05	Ablim1/Klhl17/Fhod1/Dbn1/Fmnl2/Cfl2/Mprip/Actn3/Svil/Myom1/Coro7/Actn1/Syne2/Actn2/Coro1c/Wdr1/Myh4/Tpm1/Ctnna3/Nrap/Macf1/Myo1b/Dstn/Anxa6/Capzb/Fermt2/Ablim2/Neb/Tmod4/Dmd/Tln2/Arpc1a/Add1/Myom3/Actn4/Myh8/Bin1/Myom2/Vcl/Twf2/Pknox2/Ablim3/Map1s/Tpm2/Maco1/Micall2/Coro1b/Iqgap3/Nexn/Pick1/Tnni3/Camsap3/Pstpip1/Fhod3/Afdn/Plec/Ttn/Cttn/Abl1/Arpc5l/Myh7b/Fgd4/Sptan1/Gsn/Gas2/Syne1/Lcp1/Clasp2/Myo…	72	0.0244565	219	2	GO:0008092	0.8	129.643	313	actin filament binding	cytoskeletal protein binding	MF
GO:0051020	GTPase binding	89/2944	310/15575	1.53686e-05	0.00126023	0.00112987	Rap1gap/Rabggtb/Mtss2/Rangrf/Rabgap1/Dvl1/Fmnl2/Xpo6/Sytl2/Marchf5/Sh3gl1/Strn3/Lztr1/Coro1c/Rabggta/Kif3a/Eno1/Mfn2/Ppp6r1/Rgp1/Tbc1d20/Gdi2/Odf2/Becn1/Dock9/Ranbp9/Ipo4/Atg16l1/Cse1l/Preb/Mapkap1/Mical3/Dennd5a/Garre1/Cyfip1/Bin1/Optn/Net1/Nckap1/Arhgef7/Pkn1/Prkaca/Exoc5/Vcl/Ap3m1/Exoc2/Gga3/Birc5/Hdac3/Ranbp3/Micall2/Rab3gap2/Gnb3/Iqgap3/Rusc2/Atp6ap1/Raf1/Dvl2/Diaph1/Afdn/Tsc2/Dnm1l/Rock2/Ad…	89	0.030231	42	6	GO:0019900	0.64	31.4241	43	GTPase binding	kinase binding	MF
GO:0051371	muscle alpha-actinin binding	8/2944	14/15575	0.00162738	0.0371936	0.0333463	Pdlim5/Pdlim1/Nrap/Mypn/Ldb3/Pdlim3/Pdlim7/Ttn	8	0.00271739	14	2	GO:0008092	0.621	5.39308	19	muscle alpha-actinin binding	cytoskeletal protein binding	MF
GO:0051393	alpha-actinin binding	14/2944	29/15575	0.000316608	0.0107234	0.00961417	Myot/Pdlim5/Magi1/Pdlim1/Nrap/Rara/Kcnn2/Pparg/Mypn/Ldb3/Pdlim3/Pdlim7/Ttn/Itgb1	14	0.00475543	21	2	GO:0008092	0.66	11.8115	21	alpha-actinin binding	cytoskeletal protein binding	MF
GO:0052866	phosphatidylinositol phosphate phosphatase activity	13/2944	30/15575	0.00181545	0.0377129	0.0338119	Inpp4a/Mtmr14/Mtmr1/Inpp5e/Mtmr11/Inpp5f/Ocrl/Mtmr3/Synj2/Synj1/Mtmr6/Ptpmt1/Inpp5b	13	0.00441576	4	19	GO:0004445	0.542	2.80916	4	phosphatidylinositol phosphate phosphatase activity	inositol-polyphosphate 5-phosphatase activity	MF
GO:0060090	molecular adaptor activity	87/2944	324/15575	0.000252903	0.00938149	0.00841108	Klhl17/Ank2/Ankrd9/Srrt/Hcfc1/Ank3/Ank1/Bet1l/Magi1/Mapk8ip3/Cnot1/Stx5a/Actn3/Klhdc3/Gphn/Syne2/Actn2/Btrc/Pcnt/Cux1/Ptpn11/Pxn/Pde4dip/Aph1a/Tnnt2/Pold3/Abi1/Nmd3/Grb10/Snap23/Col1a2/Capn3/Stx7/Paxx/Sun1/Chchd3/Itsn1/Napa/Dab2/Epn1/Optn/Cdyl/Ppp2r3a/Wwc2/Ksr1/Stx6/Men1/Sun2/Stap2/Ap1g2/Gnb3/Zswim8/Arrdc1/Dab2ip/Stub1/Pick1/Pnkp/Use1/Ap1m1/Rack1/Dvl2/Tjp2/Sorbs1/Septin4/Stx2/Mavs/Spata2/Abi2/Stx…	87	0.0295516	78	11	GO:0060090	0.995	17.9134	94	molecular adaptor activity	molecular adaptor activity	MF
GO:0060589	nucleoside-triphosphatase regulator activity	109/2944	410/15575	7.00453e-05	0.00377353	0.0033832	Sos2/Stard13/Rap1gap/Depdc5/Ralgapb/Mtss2/Rasa4/Krit1/Rangrf/Arhgef1/Arhgef40/Rabgap1/Plekhg2/Ralgapa1/Wnt11/Egf/Arhgap12/Tbc1d24/Eef1d/Cyth4/Arhgap39/Rcc1l/Tbc1d1/Rap1gds1/Arhgap10/Rgp1/Arfgap2/Garnl3/Tbc1d20/Tbc1d14/Gdi2/Rapgef1/Agfg1/Chn1/Arhgap24/Gapvd1/Dock9/Arhgef6/Smap1/Preb/Fgd5/Iqsec2/Denn2b/Itsn1/Tbc1d17/Dennd5a/Git2/Net1/Nprl3/Arhgef7/Ccz1/Obscn/Rgl1/Tbc1d9b/Agap3/Hps1/Eif5/Ranbp3/Mcf2…	109	0.0370245	1	8	GO:0030234	0.856	0	0	nucleoside-triphosphatase regulator activity	enzyme regulator activity	MF
GO:0106310	protein serine kinase activity	65/2944	227/15575	0.000221681	0.00885589	0.00793984	Stk38/Nek4/Rps6kb2/Map4k4/Dmpk/Wnk1/Mapkapk3/Prkcd/Map4k2/Rps6ka2/Tnk2/Akt1/Mark3/Cdc7/Riok3/Stk25/Limk1/Cdc42bpa/Mknk1/Rps6kc1/Pink1/Csnk1a1/Araf/Nek9/Ilk/Akt2/Mast2/Ksr1/Cilk1/Obscn/Ulk2/Pkmyt1/Srpk1/Aatk/Speg/Srpk3/Raf1/Gsk3a/Sik2/Mark2/Riok2/Prkaa1/Map4k5/Rock2/Ttn/Cask/Rps6ka3/Vrk1/Tnik/Aak1/Dclk2/Rps6ka1/Chek2/Taf1/Irak1/Stk35/Stk11/Alpk2/Csnk1g3/Alpk3/Rock1/Tlk2/Csnk2a2/Mink1/Snrk	65	0.0220788	246	4	GO:0016740	0.498	23.1987	247	protein serine kinase activity	transferase activity	MF
GO:0140030	modification-dependent protein binding	56/2944	153/15575	1.87745e-07	3.25008e-05	2.91389e-05	Ank2/Dnajb2/Ing3/Uhrf1/Ank3/Rad23a/Ubl7/Rbbp5/Trim24/Eps15/Hspd1/Ide/Phf1/Zmynd11/Babam2/Faap20/Ubqln4/Nploc4/Trp53bp1/Zmynd8/Sgf29/Optn/Kdm4a/Hgs/Vcp/Sqstm1/Agap3/Sharpin/Abraxas1/Zfand2b/Cxxc1/Rnf31/Glyr1/Ankrd13b/Brd4/Cbx8/Lrwd1/Bag6/Parp10/Ubqln1/Dpf2/Kmt2e/Taf1/Tab3/Ikbke/Msl3/Carm1/Uimc1/Zfand6/Usp15/Baz2a/Tab2/Phf19/Pml/Tnip1/Brd3	56	0.0190217	4	7	GO:0031593	0.915	27.9243	4	modification-dependent protein binding	polyubiquitin modification-dependent protein binding	MF
GO:0140096	catalytic activity, acting on a protein	465/2944	1958/15575	6.46154e-09	2.51677e-06	2.25644e-06	Zdhhc16/Stk38/Ptk7/Acvrl1/Ctla2a/Cdk13/Nek4/Pmpcb/Zdhhc4/Musk/Camk2b/Rabggtb/Alg13/Rps6kb2/Ehmt1/Rbck1/Rnasel/Hdac5/Npr1/Map4k4/Dyrk1a/Trim26/Agbl5/Bmp1/Ttll3/Josd2/Dmpk/Prkag3/Htatip2/Ube3a/Uhrf1/Fgfr1/Spg7/Ppp3cb/Mapk7/Usp19/Rce1/Adamts10/Psmb9/Bace2/Neurl4/Ube2j2/Acp1/Usp5/Camk2g/Wnk1/Rnf220/Ctdsp1/Clk3/Mapkapk3/Parp6/Rbbp5/Trim24/Htra2/Eed/Phkg2/Ubr3/Sumo3/Prkcd/Capn7/Jmjd6/Zdhhc3/Ide/Marchf5…	465	0.157948	1	20	GO:0140101	0.243	0	0	catalytic activity, acting on a protein	catalytic activity, acting on a tRNA	MF
GO:0140098	catalytic activity, acting on RNA	87/2944	343/15575	0.00172316	0.0371936	0.0333463	Ftsj1/Rnasel/Trmt13/Ddx49/Dhx30/Trmt61a/Qtrt2/Tyw5/Cnot1/Jmjd6/Vars/Trmt2a/Parn/Tent2/Yars/Eri3/Qrsl1/Pus1/Rars2/Ints11/Polr3c/Tars2/Dis3l2/Supv3l1/Polr1c/Fto/Skiv2l/G3bp1/Dtd1/Ddx47/Exosc10/Fdxacb1/Polr3b/Cnot2/Ybey/Cpsf3/Dhx36/Dis3l/Dus3l/Ddx23/Cmtr1/Nob1/Polr2i/Primpol/Ddx55/Pus3/Qars/Trmt2b/Ptrh1/Ddx54/Dxo/Pan2/Ears2/Mtfmt/Ddx39a/Trmt1/Polrmt/Dus1l/Ddx5/Eif4a2/Rpp21/Trmt5/Alkbh1/Tut7/Trpt1/Wd…	87	0.0295516	1	20	GO:0140101	0.902	0	0	catalytic activity, acting on RNA	catalytic activity, acting on a tRNA	MF
GO:0140101	catalytic activity, acting on a tRNA	40/2944	119/15575	9.48199e-05	0.00463525	0.00415578	Ftsj1/Trmt13/Trmt61a/Qtrt2/Tyw5/Vars/Yars/Qrsl1/Pus1/Rars2/Tars2/Fto/Dtd1/Dus3l/Pus3/Qars/Trmt2b/Ptrh1/Ears2/Mtfmt/Trmt1/Dus1l/Rpp21/Trmt5/Alkbh1/Trpt1/Wdr4/Dtwd2/Dtwd1/Trmt10a/Kars/Sars/Farsb/Tyw1/Sars2/Tsen34/Cars/Mars1/Trmt10b/Trit1	40	0.013587	1	20	GO:0140101	0.997	0	0	catalytic activity, acting on a tRNA	catalytic activity, acting on a tRNA	MF
GO:0140297	DNA-binding transcription factor binding	101/2944	397/15575	0.000694363	0.0193182	0.0173199	Hsf1/Gtf2i/Usf1/Akap8/Psip1/Hdac5/Hcfc1/Apbb1/Mettl23/Hira/Ncor2/Trim24/Tacc2/Cnot1/Gtf2a2/Ankrd2/Rnf14/Mapk14/Eef1d/Rbfox2/Psma6/Lpin1/Dgkq/Thrap3/Asah1/Kdm1a/Rbpj/Mef2c/Arnt/Ncoa6/Kdm4c/Chchd2/Faf1/Park7/Bud31/Ctbp1/Taf12/Trp53bp1/Ifi27/Pparg/Sirt2/Actn4/Usf2/Slc30a9/Pkn1/Crtc1/Ctbp2/Rb1/Mef2d/Yap1/Smarce1/Wbp2/Spop/Hdac3/Tead3/Hdac7/Chd4/Trp53/Dmap1/Kat5/Fus/Smarcd3/Med25/Arid1a/Ddx54/Tada3/No…	101	0.0343071	111	13	GO:0008134	0.93	13.8362	122	DNA-binding transcription factor binding	transcription factor binding	MF
GO:1901265	nucleoside phosphate binding	419/2944	1917/15575	0.000283496	0.00981526	0.00879998	Stk38/Abcc10/Clcn7/Acvrl1/Pals1/Cdk13/Helq/Nek4/Arfrp1/Eif4g1/Musk/Kif1b/Camk2b/Chtop/Mvk/Gtpbp3/Ip6k2/Kif20a/Rps6kb2/Abcc5/Acsl4/Rnasel/Tor1b/Npr1/Map4k4/Dyrk1a/Ttll3/Dmpk/Prkag3/Htatip2/Ddx49/Uhrf1/Dhx30/Fgfr1/Ppcdc/Spg7/Mapk7/Pfkfb4/Magi1/Smarca2/Ube2j2/Camk2g/Wnk1/Clk3/Flad1/Mapkapk3/Mtg2/Gnas/Smc2/Ndufs2/Phkg2/Mmaa/Vdac3/Aprt/Prkcd/Hspd1/Ide/Map4k2/Scyl1/Sil1/Mapk14/Rps6ka2/Vars/Mocs1/Tnk2/T…	419	0.142323	1	1	GO:0003723	0.485	0	0	nucleoside phosphate binding	RNA binding	MF
