# Supplementary material for: Transcriptomic characterization of postnatal muscle maturation
Source: Dis Model Mech. 2025 Mar 3;18(2):DMM052098. doi: 10.1242/dmm.052098 (PMC11911633; doi:10.1242/dmm.052098)
Supplement: Table S8. Enrichment analysis of alternatively spliced genes during late muscle maturation [file dmm-18-052098-TableS8.xlsx]

## Sheet: Summary
Supplementary Table S1. Differential expression analysis of early muscle maturation
Supplementary Table S2. Differential expression analysis of late muscle maturation
Supplementary Table S3. Enrichment analysis of upregulated genes during early muscle maturation
Supplementary Table S4. Enrichment analysis of downregulated genes during early muscle maturation
Supplementary Table S5. Enrichment analysis of upregulated genes during late muscle maturation
Supplementary Table S6. Enrichment analysis of downregulated genes during late muscle maturation
Supplementary Table S7. Enrichment analysis of alternatively spliced genes during early muscle maturation
Supplementary Table S8. Enrichment analysis of alternatively spliced genes during late muscle maturation
Supplementary Table S9. Evaluation of DE and AS in genes associated to the RNA splicing GO term
Supplementary Table S10. Enrichment analysis of DE-specific genes
Supplementary Table S11. Enrichment analysis of AS-specific genes
Supplementary Table S12. Enrichment analysis of genes affected by DE and AS
Supplementary Table S13. Number of AS events detected in myopathy-associated genes during early and late skeletal muscle maturation

## Sheet: Table S8
Supplementary Table S8. Enrichment analysis of alternatively spliced genes during late muscle maturation
ID	Description	GeneRatio	BgRatio	pvalue	p.adjust	qvalue	geneID	Count	gene_ratio_score	term_size	cluster	parent	parentSimScore	score	size	term	parentTerm	ont
GO:0000226	microtubule cytoskeleton organization	61/1052	573/15759	0.000193992	0.0162036	0.0151579	Parp3/Ptpa/Prc1/Tacc2/Gapdh/Ss18/Clip1/Cdc42bpa/Sdccag8/Map4/Trdn/Arhgef7/Limk2/Ube2b/Hdac3/Dvl1/Mapre3/Ift172/Cdkn1b/Fes/Tubgcp2/Tubgcp3/Cep72/Wdr73/Nat10/Incenp/Mark2/Son/Ptk2/Prkaa1/Ccdc88c/Rock2/Cep44/Ssx2ip/Ttll5/Mid1/Agrn/Mpdz/Senp6/Pde4dip/Mapt/Dst/Capzb/Cep43/Rcc1/Bnip2/Clasp1/Sun1/Dysf/Cep20/Golga2/Bicd2/Itgb1/Zfp207/Ndel1/Eml1/Ttc12/Ncor1/Stag1/Cltc/Flna	61	0.0579848	140	8	GO:0000226	0.992	15.8404	170	microtubule cytoskeleton organization	microtubule cytoskeleton organization	BP
GO:0000375	RNA splicing, via transesterification reactions	43/1052	252/15759	1.08159e-08	8.37716e-06	7.83653e-06	Hnrnpk/Gcfc2/Jmjd6/Rbm39/Srrm1/Hnrnpm/Hnrnpa1/Srsf5/Srpk1/Pcbp4/Tia1/Bcas2/Celf2/Wdr83/Rbm5/Celf1/Ddx39a/Ddx41/Ddx46/U2af1/Tra2b/Son/Prpf40b/Srrm2/Srsf9/Lsm6/Aar2/Dhx9/Prdx6/Fxr1/Dazap1/Sf3b1/Hnrnpl/Ptbp2/Mbnl2/Cwc22/Luc7l2/Zcrb1/Acin1/Hnrnpa2b1/Usp4/Prpf18/Fam172a	43	0.0408745	8	1	GO:0008380	0.948	53.5975	9	RNA splicing, via transesterification reactions	RNA splicing	BP
GO:0000377	RNA splicing, via transesterification reactions with bulged adenosine as nucleophile	43/1052	252/15759	1.08159e-08	8.37716e-06	7.83653e-06	Hnrnpk/Gcfc2/Jmjd6/Rbm39/Srrm1/Hnrnpm/Hnrnpa1/Srsf5/Srpk1/Pcbp4/Tia1/Bcas2/Celf2/Wdr83/Rbm5/Celf1/Ddx39a/Ddx41/Ddx46/U2af1/Tra2b/Son/Prpf40b/Srrm2/Srsf9/Lsm6/Aar2/Dhx9/Prdx6/Fxr1/Dazap1/Sf3b1/Hnrnpl/Ptbp2/Mbnl2/Cwc22/Luc7l2/Zcrb1/Acin1/Hnrnpa2b1/Usp4/Prpf18/Fam172a	43	0.0408745	1	1	GO:0008380	0.947	0	0	RNA splicing, via transesterification reactions with bulged adenosine as nucleophile	RNA splicing	BP
GO:0000398	mRNA splicing, via spliceosome	43/1052	252/15759	1.08159e-08	8.37716e-06	7.83653e-06	Hnrnpk/Gcfc2/Jmjd6/Rbm39/Srrm1/Hnrnpm/Hnrnpa1/Srsf5/Srpk1/Pcbp4/Tia1/Bcas2/Celf2/Wdr83/Rbm5/Celf1/Ddx39a/Ddx41/Ddx46/U2af1/Tra2b/Son/Prpf40b/Srrm2/Srsf9/Lsm6/Aar2/Dhx9/Prdx6/Fxr1/Dazap1/Sf3b1/Hnrnpl/Ptbp2/Mbnl2/Cwc22/Luc7l2/Zcrb1/Acin1/Hnrnpa2b1/Usp4/Prpf18/Fam172a	43	0.0408745	152	1	GO:0008380	0.947	129.49	206	mRNA splicing, via spliceosome	RNA splicing	BP
GO:0003012	muscle system process	51/1052	398/15759	5.31446e-06	0.00113271	0.00105961	Clcn1/Gtf2i/Camta2/Cdk9/Prkag3/Fxyd1/Grip2/Slc8a3/Myh4/Mef2c/Fkbp1a/Tnnt1/Tnnt2/Myl1/Atp2a1/Dmpk/Tnnt3/Bin1/Myl6/Sorbs2/Oga/Parp2/Tpm2/Tafazzin/Becn1/Grk2/Htr7/Srf/Myom1/Trip10/Srl/Ptk2/Rock2/Cert1/Ttn/Cttn/Jsrp1/Agrn/Pi16/Ank2/Camk2d/Gja5/Mlip/Ezh2/Cflar/Mybpc1/Atp2b1/Dmd/Mef2a/Smtn/Flna	51	0.0484791	2	13	GO:0010613	0.782	6.01528	2	muscle system process	positive regulation of cardiac muscle hypertrophy	BP
GO:0006325	chromatin organization	48/1052	430/15759	0.000314601	0.0223115	0.0208716	Kdm5d/Brd1/Setd5/Rccd1/Jmjd6/0610010K14Rik/Phf1/Bag6/Ogt/Babam2/Rbbp5/Uimc1/Men1/Hdac3/Smarcd3/Brpf1/Aebp2/Suv39h1/Tspyl2/Hp1bp3/Chd8/Noc2l/Pwwp3a/Chaf1a/Prdm9/Ehmt2/Ubn1/Prkaa1/Dpf2/Itgb3bp/Meaf6/Kat5/Pbrm1/Ezh2/Phf21a/Msl3/Sirt7/Morf4l2/Kmt5a/Emsy/Macroh2a1/Nap1l4/Znhit1/Nap1l1/Kansl3/Ncor1/Kat7/Fam172a	48	0.0456274	313	4	GO:0007010	0.603	15.6719	316	chromatin organization	cytoskeleton organization	BP
GO:0006396	RNA processing	83/1052	834/15759	0.000149438	0.0141347	0.0132225	Hnrnpk/Gcfc2/Tardbp/Ivns1abp/Cdk9/Clk3/Srrt/Mtfmt/Jmjd6/Rpl10a/Zc3h14/Rbm39/Riok3/Srrm1/Clk4/Fastk/Hnrnpm/Rps24/Hnrnpa1/Dus3l/Trmt2a/Cpsf1/Akap8l/Srsf5/Srpk1/Habp4/Clk1/Ints11/Gtpbp3/Ankrd16/Ddx51/Pcbp4/Tia1/Bcas2/Cpsf4/Suv39h1/Celf2/Wdr83/Rbm5/Clk2/Celf1/Ddx39a/Qtrt1/Nat10/Ddx41/Ddx46/U2af1/Tra2b/App/Son/Prpf40b/Ahnak/Pum2/Papola/Srrm2/Srsf9/Thoc7/Lsm6/Aar2/Dph3/Dhx9/Prdx6/Fxr1/Dazap1/Sf3b1/Virm…	83	0.0788973	66	1	GO:0008380	0.894	14.3347	69	RNA processing	RNA splicing	BP
GO:0006397	mRNA processing	58/1052	435/15759	3.23606e-07	0.000133347	0.000124742	Hnrnpk/Gcfc2/Tardbp/Cdk9/Srrt/Jmjd6/Zc3h14/Rbm39/Srrm1/Hnrnpm/Hnrnpa1/Cpsf1/Akap8l/Srsf5/Srpk1/Habp4/Pcbp4/Tia1/Bcas2/Cpsf4/Celf2/Wdr83/Rbm5/Celf1/Ddx39a/Ddx41/Ddx46/U2af1/Tra2b/App/Son/Prpf40b/Papola/Srrm2/Srsf9/Thoc7/Lsm6/Aar2/Dhx9/Prdx6/Fxr1/Dazap1/Sf3b1/Virma/Hnrnpl/Ptbp2/Mbnl2/Cwc22/Hnrnpf/Luc7l2/Zcrb1/Thoc5/Acin1/Hnrnpa2b1/Usp4/Sltm/Prpf18/Fam172a	58	0.0551331	346	1	GO:0008380	0.825	87.7886	348	mRNA processing	RNA splicing	BP
GO:0006473	protein acetylation	27/1052	188/15759	0.00013199	0.0131586	0.0123094	Brd1/Sirt3/Setd5/Flcn/Bag6/Ogt/Atat1/Phf20l1/Crtc2/Brpf1/Arid5a/Naa80/Noc2l/Glyr1/Nat10/App/Prkaa1/Meaf6/Phf14/Kat5/Taf12/Msl3/Morf4l2/Tada3/Nat9/Kansl3/Kat7	27	0.0256654	15	7	GO:0006476	0.457	9.57938	20	protein acetylation	protein deacetylation	BP
GO:0006475	internal protein amino acid acetylation	22/1052	148/15759	0.000328288	0.0225461	0.021091	Brd1/Setd5/Flcn/Bag6/Ogt/Atat1/Phf20l1/Crtc2/Brpf1/Arid5a/Noc2l/Glyr1/App/Meaf6/Phf14/Kat5/Taf12/Msl3/Morf4l2/Tada3/Kansl3/Kat7	22	0.0209125	1	7	GO:0006476	0.449	0	1	internal protein amino acid acetylation	protein deacetylation	BP
GO:0006476	protein deacetylation	20/1052	98/15759	5.97172e-06	0.00123037	0.00115097	Hdac10/Sirt3/Pink1/Hdac3/Akap8l/Akap8/Brms1l/Prkaa1/Mapt/BC004004/Msl3/Sirt7/Morf4l2/Dysf/Tada3/Sirt2/Vegfa/Znhit1/Ncor1/Flna	20	0.0190114	15	7	GO:0006476	0.999	22.9315	24	protein deacetylation	protein deacetylation	BP
GO:0006886	intracellular protein transport	81/1052	805/15759	0.00012532	0.0128764	0.0120454	Cacnb3/Ranbp3/Vps28/Zdhhc4/Pex2/Tardbp/Tbc1d14/Grip2/Arfrp1/Zdhhc3/Clip1/Ogt/Mff/Pkig/Pink1/Ywhaq/Tbc1d9b/Oga/Stx5a/Hdac3/Timm21/Arl4a/Smurf1/Cdk5/Gdi1/Aup1/Syvn1/Appl2/Prkcd/Evi5l/Vps11/Rab24/Snx2/Ap3s1/Fam53c/Snx9/Scrib/Prkaa1/Timm9/Snx8/Tbc1d1/Cttn/Wdr11/Stx2/Tmed2/Ube2j1/Pex5/Kif13a/Tom1l2/Rpain/C2cd5/Clta/Sec31a/Pttg1ip/Trak1/Cd36/Gripap1/Zdhhc1/Rab23/Ap1s2/Sirt7/Nup54/Rilpl1/Sytl2/Zdhhc20/A…	81	0.0769962	292	2	GO:0034613	0.885	20.2823	316	intracellular protein transport	cellular protein localization	BP
GO:0006897	endocytosis	57/1052	502/15759	5.5942e-05	0.0072037	0.0067388	Hnrnpk/Vps28/Rab4a/Reps1/Eps15/Jmjd6/Cd47/Gak/Ehd4/Actn4/Cd151/Bin1/Ppp3cb/Dgkq/Nr1h2/Cdk5/Becn1/Snx12/Grk2/Necap2/Cln3/Appl2/Ankrd13b/Snx2/Snx9/Trip10/Tnk2/Srl/App/Dnm1l/Scrib/Marchf2/Dnm2/Actb/Cttn/Ank2/Arhgap21/Clta/Cd36/Smap1/Dlg4/Dennd1a/Vldlr/Heatr5a/Itsn1/Add1/Atp9b/Sirt2/Vegfa/Itgb1/Mtmr6/Ap3m1/Pip5k1c/Myo18a/Actg1/Cltc/Pacsin2	57	0.0541825	190	2	GO:0034613	0.403	24.0842	213	endocytosis	cellular protein localization	BP
GO:0006915	apoptotic process	155/1052	1691/15759	1.9262e-05	0.00313311	0.00293091	Hnrnpk/Rnf216/Tardbp/Ivns1abp/Syngap1/Lifr/Traf7/Flcn/Lims2/Ptpa/Taf6/Trim24/Gapdh/Zdhhc3/Nme5/Sod2/Bag6/Ogt/Camk2b/Ybx3/Babam2/Mef2c/Mff/Nme2/Mknk1/Zfp385a/Pink1/Emc4/Fastk/Atp2a1/Rorc/Dmpk/Actn4/Bin1/Chchd10/Arhgef7/Fgfr1/Mef2d/Cadm1/Ube2b/Card19/Men1/Hdac3/Glo1/Ppard/Tcp1/Rhot2/Gramd4/Parp2/Cdk5/Jtb/Rgl2/Hax1/Tmem214/Cdk11b/Ppid/Madd/Stk25/Usp42/Nsmaf/Becn1/Apbb3/Tia1/Sirt5/Cdkn1b/Grk2/Chd8/Sy…	155	0.147338	570	5	GO:0006915	0.975	39.788	604	apoptotic process	apoptotic process	BP
GO:0007010	cytoskeleton organization	130/1052	1304/15759	1.66163e-06	0.000466844	0.000436716	Sorbs1/Epb41l1/Parp3/Ptpa/Prc1/Tacc2/Mprip/Gapdh/Ss18/Cd47/Eln/Clip1/Pxn/Nrap/Mef2c/Limch1/Tnnt1/Tnnt2/Crhr2/Cdc42bpa/Neb/Ehbp1l1/Actn4/Sdccag8/Tnnt3/Map4/Bin1/Trdn/Arhgef7/Pdlim3/Sorbs2/Limk2/Ube2b/Cobl/Hdac3/Dvl1/Cdk5/Fhod1/Hax1/Tpm2/Mapre3/Ift172/Cdkn1b/Fes/Cln3/Ilk/Naa80/Tubgcp2/Tnfaip3/Tubgcp3/Prkcd/Cep72/Wdr73/Strip1/Nat10/Incenp/Mark2/Kank1/Svil/Srf/Snx9/Trip10/Lrch3/Son/Ptk2/Prkaa1/Ccdc88…	130	0.123574	110	4	GO:0007010	0.982	52.1491	126	cytoskeleton organization	cytoskeleton organization	BP
GO:0007017	microtubule-based process	78/1052	809/15759	0.000615436	0.0355515	0.0332571	Parp3/Ptpa/Prc1/Tacc2/Gapdh/Ss18/Nme5/Agtpbp1/Clip1/Cdc42bpa/Sdccag8/Map4/Trdn/Arhgef7/Ktn1/Limk2/Ube2b/Hdac3/Rhot2/Dvl1/Mapre3/Madd/Ift172/Cdkn1b/Fes/Cln3/Tubgcp2/Tubgcp3/Cep72/Wdr73/Nat10/Incenp/Mark2/Ap3s1/App/Ift57/Son/Ptk2/Prkaa1/Ccdc88c/Rock2/Cep44/Ssx2ip/Septin4/Ttll5/Mid1/Agrn/Mpdz/Senp6/Kif13a/Pde4dip/Arhgap21/Ttc21b/Mapt/Dst/Trak1/Capzb/Cep43/Rcc1/Bnip2/Clasp1/Ift20/Sun1/Dysf/Cep20/Golg…	78	0.0741445	35	8	GO:0000226	0.937	7.46628	37	microtubule-based process	microtubule cytoskeleton organization	BP
GO:0007029	endoplasmic reticulum organization	17/1052	87/15759	5.26705e-05	0.00692673	0.00647971	Emc1/Use1/Bag6/Gak/Emc4/Trdn/Smpd4/Tor1b/Cert1/Tmed2/Pex5/Lnpk/Sec31a/Atl3/Reep1/Emc10/Tor1aip2	17	0.0161597	39	4	GO:0007010	0.512	17.0844	49	endoplasmic reticulum organization	cytoskeleton organization	BP
GO:0007030	Golgi organization	23/1052	127/15759	1.01886e-05	0.0017993	0.00168318	Tjap1/Gak/Tbc1d20/Arhgef7/Stx5a/Stk25/Pi4k2a/Trappc11/Dnm2/Tmed2/Plekhm2/Gorasp2/Pde4dip/Yipf7/Arhgap21/Atl3/Clasp1/Golga2/Optn/Hace1/Hikeshi/Myo18a/Cltc	23	0.0218631	96	4	GO:0007010	0.524	34.3899	124	Golgi organization	cytoskeleton organization	BP
GO:0007049	cell cycle	153/1052	1537/15759	1.88902e-07	8.89594e-05	8.32183e-05	Senp2/Slx4/Tardbp/Cenpx/Ppp2r2d/Atrip/Anapc5/Cdk9/Iffo1/Fanca/Parp3/Flcn/Ctdsp1/Ptpa/Taf6/Angel2/Nabp1/Prc1/Tacc2/Ube2i/Bag6/Btrc/Gak/Eif4g3/Camk2b/Babam2/Zfp385a/Uimc1/Sh2b1/Sdccag8/Map4/Bin1/Fgfr1/Limk2/Ube2b/Men1/Hdac3/Akap8l/Cdk20/Nek4/Npr2/Ensa/Miip/Cdk5/Jtb/Cdk11b/Mapre3/Madd/Akap8/Becn1/Apbb3/Smarcd3/Txlng/Ilkap/Entr1/Suv39h1/Cdkn1b/Fes/Tspyl2/E4f1/Fanci/Ilk/Tubgcp2/Ubr2/Celf1/Tnfaip3/Appl…	153	0.145437	628	3	GO:0007049	0.977	105.716	628	cell cycle	cell cycle	BP
GO:0008219	cell death	169/1052	1903/15759	4.49771e-05	0.00620665	0.0058061	Hnrnpk/Rnf216/Tardbp/Ivns1abp/Syngap1/Lifr/Traf7/Flcn/Lims2/Ptpa/Taf6/Trim24/Gapdh/Zdhhc3/Nme5/Sod2/Bag6/Ogt/Camk2b/Ybx3/Babam2/Mef2c/Mff/Nme2/Mknk1/Inpp5a/Zfp385a/Pink1/Emc4/Fastk/Atp2a1/Rorc/Dmpk/Actn4/Bin1/Chchd10/Arhgef7/Fgfr1/Mef2d/Serpinf1/Cadm1/Ube2b/Card19/Oga/Men1/Hdac3/Glo1/Ppard/Tcp1/Rhot2/Gramd4/Tmem259/Acp2/Parp2/Cdk5/Jtb/Rgl2/Hax1/Tmem214/Cdk11b/Ppid/Madd/Stk25/Usp42/Nsmaf/Becn1/Apb…	169	0.160646	38	5	GO:0006915	0.948	17.7204	41	cell death	apoptotic process	BP
GO:0008380	RNA splicing	57/1052	370/15759	2.39894e-09	4.94261e-06	4.62363e-06	Hnrnpk/Gcfc2/Tardbp/Ivns1abp/Clk3/Jmjd6/Rbm39/Srrm1/Clk4/Fastk/Hnrnpm/Hnrnpa1/Srsf5/Srpk1/Habp4/Clk1/Pcbp4/Tia1/Bcas2/Celf2/Wdr83/Rbm5/Clk2/Celf1/Ddx39a/Ddx41/Ddx46/U2af1/Tra2b/Son/Prpf40b/Ahnak/Srrm2/Srsf9/Thoc7/Lsm6/Aar2/Dhx9/Prdx6/Fxr1/Dazap1/Sf3b1/Virma/Hnrnpl/Ptbp2/Mbnl2/Cwc22/Hnrnpf/Luc7l2/Zcrb1/Thoc5/Acin1/Hnrnpa2b1/Usp4/Prmt1/Prpf18/Fam172a	57	0.0541825	265	1	GO:0008380	0.995	157.092	270	RNA splicing	RNA splicing	BP
GO:0009057	macromolecule catabolic process	110/1052	1213/15759	0.000518153	0.031399	0.0293727	Vps28/Rnf216/Tardbp/Pfkm/Anapc5/Adamts7/Ubl7/Rhbdf1/Usp5/Otud5/Angel2/Trim24/Cnot1/Rnf123/Tnrc6c/Bag6/Zc3h14/Agtpbp1/Btrc/Ogt/Lypla1/Fastk/Hnrnpm/Nedd4l/Ube2b/Stx5a/Gtpbp2/Smurf1/Tmem259/Dvl1/Cdk5/Pcbp4/Usp42/Spsb3/Edc4/Skiv2l/Becn1/Snx12/Stub1/Aup1/Syvn1/Cln3/Tpp1/Ubr2/Celf1/Tnfaip3/Dda1/Usp19/Vps11/Kctd2/Rnf14/Anks1/Snx9/App/Pcbp2/Ptk2/Pum2/Rock2/Pym1/Hnrnpd/Usp37/Ube2j1/Csde1/Lsm6/Pabpc4/Asb11…	110	0.104563	1	11	GO:0010608	0.283	0	0	macromolecule catabolic process	posttranscriptional regulation of gene expression	BP
GO:0009894	regulation of catabolic process	84/1052	851/15759	0.000179151	0.0153796	0.0143871	Sting1/Vps28/Tardbp/Tbc1d14/Flcn/Rhbdf1/Usp5/Angel2/Cnot1/Tnrc6c/Bag6/Zc3h14/Agtpbp1/Btrc/Ogt/Pink1/Fastk/Hnrnpm/Zbtb20/Nedd4l/Stx5a/Smurf1/Tmem259/Dvl1/Pcbp4/Becn1/Atg16l1/Snx12/Stub1/Cln3/Celf1/Tnfaip3/Prkcd/Dda1/Nprl2/Usp19/Vps11/Rnf14/Anks1/Snx9/Ehmt2/App/Dnm1l/Tmem39a/Ptk2/Prkaa1/Pum2/Rock2/Hnrnpd/Cttn/Dram2/Pabpc4/Asb11/Mapt/Cdk4/Kat5/Dhx9/Pttg1ip/Nod1/Fxr1/Ptpn3/Xpa/Eif2ak4/Brf1/Etfbkmt/Th…	84	0.0798479	1	11	GO:0010608	0.367	0	0	regulation of catabolic process	posttranscriptional regulation of gene expression	BP
GO:0010256	endomembrane system organization	58/1052	457/15759	1.65462e-06	0.000466844	0.000436716	Tardbp/Mtss2/Emc1/Use1/Tjap1/Bag6/Gak/Tbc1d20/Zfp385a/Emc4/Dmpk/Bin1/Trdn/Arhgef7/Stx5a/Smpd4/Akap8l/Stk25/Tor1b/Pi4k2a/Cln3/Trappc11/Prkcd/Vps11/Snx9/Cert1/Dnm2/Stx2/Tmed2/Plekhm2/Pex5/Agrn/Gorasp2/Pde4dip/Ank2/Yipf7/Lnpk/Arhgap21/Agfg1/Sec31a/Atl3/Snap23/Clasp1/Sun1/Dysf/Golga2/Reep1/Emc10/Tor1aip2/Optn/Hace1/Ank3/Psap/Ndel1/Hikeshi/Myo18a/Cltc/Pacsin2	58	0.0551331	2	4	GO:0007010	0.453	7.69006	2	endomembrane system organization	cytoskeleton organization	BP
GO:0010608	posttranscriptional regulation of gene expression	53/1052	487/15759	0.000294217	0.0219103	0.0204963	Tardbp/Srrt/Angel2/Cnot1/Tnrc6c/Gapdh/Zc3h14/Cnbp/Eif4g3/Mvk/Mknk1/Zfp385a/Pink1/Fastk/Hnrnpm/Eif3k/Upf3a/Gtpbp2/Habp4/Guf1/Pcbp4/Tia1/Inpp5e/Celf2/Celf1/Ilf3/Nat10/Paip2/App/Mrpl13/Pum2/Rock2/Pym1/Hnrnpd/Tmed2/Pabpc4/Cdk4/Rps6kb2/Dph3/Dhx9/Fxr1/Eif2ak4/Lsm14b/Brf1/Hnrnpl/Pum3/Vegfa/Zc3h18/Tdrd7/Hnrnpa2b1/Ncor1/Eif5a/Cnot10	53	0.0503802	36	11	GO:0010608	0.993	9.86704	44	posttranscriptional regulation of gene expression	posttranscriptional regulation of gene expression	BP
GO:0010613	positive regulation of cardiac muscle hypertrophy	9/1052	37/15759	0.000576392	0.0342565	0.0320457	Cdk9/Mef2c/Parp2/Becn1/Trip10/Ptk2/Rock2/Camk2d/Mef2a	9	0.00855513	25	13	GO:0010613	1	6.91086	26	positive regulation of cardiac muscle hypertrophy	positive regulation of cardiac muscle hypertrophy	BP
GO:0010927	cellular component assembly involved in morphogenesis	18/1052	115/15759	0.00059446	0.0346637	0.0324267	Nrap/Mef2c/Tbc1d20/Tnnt1/Tnnt2/Neb/Tnnt3/Ilk/Srf/Ttn/Agfg1/Cflar/Capn3/Clasp1/Mef2a/Ldb3/Itgb1/Actg1	18	0.0171103	1	4	GO:0007010	0.39	0	0	cellular component assembly involved in morphogenesis	cytoskeleton organization	BP
GO:0012501	programmed cell death	158/1052	1740/15759	2.61909e-05	0.00404715	0.00378596	Hnrnpk/Rnf216/Tardbp/Ivns1abp/Syngap1/Lifr/Traf7/Flcn/Lims2/Ptpa/Taf6/Trim24/Gapdh/Zdhhc3/Nme5/Sod2/Bag6/Ogt/Camk2b/Ybx3/Babam2/Mef2c/Mff/Nme2/Mknk1/Zfp385a/Pink1/Emc4/Fastk/Atp2a1/Rorc/Dmpk/Actn4/Bin1/Chchd10/Arhgef7/Fgfr1/Mef2d/Cadm1/Ube2b/Card19/Men1/Hdac3/Glo1/Ppard/Tcp1/Rhot2/Gramd4/Acp2/Parp2/Cdk5/Jtb/Rgl2/Hax1/Tmem214/Cdk11b/Ppid/Madd/Stk25/Usp42/Nsmaf/Becn1/Apbb3/Tia1/Sirt5/Cdkn1b/Grk2/Ch…	158	0.15019	36	5	GO:0006915	0.964	20.5183	38	programmed cell death	apoptotic process	BP
GO:0014742	positive regulation of muscle hypertrophy	9/1052	38/15759	0.000711108	0.0395978	0.0370423	Cdk9/Mef2c/Parp2/Becn1/Trip10/Ptk2/Rock2/Camk2d/Mef2a	9	0.00855513	1	13	GO:0010613	0.997	0	0	positive regulation of muscle hypertrophy	positive regulation of cardiac muscle hypertrophy	BP
GO:0015031	protein transport	145/1052	1439/15759	2.01494e-07	8.89594e-05	8.32183e-05	Senp2/Cacnb3/Ranbp3/Vps28/Zfp384/Zdhhc4/Pex2/Tardbp/Pfkm/Tbc1d14/Slc15a4/Use1/Rhbdf1/Rab4a/Grip2/Arfrp1/Eps15/Zdhhc3/Sec22a/Mia2/Clip1/Ogt/Mff/Lypla1/Crhr2/Pkig/Yif1a/Pink1/Hnrnpm/Actn4/Gopc/Ktn1/Ppp3cb/Ywhaq/Tbc1d9b/Oga/Nxf1/Stx5a/Hdac3/Ppard/Tcp1/Timm21/Arl4a/Smurf1/Nr1h2/Ensa/Cdk5/Gdi1/Zdhhc17/Ppid/Madd/Akap8/Apbb3/Atg16l1/Entr1/Snx12/Necap2/Aup1/Syvn1/Cln3/Appl2/Ist1/Prkcd/Evi5l/Vps11/Rab24/S…	145	0.137833	624	2	GO:0034613	0.851	105.611	633	protein transport	cellular protein localization	BP
GO:0016071	mRNA metabolic process	80/1052	624/15759	1.08425e-08	8.37716e-06	7.83653e-06	Hnrnpk/Gcfc2/Tardbp/Cdk9/Srrt/Angel2/Cnot1/Jmjd6/Tnrc6c/Zc3h14/Rbm39/Srrm1/Fastk/Hnrnpm/Hnrnpa1/Gtpbp2/Cpsf1/Akap8l/Srsf5/Srpk1/Habp4/Pcbp4/Edc4/Skiv2l/Tia1/Bcas2/Cpsf4/Celf2/Wdr83/Rbm5/Celf1/Ddx39a/Ddx41/Ddx46/U2af1/Tra2b/App/Son/Prpf40b/Pum2/Papola/Rock2/Pym1/Srrm2/Hnrnpd/Srsf9/Thoc7/Tfcp2/Csde1/Lsm6/Pabpc4/Aar2/Smg7/Dhx9/Prdx6/Fxr1/Dazap1/Sf3b1/Brf1/Virma/Hnrnpl/Ptbp2/Mbnl2/Cwc22/Hnrnpf/Luc7l2…	80	0.0760456	6	1	GO:0008380	0.491	46.1825	6	mRNA metabolic process	RNA splicing	BP
GO:0016192	vesicle-mediated transport	125/1052	1372/15759	0.000174766	0.0152575	0.0142728	Hnrnpk/Vps28/Tbc1d14/Use1/Rab4a/Grip2/Arfrp1/Il15ra/Reps1/Eps15/Jmjd6/Mppe1/Sec22a/Cd47/Mia2/Gak/Tbc1d20/Ehd4/Lypla1/Rapgef1/Yif1a/Pink1/Actn4/Cd151/Bin1/Gopc/Ppp3cb/Stx5a/Map4k2/Arl4a/Tnfaip2/Dgkq/Nr1h2/Dvl1/Txlna/Zfpl1/Cdk5/Gdi1/Pla2g4e/Becn1/Entr1/Fes/Snx12/Grk2/Necap2/Pi4k2a/Cln3/Appl2/Trappc11/Ankrd13b/Vps11/Snx2/Ap3s1/Prepl/Snx9/Trip10/Mcfd2/Tnk2/Srl/App/Tbc1d23/Dnm1l/Scrib/Ptk2/Prkaa1/Marc…	125	0.118821	255	2	GO:0034613	0.466	18.2847	276	vesicle-mediated transport	cellular protein localization	BP
GO:0016570	histone modification	55/1052	432/15759	2.78798e-06	0.000729584	0.0006825	Kdm5d/Hdac10/Brd1/Setd5/Cdk9/Flcn/Phf1/Ogt/Rbbp5/Pink1/Uimc1/Ube2b/Men1/Hdac3/Phf20l1/Akap8l/Setd4/Parp2/Crtc2/Cdk5/Akap8/Phc1/Brpf1/Brms1l/Suv39h1/Arid5a/Noc2l/Ubr2/Glyr1/Prkcd/Incenp/Prdm9/Ehmt2/App/Airn/Meaf6/Chtop/Phf14/BC004004/Kat5/Ezh2/Taf12/Msl3/Sirt7/Morf4l2/Tada3/Macroh2a1/Sirt2/Vegfa/Znhit1/Kansl3/Hpf1/Ncor1/Prmt1/Kat7	55	0.0522814	10	7	GO:0006476	0.491	22.6581	10	histone modification	protein deacetylation	BP
GO:0016575	histone deacetylation	15/1052	76/15759	0.000127077	0.0128764	0.0120454	Hdac10/Pink1/Hdac3/Akap8l/Akap8/Brms1l/BC004004/Msl3/Sirt7/Morf4l2/Tada3/Sirt2/Vegfa/Znhit1/Ncor1	15	0.0142586	39	7	GO:0006476	0.967	13.0894	49	histone deacetylation	protein deacetylation	BP
GO:0018193	peptidyl-amino acid modification	114/1052	1079/15759	4.67263e-07	0.000169891	0.000158927	Senp2/Hdac10/Brd1/Zdhhc4/Sirt3/Mettl21e/Setd5/Traf7/Flcn/Clk3/Ctnnd1/Ube2i/Jmjd6/Gapdh/Zdhhc3/Phf1/Bag6/Agtpbp1/Pxn/Ogt/Camk2b/Fkbp1a/Ehd4/Dlg3/Cdc42bpa/Mknk1/Clk4/Rbbp5/Pink1/Dmpk/Fgfr1/P4ha2/Men1/Atat1/Phf20l1/Setd4/Dgkq/Clk1/Parp2/Crtc2/Cdk5/Hax1/Zdhhc17/Ppid/Plod3/Brpf1/Sirt5/Suv39h1/Fes/Grk2/Arid5a/Ilk/Naa80/Noc2l/Clk2/Ppil4/Glyr1/Prkcd/Tnfrsf18/Mark2/Prdm9/Ehmt2/Tnk2/App/Ptk2/Prkaa1/Rock2/A…	114	0.108365	4	7	GO:0006476	0.525	19.7015	4	peptidyl-amino acid modification	protein deacetylation	BP
GO:0018205	peptidyl-lysine modification	51/1052	345/15759	6.61623e-08	3.71772e-05	3.47779e-05	Senp2/Hdac10/Brd1/Sirt3/Mettl21e/Setd5/Traf7/Flcn/Ube2i/Jmjd6/Phf1/Bag6/Ogt/Rbbp5/Men1/Atat1/Phf20l1/Setd4/Crtc2/Plod3/Brpf1/Sirt5/Suv39h1/Arid5a/Noc2l/Glyr1/Prdm9/Ehmt2/App/Prkaa1/Airn/Uspl1/Meaf6/Senp6/Rwdd3/Phf14/Kat5/Ezh2/Taf12/Capn3/Msl3/Etfbkmt/Sirt7/Morf4l2/Kmt5a/Tada3/Macroh2a1/Sirt2/Kansl3/Mul1/Kat7	51	0.0484791	1	7	GO:0006476	0.481	0	1	peptidyl-lysine modification	protein deacetylation	BP
GO:0018393	internal peptidyl-lysine acetylation	22/1052	148/15759	0.000328288	0.0225461	0.021091	Brd1/Setd5/Flcn/Bag6/Ogt/Atat1/Phf20l1/Crtc2/Brpf1/Arid5a/Noc2l/Glyr1/App/Meaf6/Phf14/Kat5/Taf12/Msl3/Morf4l2/Tada3/Kansl3/Kat7	22	0.0209125	7	7	GO:0006476	0.449	5.27804	8	internal peptidyl-lysine acetylation	protein deacetylation	BP
GO:0018394	peptidyl-lysine acetylation	24/1052	160/15759	0.000155889	0.0143813	0.0134532	Brd1/Sirt3/Setd5/Flcn/Bag6/Ogt/Atat1/Phf20l1/Crtc2/Brpf1/Arid5a/Noc2l/Glyr1/App/Prkaa1/Meaf6/Phf14/Kat5/Taf12/Msl3/Morf4l2/Tada3/Kansl3/Kat7	24	0.0228137	6	7	GO:0006476	0.451	6.08071	7	peptidyl-lysine acetylation	protein deacetylation	BP
GO:0022402	cell cycle process	104/1052	1049/15759	2.51133e-05	0.00398013	0.00372327	Senp2/Slx4/Cenpx/Atrip/Anapc5/Iffo1/Fanca/Parp3/Flcn/Ctdsp1/Ptpa/Nabp1/Prc1/Tacc2/Bag6/Eif4g3/Camk2b/Babam2/Uimc1/Sh2b1/Sdccag8/Map4/Fgfr1/Limk2/Ube2b/Men1/Hdac3/Akap8l/Miip/Cdk5/Jtb/Cdk11b/Mapre3/Akap8/Becn1/Apbb3/Smarcd3/Txlng/Ilkap/Entr1/Cdkn1b/Fes/E4f1/Tubgcp2/Ubr2/Appl2/Tubgcp3/Ist1/Mau2/Cep72/Usp19/Nat10/Ncaph2/Incenp/Prdm9/Snx9/Ehmt2/App/Son/Rock2/Cep44/Ssx2ip/Mbd4/Septin4/Stx2/Usp37/Senp6…	104	0.0988593	1	3	GO:0007049	0.918	0	0	cell cycle process	cell cycle	BP
GO:0030029	actin filament-based process	80/1052	769/15759	4.51868e-05	0.00620665	0.0058061	Sorbs1/Epb41l1/Fxyd1/Mprip/Cd47/Eln/Pxn/Nrap/Mef2c/Limch1/Tnnt1/Tnnt2/Crhr2/Cdc42bpa/Neb/Ehbp1l1/Actn4/Tnnt3/Bin1/Arhgef7/Pdlim3/Myl6/Sorbs2/Limk2/Cobl/Cdk5/Fhod1/Hax1/Tpm2/Fes/Cln3/Ilk/Naa80/Prkcd/Strip1/Kank1/Svil/Srf/Snx9/Trip10/Ccdc88c/Rock2/Actb/Ttn/Cttn/Pam/Pakap/Tnik/Ank2/Camk2d/Gja5/Dnajb6/Arhgef10l/Abi1/Capzb/Fermt2/Ttc17/Pecam1/Cflar/Sptan1/Fmnl3/Capn3/Clasp1/Phactr4/Dmd/Mical3/Ppfia1/A…	80	0.0760456	4	6	GO:0030036	0.975	6.7533	4	actin filament-based process	actin cytoskeleton organization	BP
GO:0030036	actin cytoskeleton organization	73/1052	684/15759	4.29017e-05	0.00620665	0.0058061	Sorbs1/Epb41l1/Mprip/Cd47/Eln/Pxn/Nrap/Mef2c/Limch1/Tnnt1/Tnnt2/Crhr2/Cdc42bpa/Neb/Ehbp1l1/Actn4/Tnnt3/Bin1/Arhgef7/Pdlim3/Sorbs2/Limk2/Cobl/Cdk5/Fhod1/Hax1/Tpm2/Fes/Cln3/Ilk/Naa80/Prkcd/Strip1/Kank1/Svil/Srf/Snx9/Trip10/Rock2/Actb/Ttn/Cttn/Pam/Pakap/Tnik/Dnajb6/Arhgef10l/Abi1/Capzb/Fermt2/Ttc17/Pecam1/Cflar/Sptan1/Fmnl3/Capn3/Clasp1/Phactr4/Dmd/Mical3/Ppfia1/Add1/Mef2a/Ldb3/Nf2/Itgb1/Pdlim7/Atp2…	73	0.0693916	190	6	GO:0030036	0.991	25.5608	222	actin cytoskeleton organization	actin cytoskeleton organization	BP
GO:0030100	regulation of endocytosis	30/1052	222/15759	0.00017526	0.0152575	0.0142728	Hnrnpk/Vps28/Rab4a/Ehd4/Actn4/Cd151/Bin1/Ppp3cb/Dgkq/Nr1h2/Snx12/Cln3/Appl2/Ankrd13b/Tnk2/App/Dnm1l/Scrib/Dnm2/Arhgap21/Cd36/Smap1/Dlg4/Itsn1/Add1/Sirt2/Vegfa/Itgb1/Pip5k1c/Pacsin2	30	0.0285171	34	2	GO:0034613	0.356	11.6361	45	regulation of endocytosis	cellular protein localization	BP
GO:0030239	myofibril assembly	14/1052	67/15759	0.000111501	0.0116812	0.0109273	Nrap/Mef2c/Tnnt1/Tnnt2/Neb/Tnnt3/Srf/Ttn/Cflar/Capn3/Mef2a/Ldb3/Itgb1/Actg1	14	0.013308	14	9	GO:0045214	0.956	9.85585	15	myofibril assembly	sarcomere organization	BP
GO:0031032	actomyosin structure organization	29/1052	201/15759	6.95484e-05	0.00811092	0.00758748	Sorbs1/Epb41l1/Cd47/Eln/Pxn/Nrap/Mef2c/Limch1/Tnnt1/Tnnt2/Cdc42bpa/Neb/Tnnt3/Fhod1/Srf/Rock2/Ttn/Arhgef10l/Fermt2/Cflar/Capn3/Clasp1/Ppfia1/Mef2a/Ldb3/Nf2/Itgb1/Myo18a/Actg1	29	0.0275665	32	6	GO:0030036	0.847	15.1522	38	actomyosin structure organization	actin cytoskeleton organization	BP
GO:0031056	regulation of histone modification	27/1052	161/15759	8.02223e-06	0.00154954	0.00144954	Setd5/Cdk9/Flcn/Phf1/Ogt/Pink1/Ube2b/Men1/Akap8l/Akap8/Suv39h1/Arid5a/Noc2l/Glyr1/Prdm9/Ehmt2/App/Airn/Chtop/BC004004/Tada3/Macroh2a1/Vegfa/Znhit1/Hpf1/Ncor1/Kat7	27	0.0256654	5	7	GO:0006476	0.441	12.7064	5	regulation of histone modification	protein deacetylation	BP
GO:0031058	positive regulation of histone modification	17/1052	102/15759	0.000396823	0.0260455	0.0243646	Cdk9/Phf1/Ogt/Pink1/Men1/Akap8l/Akap8/Suv39h1/Arid5a/Glyr1/Prdm9/App/Chtop/BC004004/Vegfa/Ncor1/Kat7	17	0.0161597	1	7	GO:0006476	0.421	0	1	positive regulation of histone modification	protein deacetylation	BP
GO:0031063	regulation of histone deacetylation	8/1052	29/15759	0.000466004	0.0288037	0.0269448	Pink1/Akap8l/Akap8/BC004004/Tada3/Vegfa/Znhit1/Ncor1	8	0.00760456	5	7	GO:0006476	0.885	3.81968	5	regulation of histone deacetylation	protein deacetylation	BP
GO:0031122	cytoplasmic microtubule organization	13/1052	62/15759	0.00018743	0.01587	0.0148458	Tacc2/Clip1/Trdn/Limk2/Dvl1/Ift172/Tubgcp2/Tubgcp3/Wdr73/Ccdc88c/Pde4dip/Dst/Clasp1	13	0.0123574	46	4	GO:0007010	0.67	12.3969	57	cytoplasmic microtubule organization	cytoskeleton organization	BP
GO:0031329	regulation of cellular catabolic process	71/1052	705/15759	0.000317653	0.0223115	0.0208716	Sting1/Tardbp/Tbc1d14/Flcn/Rhbdf1/Usp5/Angel2/Cnot1/Tnrc6c/Bag6/Zc3h14/Agtpbp1/Btrc/Ogt/Pink1/Fastk/Hnrnpm/Zbtb20/Smurf1/Tmem259/Dvl1/Pcbp4/Becn1/Atg16l1/Stub1/Cln3/Celf1/Tnfaip3/Prkcd/Dda1/Nprl2/Usp19/Vps11/Rnf14/Anks1/Snx9/Ehmt2/App/Dnm1l/Tmem39a/Ptk2/Prkaa1/Pum2/Rock2/Hnrnpd/Cttn/Dram2/Pabpc4/Mapt/Kat5/Dhx9/Pttg1ip/Nod1/Fxr1/Ptpn3/Xpa/Eif2ak4/Brf1/Etfbkmt/Ikbkg/Marchf7/Sirt2/Usp25/Optn/Vegfa/Z…	71	0.0674905	1	11	GO:0010608	0.36	0	0	regulation of cellular catabolic process	posttranscriptional regulation of gene expression	BP
GO:0031399	regulation of protein modification process	125/1052	1379/15759	0.000216085	0.017329	0.0162106	Senp2/Vps28/Sirt3/Tardbp/Ivns1abp/Setd5/Cdk9/Prkag3/Nptn/Traf7/Flcn/Ctdsp1/Ptpa/Ctnnd1/Ube2i/Mprip/Phf1/Slc8a3/Btrc/Pxn/Ogt/Eif4g3/Limch1/Ehd4/Dlg3/Pkig/Gnas/Pink1/Irak1/Fgfr1/Vcan/Limk2/Ube2b/Oga/Map4k2/Men1/Hdac3/Akap8l/Dgkq/Dvl1/Ensa/Cdk5/Jtb/Hax1/Mapre3/Akap8/Suv39h1/Cdkn1b/Stub1/Tspyl2/Grk2/Fanci/Arid5a/Cln3/Ilk/Pnkp/Noc2l/Ppil4/Tnfaip3/Glyr1/Prkcd/Tnfrsf18/Incenp/Prdm9/Snx9/Ehmt2/Tnk2/App/P…	125	0.118821	1	7	GO:0006476	0.535	0	0	regulation of protein modification process	protein deacetylation	BP
GO:0031647	regulation of protein stability	35/1052	287/15759	0.000400311	0.0260455	0.0243646	Senp2/Pex2/Tardbp/Aptx/Otud5/Ctnnd1/Trim24/Gapdh/Bag6/Btrc/Pink1/Nedd4l/Ube2b/Hdac3/Tcp1/Dvl1/Stub1/Syvn1/Usp19/Cdc37l1/Ccdc88c/Ank2/Ddi2/Capn3/Tmem183a/Marchf7/Crebl2/Tada3/Wiz/Usp47/Nf2/Zfp207/Usp4/Mul1/Flna	35	0.03327	90	10	GO:0031647	0.998	11.2941	95	regulation of protein stability	regulation of protein stability	BP
GO:0032269	negative regulation of cellular protein metabolic process	85/1052	859/15759	0.000150928	0.0141347	0.0132225	Senp2/Vps28/Sirt3/Tardbp/Ivns1abp/Flcn/Ctdsp1/Ptpa/Cnot1/Mprip/Tnrc6c/Gapdh/Phf1/Bag6/Slc8a3/Ogt/Mvk/Wfdc1/Pkig/Tfpi/Bin1/Serpinf1/Ube2b/Oga/Men1/Dgkq/Nr1h2/Dvl1/Ensa/Cdk5/Tia1/Cdkn1b/Snx12/Inpp5e/Grk2/Cln3/Ilk/Pnkp/Noc2l/Celf1/Tnfaip3/Prkcd/Ilf3/Usp19/Paip2/Anks1/App/Mrpl13/Prkaa1/Rock2/Actb/Hnrnpd/Tmed2/Rps6ka3/Pi16/Dusp3/Bod1l/Mapt/Dnajb6/Cep43/Fxr1/Pecam1/Cflar/Ptpn3/Eif2ak4/Rab23/Capn3/March…	85	0.0807985	6	7	GO:0006476	0.439	6.1304	6	negative regulation of cellular protein metabolic process	protein deacetylation	BP
GO:0032270	positive regulation of cellular protein metabolic process	115/1052	1221/15759	8.54468e-05	0.00960267	0.00898295	Senp2/Cdk9/Nptn/Traf7/Flcn/Usp5/Ptpa/Ctnnd1/Mprip/Phf1/Bag6/Agtpbp1/Btrc/Pxn/Cnbp/Ogt/Eif4g3/Limch1/Ehd4/Dlg3/Gnas/Pink1/Irak1/Upf3a/Fgfr1/Limk2/Oga/Map4k2/Men1/Hdac3/Gramd4/Akap8l/Habp4/Dgkq/Smurf1/Guf1/Tmem259/Nr1h2/Dvl1/Cdk5/Jtb/Aph1a/Hax1/Mapre3/Akap8/Suv39h1/Cdkn1b/Stub1/Fanci/Arid5a/Cln3/Ilk/Hpn/Tnfaip3/Glyr1/Ist1/Prkcd/Dda1/Vps11/Tnfrsf18/Nat10/Incenp/Rnf14/Prdm9/Snx9/Tnk2/App/Ift57/Ptk2/P…	115	0.109316	16	7	GO:0006476	0.452	11.2865	16	positive regulation of cellular protein metabolic process	protein deacetylation	BP
GO:0032880	regulation of protein localization	93/1052	846/15759	1.06887e-06	0.000330335	0.000309017	Cacnb3/Hnrnpk/Vps28/Zfp384/Sorbs1/Tardbp/Pfkm/Nptn/Traf7/Flcn/Rhbdf1/Grip2/Eps15/Ogt/Camk2b/Mff/Lypla1/Crhr2/Pkig/Cd247/Pink1/Hnrnpm/Nedd4l/Gopc/Ppp3cb/Sorbs2/Limk2/Oga/Hdac3/Ppard/Tcp1/Nr1h2/Dvl1/Ensa/Cdk5/Gdi1/Ppid/Madd/Apbb3/Entr1/Snx12/Inpp5e/Cln3/Prkcd/Cep72/Myom1/App/Dnm1l/Prkaa1/Rock2/Actb/Ttn/Tbc1d1/Ube2j1/Pam/Plekhm2/Tnik/Camk2d/Gja5/C2cd5/Mapt/Septin2/Otud7b/Dnajb6/Fermt2/Cd36/Pecam1/Gr…	93	0.088403	91	2	GO:0034613	0.786	54.6611	109	regulation of protein localization	cellular protein localization	BP
GO:0032989	cellular component morphogenesis	77/1052	769/15759	0.000214096	0.017329	0.0162106	Hnrnpk/Syngap1/Lifr/Nptn/Sema6c/Notch3/Camk2b/Nrap/Mef2c/Tbc1d20/Tnnt1/Mff/Tnnt2/Neb/Nedd4l/Tnnt3/Cobl/Smurf1/Dvl1/Cdk5/Gdi1/Zdhhc17/Stk25/Metrn/Ilk/Ist1/Mark2/Kank1/Snx2/Sema6a/Srf/App/Dnm1l/Ptk2/Kidins220/Rock2/Cert1/Dnm2/Actb/Ttn/Cttn/Agrn/Tnik/Pank2/Mapt/Agfg1/Postn/Chn1/Dst/Abi1/Raph1/Trak1/Cflar/Dlg4/Eif2ak4/Capn3/Clasp1/Fn1/Vldlr/Dmd/Golga2/Mef2a/Fbxo31/Myo9b/Ldb3/Mycbp2/Vegfa/Ank3/Nrp2/L1…	77	0.0731939	1	4	GO:0007010	0.492	0	0	cellular component morphogenesis	cytoskeleton organization	BP
GO:0033043	regulation of organelle organization	102/1052	1052/15759	7.30894e-05	0.00836603	0.00782612	Slx4/Tbc1d14/Anapc5/Parp3/Flcn/Vdac3/Cnot1/Cd47/Eln/Clip1/Pxn/Ten1/Eif4g3/Camk2b/Mef2c/Limch1/Mff/Neb/Pink1/Sh2b1/Sdccag8/Map4/Bin1/Chchd10/Arhgef7/Limk2/Ube2b/Stx5a/Tcp1/Rhot2/Fhod1/Hax1/Cdk11b/Mapre3/Becn1/Entr1/Cdkn1b/Fes/Cln3/Ilk/Pnkp/Naa80/Prkcd/Evi5l/Nprl2/Vps11/Nat10/Mark2/Kank1/Svil/Prdm9/Snx9/Ehmt2/Dnm1l/Tmem39a/Prkaa1/Rock2/Dnm2/Hnrnpd/Cttn/Mid1/G3bp2/Pam/Agrn/Mpdz/Senp6/Pde4dip/Tom1l2/…	102	0.0969582	2	4	GO:0007010	0.668	2.99157	4	regulation of organelle organization	cytoskeleton organization	BP
GO:0033119	negative regulation of RNA splicing	8/1052	27/15759	0.000271628	0.0207275	0.0193899	Hnrnpk/Pcbp4/Tra2b/Srsf9/Hnrnpl/Ptbp2/Acin1/Hnrnpa2b1	8	0.00760456	7	1	GO:0008380	0.761	5.51473	8	negative regulation of RNA splicing	RNA splicing	BP
GO:0033365	protein localization to organelle	86/1052	848/15759	5.8759e-05	0.00741203	0.00693369	Vps28/Pex2/Tardbp/Emc1/Iffo1/Parp3/Flcn/Arfrp1/Zdhhc3/Bag6/Gak/Ogt/Mff/Pkig/Pink1/Emc4/Hnrnpm/Chchd10/Limk2/Hdac3/Tcp1/Timm21/Cdk20/Smurf1/Dvl1/Cdk5/Mapre3/Tia1/Tor1b/Entr1/Inpp5e/Grk2/Aup1/Tpp1/Tnfaip3/Appl2/Mau2/Prkcd/Cep72/Fam53c/App/Dnm1l/Scrib/Prkaa1/Timm9/Rock2/Mid1/Pex5/Tnik/Ank2/Rpain/Ttc21b/Mapt/Otud7b/Dnajb6/Dhx9/Pttg1ip/Ezh2/Fermt2/Cd36/Dlg4/Zdhhc1/Xpa/Rab23/Ift20/Sun1/Nup54/Cnep1r1/Po…	86	0.081749	29	2	GO:0034613	0.896	15.278	32	protein localization to organelle	cellular protein localization	BP
GO:0033554	cellular response to stress	149/1052	1711/15759	0.000336141	0.0228317	0.0213582	Senp2/Slx4/Hdac10/Hnrnpk/Gtf2i/Cenpx/Rev1/Atrip/Mms19/Cdk9/Iffo1/Prkag3/Fanca/Parp3/Aptx/Flcn/Ube2v1/Nabp1/Nme5/Phf1/Sod2/Bag6/Oard1/Slc8a3/Ogt/Ybx3/Babam2/Mef2c/Chchd2/Rapgef1/Map1lc3b/Crhr2/Rbbp5/Zfp385a/Pink1/Irak1/Hnrnpm/Uimc1/Atp2a1/Arpp21/Ube2b/Map4k2/Men1/Hdac3/Ppard/Nek4/Smurf1/Tmem259/Fancg/Nr1h2/Parp2/Stk25/Pcbp4/Becn1/Suv39h1/Stub1/Hp1bp3/Fanci/Aup1/Syvn1/Cln3/Pnkp/Tnfaip3/Pwwp3a/Prkcd…	149	0.141635	16	12	GO:0033554	0.973	7.47045	16	cellular response to stress	cellular response to stress	BP
GO:0034504	protein localization to nucleus	35/1052	300/15759	0.000900776	0.0484147	0.0452903	Tardbp/Flcn/Ogt/Pkig/Hnrnpm/Chchd10/Limk2/Hdac3/Dvl1/Cdk5/Tor1b/Grk2/Appl2/Prkcd/Fam53c/App/Rpain/Otud7b/Dnajb6/Pttg1ip/Fermt2/Cd36/Xpa/Rab23/Sun1/Nup54/Cnep1r1/Tor1aip2/Nf2/Hikeshi/Med1/Kat7/Agap3/Ipo11/Flna	35	0.03327	44	2	GO:0034613	0.792	6.54394	50	protein localization to nucleus	cellular protein localization	BP
GO:0034613	cellular protein localization	171/1052	1669/15759	3.81802e-09	5.89979e-06	5.51904e-06	Cacnb3/Ranbp3/Hnrnpk/Vps28/Sorbs1/Zdhhc4/Pex2/Tardbp/Tbc1d14/Emc1/Iffo1/Syngap1/Nptn/Parp3/Flcn/Grip2/Arfrp1/Mprip/Zdhhc3/Bag6/Gak/Clip1/Ogt/Camk2b/Ehd4/Mff/Lypla1/Dlg3/Pkig/Cd247/Pink1/Emc4/Hnrnpm/Nedd4l/Gopc/Chchd10/Ywhaq/Sorbs2/Limk2/Tbc1d9b/Oga/Stx5a/Hdac3/Tcp1/Timm21/Arl4a/Cdk20/Tnfaip2/Smurf1/Dvl1/Cdk5/Gdi1/Mapre3/Tia1/Tor1b/Atg16l1/Entr1/Inpp5e/Grk2/Aup1/Syvn1/Cln3/Tpp1/Tnfaip3/Appl2/Mau2/…	171	0.162548	92	2	GO:0034613	0.983	123.644	103	cellular protein localization	cellular protein localization	BP
GO:0035601	protein deacylation	22/1052	110/15759	2.95092e-06	0.000729584	0.0006825	Hdac10/Sirt3/Lypla1/Pink1/Hdac3/Akap8l/Akap8/Sirt5/Brms1l/Prkaa1/Mapt/BC004004/Msl3/Sirt7/Morf4l2/Dysf/Tada3/Sirt2/Vegfa/Znhit1/Ncor1/Flna	22	0.0209125	1	7	GO:0006476	0.983	0	0	protein deacylation	protein deacetylation	BP
GO:0036465	synaptic vesicle recycling	15/1052	78/15759	0.000172381	0.0152575	0.0142728	Bin1/Ppp3cb/Dgkq/Cdk5/Dnm1l/Scrib/Dnm2/Actb/Gripap1/Ap1s2/Dennd1a/Itsn1/Pip5k1c/Actg1/Cltc	15	0.0142586	6	2	GO:0034613	0.574	5.91234	6	synaptic vesicle recycling	cellular protein localization	BP
GO:0043001	Golgi to plasma membrane protein transport	9/1052	39/15759	0.000870427	0.0471939	0.0441482	Arfrp1/Lypla1/Gopc/Cln3/Prepl/Kif13a/Optn/Ank3/Atp2c1	9	0.00855513	29	2	GO:0034613	0.658	5.92165	36	Golgi to plasma membrane protein transport	cellular protein localization	BP
GO:0043484	regulation of RNA splicing	29/1052	141/15759	4.31704e-08	2.96485e-05	2.77351e-05	Hnrnpk/Clk3/Jmjd6/Rbm39/Clk4/Fastk/Srsf5/Habp4/Clk1/Pcbp4/Tia1/Celf2/Rbm5/Clk2/Celf1/Tra2b/Son/Ahnak/Srsf9/Prdx6/Fxr1/Dazap1/Hnrnpl/Ptbp2/Mbnl2/Hnrnpf/Acin1/Hnrnpa2b1/Fam172a	29	0.0275665	48	1	GO:0008380	0.889	79.3703	58	regulation of RNA splicing	RNA splicing	BP
GO:0043500	muscle adaptation	19/1052	120/15759	0.000365282	0.0245414	0.0229576	Gtf2i/Camta2/Cdk9/Prkag3/Mef2c/Tnnt1/Oga/Parp2/Becn1/Trip10/Srl/Ptk2/Rock2/Pi16/Camk2d/Mlip/Ezh2/Cflar/Mef2a	19	0.0180608	1	13	GO:0010613	0.915	0	0	muscle adaptation	positive regulation of cardiac muscle hypertrophy	BP
GO:0043502	regulation of muscle adaptation	16/1052	95/15759	0.00051608	0.031399	0.0293727	Gtf2i/Cdk9/Prkag3/Mef2c/Tnnt1/Oga/Parp2/Becn1/Trip10/Srl/Ptk2/Rock2/Pi16/Camk2d/Mlip/Mef2a	16	0.0152091	1	13	GO:0010613	0.932	0	0	regulation of muscle adaptation	positive regulation of cardiac muscle hypertrophy	BP
GO:0043543	protein acylation	32/1052	226/15759	4.36325e-05	0.00620665	0.0058061	Brd1/Zdhhc4/Sirt3/Setd5/Flcn/Zdhhc3/Bag6/Ogt/Atat1/Phf20l1/Crtc2/Zdhhc17/Brpf1/Arid5a/Naa80/Noc2l/Glyr1/Nat10/App/Prkaa1/Meaf6/Phf14/Kat5/Zdhhc1/Taf12/Msl3/Morf4l2/Tada3/Nat9/Zdhhc20/Kansl3/Kat7	32	0.0304183	1	7	GO:0006476	0.465	0	1	protein acylation	protein deacetylation	BP
GO:0045184	establishment of protein localization	157/1052	1557/15759	5.48326e-08	3.38921e-05	3.17048e-05	Senp2/Cacnb3/Ranbp3/Vps28/Zfp384/Zdhhc4/Pex2/Tardbp/Pfkm/Tbc1d14/Emc1/Slc15a4/Use1/Rhbdf1/Rab4a/Grip2/Arfrp1/Eps15/Zdhhc3/Bag6/Sec22a/Mia2/Clip1/Ogt/Mff/Lypla1/Crhr2/Pkig/Yif1a/Pink1/Emc4/Hnrnpm/Actn4/Gopc/Ktn1/Ppp3cb/Ywhaq/Tbc1d9b/Oga/Nxf1/Stx5a/Hdac3/Ppard/Tcp1/Timm21/Arl4a/Smurf1/Nr1h2/Ensa/Cdk5/Gdi1/Zdhhc17/Ppid/Madd/Akap8/Apbb3/Atg16l1/Entr1/Snx12/Necap2/Aup1/Syvn1/Cln3/Tnfaip3/Appl2/Ist1/Pr…	157	0.14924	49	2	GO:0034613	0.859	77.7587	52	establishment of protein localization	cellular protein localization	BP
GO:0045214	sarcomere organization	11/1052	47/15759	0.000208715	0.0172009	0.0160908	Mef2c/Tnnt1/Tnnt2/Neb/Tnnt3/Srf/Ttn/Capn3/Ldb3/Itgb1/Actg1	11	0.0104563	41	9	GO:0045214	1	11.5614	50	sarcomere organization	sarcomere organization	BP
GO:0046907	intracellular transport	150/1052	1380/15759	7.64098e-10	4.72289e-06	4.41809e-06	Cacnb3/Ranbp3/Vps28/Zfp384/Zdhhc4/Pex2/Tardbp/Tbc1d14/Use1/Grip2/Arfrp1/Reps1/Tacc2/Eps15/Zdhhc3/Mppe1/Sec22a/Mia2/Agtpbp1/Gak/Atp5pb/Clip1/Ogt/Atp5c1/Tbc1d20/Ehd4/Mff/Tnnt2/Cdc42bpa/Pkig/Yif1a/Pink1/Actn4/Bin1/Ywhaq/Tbc1d9b/Oga/Nxf1/Stx5a/Hdac3/Rhot2/Timm21/Akap8l/Arl4a/Smurf1/Cdk5/Fhod1/Gdi1/Madd/Pla2g4e/Becn1/Entr1/Ift172/Snx12/Aup1/Syvn1/Cln3/Abcd4/Appl2/Ddx39a/Trappc11/Prkcd/Evi5l/Vps11/Rab2…	150	0.142586	19	2	GO:0034613	0.77	83.5163	24	intracellular transport	cellular protein localization	BP
GO:0048024	regulation of mRNA splicing, via spliceosome	19/1052	94/15759	1.17373e-05	0.00201522	0.00188517	Hnrnpk/Jmjd6/Rbm39/Pcbp4/Tia1/Celf2/Rbm5/Celf1/Tra2b/Son/Srsf9/Prdx6/Fxr1/Dazap1/Hnrnpl/Mbnl2/Acin1/Hnrnpa2b1/Fam172a	19	0.0180608	14	1	GO:0008380	0.86	19.1772	21	regulation of mRNA splicing, via spliceosome	RNA splicing	BP
GO:0048025	negative regulation of mRNA splicing, via spliceosome	7/1052	22/15759	0.00040578	0.0261263	0.0244403	Hnrnpk/Pcbp4/Tra2b/Srsf9/Hnrnpl/Acin1/Hnrnpa2b1	7	0.00665399	24	1	GO:0008380	0.748	7.96306	30	negative regulation of mRNA splicing, via spliceosome	RNA splicing	BP
GO:0048193	Golgi vesicle transport	35/1052	266/15759	9.07816e-05	0.01002	0.00937337	Tbc1d14/Use1/Arfrp1/Eps15/Mppe1/Sec22a/Mia2/Gak/Tbc1d20/Lypla1/Yif1a/Gopc/Stx5a/Snx12/Cln3/Trappc11/Snx2/Prepl/Dnm2/Snx8/Tmed2/Kif13a/Sec24c/Yipf7/Sec31a/Golga2/Bicd2/Atp9b/Kif1c/Optn/Ank3/Atp2c1/Slc30a6/Myo18a/Sar1b	35	0.03327	20	2	GO:0034613	0.367	11.9725	21	Golgi vesicle transport	cellular protein localization	BP
GO:0048488	synaptic vesicle endocytosis	13/1052	67/15759	0.00041969	0.0264704	0.0247622	Bin1/Ppp3cb/Dgkq/Cdk5/Dnm1l/Scrib/Dnm2/Actb/Dennd1a/Itsn1/Pip5k1c/Actg1/Cltc	13	0.0123574	49	2	GO:0034613	0.564	9.68161	75	synaptic vesicle endocytosis	cellular protein localization	BP
GO:0048588	developmental cell growth	31/1052	253/15759	0.000773212	0.0426716	0.0399178	Hnrnpk/Sema6c/Nedd4l/Sorbs2/Cobl/Smurf1/Dvl1/Parp2/Cdk5/Gdi1/Ilk/Ist1/Sema6a/Srf/Trip10/App/Dnm2/Cttn/Pi16/Camk2d/Mapt/Postn/Raph1/Eif2ak4/Fn1/Vegfa/Nrp2/L1cam/Itgb1/Ndel1/Mul1	31	0.0294677	3	9	GO:0045214	0.49	2.06157	3	developmental cell growth	sarcomere organization	BP
GO:0048638	regulation of developmental growth	41/1052	364/15759	0.000700162	0.0395978	0.0370423	Hnrnpk/Sema6c/Ybx3/Mef2c/Gnas/Nedd4l/Fgfr1/Men1/Hdac3/Ppard/Cdk20/Smurf1/Parp2/Cdk5/Gdi1/Suv39h1/Cdkn1b/Ilk/Celf1/Ist1/Sema6a/Srf/Trip10/App/Ptk2/Dnm2/Cttn/Pex5/Agrn/Pi16/Mapt/Cdk4/Capn3/Fn1/Vegfa/Naca/L1cam/Ndel1/Ncor1/Mul1/Socs2	41	0.0389734	2	9	GO:0045214	0.204	1.36309	2	regulation of developmental growth	sarcomere organization	BP
GO:0050684	regulation of mRNA processing	26/1052	132/15759	5.20275e-07	0.000173175	0.000161999	Hnrnpk/Cdk9/Jmjd6/Zc3h14/Rbm39/Srpk1/Pcbp4/Tia1/Celf2/Rbm5/Celf1/Tra2b/Son/Papola/Srsf9/Dhx9/Prdx6/Fxr1/Dazap1/Virma/Hnrnpl/Mbnl2/Acin1/Hnrnpa2b1/Sltm/Fam172a	26	0.0247148	13	1	GO:0008380	0.721	36.2914	19	regulation of mRNA processing	RNA splicing	BP
GO:0050686	negative regulation of mRNA processing	9/1052	30/15759	0.000101204	0.0109744	0.0102662	Hnrnpk/Cdk9/Zc3h14/Pcbp4/Tra2b/Srsf9/Hnrnpl/Acin1/Hnrnpa2b1	9	0.00855513	1	1	GO:0008380	0.625	0	0	negative regulation of mRNA processing	RNA splicing	BP
GO:0051130	positive regulation of cellular component organization	103/1052	1088/15759	0.000168204	0.0152575	0.0142728	Slx4/Hnrnpk/Vps28/Anapc5/Nptn/Grip2/Cnot1/Cd47/Clip1/Abcb4/Pxn/Eif4g3/Camk2b/Limch1/Mff/Rapgef1/Nme2/Pink1/Sh2b1/Actn4/Cd151/Bin1/Chchd10/Fgfr1/Serpinf1/Ube2b/Cobl/Oga/Tcp1/Atat1/Nr1h2/Dvl1/Colgalt1/Fhod1/Gdi1/Hax1/Stk25/Becn1/Metrn/Entr1/Cdkn1b/Fes/Stub1/Cln3/Ilk/Pnkp/Appl2/Ist1/Mark2/Srf/Prdm9/Snx9/App/Dnm1l/Kidins220/Rock2/Dnm2/Hnrnpd/Cttn/Srpx2/G3bp2/Plekhm2/Lims1/Agrn/Dusp3/Tnik/Pde4dip/Lnpk…	103	0.0979087	1	4	GO:0007010	0.498	0	1	positive regulation of cellular component organization	cytoskeleton organization	BP
GO:0051223	regulation of protein transport	53/1052	484/15759	0.000252795	0.0197788	0.0185024	Cacnb3/Vps28/Zfp384/Tardbp/Pfkm/Rhbdf1/Ogt/Mff/Lypla1/Crhr2/Pkig/Pink1/Hnrnpm/Gopc/Ppp3cb/Oga/Hdac3/Ppard/Nr1h2/Ensa/Cdk5/Gdi1/Ppid/Madd/Apbb3/Snx12/Cln3/Prkcd/Myom1/App/Dnm1l/Prkaa1/Ttn/Ube2j1/Pam/Gja5/C2cd5/Cd36/Gripap1/Rab23/Rab11fip5/Sirt7/Nup54/Sergef/Ank3/Bnip3l/Atp2c1/Ndel1/Sidt2/Ptpmt1/Myo18a/Sar1b/Flna	53	0.0503802	14	2	GO:0034613	0.735	7.66101	14	regulation of protein transport	cellular protein localization	BP
GO:0051247	positive regulation of protein metabolic process	122/1052	1300/15759	6.0004e-05	0.0074177	0.00693899	Senp2/Vps28/Cdk9/Nptn/Traf7/Flcn/Usp5/Ptpa/Ctnnd1/Mprip/Phf1/Bag6/Agtpbp1/Btrc/Pxn/Cnbp/Ogt/Eif4g3/Limch1/Ehd4/Dlg3/Gnas/Pink1/Irak1/Nedd4l/Upf3a/Fgfr1/Limk2/Oga/Stx5a/Map4k2/Men1/Hdac3/Gramd4/Akap8l/Habp4/Dgkq/Smurf1/Guf1/Tmem259/Nr1h2/Dvl1/Cdk5/Jtb/Aph1a/Hax1/Mapre3/Akap8/Suv39h1/Cdkn1b/Stub1/Fanci/Arid5a/Cln3/Ilk/Hpn/Tnfaip3/Glyr1/Ist1/Prkcd/Dda1/Vps11/Tnfrsf18/Slc25a37/Nat10/Incenp/Rnf14/Prdm…	122	0.11597	10	7	GO:0006476	0.425	10.444	10	positive regulation of protein metabolic process	protein deacetylation	BP
GO:0051248	negative regulation of protein metabolic process	87/1052	920/15759	0.00056194	0.0337218	0.0315456	Senp2/Vps28/Sirt3/Tardbp/Ivns1abp/Flcn/Ctdsp1/Ptpa/Cnot1/Mprip/Tnrc6c/Gapdh/Phf1/Bag6/Slc8a3/Ogt/Mvk/Wfdc1/Pkig/Tfpi/Bin1/Serpinf1/Ube2b/Oga/Men1/Dgkq/Nr1h2/Dvl1/Ensa/Cdk5/Tia1/Cdkn1b/Snx12/Inpp5e/Grk2/Cln3/Ilk/Pnkp/Noc2l/Celf1/Tnfaip3/Prkcd/Ilf3/Usp19/Paip2/Anks1/App/Mrpl13/Prkaa1/Rock2/Actb/Hnrnpd/Tmed2/Rps6ka3/Pi16/Dusp3/Bod1l/Mapt/Dnajb6/Cep43/Fxr1/Pecam1/Cflar/Ptpn3/Eif2ak4/Rab23/Capn3/March…	87	0.0826996	4	7	GO:0006476	0.412	3.00416	4	negative regulation of protein metabolic process	protein deacetylation	BP
GO:0051276	chromosome organization	79/1052	803/15759	0.000308534	0.0223115	0.0208716	Kdm5d/Slx4/Brd1/Cenpx/Setd5/Anapc5/Parp3/Rccd1/Prc1/Jmjd6/0610010K14Rik/Phf1/Bag6/Ten1/Ogt/Babam2/Rbbp5/Uimc1/Itpa/Ube2b/Men1/Hdac3/Tcp1/Top3b/Akap8l/Zbtb48/Akap8/Becn1/Smarcd3/Brpf1/Aebp2/Suv39h1/Tspyl2/Hp1bp3/Chd8/Pnkp/Cenpn/Noc2l/Pwwp3a/Mau2/Chaf1a/Nat10/Ncaph2/Incenp/Prdm9/Ehmt2/Ubn1/Prkaa1/Dpf2/Hnrnpd/Itgb3bp/Meaf6/Senp6/Kat5/Pbrm1/Dhx9/Ezh2/Phf21a/Xpa/Msl3/Cenpc1/Sun1/Sirt7/Morf4l2/Kmt5a/Po…	79	0.0750951	36	4	GO:0007010	0.664	9.77353	39	chromosome organization	cytoskeleton organization	BP
GO:0051640	organelle localization	54/1052	517/15759	0.000698946	0.0395978	0.0370423	Iffo1/Flcn/Tacc2/Agtpbp1/Ogt/Cdc42bpa/Atp2a1/Actn4/Map4/Bin1/Limk2/Ube2b/Stx5a/Map4k2/Rhot2/Cdk5/Fhod1/Madd/Stk25/Becn1/Fes/Cln3/Vps11/Incenp/Ap3s1/Tbc1d23/Dnm1l/Scrib/Ptk2/Wdr11/Stx2/Plekhm2/Kif13a/Arhgap21/Mapt/Trak1/Snap23/Clasp1/Ap1s2/Cenpc1/Ikbkg/Sun1/Dmd/Golga2/Bicd2/Mef2a/Sytl2/Kif1c/Def8/Itgb1/Ndel1/Ap3m1/Sar1b/Mul1	54	0.0513308	3	2	GO:0034613	0.683	2.16045	3	organelle localization	cellular protein localization	BP
GO:0051649	establishment of localization in cell	186/1052	1941/15759	1.12052e-07	5.77159e-05	5.39912e-05	Cacnb3/Ranbp3/Vps28/Zfp384/Zdhhc4/Pex2/Tardbp/Slc29a1/Tbc1d14/Use1/Grip2/Arfrp1/Reps1/Tacc2/Eps15/Zdhhc3/Mppe1/Sec22a/Slc8a3/Mia2/Agtpbp1/Gak/Atp5pb/Clip1/Ogt/Mef2c/Atp5c1/Tbc1d20/Fkbp1a/Ehd4/Mff/Tnnt2/Crhr2/Cdc42bpa/Pkig/Yif1a/Pink1/Actn4/Map4/Bin1/Trdn/Ppp3cb/Ywhaq/Limk2/Tbc1d9b/Ube2b/Oga/Nxf1/Stx5a/Map4k2/Hdac3/Ppard/Rhot2/Timm21/Akap8l/Arl4a/Dgkq/Smurf1/Dvl1/Cdk5/Fhod1/Gdi1/Madd/Stk25/Pla2g4e…	186	0.176806	8	2	GO:0034613	0.818	37.3605	9	establishment of localization in cell	cellular protein localization	BP
GO:0051668	localization within membrane	72/1052	629/15759	4.51367e-06	0.0010333	0.000966613	Cacnb3/Sorbs1/Zdhhc4/Emc1/Syngap1/Grip2/Arfrp1/Zdhhc3/Bag6/Gak/Clip1/Ogt/Camk2b/Ehd4/Mff/Lypla1/Dlg3/Emc4/Gopc/Sorbs2/Oga/Dvl1/Cdk5/Gdi1/Pla2g4e/Entr1/Snx12/Cln3/Prepl/Scrib/Timm9/Ttc7b/Rock2/Dnm2/Actb/Tmed2/Jsrp1/Pex5/Agrn/Kif13a/Gorasp2/Tnik/Ank2/Camk2d/C2cd5/Fermt2/Snap23/Gripap1/Dlg4/Zdhhc1/Capn3/Ift20/Dennd1a/Slc9a3r2/Nup54/Rilpl1/Ppfia1/Reep1/Emc10/Sytl2/Hectd1/Zdhhc20/Pgap2/Optn/Ank3/Naca/…	72	0.0684411	4	2	GO:0034613	0.697	12.3586	4	localization within membrane	cellular protein localization	BP
GO:0051726	regulation of cell cycle	87/1052	902/15759	0.000297888	0.0219196	0.020505	Senp2/Tardbp/Atrip/Anapc5/Cdk9/Parp3/Flcn/Ctdsp1/Taf6/Angel2/Nabp1/Prc1/Btrc/Eif4g3/Camk2b/Babam2/Uimc1/Sh2b1/Bin1/Fgfr1/Ube2b/Men1/Hdac3/Npr2/Miip/Cdk5/Cdk11b/Mapre3/Madd/Becn1/Apbb3/Smarcd3/Txlng/Ilkap/Entr1/Cdkn1b/E4f1/Ilk/Celf1/Tnfaip3/Appl2/Usp19/Nat10/Incenp/Sipa1/Afap1l2/Prdm9/App/Son/Scrib/Ppp1r13b/Rock2/Actb/Mbd4/Senp6/Kif13a/Dusp3/Camk2d/Tom1l2/Ankrd17/BC004004/Cdk4/Pbx1/Ezh2/Rcc1/Ptpn3…	87	0.0826996	240	3	GO:0007049	0.875	15.0873	271	regulation of cell cycle	cell cycle	BP
GO:0055001	muscle cell development	28/1052	204/15759	0.00021868	0.017329	0.0162106	Nrap/Mef2c/Tnnt1/Tnnt2/Neb/Actn4/Tnnt3/Bin1/Sorbs2/Parp2/Srf/Trip10/Ttn/Pi16/Ank2/Camk2d/Pbrm1/Capzb/Cflar/Capn3/Dmd/Dysf/Mef2a/Ldb3/Vegfa/Naca/Itgb1/Actg1	28	0.026616	32	9	GO:0045214	0.878	10.7504	34	muscle cell development	sarcomere organization	BP
GO:0055002	striated muscle cell development	14/1052	67/15759	0.000111501	0.0116812	0.0109273	Nrap/Mef2c/Tnnt1/Tnnt2/Neb/Tnnt3/Srf/Ttn/Cflar/Capn3/Mef2a/Ldb3/Itgb1/Actg1	14	0.013308	1	9	GO:0045214	0.956	0	1	striated muscle cell development	sarcomere organization	BP
GO:0060341	regulation of cellular localization	88/1052	824/15759	6.78105e-06	0.00135205	0.0012648	Cacnb3/Hnrnpk/Vps28/Sorbs1/Tardbp/Use1/Nptn/Flcn/Grip2/Ogt/Camk2b/Tbc1d20/Fkbp1a/Mff/Lypla1/Tnnt2/Crhr2/Pkig/Cd247/Pink1/Hnrnpm/Nedd4l/Trdn/Gopc/Ppp3cb/Sorbs2/Limk2/Oga/Hdac3/Ppard/Tcp1/Akap8l/Dvl1/Cdk5/Gdi1/Pla2g4e/Becn1/Entr1/Fes/Snx12/Inpp5e/Cln3/Prkcd/Cep72/Vps11/App/Prkaa1/Rock2/Actb/Ube2j1/Jsrp1/Tnik/Ank2/Camk2d/C2cd5/Ttc21b/Mapt/Otud7b/Dhx9/Fermt2/Cd36/Gripap1/Dlg4/Zdhhc1/Rab23/Capn3/Rab11…	88	0.0836502	7	2	GO:0034613	0.706	16.0172	8	regulation of cellular localization	cellular protein localization	BP
GO:0061024	membrane organization	70/1052	674/15759	0.000141922	0.0137066	0.012822	Sorbs1/Tardbp/Mtss2/Emc1/Grip2/Bag6/Immt/Gak/Clip1/Abcb4/Tbc1d20/Pink1/Emc4/Dmpk/Bin1/Trdn/Chchd10/Sorbs2/Stx5a/Rhot2/Akap8l/Smurf1/Dvl1/Tafazzin/Becn1/Tor1b/Cln3/Appl2/Prkcd/Vps11/Snx9/Dnm1l/Timm9/Cert1/Dnm2/Stx2/Tmed2/Plekhm2/Pex5/Agrn/Sec24c/Ank2/Yipf7/C2cd5/Sec31a/Cd36/Snap23/Dlg4/Ap1s2/Sun1/Rilpl1/Dysf/Reep1/Emc10/Atp9b/Sgcg/Tor1aip2/Hace1/Ank3/Psap/Timm22/Itgb1/Bnip3l/Atp2c1/Anxa7/Ndel1/Myo…	70	0.0665399	26	4	GO:0007010	0.479	11.309	27	membrane organization	cytoskeleton organization	BP
GO:0061951	establishment of protein localization to plasma membrane	14/1052	64/15759	6.5772e-05	0.00797131	0.00745688	Grip2/Arfrp1/Lypla1/Gopc/Cln3/Prepl/Scrib/Kif13a/Gorasp2/Gripap1/Rilpl1/Optn/Ank3/Atp2c1	14	0.013308	5	2	GO:0034613	0.695	7.08728	5	establishment of protein localization to plasma membrane	cellular protein localization	BP
GO:0070201	regulation of establishment of protein localization	55/1052	512/15759	0.000315828	0.0223115	0.0208716	Cacnb3/Vps28/Zfp384/Tardbp/Pfkm/Rhbdf1/Ogt/Mff/Lypla1/Crhr2/Pkig/Pink1/Hnrnpm/Gopc/Ppp3cb/Oga/Hdac3/Ppard/Tcp1/Nr1h2/Ensa/Cdk5/Gdi1/Ppid/Madd/Apbb3/Snx12/Cln3/Prkcd/Myom1/App/Dnm1l/Prkaa1/Ttn/Ube2j1/Pam/Gja5/C2cd5/Mapt/Cd36/Gripap1/Rab23/Rab11fip5/Sirt7/Nup54/Sergef/Ank3/Bnip3l/Atp2c1/Ndel1/Sidt2/Ptpmt1/Myo18a/Sar1b/Flna	55	0.0522814	12	2	GO:0034613	0.739	6.77723	12	regulation of establishment of protein localization	cellular protein localization	BP
GO:0070727	cellular macromolecule localization	173/1052	1681/15759	2.16333e-09	4.94261e-06	4.62363e-06	Cacnb3/Ranbp3/Hnrnpk/Vps28/Sorbs1/Zdhhc4/Pex2/Tardbp/Tbc1d14/Emc1/Iffo1/Syngap1/Nptn/Parp3/Flcn/Grip2/Arfrp1/Mprip/Zdhhc3/Bag6/Gak/Clip1/Ogt/Camk2b/Ehd4/Mff/Lypla1/Dlg3/Pkig/Cd247/Zfp385a/Pink1/Emc4/Hnrnpm/Nedd4l/Gopc/Chchd10/Ywhaq/Sorbs2/Limk2/Tbc1d9b/Oga/Stx5a/Hdac3/Tcp1/Timm21/Arl4a/Cdk20/Tnfaip2/Smurf1/Dvl1/Cdk5/Gdi1/Mapre3/Tia1/Tor1b/Atg16l1/Entr1/Inpp5e/Grk2/Aup1/Syvn1/Cln3/Tpp1/Tnfaip3/App…	173	0.164449	1	2	GO:0034613	0.982	0	0	cellular macromolecule localization	cellular protein localization	BP
GO:0070925	organelle assembly	85/1052	801/15759	1.24598e-05	0.00208147	0.00194714	Sting1/Tbc1d14/Cenpx/Traf7/Tmem80/Prc1/Vdac3/Cnot1/Nme5/Nrap/Mef2c/Tbc1d20/Ehd4/Tnnt1/Tnnt2/Map1lc3b/Neb/Pink1/Sdccag8/Tnnt3/Map4/Rpl3l/Limk2/Ube2b/Hdac3/Smurf1/Mapre3/Becn1/Atg16l1/Entr1/Ift172/Aup1/Cln3/Clcn4/Cenpn/Tubgcp2/Dhx30/Tubgcp3/Evi5l/Nprl2/Cep72/Vps11/Incenp/Srf/Ehmt2/Ift57/Tmem39a/Prkaa1/Pum2/Dnm2/Ttn/Cep44/Ssx2ip/Wdr11/Ttll5/G3bp2/Senp6/Gorasp2/Csde1/Septin2/Agfg1/Cflar/Rcc1/Atg13/Ra…	85	0.0807985	6	4	GO:0007010	0.65	12.8848	6	organelle assembly	cytoskeleton organization	BP
GO:0071705	nitrogen compound transport	173/1052	1813/15759	4.57244e-07	0.000169891	0.000158927	Senp2/Cacnb3/Ranbp3/Vps28/Zfp384/Zdhhc4/Pex2/Tardbp/Slc29a1/Pfkm/Tbc1d14/Slc15a4/Use1/Rhbdf1/Rab4a/Grip2/Arfrp1/Slc35a2/Eps15/Zdhhc3/Sec22a/Cd47/Mia2/Clip1/Ogt/Mff/Lypla1/Crhr2/Pkig/Yif1a/Pink1/Hnrnpm/Actn4/Gopc/Arhgef7/Ktn1/Ppp3cb/Ywhaq/Tbc1d9b/Hnrnpa1/Oga/Nxf1/Stx5a/Hdac3/Ppard/Tcp1/Timm21/Akap8l/Arl4a/Smurf1/Nr1h2/Ensa/Cdk5/Gdi1/Zdhhc17/Ppid/Madd/Akap8/Apbb3/Atg16l1/Entr1/Snx12/Grk2/Necap2/Aup…	173	0.164449	3	2	GO:0034613	0.466	15.6131	3	nitrogen compound transport	cellular protein localization	BP
GO:0072384	organelle transport along microtubule	14/1052	81/15759	0.000868505	0.0471939	0.0441482	Agtpbp1/Rhot2/Madd/Cln3/Ap3s1/Kif13a/Arhgap21/Mapt/Trak1/Sun1/Bicd2/Kif1c/Ndel1/Ap3m1	14	0.013308	7	2	GO:0034613	0.563	3.42203	9	organelle transport along microtubule	cellular protein localization	BP
GO:0072657	protein localization to membrane	66/1052	563/15759	5.14837e-06	0.00113271	0.00105961	Cacnb3/Sorbs1/Zdhhc4/Emc1/Syngap1/Grip2/Arfrp1/Zdhhc3/Bag6/Gak/Clip1/Ogt/Camk2b/Ehd4/Mff/Lypla1/Dlg3/Emc4/Gopc/Sorbs2/Oga/Dvl1/Cdk5/Gdi1/Cln3/Prepl/Scrib/Timm9/Ttc7b/Rock2/Actb/Tmed2/Jsrp1/Pex5/Agrn/Kif13a/Gorasp2/Tnik/Ank2/Camk2d/C2cd5/Fermt2/Snap23/Gripap1/Dlg4/Zdhhc1/Capn3/Ift20/Slc9a3r2/Nup54/Rilpl1/Ppfia1/Reep1/Emc10/Sytl2/Hectd1/Zdhhc20/Pgap2/Optn/Ank3/Naca/Timm22/Itgb1/Atp2c1/Cltc/Flna	66	0.0627376	23	2	GO:0034613	0.865	27.2105	24	protein localization to membrane	cellular protein localization	BP
GO:0072659	protein localization to plasma membrane	38/1052	287/15759	4.02244e-05	0.00606408	0.00567273	Cacnb3/Sorbs1/Grip2/Arfrp1/Zdhhc3/Gak/Camk2b/Ehd4/Lypla1/Gopc/Cdk5/Cln3/Prepl/Scrib/Ttc7b/Rock2/Actb/Tmed2/Kif13a/Gorasp2/Tnik/Ank2/Camk2d/C2cd5/Gripap1/Ift20/Slc9a3r2/Rilpl1/Ppfia1/Sytl2/Hectd1/Pgap2/Optn/Ank3/Itgb1/Atp2c1/Cltc/Flna	38	0.0361217	159	2	GO:0034613	0.795	24.9194	209	protein localization to plasma membrane	cellular protein localization	BP
GO:0080134	regulation of response to stress	106/1052	1157/15759	0.000456388	0.0284943	0.0266554	Sting1/Senp2/Hdac10/Hnrnpk/Rnf216/Mms19/Cdk9/Slc15a4/Fanca/Parp3/Nme5/Sod2/Bag6/Cd47/Ogt/Ybx3/Mvk/Babam2/Mef2c/Wfdc1/Riok3/Chchd2/Rapgef1/Crhr2/Zfp385a/Pink1/Tfpi/Uimc1/Fgfr1/Serpinf1/Cadm1/Map4k2/Men1/Hdac3/Ppard/Trafd1/Setd4/Nek4/Tmem259/Nr1h2/Stk25/Pcbp4/Suv39h1/Syvn1/Cln3/Pnkp/Celf1/Tnfaip3/Appl2/Prkcd/Usp19/Kank1/App/Tbc1d23/Apobec3/Pcbp2/Ptk2/Rock2/Mid1/Tmed2/Dusp3/Tnik/Akna/Mlip/Mapt/Rnf14…	106	0.10076	1	12	GO:0033554	0.673	0	0	regulation of response to stress	cellular response to stress	BP
GO:0080135	regulation of cellular response to stress	64/1052	634/15759	0.000582475	0.0342883	0.0320755	Senp2/Hdac10/Hnrnpk/Mms19/Cdk9/Parp3/Nme5/Sod2/Bag6/Ogt/Ybx3/Babam2/Chchd2/Rapgef1/Crhr2/Zfp385a/Pink1/Uimc1/Map4k2/Men1/Hdac3/Nek4/Tmem259/Nr1h2/Stk25/Pcbp4/Suv39h1/Syvn1/Cln3/Pnkp/Prkcd/Usp19/App/Rock2/Mid1/Tmed2/Dusp3/Tnik/Mapt/Rnf146/Dhx9/Pttg1ip/Cd36/Nod1/Fxr1/Ikbkg/Marchf7/Sirt7/Kmt5a/Pot1a/Emc10/Usp47/Usp25/Scly/Vegfa/Psap/Thoc5/Ndel1/Shld2/Ncor1/Nbr1/Prmt1/Kat7/Flna	64	0.0608365	6	12	GO:0033554	0.806	3.84475	6	regulation of cellular response to stress	cellular response to stress	BP
GO:0090042	tubulin deacetylation	6/1052	15/15759	0.000258621	0.0199817	0.0186921	Prkaa1/Mapt/Dysf/Tada3/Sirt2/Flna	6	0.00570342	3	7	GO:0006476	0.861	3.17263	7	tubulin deacetylation	protein deacetylation	BP
GO:0090150	establishment of protein localization to membrane	36/1052	238/15759	3.27838e-06	0.000779372	0.000729074	Cacnb3/Zdhhc4/Emc1/Grip2/Arfrp1/Zdhhc3/Bag6/Clip1/Ogt/Mff/Lypla1/Emc4/Gopc/Oga/Cdk5/Gdi1/Cln3/Prepl/Scrib/Timm9/Pex5/Kif13a/Gorasp2/C2cd5/Snap23/Gripap1/Zdhhc1/Rilpl1/Reep1/Emc10/Zdhhc20/Optn/Ank3/Naca/Timm22/Atp2c1	36	0.0342205	11	2	GO:0034613	0.787	23.1667	11	establishment of protein localization to membrane	cellular protein localization	BP
GO:0090257	regulation of muscle system process	33/1052	237/15759	4.68599e-05	0.00629655	0.0058902	Gtf2i/Cdk9/Prkag3/Fxyd1/Slc8a3/Mef2c/Tnnt1/Tnnt2/Atp2a1/Dmpk/Tnnt3/Bin1/Oga/Parp2/Becn1/Grk2/Srf/Trip10/Srl/Ptk2/Rock2/Ttn/Cttn/Agrn/Pi16/Ank2/Camk2d/Gja5/Mlip/Atp2b1/Dmd/Mef2a/Smtn	33	0.0313688	2	13	GO:0010613	0.841	3.35757	2	regulation of muscle system process	positive regulation of cardiac muscle hypertrophy	BP
GO:0090311	regulation of protein deacetylation	11/1052	50/15759	0.000372338	0.0247464	0.0231494	Pink1/Akap8l/Akap8/Prkaa1/Mapt/BC004004/Dysf/Tada3/Vegfa/Znhit1/Ncor1	11	0.0104563	4	7	GO:0006476	0.922	3.57775	4	regulation of protein deacetylation	protein deacetylation	BP
GO:0097435	supramolecular fiber organization	82/1052	706/15759	5.32329e-07	0.000173175	0.000161999	Sorbs1/Adamts7/Tacc2/Mprip/Cd47/Eln/Clip1/Pxn/Nrap/Mef2c/Limch1/Tnnt1/Tnnt2/Crhr2/Neb/Actn4/Tnnt3/Bin1/Trdn/Arhgef7/Pdlim3/Sorbs2/Limk2/Cobl/Ltbp3/Dvl1/Colgalt1/Fhod1/Hax1/Tpm2/Mapre3/Plod3/Ift172/Cdkn1b/Fes/Ilk/Naa80/Tubgcp2/Tubgcp3/Prkcd/Wdr73/Kank1/Svil/Srf/Snx9/Col11a2/App/Ccdc88c/Rock2/Ttn/Cttn/Mid1/Pakap/Pde4dip/Mapt/Agfg1/Dnajb6/Dst/Arhgef10l/Abi1/Capzb/Fermt2/Cd36/Ttc17/Pecam1/Cflar/Sptan…	82	0.0779468	11	4	GO:0007010	0.482	33.9278	13	supramolecular fiber organization	cytoskeleton organization	BP
GO:0098732	macromolecule deacylation	22/1052	110/15759	2.95092e-06	0.000729584	0.0006825	Hdac10/Sirt3/Lypla1/Pink1/Hdac3/Akap8l/Akap8/Sirt5/Brms1l/Prkaa1/Mapt/BC004004/Msl3/Sirt7/Morf4l2/Dysf/Tada3/Sirt2/Vegfa/Znhit1/Ncor1/Flna	22	0.0209125	1	7	GO:0006476	0.982	0	0	macromolecule deacylation	protein deacetylation	BP
GO:0140238	presynaptic endocytosis	13/1052	67/15759	0.00041969	0.0264704	0.0247622	Bin1/Ppp3cb/Dgkq/Cdk5/Dnm1l/Scrib/Dnm2/Actb/Dennd1a/Itsn1/Pip5k1c/Actg1/Cltc	13	0.0123574	1	2	GO:0034613	0.564	0	0	presynaptic endocytosis	cellular protein localization	BP
GO:1902116	negative regulation of organelle assembly	9/1052	38/15759	0.000711108	0.0395978	0.0370423	Pink1/Map4/Limk2/Becn1/Evi5l/Ehmt2/Tmem39a/Dnm2/Fez2	9	0.00855513	1	4	GO:0007010	0.47	0	0	negative regulation of organelle assembly	cytoskeleton organization	BP
GO:1903311	regulation of mRNA metabolic process	38/1052	270/15759	1.00243e-05	0.0017993	0.00168318	Hnrnpk/Tardbp/Cdk9/Angel2/Cnot1/Jmjd6/Tnrc6c/Zc3h14/Rbm39/Fastk/Hnrnpm/Srpk1/Pcbp4/Tia1/Celf2/Rbm5/Celf1/Tra2b/Son/Pum2/Papola/Rock2/Hnrnpd/Srsf9/Pabpc4/Dhx9/Prdx6/Fxr1/Dazap1/Brf1/Virma/Hnrnpl/Mbnl2/Vegfa/Acin1/Hnrnpa2b1/Sltm/Fam172a	38	0.0361217	1	1	GO:0008380	0.443	0	0	regulation of mRNA metabolic process	RNA splicing	BP
GO:1903827	regulation of cellular protein localization	63/1052	538/15759	8.73916e-06	0.00163687	0.00153124	Cacnb3/Hnrnpk/Vps28/Sorbs1/Tardbp/Nptn/Flcn/Grip2/Ogt/Camk2b/Mff/Lypla1/Pkig/Cd247/Pink1/Hnrnpm/Nedd4l/Gopc/Sorbs2/Limk2/Hdac3/Tcp1/Dvl1/Cdk5/Gdi1/Entr1/Inpp5e/Cln3/Prkcd/Cep72/App/Prkaa1/Rock2/Actb/Ube2j1/Tnik/Camk2d/C2cd5/Mapt/Otud7b/Fermt2/Cd36/Gripap1/Dlg4/Zdhhc1/Rab23/Rab11fip5/Sirt7/Nup54/Ppfia1/Macroh2a1/Hectd1/Nf2/Vegfa/Ank3/Itgb1/Bnip3l/Atp2c1/Ndel1/Sar1b/Cltc/Kat7/Flna	63	0.0598859	17	2	GO:0034613	0.838	21.9906	19	regulation of cellular protein localization	cellular protein localization	BP
GO:1903828	negative regulation of cellular protein localization	21/1052	124/15759	6.83336e-05	0.00811092	0.00758748	Flcn/Ogt/Lypla1/Pkig/Nedd4l/Gopc/Hdac3/Cdk5/Gdi1/Inpp5e/App/Rock2/Ube2j1/Mapt/Otud7b/Cd36/Rab23/Ppfia1/Macroh2a1/Hectd1/Cltc	21	0.019962	3	2	GO:0034613	0.718	4.80312	3	negative regulation of cellular protein localization	cellular protein localization	BP
GO:1990778	protein localization to cell periphery	41/1052	348/15759	0.000278698	0.0210077	0.0196519	Cacnb3/Sorbs1/Grip2/Arfrp1/Zdhhc3/Gak/Clip1/Camk2b/Ehd4/Lypla1/Gopc/Cdk5/Cln3/Prepl/Scrib/Ttc7b/Rock2/Actb/Tmed2/Kif13a/Gorasp2/Tnik/Ank2/Camk2d/C2cd5/Snap23/Gripap1/Dlg4/Ift20/Slc9a3r2/Rilpl1/Ppfia1/Sytl2/Hectd1/Pgap2/Optn/Ank3/Itgb1/Atp2c1/Cltc/Flna	41	0.0389734	2	2	GO:0034613	0.816	1.9508	2	protein localization to cell periphery	cellular protein localization	BP
GO:0000123	histone acetyltransferase complex	15/1054	78/15840	0.000166418	0.00521015	0.00451416	Brd1/Taf6/Ogt/Phf20l1/Brpf1/Actb/Meaf6/Phf14/Kat5/Taf12/Msl3/Morf4l2/Tada3/Kansl3/Kat7	15	0.0142315	29	8	GO:1902494	0.711	17.5529	35	histone acetyltransferase complex	catalytic complex	CC
GO:0000346	transcription export complex	5/1054	14/15840	0.00155811	0.0294953	0.0255552	Nxf1/Thoc7/Chtop/Zc3h11a/Thoc5	5	0.00474383	15	8	GO:1902494	0.348	6.34132	15	transcription export complex	catalytic complex	CC
GO:0000785	chromatin	67/1054	514/15840	8.32195e-08	1.69352e-05	1.46729e-05	Slx4/Hnrnpk/Tardbp/Camta2/Setd5/Aptx/Trim24/0610010K14Rik/Ss18/Ogt/Gon4l/Zfp385a/Pink1/Ube2b/Men1/Hdac3/Ppard/Tcp1/Akap8l/Srpk1/Akap8/Phc1/Smarcd3/Brms1l/Suv39h1/Tspyl2/Hp1bp3/Ubr2/Glyr1/Ist1/Mau2/Chaf1a/Incenp/Srf/Prdm9/Ehmt2/Max/Dpf2/Mbd4/Bicra/Ankrd17/Mbd1/Cdk4/Kat5/Pbrm1/Prdm10/Dhx9/Ezh2/Rcc1/Sf3b1/Cenpc1/Sirt7/Tmpo/Mef2a/Macroh2a1/Sirt2/Dpf1/Nap1l4/Znhit1/Nap1l1/Hpf1/Csnk2a2/Phf12/Hnrnpa2b1/…	67	0.0635674	347	2	GO:0000785	0.992	133.157	393	chromatin	chromatin	CC
GO:0001725	stress fiber	14/1054	85/15840	0.00136968	0.0285878	0.0247689	Sorbs1/Mprip/Pxn/Limch1/Actn4/Pdlim3/Fhod1/Ilk/Ptk2/Actb/Dst/Fermt2/Ldb3/Pdlim7	14	0.0132827	88	2	GO:0000785	0.355	10.6712	119	stress fiber	chromatin	CC
GO:0005635	nuclear envelope	47/1054	398/15840	9.02752e-05	0.00334018	0.00289399	Senp2/Ranbp3/Lmo7/Tor3a/Rnf123/Gapdh/Clip1/Tbc1d20/Lypla1/Osbpl6/Dmpk/Bin1/Nxf1/Smpd4/Smox/Tor1b/Txlng/Hpn/Myzap/Tra2b/App/Pum2/Anxa4/Tnrc18/Osbpl3/Mlip/Maco1/Ankrd17/Cdk4/Dst/Rcc1/Bnip2/Nemp2/Sun1/Nup54/Cnep1r1/Tmpo/Itsn1/Bicd2/P2rx6/Mtmr6/Bnip3l/Anxa7/Ndel1/Ccar1/Eif5a/Ipo11	47	0.044592	177	6	GO:0005635	0.994	31.7387	226	nuclear envelope	nuclear envelope	CC
GO:0005681	spliceosomal complex	24/1054	187/15840	0.00148391	0.0294953	0.0255552	Hnrnpk/Gcfc2/Srrm1/Hnrnpm/Hnrnpa1/Dhx35/Bcas2/Wdr83/Rbm5/Ddx41/U2af1/Tra2b/Prpf40b/Srrm2/Lsm6/Aar2/Sf3b1/Ptbp2/Cwc22/Hnrnpf/Luc7l2/Zcrb1/Hnrnpa2b1/Prpf18	24	0.0227704	168	8	GO:1902494	0.46	11.9986	177	spliceosomal complex	catalytic complex	CC
GO:0005694	chromosome	108/1054	1037/15840	1.64113e-06	0.000133588	0.000115743	Slx4/Brd1/Hnrnpk/Tardbp/Cenpx/Camta2/Setd5/Iffo1/Parp3/Aptx/Nabp1/Trim24/Rccd1/0610010K14Rik/Ss18/Phf1/Oard1/Ten1/Ogt/Gon4l/Zfp385a/Pink1/Ube2b/Men1/Hdac3/Ppard/Tcp1/Top3b/Akap8l/Srpk1/Parp2/Zbtb48/Akap8/Phc1/Smarcd3/Brpf1/Brms1l/Bcas2/Suv39h1/Tspyl2/Hp1bp3/Pnkp/Cenpn/Noc2l/Ubr2/Glyr1/Ist1/Mau2/Zfp276/Chaf1a/Ncaph2/Incenp/Srf/Prdm9/Ehmt2/Max/Airn/Anapc16/Dpf2/Ttn/Mbd4/Thoc7/Inip/Itgb3bp/Bicra/Mea…	108	0.102467	523	2	GO:0000785	0.853	93.9543	531	chromosome	chromatin	CC
GO:0005776	autophagosome	12/1054	73/15840	0.00298981	0.0468021	0.0405501	Sting1/Tbc1d14/Rpn2/Map1lc3b/Becn1/Atg16l1/Aup1/Cln3/Rab24/Atg16l2/Rab23/Nbr1	12	0.0113852	54	11	GO:0005776	0.999	7.0533	82	autophagosome	autophagosome	CC
GO:0005819	spindle	35/1054	316/15840	0.00209899	0.037143	0.0321813	Mms19/Anapc5/Flcn/Prc1/Camk2b/Map4/Arhgef7/Limk2/Hdac3/Atat1/Jtb/Mapre3/E4f1/Tubgcp2/Tubgcp3/Wdr73/Incenp/App/Rock2/Cep44/Cttn/Bod1l/Septin2/Cep170/Bnip2/Clasp1/Ikbkg/Tada3/Golga2/Sirt2/Polb/Eml1/Ncor1/Stag1/Cltc	35	0.0332068	91	2	GO:0000785	0.412	9.22584	104	spindle	chromatin	CC
GO:0005865	striated muscle thin filament	6/1054	23/15840	0.003237	0.0487947	0.0422766	Tnnt1/Tnnt2/Neb/Tnnt3/Tpm2/Ttn	6	0.0056926	14	1	GO:0030016	0.823	4.54014	21	striated muscle thin filament	myofibril	CC
GO:0005905	clathrin-coated pit	13/1054	67/15840	0.000406973	0.0106863	0.0092588	Reps1/Eps15/Atat1/Tnk2/App/Dnm1l/Dnm2/Cttn/Clta/Ap1s2/Vldlr/Itsn1/Cltc	13	0.012334	66	5	GO:0042383	0.309	16.279	78	clathrin-coated pit	sarcolemma	CC
GO:0005911	cell-cell junction	56/1054	456/15840	6.22489e-06	0.000389774	0.000337706	Sorbs1/Flcn/Fxyd1/Lims2/Ctnnd1/Tjap1/Abcb4/Pxn/Ybx3/Nrap/Dlg3/Cdc42bpa/Actn4/Sdccag8/Pdlim3/Cadm1/Obscn/Fhod1/Ilk/Hpn/Prkcd/Ubn1/App/Scrib/Ahnak/Ptk2/Actb/Ssx2ip/Ccdc85a/Stx2/Lims1/Mpdz/Ank2/Camk2d/Gja5/Cdk4/Dst/Capzb/Fermt2/Snap23/Arhgef6/Pecam1/Dlg4/Sptan1/Add1/Ldb3/Sirt2/Nf2/Vegfa/Ank3/Itgb1/Pdlim7/Magi1/Actg1/Pacsin2/Flna	56	0.0531309	221	4	GO:0005911	0.991	62.7405	268	cell-cell junction	cell-cell junction	CC
GO:0005925	focal adhesion	21/1054	163/15840	0.00271348	0.0440538	0.038169	Zfp384/Sorbs1/Tle2/Lims2/Irf2/Abcb4/Pxn/Arhgef7/Fes/Inpp5e/Ilk/Ptk2/Cttn/Lims1/Tns1/Dst/Fermt2/Clasp1/Ppfia1/Itgb1/Pdlim7	21	0.0199241	169	4	GO:0005911	0.816	9.43276	230	focal adhesion	cell-cell junction	CC
GO:0005927	muscle tendon junction	3/1054	5/15840	0.0026536	0.0440538	0.038169	Nrap/Itga7/Smpx	3	0.0028463	5	4	GO:0005911	0.613	2.9594	6	muscle tendon junction	cell-cell junction	CC
GO:0014704	intercalated disc	13/1054	64/15840	0.000253664	0.00712007	0.00616895	Fxyd1/Nrap/Obscn/Fhod1/Ptk2/Ank2/Camk2d/Gja5/Dst/Capzb/Sptan1/Ank3/Itgb1	13	0.012334	61	4	GO:0005911	0.794	18.9586	76	intercalated disc	cell-cell junction	CC
GO:0015629	actin cytoskeleton	54/1054	477/15840	8.68889e-05	0.00334018	0.00289399	Sorbs1/Mtss2/Mprip/Notch3/Abcb4/Myh4/Pxn/Limch1/Tnnt1/Tnnt2/Myl1/Cdc42bpa/Neb/Ehbp1l1/Actn4/Tnnt3/Pdlim3/Myl6/Cobl/Fhod1/Hax1/Tpm2/Apbb3/Ilk/Vps11/Myzap/Mark2/Svil/Tmem63b/Snx9/Ahnak/Ptk2/Actb/Ttn/Cttn/Zfp185/Arhgap21/Septin2/Dst/Dhx9/Capzb/Fermt2/Ttc17/Sptan1/Dmd/Add1/Myo9b/Ldb3/Nf2/Pdlim7/Smtn/Myo18a/Actg1/Flna	54	0.0512334	247	2	GO:0000785	0.43	33.782	293	actin cytoskeleton	chromatin	CC
GO:0016363	nuclear matrix	14/1054	86/15840	0.001538	0.0294953	0.0255552	Sorbs1/Iffo1/Srrm1/Hnrnpm/Men1/Akap8l/Dgkq/Akap8/Prkcd/Mbd1/Cad/Sf3b1/Hnrnpa2b1/Stag1	14	0.0132827	89	3	GO:0016604	0.447	10.5108	101	nuclear matrix	nuclear body	CC
GO:0016528	sarcoplasm	13/1054	83/15840	0.00316995	0.0486857	0.0421821	Camk2b/Fkbp1a/Calu/Atp2a1/Dmpk/Trdn/Hax1/Srl/Jsrp1/H6pd/Camk2d/Atp2a3/Ank3	13	0.012334	8	10	GO:0016529	0.989	3.5827	8	sarcoplasm	sarcoplasmic reticulum	CC
GO:0016529	sarcoplasmic reticulum	13/1054	75/15840	0.00123999	0.0285878	0.0247689	Camk2b/Fkbp1a/Calu/Atp2a1/Dmpk/Trdn/Hax1/Srl/Jsrp1/H6pd/Camk2d/Atp2a3/Ank3	13	0.012334	71	10	GO:0016529	0.999	10.1596	95	sarcoplasmic reticulum	sarcoplasmic reticulum	CC
GO:0016604	nuclear body	80/1054	699/15840	1.17083e-06	0.000105895	9.17494e-05	Senp2/Brd1/Pnisr/Tardbp/Tle2/Cdk9/Parp3/Srrt/Angel2/Ube2i/Zc3h14/Rbm39/Snapc3/Mef2c/Gon4l/Rpn2/Srrm1/Fastk/Hnrnpm/Uimc1/Rorc/Actn4/Zbtb20/Obscn/Nxf1/Fibp/Akap8l/Srsf5/Srpk1/Habp4/Dgkq/S100pbp/Phc1/Bcas2/Hp1bp3/Clk2/Ddx39a/Mau2/Ddx46/Incenp/U2af1/Ehmt2/Ubn1/Son/Ptk2/Prkaa1/Max/Srrm2/Srsf9/Mbd4/Uspl1/Thoc7/Chtop/Rpain/Mlip/Mbd1/Mapt/Raph1/Dhx9/Mocs2/Sf3b1/Virma/Cenpc1/Sirt7/Cwc22/Luc7l2/Add1/Atpaf2…	80	0.0759013	336	3	GO:0016604	0.992	91.9197	351	nuclear body	nuclear body	CC
GO:0016607	nuclear speck	43/1054	327/15840	1.40706e-05	0.000763565	0.000661565	Brd1/Pnisr/Tardbp/Zc3h14/Rbm39/Mef2c/Srrm1/Fastk/Nxf1/Fibp/Akap8l/Srsf5/Srpk1/Habp4/Dgkq/S100pbp/Bcas2/Hp1bp3/Ddx39a/Ddx46/U2af1/Ehmt2/Son/Prkaa1/Srrm2/Srsf9/Mbd4/Thoc7/Chtop/Mbd1/Mapt/Mocs2/Sf3b1/Virma/Sirt7/Cwc22/Luc7l2/Atpaf2/Zc3h18/Bnip3l/Acin1/Hikeshi/Pacsin2	43	0.040797	344	3	GO:0016604	0.91	56.7515	385	nuclear speck	nuclear body	CC
GO:0030016	myofibril	42/1054	216/15840	2.4473e-10	1.92854e-07	1.67092e-07	Myh4/Nrap/Mef2c/Fkbp1a/Tnnt1/Tnnt2/Myl1/Neb/Atp2a1/Actn4/Tnnt3/Bin1/Pdlim3/Ppp3cb/Obscn/Habp4/Tpm2/Stub1/Ilk/Myzap/Svil/Myom1/Ahnak/Ttn/Myh13/Pde4dip/Ank2/Dnajb6/Dst/Abcc9/Capzb/Fxr1/Sptan1/Capn3/Dmd/Itgb1bp2/Ldb3/Ank3/Smpx/Pdlim7/Actg1/Flna	42	0.0398482	43	1	GO:0030016	0.996	169.586	55	myofibril	myofibril	CC
GO:0030017	sarcomere	33/1054	192/15840	4.2865e-07	4.36151e-05	3.77888e-05	Nrap/Mef2c/Fkbp1a/Tnnt1/Tnnt2/Neb/Atp2a1/Actn4/Tnnt3/Bin1/Pdlim3/Ppp3cb/Obscn/Habp4/Tpm2/Stub1/Myzap/Myom1/Ttn/Ank2/Dnajb6/Dst/Abcc9/Capzb/Sptan1/Capn3/Dmd/Itgb1bp2/Ldb3/Ank3/Smpx/Pdlim7/Flna	33	0.0313093	36	1	GO:0030016	0.977	68.1326	42	sarcomere	myofibril	CC
GO:0030018	Z disc	22/1054	127/15840	3.08315e-05	0.00141599	0.00122684	Nrap/Fkbp1a/Neb/Actn4/Bin1/Pdlim3/Ppp3cb/Obscn/Stub1/Ttn/Ank2/Dnajb6/Dst/Capzb/Sptan1/Capn3/Dmd/Itgb1bp2/Ldb3/Ank3/Pdlim7/Flna	22	0.0208729	130	1	GO:0030016	0.922	39.5071	183	Z disc	myofibril	CC
GO:0030027	lamellipodium	24/1054	170/15840	0.000376817	0.0102243	0.00885851	Mtss2/Ctnnd1/Pxn/Nme2/Cdc42bpa/Arhgef7/Cdk5/Hax1/Ilk/App/Ptk2/Dnm2/Actb/Cttn/Stx2/Abi1/Capzb/Arhgef6/Phactr4/Dmd/Dysf/Itsn1/Myo9b/Nf2	24	0.0227704	166	7	GO:0030027	0.998	20.2514	205	lamellipodium	lamellipodium	CC
GO:0030054	cell junction	156/1054	1771/15840	0.000118691	0.00386457	0.00334833	Slx4/Hnrnpk/Zfp384/Sorbs1/Rnf216/Pnisr/Tle2/Epb41l1/Dlgap4/Strn4/Syngap1/Nptn/Flcn/Rab4a/Fxyd1/Lims2/Grip2/Irf2/Ctnnd1/Vdac3/Tjap1/Rpl10a/Gtf2f1/Slc8a3/Gak/Abcb4/Pxn/Camk2b/Ybx3/Nrap/Fkbp1a/Mff/Crhr2/Dlg3/Itga7/Cdc42bpa/Rps6kc1/Actn4/Sdccag8/Map4/Bin1/Gopc/Arhgef7/Pdlim3/Ppp3cb/Cadm1/Sorbs2/Obscn/Atat1/Dgkq/Dvl1/Cdk5/Fhod1/Aph1a/Zdhhc17/Madd/Rpl31/Polg/Fes/Inpp5e/Grk2/Pi4k2a/Slc2a8/Cln3/Ilk/Clcn4…	156	0.148008	910	4	GO:0005911	0.71	39.6684	924	cell junction	cell-cell junction	CC
GO:0030055	cell-substrate junction	25/1054	174/15840	0.000218117	0.00657583	0.00569741	Zfp384/Sorbs1/Tle2/Lims2/Irf2/Abcb4/Pxn/Nrap/Itga7/Arhgef7/Fes/Inpp5e/Ilk/Ptk2/Cttn/Lims1/Tns1/Dst/Fermt2/Clasp1/Dmd/Ppfia1/Smpx/Itgb1/Pdlim7	25	0.0237192	8	4	GO:0005911	0.825	9.90093	9	cell-substrate junction	cell-cell junction	CC
GO:0031248	protein acetyltransferase complex	15/1054	88/15840	0.000648271	0.0155204	0.0134471	Brd1/Taf6/Ogt/Phf20l1/Brpf1/Actb/Meaf6/Phf14/Kat5/Taf12/Msl3/Morf4l2/Tada3/Kansl3/Kat7	15	0.0142315	1	8	GO:1902494	0.718	0	0	protein acetyltransferase complex	catalytic complex	CC
GO:0031252	cell leading edge	41/1054	389/15840	0.00234605	0.0406316	0.0352039	Mtss2/Ctnnd1/Pxn/Nme2/Cdc42bpa/Gnas/Sh2b1/Arhgef7/Cobl/Cdk5/Hax1/Inpp5e/Ilk/Appl2/Kank1/App/Scrib/Ptk2/Dnm2/Actb/Ssx2ip/Cttn/Stx2/C2cd5/Mapt/Dst/Abi1/Raph1/Capzb/Arhgef6/Pecam1/Atp2b1/Phactr4/Dmd/Dysf/Itsn1/Myo9b/Nf2/Itgb1/Pdlim7/Ndel1	41	0.0388994	75	7	GO:0030027	0.91	8.35546	78	cell leading edge	lamellipodium	CC
GO:0031410	cytoplasmic vesicle	144/1054	1733/15840	0.00252969	0.0428994	0.0371687	Sting1/Adgrf5/Senp2/Vps28/Tbc1d14/Slc15a4/Use1/Traf7/Rab4a/Mib2/Il15ra/Clk3/Mr1/Vdac3/Eps15/Gapdh/Tjap1/Clip1/Abcb4/Ogt/Ehd4/Mff/Rapgef1/Map1lc3b/Osbpl6/Yif1a/Rps6kc1/Gnas/Commd9/Ehbp1l1/Nedd4l/Bin1/Gopc/Fgfr1/Cadm1/Tcp1/Dgkq/Acp2/Dvl1/Aph1a/Hax1/Zdhhc17/Madd/Pla2g4e/Golga1/Becn1/Entr1/Ift172/Cdkn1b/Fes/Snx12/Necap2/Pi4k2a/Slc2a8/Cln3/Tpp1/Uhrf1bp1l/Clcn4/Appl2/Ist1/Prkcd/Cdip1/Ankrd13b/Vps11/Rab…	144	0.136622	852	9	GO:0031410	0.96	12.6193	899	cytoplasmic vesicle	cytoplasmic vesicle	CC
GO:0031674	I band	24/1054	140/15840	1.63788e-05	0.000833271	0.00072196	Nrap/Fkbp1a/Neb/Atp2a1/Actn4/Bin1/Pdlim3/Ppp3cb/Obscn/Stub1/Myzap/Ttn/Ank2/Dnajb6/Dst/Capzb/Sptan1/Capn3/Dmd/Itgb1bp2/Ldb3/Ank3/Pdlim7/Flna	24	0.0227704	23	1	GO:0030016	0.934	29.7294	29	I band	myofibril	CC
GO:0031967	organelle envelope	99/1054	1030/15840	0.000115422	0.00386457	0.00334833	Sting1/Senp2/Ranbp3/Sirt3/Coq2/Lmo7/Tor3a/Vdac3/Rnf123/Gapdh/Sod2/Slc8a3/Atp5mpl/Immt/Ucp3/Atp5pb/Clip1/Crat/Atp5c1/Slc25a3/Tbc1d20/Chchd2/Mff/Lypla1/Nme2/Osbpl6/Pink1/Cyc1/Dmpk/Bin1/Slc25a26/Chchd10/Nxf1/Rhot2/Timm21/Smpd4/Guf1/Smox/Hax1/Cyp27a1/Polg/Tafazzin/Sirt5/Tor1b/Txlng/Hpn/Slc25a22/Slc25a15/Qtrt1/Myzap/Slc25a37/Ggnbp1/Tra2b/App/Dnm1l/Atp5j/Pum2/Timm9/Mpv17/Rdh13/Anxa4/Csde1/Tnrc18/Osbpl3…	99	0.0939279	1	6	GO:0005635	0.862	0	0	organelle envelope	nuclear envelope	CC
GO:0031975	envelope	99/1054	1030/15840	0.000115422	0.00386457	0.00334833	Sting1/Senp2/Ranbp3/Sirt3/Coq2/Lmo7/Tor3a/Vdac3/Rnf123/Gapdh/Sod2/Slc8a3/Atp5mpl/Immt/Ucp3/Atp5pb/Clip1/Crat/Atp5c1/Slc25a3/Tbc1d20/Chchd2/Mff/Lypla1/Nme2/Osbpl6/Pink1/Cyc1/Dmpk/Bin1/Slc25a26/Chchd10/Nxf1/Rhot2/Timm21/Smpd4/Guf1/Smox/Hax1/Cyp27a1/Polg/Tafazzin/Sirt5/Tor1b/Txlng/Hpn/Slc25a22/Slc25a15/Qtrt1/Myzap/Slc25a37/Ggnbp1/Tra2b/App/Dnm1l/Atp5j/Pum2/Timm9/Mpv17/Rdh13/Anxa4/Csde1/Tnrc18/Osbpl3…	99	0.0939279	1	6	GO:0005635	0.862	0	0	envelope	nuclear envelope	CC
GO:0032432	actin filament bundle	15/1054	94/15840	0.00130808	0.0285878	0.0247689	Sorbs1/Mprip/Pxn/Limch1/Actn4/Pdlim3/Fhod1/Ilk/Ptk2/Actb/Dst/Fermt2/Ldb3/Pdlim7/Flna	15	0.0142315	10	2	GO:0000785	0.359	5.48794	14	actin filament bundle	chromatin	CC
GO:0036379	myofilament	7/1054	27/15840	0.00154601	0.0294953	0.0255552	Tnnt1/Tnnt2/Neb/Tnnt3/Obscn/Tpm2/Ttn	7	0.00664137	1	1	GO:0030016	0.83	0	2	myofilament	myofibril	CC
GO:0042383	sarcolemma	27/1054	159/15840	5.9531e-06	0.000389774	0.000337706	Cacnb3/Clcn1/Fxyd1/Slc8a3/Itga7/Gnas/Bin1/Ppp3cb/Obscn/Smpd4/Ahnak/Ptk2/Agrn/Ank2/Camk2d/Mlip/Dst/Abcc9/Cd36/Capn3/Dmd/Dysf/Sgcg/Ank3/Lama2/Itgb1/Cltc	27	0.0256167	124	5	GO:0042383	0.998	56.024	168	sarcolemma	sarcolemma	CC
GO:0042641	actomyosin	16/1054	94/15840	0.00044107	0.0112197	0.00972096	Sorbs1/Mprip/Pxn/Limch1/Cdc42bpa/Actn4/Pdlim3/Fhod1/Ilk/Ptk2/Actb/Dst/Fermt2/Ldb3/Pdlim7/Myo18a	16	0.0151803	12	2	GO:0000785	0.359	9.44903	14	actomyosin	chromatin	CC
GO:0043034	costamere	8/1054	18/15840	8.97439e-06	0.000521797	0.000452093	Ilk/Svil/Ahnak/Ank2/Fxr1/Dmd/Smpx/Actg1	8	0.00759013	18	1	GO:0030016	0.784	31.1432	22	costamere	myofibril	CC
GO:0043292	contractile fiber	43/1054	229/15840	4.73843e-10	1.92854e-07	1.67092e-07	Myh4/Nrap/Mef2c/Fkbp1a/Tnnt1/Tnnt2/Myl1/Neb/Atp2a1/Actn4/Tnnt3/Bin1/Pdlim3/Ppp3cb/Obscn/Habp4/Tpm2/Stub1/Ilk/Myzap/Svil/Myom1/Ahnak/Ttn/Myh13/Pde4dip/Ank2/Dnajb6/Dst/Abcc9/Capzb/Fxr1/Pecam1/Sptan1/Capn3/Dmd/Itgb1bp2/Ldb3/Ank3/Smpx/Pdlim7/Actg1/Flna	43	0.040797	19	1	GO:0030016	0.99	132.759	20	contractile fiber	myofibril	CC
GO:0044291	cell-cell contact zone	17/1054	86/15840	4.33617e-05	0.00176482	0.00152907	Flcn/Fxyd1/Nrap/Obscn/Fhod1/Scrib/Ahnak/Ptk2/Ank2/Camk2d/Gja5/Dst/Capzb/Pecam1/Sptan1/Ank3/Itgb1	17	0.016129	26	4	GO:0005911	0.813	24.6985	29	cell-cell contact zone	cell-cell junction	CC
GO:0070161	anchoring junction	69/1054	587/15840	2.55699e-06	0.000189218	0.000163941	Zfp384/Sorbs1/Tle2/Flcn/Fxyd1/Lims2/Irf2/Ctnnd1/Tjap1/Abcb4/Pxn/Ybx3/Nrap/Dlg3/Itga7/Cdc42bpa/Actn4/Sdccag8/Arhgef7/Pdlim3/Cadm1/Obscn/Fhod1/Fes/Inpp5e/Ilk/Hpn/Prkcd/Ubn1/App/Scrib/Ahnak/Ptk2/Actb/Ssx2ip/Cttn/Ccdc85a/Stx2/Lims1/Mpdz/Ank2/Camk2d/Gja5/Tns1/Cdk4/Dst/Capzb/Fermt2/Snap23/Arhgef6/Pecam1/Dlg4/Sptan1/Clasp1/Dmd/Ppfia1/Add1/Ldb3/Sirt2/Nf2/Vegfa/Ank3/Smpx/Itgb1/Pdlim7/Magi1/Actg1/Pacsin2/F…	69	0.0654649	1	4	GO:0005911	0.964	0	0	anchoring junction	cell-cell junction	CC
GO:0070775	H3 histone acetyltransferase complex	5/1054	10/15840	0.000245516	0.00712007	0.00616895	Brd1/Brpf1/Meaf6/Phf14/Kat7	5	0.00474383	1	8	GO:1902494	0.584	0	0	H3 histone acetyltransferase complex	catalytic complex	CC
GO:0070776	MOZ/MORF histone acetyltransferase complex	4/1054	9/15840	0.00187333	0.0346565	0.030027	Brd1/Brpf1/Meaf6/Phf14	4	0.00379507	9	8	GO:1902494	0.568	4.68498	14	MOZ/MORF histone acetyltransferase complex	catalytic complex	CC
GO:0071013	catalytic step 2 spliceosome	14/1054	88/15840	0.00192658	0.0348496	0.0301943	Hnrnpk/Srrm1/Hnrnpm/Hnrnpa1/Dhx35/Bcas2/Wdr83/Ddx41/U2af1/Srrm2/Sf3b1/Cwc22/Hnrnpf/Hnrnpa2b1	14	0.0132827	93	8	GO:1902494	0.702	9.63261	125	catalytic step 2 spliceosome	catalytic complex	CC
GO:0097517	contractile actin filament bundle	14/1054	85/15840	0.00136968	0.0285878	0.0247689	Sorbs1/Mprip/Pxn/Limch1/Actn4/Pdlim3/Fhod1/Ilk/Ptk2/Actb/Dst/Fermt2/Ldb3/Pdlim7	14	0.0132827	1	2	GO:0000785	0.355	0	0	contractile actin filament bundle	chromatin	CC
GO:0097708	intracellular vesicle	144/1054	1737/15840	0.00276013	0.0440538	0.038169	Sting1/Adgrf5/Senp2/Vps28/Tbc1d14/Slc15a4/Use1/Traf7/Rab4a/Mib2/Il15ra/Clk3/Mr1/Vdac3/Eps15/Gapdh/Tjap1/Clip1/Abcb4/Ogt/Ehd4/Mff/Rapgef1/Map1lc3b/Osbpl6/Yif1a/Rps6kc1/Gnas/Commd9/Ehbp1l1/Nedd4l/Bin1/Gopc/Fgfr1/Cadm1/Tcp1/Dgkq/Acp2/Dvl1/Aph1a/Hax1/Zdhhc17/Madd/Pla2g4e/Golga1/Becn1/Entr1/Ift172/Cdkn1b/Fes/Snx12/Necap2/Pi4k2a/Slc2a8/Cln3/Tpp1/Uhrf1bp1l/Clcn4/Appl2/Ist1/Prkcd/Cdip1/Ankrd13b/Vps11/Rab…	144	0.136622	16	9	GO:0031410	0.959	5.09818	18	intracellular vesicle	cytoplasmic vesicle	CC
GO:0099080	supramolecular complex	123/1054	1125/15840	1.89923e-08	5.15326e-06	4.46487e-06	Hnrnpk/Cenpx/Cep57l1/Cdk9/Iffo1/Prc1/Cnot1/Tnrc6c/Slc8a3/Eln/Clip1/Myh4/Nrap/Mef2c/Fkbp1a/Tnnt1/Tnnt2/Myl1/Map1lc3b/Nme2/Neb/Fastk/Atp2a1/Ehbp1l1/Actn4/Tnnt3/Map4/Bin1/Pdlim3/Ppp3cb/Obscn/Cobl/Tcp1/Atat1/Habp4/Dvl1/Cdk5/Tmem214/Tpm2/Mapre3/Edc4/Tia1/Stub1/Ilk/Cenpn/Tubgcp2/Celf1/Dhx30/Tubgcp3/Zfp276/Vps11/Myzap/Incenp/Mark2/Svil/Myom1/Trip10/Dnm1l/Apobec3/Ahnak/Pum2/Rock2/Anapc16/Dnm2/Actb/Ttn/Ct…	123	0.116698	1	1	GO:0030016	0.819	0	1	supramolecular complex	myofibril	CC
GO:0099081	supramolecular polymer	93/1054	820/15840	2.30808e-07	2.68397e-05	2.32544e-05	Cep57l1/Iffo1/Prc1/Slc8a3/Eln/Clip1/Myh4/Nrap/Mef2c/Fkbp1a/Tnnt1/Tnnt2/Myl1/Map1lc3b/Nme2/Neb/Atp2a1/Ehbp1l1/Actn4/Tnnt3/Map4/Bin1/Pdlim3/Ppp3cb/Obscn/Cobl/Tcp1/Atat1/Habp4/Dvl1/Cdk5/Tmem214/Tpm2/Mapre3/Stub1/Ilk/Tubgcp2/Tubgcp3/Vps11/Myzap/Incenp/Mark2/Svil/Myom1/Trip10/Dnm1l/Ahnak/Dnm2/Actb/Ttn/Cttn/Ttll5/Mid1/Myh13/Kif13a/Bod1l/Pde4dip/Akna/Ank2/Mapt/Septin2/Dnajb6/Dst/Abcc9/Capzb/Cep170/Fxr1/…	93	0.0882353	1	1	GO:0030016	0.861	0	0	supramolecular polymer	myofibril	CC
GO:0099512	supramolecular fiber	93/1054	814/15840	1.64747e-07	2.50703e-05	2.17214e-05	Cep57l1/Iffo1/Prc1/Slc8a3/Eln/Clip1/Myh4/Nrap/Mef2c/Fkbp1a/Tnnt1/Tnnt2/Myl1/Map1lc3b/Nme2/Neb/Atp2a1/Ehbp1l1/Actn4/Tnnt3/Map4/Bin1/Pdlim3/Ppp3cb/Obscn/Cobl/Tcp1/Atat1/Habp4/Dvl1/Cdk5/Tmem214/Tpm2/Mapre3/Stub1/Ilk/Tubgcp2/Tubgcp3/Vps11/Myzap/Incenp/Mark2/Svil/Myom1/Trip10/Dnm1l/Ahnak/Dnm2/Actb/Ttn/Cttn/Ttll5/Mid1/Myh13/Kif13a/Bod1l/Pde4dip/Akna/Ank2/Mapt/Septin2/Dnajb6/Dst/Abcc9/Capzb/Cep170/Fxr1/…	93	0.0882353	3	1	GO:0030016	0.862	23.2551	3	supramolecular fiber	myofibril	CC
GO:0140513	nuclear protein-containing complex	118/1054	1111/15840	1.84794e-07	2.50703e-05	2.17214e-05	Senp2/Slx4/Hdac10/Brd1/Ranbp3/Hnrnpk/Gcfc2/Pex2/Cenpx/Setd5/Anapc5/Cdk9/Fanca/Taf6/Nabp1/0610010K14Rik/Ss18/Phf1/Gtf2f1/Taf1b/Crem/Ten1/Ogt/Babam2/Gon4l/Srrm1/Rbbp5/Cops7a/Hnrnpm/Uimc1/Upf3a/Hnrnpa1/Nxf1/Men1/Hdac3/Cpsf1/Phf20l1/Dhx35/Fancg/Ints11/Rfx5/Phc1/Smarcd3/Brpf1/Brms1l/Aebp2/Bcas2/Cpsf4/Suv39h1/Chd8/Fanci/Wdr83/Noc2l/Rbm5/Mau2/Gtf2a2/Myzap/Med24/Nat10/Ddx41/U2af1/Tra2b/Prpf40b/Max/Anapc1…	118	0.111954	1	8	GO:1902494	0.564	0	1	nuclear protein-containing complex	catalytic complex	CC
GO:0140535	intracellular protein-containing complex	68/1054	707/15840	0.00132782	0.0285878	0.0247689	Brd1/Pex2/Ppp2r2d/Setd5/Anapc5/Prkag3/Traf7/Mib2/Ptpa/Taf6/Ube2v1/Cnot1/Gtf2f1/Btrc/Ogt/Camk2b/Babam2/Dcaf8/Ppp3cb/Ube2b/Phf20l1/Abtb1/Polg/Spsb3/Phc1/Brpf1/Stub1/Aup1/Syvn1/Pnkp/Ubr2/Trappc11/Dda1/Kctd2/Gtf2a2/Myzap/Med24/Rnf14/Txnl1/Ppp4r1/Prkaa1/Anapc16/Actb/Meaf6/Camk2d/Phf14/Kat5/Eloc/Taf12/Msl3/Tmem183a/Dcun1d2/Ikbkg/Morf4l2/Tada3/Kctd17/Fbxo31/Usp47/Usp25/Kansl3/Fbxo25/Csnk2a2/Ppp2r1b/Psma…	68	0.0645161	1	8	GO:1902494	0.521	0	0	intracellular protein-containing complex	catalytic complex	CC
GO:1902493	acetyltransferase complex	15/1054	88/15840	0.000648271	0.0155204	0.0134471	Brd1/Taf6/Ogt/Phf20l1/Brpf1/Actb/Meaf6/Phf14/Kat5/Taf12/Msl3/Morf4l2/Tada3/Kansl3/Kat7	15	0.0142315	1	8	GO:1902494	0.718	0	0	acetyltransferase complex	catalytic complex	CC
GO:1902494	catalytic complex	125/1054	1325/15840	3.30514e-05	0.00141599	0.00122684	Pigq/Slx4/Hdac10/Brd1/Hnrnpk/Pex2/Pfkm/Ppp2r2d/Setd5/Anapc5/Cdk9/Prkag3/Ppcdc/Traf7/Gpaa1/Mib2/Ptpa/Taf6/Ube2v1/Ube2i/0610010K14Rik/Ss18/Phf1/Gtf2f1/Btrc/Ogt/Babam2/Gon4l/Rpn2/Srrm1/Dcaf8/Rbbp5/Gnas/Cyc1/Hnrnpm/Pdss2/P4ha2/Ppp3cb/Ube2b/Hnrnpa1/Men1/Hdac3/Phf20l1/Dhx35/Cdk5/Abtb1/Polg/Spsb3/Becn1/Phc1/Smarcd3/Brpf1/Brms1l/Aebp2/Bcas2/Stub1/Chd8/Aup1/Syvn1/Pnkp/Wdr83/Ubr2/Dda1/Kctd2/Gtf2a2/Myzap/Me…	125	0.118596	12	8	GO:1902494	0.975	20.1686	12	catalytic complex	catalytic complex	CC
GO:1990234	transferase complex	78/1054	740/15840	3.23904e-05	0.00141599	0.00122684	Pigq/Brd1/Pex2/Pfkm/Setd5/Anapc5/Cdk9/Prkag3/Traf7/Mib2/Taf6/Ube2v1/Ube2i/0610010K14Rik/Phf1/Gtf2f1/Btrc/Ogt/Babam2/Rpn2/Dcaf8/Rbbp5/Pdss2/Ube2b/Men1/Phf20l1/Cdk5/Abtb1/Polg/Spsb3/Becn1/Phc1/Brpf1/Aebp2/Stub1/Chd8/Aup1/Syvn1/Pnkp/Ubr2/Dda1/Kctd2/Gtf2a2/Myzap/Med24/Rnf14/Amhr2/Prkaa1/Max/Anapc16/Actb/Meaf6/Phf14/Cdk4/Kat5/Eloc/Phkb/Ezh2/Atg13/Taf12/Msl3/Tmem183a/Virma/Dcun1d2/Ikbkg/Morf4l2/Tada3/K…	78	0.0740038	5	8	GO:1902494	0.9	13.0629	9	transferase complex	catalytic complex	CC
GO:0003723	RNA binding	105/1041	1053/15575	1.87805e-05	0.00374672	0.00342004	Hnrnpk/Tardbp/Cdk9/Aptx/Nop56/Angel2/Nabp1/Gpbp1/Jmjd6/Tnrc6c/Rpl10a/Zc3h14/Rbm39/Myh4/Cnbp/Eif4g3/Ybx3/Mvk/Zfp385a/Fastk/Hnrnpm/Eif3k/Upf3a/Rpl3l/Hnrnpa1/Nxf1/Gtpbp2/Trmt2a/Cpsf1/Srsf5/Habp4/Dhx35/Abtb1/Ddx51/Pcbp4/Zfr2/Tia1/Cpsf4/Arid5a/Celf2/Rbm5/Celf1/Ppil4/Dhx30/Ddx39a/Ilf3/Nat10/Ddx41/Ddx46/Paip2/U2af1/Srf/Tra2b/Son/Apobec3/Pcbp2/Prpf40b/Mrpl13/Pum2/Papola/Pym1/Srrm2/Hnrnpd/Srsf9/Thoc7/Eif4…	105	0.100865	850	1	GO:0003729	0.809	39.7103	958	RNA binding	mRNA binding	MF
GO:0003727	single-stranded RNA binding	18/1041	85/15575	1.02351e-05	0.00306286	0.00279581	Jmjd6/Zc3h14/Cnbp/Hnrnpa1/Zfr2/Ilf3/Paip2/Tra2b/Eif4h/Pabpc4/Dhx9/Fxr1/Zfr/Dazap1/Thra/Hnrnpf/Rbpms/Hnrnpdl	18	0.0172911	47	1	GO:0003729	0.617	24.3312	56	single-stranded RNA binding	mRNA binding	MF
GO:0003729	mRNA binding	44/1041	291/15575	2.85355e-07	0.00034157	0.000311788	Hnrnpk/Tardbp/Angel2/Cnbp/Eif4g3/Ybx3/Mvk/Zfp385a/Hnrnpm/Upf3a/Hnrnpa1/Nxf1/Cpsf1/Srsf5/Pcbp4/Tia1/Celf2/Rbm5/Celf1/Ilf3/Paip2/Tra2b/Pcbp2/Mrpl13/Pum2/Srrm2/Hnrnpd/G3bp2/Chtop/Pabpc4/Dhx9/Zc3h11a/Fxr1/Dazap1/Sf3b1/Lsm14b/Hnrnpl/Ptbp2/Pum3/Luc7l2/Thoc5/Rbpms/Tdrd7/Hnrnpa2b1	44	0.0422671	246	1	GO:0003729	0.994	66.1563	302	mRNA binding	mRNA binding	MF
GO:0003730	mRNA 3'-UTR binding	19/1041	95/15575	1.39955e-05	0.00335052	0.00305839	Hnrnpk/Tardbp/Angel2/Ybx3/Zfp385a/Hnrnpa1/Cpsf1/Pcbp4/Tia1/Celf2/Celf1/Ilf3/Pum2/Hnrnpd/Pabpc4/Fxr1/Dazap1/Hnrnpl/Hnrnpa2b1	19	0.0182517	91	1	GO:0003729	0.889	27.6293	125	mRNA 3'-UTR binding	mRNA binding	MF
GO:0004672	protein kinase activity	56/1041	531/15575	0.00045512	0.0310824	0.0283723	Cdk9/Prkag3/Clk3/Trim24/Gak/Camk2b/Riok3/Nme2/Cdc42bpa/Mknk1/Rps6kc1/Clk4/Pink1/Irak1/Fastk/Dmpk/Fgfr1/Limk2/Obscn/Map4k2/Cdk20/Srpk1/Nek4/Clk1/Npr2/Cdk5/Cdk11b/Stk25/Fes/Grk2/Ilk/Clk2/Prkcd/Nprl2/Mark2/Tnk2/Amhr2/Ptk2/Prkaa1/Map4k5/Rock2/Ttn/Rps6ka3/Tnik/Camk2d/Cdk4/Rps6kb2/Pnck/Cad/Eif2ak4/Cdk8/Cdk19/Nrp2/Csnk2a2/Ksr1/Mapk12	56	0.0537944	507	2	GO:0016740	0.69	14.1544	578	protein kinase activity	transferase activity	MF
GO:0004674	protein serine/threonine kinase activity	48/1041	408/15575	9.28268e-05	0.0101012	0.0092205	Cdk9/Prkag3/Clk3/Gak/Camk2b/Riok3/Nme2/Cdc42bpa/Mknk1/Rps6kc1/Clk4/Pink1/Irak1/Fastk/Dmpk/Limk2/Obscn/Map4k2/Cdk20/Srpk1/Nek4/Clk1/Cdk5/Cdk11b/Stk25/Grk2/Ilk/Clk2/Prkcd/Mark2/Tnk2/Amhr2/Prkaa1/Map4k5/Rock2/Ttn/Rps6ka3/Tnik/Camk2d/Cdk4/Rps6kb2/Pnck/Eif2ak4/Cdk8/Cdk19/Csnk2a2/Ksr1/Mapk12	48	0.0461095	418	2	GO:0016740	0.609	24.0364	712	protein serine/threonine kinase activity	transferase activity	MF
GO:0005521	lamin binding	6/1041	17/15575	0.000573308	0.0333986	0.0304865	Hnrnpk/Akap8l/Mlip/Sun1/Dmd/Bnip3l	6	0.00576369	17	8	GO:0005521	1	6.17464	20	lamin binding	lamin binding	MF
GO:0008092	cytoskeletal protein binding	99/1041	945/15575	4.25838e-06	0.00169909	0.00155095	Hnrnpk/Cep57l1/Mtss2/Epb41l1/Fxyd1/Mib2/Prc1/Mprip/Gapdh/Agtpbp1/Clip1/Myh4/Pxn/Nrap/Limch1/Tnnt1/Tnnt2/Map1lc3b/Neb/Gnas/Actn4/Tnnt3/Map4/Bin1/Arhgef7/Pdlim3/Ktn1/Obscn/Cobl/Cdk5/Fhod1/Tpm2/Mapre3/Tor1b/Fes/Tubgcp2/Tubgcp3/Mark2/Svil/Myom1/Dnm1l/Ptk2/Ccdc88c/Dnm2/Actb/Ttn/Cep44/Cttn/Ttll5/Mid1/Plekhm2/Kif13a/Dusp3/Zfp185/Ank2/Camk2d/Maco1/Mapt/Tns1/Dst/Trak1/Capzb/Fermt2/Mybpc1/Dlg4/Ptpn3/Sptan1…	99	0.0951009	74	4	GO:0008092	0.981	33.0195	77	cytoskeletal protein binding	cytoskeletal protein binding	MF
GO:0008307	structural constituent of muscle	7/1041	21/15575	0.000295658	0.0235935	0.0215363	Myl1/Pdlim3/Myl6/Obscn/Ttn/Capn3/Dmd	7	0.0067243	21	7	GO:0008307	1	8.0613	28	structural constituent of muscle	structural constituent of muscle	MF
GO:0016301	kinase activity	73/1041	679/15575	3.49256e-05	0.0041806	0.00381608	Pfkm/Cdk9/Prkag3/Pfkfb4/Clk3/Trim24/Nme5/Gak/Camk2b/Mvk/Riok3/Nme2/Cdc42bpa/Mknk1/Rps6kc1/Clk4/Pink1/Irak1/Fastk/Dmpk/Ckm/Fgfr1/Limk2/Obscn/Map4k2/Chkb/Cdk20/Srpk1/Nek4/Dgkq/Clk1/Npr2/Cdk5/Cdk11b/Stk25/Fes/Grk2/Pi4k2a/Ilk/Pnkp/Clk2/Prkcd/Nprl2/Mark2/Tnk2/Amhr2/Ptk2/Prkaa1/Nmrk1/Map4k5/Rock2/Cert1/Ttn/Rps6ka3/Fggy/Tnik/Ppip5k1/Camk2d/Pank2/Cdk4/Rps6kb2/Gne/Pnck/Cad/Eif2ak4/Cdk8/Gk/Cdk19/Nrp2/Csnk2…	73	0.0701249	621	2	GO:0016740	0.738	36.3917	627	kinase activity	transferase activity	MF
GO:0016740	transferase activity	177/1041	1992/15575	2.93225e-05	0.00389989	0.00355985	Pigq/Rnf216/Zdhhc4/Sirt3/Coq2/Pfkm/B4galt3/Rev1/Mettl21e/Setd5/Cdk9/Alg11/Prkag3/Parp3/Traf7/Pfkfb4/Neurl4/Mib2/Clk3/Ube2v1/Trim24/Mtfmt/Rnf123/Ube2i/Gapdh/Zdhhc3/Nme5/Btrc/Gak/Ogt/Camk2b/Mvk/Crat/Riok3/Nme2/Cdc42bpa/Mknk1/Rps6kc1/Clk4/Rbbp5/Pink1/Irak1/Fastk/Cept1/Dmpk/Nedd4l/Pdss2/Ckm/Fgfr1/Mettl17/Limk2/Obscn/Ube2b/Oga/Map4k2/Atat1/Trmt2a/Chkb/Cdk20/Srpk1/Setd4/Nek4/Dgkq/Smurf1/Clk1/Npr2/Parp2…	177	0.170029	1751	2	GO:0016740	0.899	43.3367	1751	transferase activity	transferase activity	MF
GO:0016772	transferase activity, transferring phosphorus-containing groups	80/1041	816/15575	0.000326078	0.0243947	0.0222677	Pfkm/Rev1/Cdk9/Prkag3/Pfkfb4/Clk3/Trim24/Nme5/Gak/Camk2b/Mvk/Riok3/Nme2/Cdc42bpa/Mknk1/Rps6kc1/Clk4/Pink1/Irak1/Fastk/Cept1/Dmpk/Ckm/Fgfr1/Limk2/Obscn/Map4k2/Chkb/Cdk20/Srpk1/Nek4/Dgkq/Clk1/Npr2/Cdk5/Cdk11b/Polg/Stk25/Fes/Grk2/Pi4k2a/Ilk/Pnkp/Clk2/Prkcd/Nprl2/Pcyt2/Mark2/Tnk2/Amhr2/Ptk2/Prkaa1/Papola/Nmrk1/Map4k5/Rock2/Cert1/Ttn/Rps6ka3/Fggy/Uap1/Tnik/Ppip5k1/Camk2d/Pank2/Cdk4/Rps6kb2/Gne/Pnck/Ca…	80	0.0768492	11	2	GO:0016740	0.754	6.23648	11	transferase activity, transferring phosphorus-containing groups	transferase activity	MF
GO:0016773	phosphotransferase activity, alcohol group as acceptor	69/1041	627/15575	2.72999e-05	0.00389989	0.00355985	Pfkm/Cdk9/Prkag3/Pfkfb4/Clk3/Trim24/Gak/Camk2b/Mvk/Riok3/Nme2/Cdc42bpa/Mknk1/Rps6kc1/Clk4/Pink1/Irak1/Fastk/Dmpk/Fgfr1/Limk2/Obscn/Map4k2/Chkb/Cdk20/Srpk1/Nek4/Dgkq/Clk1/Npr2/Cdk5/Cdk11b/Stk25/Fes/Grk2/Pi4k2a/Ilk/Pnkp/Clk2/Prkcd/Nprl2/Mark2/Tnk2/Amhr2/Ptk2/Prkaa1/Nmrk1/Map4k5/Rock2/Ttn/Rps6ka3/Fggy/Tnik/Camk2d/Pank2/Cdk4/Rps6kb2/Gne/Pnck/Cad/Eif2ak4/Cdk8/Gk/Cdk19/Nrp2/Csnk2a2/Ksr1/Pip5k1c/Mapk12	69	0.0662824	21	2	GO:0016740	0.707	17.6675	23	phosphotransferase activity, alcohol group as acceptor	transferase activity	MF
GO:0019904	protein domain specific binding	81/1041	770/15575	2.84279e-05	0.00389989	0.00355985	Senp2/Hnrnpk/Zfp384/Dlgap4/Strn4/Syngap1/Ctnnd1/Reps1/Tacc2/Cnot1/Ube2i/Eps15/Gapdh/Gtf2f1/Rbm39/Pxn/Ogt/Mef2c/Map1lc3b/Dlg3/Inpp5a/Gnas/Pink1/Hnrnpm/Fgfr1/Ywhaq/Cadm1/Sorbs2/Hnrnpa1/Srsf5/Fhod1/Hax1/Stub1/Chd8/Ilk/Ist1/Prkcd/Chaf1a/Vps11/Afap1l2/U2af1/Ehmt2/Tnk2/Tra2b/App/Son/Dnm1l/Ptk2/Ccdc88c/Kidins220/Dnm2/Srrm2/Ssx2ip/Srsf9/Pakap/Slc22a5/Gja5/Mapt/Abi1/Mvb12a/Trak1/Nod1/Dlg4/Xpa/Atp2b1/Dennd…	81	0.0778098	335	3	GO:0019904	0.99	33.7396	339	protein domain specific binding	protein domain specific binding	MF
GO:0031593	polyubiquitin modification-dependent protein binding	12/1041	52/15575	0.000126869	0.0126551	0.0115517	Atrip/Ubl7/Eps15/Bag6/Babam2/Uimc1/Tnfaip3/Otud7b/Ikbkg/Optn/Tnip1/Agap3	12	0.0115274	35	5	GO:0031593	0.999	12.8042	48	polyubiquitin modification-dependent protein binding	polyubiquitin modification-dependent protein binding	MF
GO:0032182	ubiquitin-like protein binding	18/1041	104/15575	0.000168806	0.0155432	0.0141879	Vps28/Usp5/Sobp/Habp4/Aup1/Tnfaip3/Dnaaf10/Uspl1/Mvb12a/Ddi2/Dcun1d2/Ikbkg/Marchf7/Sirt2/Usp25/Optn/Tax1bp1/Nbr1	18	0.0172911	5	9	GO:0032182	0.999	5.26372	5	ubiquitin-like protein binding	ubiquitin-like protein binding	MF
GO:0036002	pre-mRNA binding	9/1041	36/15575	0.000467405	0.0310824	0.0283723	Hnrnpk/Tardbp/Hnrnpa1/Celf2/Celf1/U2af1/Tra2b/Hnrnpl/Hnrnpa2b1	9	0.00864553	15	1	GO:0003729	0.558	6.15408	18	pre-mRNA binding	mRNA binding	MF
GO:0044877	protein-containing complex binding	122/1041	1384/15575	0.000800221	0.0435393	0.039743	Hnrnpk/Vps28/Sorbs1/Strn4/Flcn/Srrt/Mr1/Kcnn1/Mprip/Jmjd6/Bag6/Gtf2f1/Myh4/Pxn/Ogt/Ybx3/Nrap/Slc25a3/Fkbp1a/Tnnt2/Rpn2/Nme2/Itga7/Neb/Gnas/Pink1/Tmem147/Eif3k/Actn4/Cd151/Bin1/Fgfr1/Mettl17/Ppp3cb/Guf1/Parp2/Fhod1/Tpm2/Cdkn1b/Podn/Hp1bp3/Pi4k2a/Ilk/Uhrf1bp1l/Noc2l/Glyr1/Pwwp3a/Appl2/Ist1/Kctd2/Med24/Svil/Snx2/Myom1/Snx9/App/Dnm1l/Amhr2/Atp5j/Ptk2/Prkaa1/Max/Dnm2/Pym1/Ttn/Cttn/Eif4h/Lims1/Pakap/Zf…	122	0.117195	632	6	GO:0044877	0.979	11.9475	653	protein-containing complex binding	protein-containing complex binding	MF
GO:0050733	RS domain binding	4/1041	6/15575	0.000266897	0.0228197	0.02083	Rbm39/Srsf5/U2af1/Son	4	0.00384246	6	3	GO:0019904	0.635	4.82905	6	RS domain binding	protein domain specific binding	MF
GO:0106310	protein serine kinase activity	29/1041	227/15575	0.000585941	0.0333986	0.0304865	Gak/Riok3/Cdc42bpa/Mknk1/Rps6kc1/Pink1/Irak1/Dmpk/Limk2/Obscn/Map4k2/Srpk1/Nek4/Cdk5/Stk25/Ilk/Prkcd/Mark2/Tnk2/Prkaa1/Map4k5/Rock2/Ttn/Rps6ka3/Tnik/Rps6kb2/Eif2ak4/Csnk2a2/Ksr1	29	0.0278578	246	2	GO:0016740	0.498	11.9982	247	protein serine kinase activity	transferase activity	MF
GO:0140030	modification-dependent protein binding	22/1041	153/15575	0.000533392	0.0333986	0.0304865	Atrip/Ubl7/Trim24/Eps15/Phf1/Bag6/Babam2/Rbbp5/Uimc1/Chd8/Tnfaip3/Glyr1/Ankrd13b/Dpf2/Ank2/Otud7b/Msl3/Ikbkg/Optn/Ank3/Tnip1/Agap3	22	0.0211335	4	5	GO:0031593	0.915	3.02126	4	modification-dependent protein binding	polyubiquitin modification-dependent protein binding	MF
GO:0140096	catalytic activity, acting on a protein	180/1041	1958/15575	3.14254e-06	0.00169909	0.00155095	Kdm5d/Senp2/Hdac10/Rnf216/Zdhhc4/Sirt3/Mettl21e/Setd5/Cdk9/Prkag3/Adamts7/Parp3/Traf7/Gpaa1/Neurl4/Mib2/Usp5/Ctdsp1/Clk3/Ptpa/Otud5/Ube2v1/Trim24/Rnf123/Ube2i/Jmjd6/Gapdh/Zdhhc3/Agtpbp1/Btrc/Gak/Nrip2/Ogt/Camk2b/Riok3/Fkbp1a/Lypla1/Nme2/Cdc42bpa/Mknk1/Rps6kc1/Clk4/Rbbp5/Pink1/Irak1/Fastk/Dusp13/Dmpk/Nedd4l/Fgfr1/P4ha2/Ppp3cb/Limk2/Obscn/Ube2b/Rhbdl3/Oga/Map4k2/Hdac3/Atat1/Cdk20/Srpk1/Setd4/Nek4/S…	180	0.172911	1	2	GO:0016740	0.423	0	0	catalytic activity, acting on a protein	transferase activity	MF
