# Supplementary material for: Transcriptomic characterization of postnatal muscle maturation
Source: Dis Model Mech. 2025 Mar 3;18(2):DMM052098. doi: 10.1242/dmm.052098 (PMC11911633; doi:10.1242/dmm.052098)
Supplement: Table S9. Evaluation of DE and AS in genes associated to the RNA splicing GO term [file dmm-18-052098-TableS9.xlsx]

## Sheet: Summary
Supplementary Table S1. Differential expression analysis of early muscle maturation
Supplementary Table S2. Differential expression analysis of late muscle maturation
Supplementary Table S3. Enrichment analysis of upregulated genes during early muscle maturation
Supplementary Table S4. Enrichment analysis of downregulated genes during early muscle maturation
Supplementary Table S5. Enrichment analysis of upregulated genes during late muscle maturation
Supplementary Table S6. Enrichment analysis of downregulated genes during late muscle maturation
Supplementary Table S7. Enrichment analysis of alternatively spliced genes during early muscle maturation
Supplementary Table S8. Enrichment analysis of alternatively spliced genes during late muscle maturation
Supplementary Table S9. Evaluation of DE and AS in genes associated to the RNA splicing GO term
Supplementary Table S10. Enrichment analysis of DE-specific genes
Supplementary Table S11. Enrichment analysis of AS-specific genes
Supplementary Table S12. Enrichment analysis of genes affected by DE and AS
Supplementary Table S13. Number of AS events detected in myopathy-associated genes during early and late skeletal muscle maturation

## Sheet: Table S9
Supplementary Table S9. Evaluation of DE and AS in genes associated to the RNA splicing GO term
MGI	GeneSymbol	Description	ENSEMBL_ID	early_DE	late_DE	early_AS	late_AS
MGI:MGI:2447622	Rbm11	Splicing regulator RBM11	ENSMUSG00000032940	TRUE	FALSE	FALSE	FALSE
MGI:MGI:2385132	Q3TQI7	Splicing factor C9orf78 homolog	ENSMUSG00000026851	FALSE	FALSE	FALSE	FALSE
MGI:MGI:1920916	Thoc3	THO complex subunit 3	ENSMUSG00000025872	FALSE	FALSE	FALSE	FALSE
MGI:MGI:1927617	Dhx38	DEAH-box helicase 38	ENSMUSG00000037993	FALSE	FALSE	FALSE	FALSE
MGI:MGI:2179381	Prpf8	Pre-mRNA-processing-splicing factor 8	ENSMUSG00000020850	FALSE	FALSE	FALSE	FALSE
MGI:MGI:1336893	Rnu12	RNA U12, small nuclear	ENSMUSG00000065176	FALSE	FALSE	FALSE	FALSE
MGI:MGI:1336880	Eftud2	116 kDa U5 small nuclear ribonucleoprotein component	ENSMUSG00000020929	FALSE	FALSE	FALSE	FALSE
MGI:MGI:109257	Smn1	Survival motor neuron protein	ENSMUSG00000021645	FALSE	FALSE	FALSE	FALSE
MGI:MGI:1914737	Dhx40	Probable ATP-dependent RNA helicase DHX40	ENSMUSG00000018425	FALSE	FALSE	FALSE	FALSE
MGI:MGI:1914730	Cwc25	Pre-mRNA-splicing factor CWC25 homolog	ENSMUSG00000018541	FALSE	FALSE	FALSE	FALSE
MGI:MGI:103287	Zrsr2	U2 small nuclear ribonucleoprotein auxiliary factor 35 kDa subunit-related protein 2	ENSMUSG00000031370	FALSE	FALSE	FALSE	FALSE
MGI:MGI:1330312	Magoh	Protein mago nashi homolog	ENSMUSG00000028609	FALSE	FALSE	FALSE	FALSE
MGI:MGI:1202294	Aff2	AF4/FMR2 family member 2	ENSMUSG00000031189	TRUE	FALSE	FALSE	FALSE
MGI:MGI:1354692	Lsm4	U6 snRNA-associated Sm-like protein LSm4	ENSMUSG00000031848	TRUE	FALSE	FALSE	FALSE
MGI:MGI:2655711	Rbm28	RNA-binding protein 28	ENSMUSG00000029701	FALSE	FALSE	FALSE	FALSE
MGI:MGI:1918963	Cdc40	Pre-mRNA-processing factor 17	ENSMUSG00000038446	FALSE	FALSE	FALSE	FALSE
MGI:MGI:1918952	Cdc5l	Cell division cycle 5-like protein	ENSMUSG00000023932	FALSE	FALSE	FALSE	FALSE
MGI:MGI:1914986	Yju2b	Probable splicing factor YJU2B	ENSMUSG00000004994	FALSE	FALSE	FALSE	FALSE
MGI:MGI:1914934	Luc7l3	Luc7-like protein 3	ENSMUSG00000020863	FALSE	FALSE	TRUE	FALSE
MGI:MGI:1914928	Lsm3	U6 snRNA-associated Sm-like protein LSm3	ENSMUSG00000034192	FALSE	FALSE	FALSE	FALSE
MGI:MGI:1859170	Pdcd7	Programmed cell death protein 7	ENSMUSG00000041837	FALSE	FALSE	FALSE	FALSE
MGI:MGI:1914782	Mfap1a	Microfibrillar-associated protein 1A	ENSMUSG00000068479	FALSE	FALSE	FALSE	FALSE
MGI:MGI:99146	Ybx1	Y-box-binding protein 1	ENSMUSG00000028639	FALSE	FALSE	FALSE	FALSE
MGI:MGI:2685960	Cenatac	Centrosomal AT-AC splicing factor	ENSMUSG00000043923	FALSE	FALSE	FALSE	FALSE
MGI:MGI:1918426	Fbxo24	F-box protein 24	ENSMUSG00000089984	TRUE	TRUE	FALSE	FALSE
MGI:MGI:1201408	Srpk2	SRSF protein kinase 2	ENSMUSG00000062604	FALSE	FALSE	FALSE	FALSE
MGI:MGI:1921450	Khdc4	KH homology domain-containing protein 4	ENSMUSG00000028060	FALSE	FALSE	TRUE	FALSE
MGI:MGI:2685391	Usp49	Ubiquitin carboxyl-terminal hydrolase 49	ENSMUSG00000090115	FALSE	FALSE	FALSE	FALSE
MGI:MGI:1931520	Dbr1	Lariat debranching enzyme	ENSMUSG00000032469	FALSE	FALSE	FALSE	FALSE
MGI:MGI:1928482	Mbnl1	Muscleblind-like protein 1	ENSMUSG00000027763	FALSE	FALSE	TRUE	FALSE
MGI:MGI:2685663	Rbm44	RNA-binding protein 44	ENSMUSG00000070732	FALSE	FALSE	FALSE	FALSE
MGI:MGI:1921601	Ddx23	DEAD box helicase 23	ENSMUSG00000003360	FALSE	FALSE	TRUE	FALSE
MGI:MGI:2136773	Cwc22	Pre-mRNA-splicing factor CWC22 homolog	ENSMUSG00000027014	FALSE	FALSE	FALSE	TRUE
MGI:MGI:1918023	Cwf19l2	CWF19 like cell cycle control factor 2	ENSMUSG00000025898	FALSE	FALSE	FALSE	FALSE
MGI:MGI:1918017	Prpf3	U4/U6 small nuclear ribonucleoprotein Prp3	ENSMUSG00000015748	FALSE	FALSE	FALSE	FALSE
MGI:MGI:3646594	Eif4a3l2	eukaryotic translation initiation factor 4A3 like 2	ENSMUSG00000107906	FALSE	FALSE	FALSE	FALSE
MGI:MGI:2443517	Hnrnpul1	Heterogeneous nuclear ribonucleoprotein U-like protein 1	ENSMUSG00000040725	FALSE	FALSE	FALSE	FALSE
MGI:MGI:1330262	Zpr1	Zinc finger protein ZPR1	ENSMUSG00000032078	FALSE	FALSE	FALSE	FALSE
MGI:MGI:1891823	Wbp11	WW domain-binding protein 11	ENSMUSG00000030216	FALSE	FALSE	FALSE	FALSE
MGI:MGI:2443480	Setx	Probable helicase senataxin	ENSMUSG00000043535	FALSE	FALSE	FALSE	FALSE
MGI:MGI:2443443	Bud13	BUD13 homolog	ENSMUSG00000032077	FALSE	FALSE	FALSE	FALSE
MGI:MGI:3643524	Cdc5lrt5	cell division cycle 5 like, retrotransposed 5	ENSMUSG00000112814	FALSE	FALSE	FALSE	FALSE
MGI:MGI:1918764	Sfpq	Splicing factor, proline- and glutamine-rich	ENSMUSG00000028820	FALSE	FALSE	FALSE	FALSE
MGI:MGI:99240	Ddx39b	Spliceosome RNA helicase Ddx39b	ENSMUSG00000019432	FALSE	FALSE	FALSE	FALSE
MGI:MGI:2141656	Gcfc2	Intron Large complex component GCFC2	ENSMUSG00000035125	FALSE	FALSE	TRUE	TRUE
MGI:MGI:3648256	Ubl5b	ubiquitin-like 5B	ENSMUSG00000113489	FALSE	FALSE	FALSE	FALSE
MGI:MGI:105037	Ddx5	Probable ATP-dependent RNA helicase DDX5	ENSMUSG00000020719	FALSE	FALSE	TRUE	FALSE
MGI:MGI:2141599	Tsen2	tRNA-splicing endonuclease subunit Sen2	ENSMUSG00000042389	FALSE	FALSE	FALSE	FALSE
MGI:MGI:1913742	Zmat2	Zinc finger matrin-type protein 2	ENSMUSG00000001383	FALSE	FALSE	FALSE	FALSE
MGI:MGI:1203484	Znf638	Zinc finger protein 638	ENSMUSG00000030016	FALSE	FALSE	TRUE	FALSE
MGI:MGI:1339973	Ilf3	Interleukin enhancer-binding factor 3	ENSMUSG00000032178	FALSE	FALSE	TRUE	TRUE
MGI:MGI:2670969	Nrde2	Nuclear exosome regulator NRDE2	ENSMUSG00000021179	TRUE	FALSE	FALSE	FALSE
MGI:MGI:1913691	Magohb	Protein mago nashi homolog 2	ENSMUSG00000030188	FALSE	FALSE	FALSE	FALSE
MGI:MGI:1913631	Rnf113a2	ring finger protein 113A2	ENSMUSG00000098134	FALSE	FALSE	FALSE	FALSE
MGI:MGI:1913623	Lsm5	U6 snRNA-associated Sm-like protein LSm5	ENSMUSG00000091625	FALSE	FALSE	TRUE	FALSE
MGI:MGI:1099786	Dhx15	ATP-dependent RNA helicase DHX15	ENSMUSG00000029169	TRUE	FALSE	FALSE	FALSE
MGI:MGI:2138968	Clp1	Polyribonucleotide 5'-hydroxyl-kinase Clp1	ENSMUSG00000027079	FALSE	FALSE	FALSE	FALSE
MGI:MGI:1926395	Wtap	Pre-mRNA-splicing regulator WTAP	ENSMUSG00000060475	FALSE	FALSE	FALSE	FALSE
MGI:MGI:1929237	Pus1	Pseudouridylate synthase 1 homolog	ENSMUSG00000029507	TRUE	FALSE	TRUE	FALSE
MGI:MGI:1914715	Sf3a1	Splicing factor 3A subunit 1	ENSMUSG00000002129	FALSE	FALSE	FALSE	FALSE
MGI:MGI:101760	Sfswap	Splicing factor, suppressor of white-apricot homolog	ENSMUSG00000029439	FALSE	FALSE	TRUE	FALSE
MGI:MGI:1916066	Ppil1	Peptidyl-prolyl cis-trans isomerase-like 1	ENSMUSG00000024007	FALSE	FALSE	FALSE	FALSE
MGI:MGI:1194505	C1qbp	Complement component 1 Q subcomponent-binding protein, mitochondrial	ENSMUSG00000018446	FALSE	FALSE	FALSE	FALSE
MGI:MGI:1926232	Srsf7	Serine/arginine-rich splicing factor 7	ENSMUSG00000024097	FALSE	FALSE	FALSE	FALSE
MGI:MGI:1926224	Rbfox1	RNA binding protein fox-1 homolog 1	ENSMUSG00000008658	TRUE	FALSE	TRUE	FALSE
MGI:MGI:1095403	Sf1	Splicing factor 1	ENSMUSG00000024949	FALSE	FALSE	TRUE	FALSE
MGI:MGI:90676	Lsm2	U6 snRNA-associated Sm-like protein LSm2	ENSMUSG00000007050	FALSE	FALSE	FALSE	FALSE
MGI:MGI:1916812	Cdk13	Cyclin-dependent kinase 13	ENSMUSG00000041297	FALSE	FALSE	TRUE	FALSE
MGI:MGI:2141291	Bud31	Protein BUD31 homolog	ENSMUSG00000038722	FALSE	FALSE	TRUE	FALSE
MGI:MGI:105384	Hspa8	Heat shock cognate 71 kDa protein	ENSMUSG00000015656	FALSE	FALSE	FALSE	FALSE
MGI:MGI:1917866	Sugp1	SURP and G-patch domain-containing protein 1	ENSMUSG00000011306	FALSE	FALSE	FALSE	FALSE
MGI:MGI:97850	Raly	RNA-binding protein Raly	ENSMUSG00000027593	FALSE	FALSE	FALSE	FALSE
MGI:MGI:5591961	Cdc5lrt4	cell division cycle 5 like, retrotransposed 4	ENSMUSG00000112252	FALSE	FALSE	FALSE	FALSE
MGI:MGI:1916442	Dhx16	DEAH-box helicase 16	ENSMUSG00000024422	FALSE	FALSE	FALSE	FALSE
MGI:MGI:2151045	Lsm10	U7 snRNA-associated Sm-like protein LSm10	ENSMUSG00000050188	FALSE	FALSE	FALSE	FALSE
MGI:MGI:1916238	Prpf31	U4/U6 small nuclear ribonucleoprotein Prp31	ENSMUSG00000008373	FALSE	FALSE	TRUE	FALSE
MGI:MGI:1916231	Snrpa1	U2 small nuclear ribonucleoprotein A'	ENSMUSG00000030512	FALSE	FALSE	TRUE	FALSE
MGI:MGI:1916205	Srrm4	Serine/arginine repetitive matrix protein 4	ENSMUSG00000063919	FALSE	FALSE	FALSE	FALSE
MGI:MGI:1858415	Ddx20	Probable ATP-dependent RNA helicase DDX20	ENSMUSG00000027905	FALSE	FALSE	FALSE	FALSE
MGI:MGI:3645567	Gemin6-ps	gem nuclear organelle associated protein 6, pseudogene	ENSMUSG00000071237	FALSE	FALSE	FALSE	FALSE
MGI:MGI:1858303	Srrm1	Serine/arginine repetitive matrix protein 1	ENSMUSG00000028809	FALSE	FALSE	TRUE	TRUE
MGI:MGI:1930134	Ern1	Serine/threonine-protein kinase/endoribonuclease IRE1	ENSMUSG00000020715	FALSE	FALSE	FALSE	FALSE
MGI:MGI:2442413	Thoc2	THO complex subunit 2	ENSMUSG00000037475	TRUE	FALSE	FALSE	FALSE
MGI:MGI:2145245	Srek1	Splicing regulatory glutamine/lysine-rich protein 1	ENSMUSG00000032621	FALSE	FALSE	TRUE	FALSE
MGI:MGI:1858230	Sart3	Squamous cell carcinoma antigen recognized by T-cells 3	ENSMUSG00000018974	FALSE	FALSE	FALSE	FALSE
MGI:MGI:1858211	Zranb2	Zinc finger Ran-binding domain-containing protein 2	ENSMUSG00000028180	FALSE	FALSE	TRUE	FALSE
MGI:MGI:1309453	Sart1	U4/U6.U5 tri-snRNP-associated protein 1	ENSMUSG00000039148	FALSE	FALSE	FALSE	FALSE
MGI:MGI:1930075	Tfip11	Tuftelin-interacting protein 11	ENSMUSG00000029345	TRUE	FALSE	FALSE	FALSE
MGI:MGI:2442333	Celf5	CUGBP, Elav-like family member 5	ENSMUSG00000034818	FALSE	FALSE	FALSE	FALSE
MGI:MGI:1861712	Tssc4	U5 small nuclear ribonucleoprotein TSSC4	ENSMUSG00000045752	FALSE	FALSE	FALSE	FALSE
MGI:MGI:1923433	Celf6	CUGBP Elav-like family member 6	ENSMUSG00000032297	FALSE	FALSE	FALSE	FALSE
MGI:MGI:1923417	Snrnp35	U11/U12 small nuclear ribonucleoprotein 35 kDa protein	ENSMUSG00000029402	TRUE	FALSE	FALSE	FALSE
MGI:MGI:2148804	Rnu11	U11 small nuclear RNA	ENSMUSG00000077323	FALSE	FALSE	FALSE	FALSE
MGI:MGI:1913129	Rbm8a	RNA-binding protein 8A	ENSMUSG00000038374	FALSE	FALSE	FALSE	FALSE
MGI:MGI:1891690	Syncrip	Heterogeneous nuclear ribonucleoprotein Q	ENSMUSG00000032423	TRUE	FALSE	TRUE	FALSE
MGI:MGI:1923310	Isy1	Pre-mRNA-splicing factor ISY1 homolog	ENSMUSG00000030056	FALSE	FALSE	FALSE	FALSE
MGI:MGI:1329037	Strap	Serine-threonine kinase receptor-associated protein	ENSMUSG00000030224	FALSE	FALSE	FALSE	FALSE
MGI:MGI:97960	Rnps1	RNA-binding protein with serine-rich domain 1	ENSMUSG00000034681	FALSE	FALSE	TRUE	FALSE
MGI:MGI:2141980	Scaf1	Splicing factor, arginine/serine-rich 19	ENSMUSG00000038406	FALSE	FALSE	TRUE	FALSE
MGI:MGI:1916981	Gemin7	Gem-associated protein 7	ENSMUSG00000044709	TRUE	FALSE	TRUE	FALSE
MGI:MGI:1916962	Prpf38a	Pre-mRNA-splicing factor 38A	ENSMUSG00000063800	TRUE	FALSE	FALSE	FALSE
MGI:MGI:1342295	Celf1	CUGBP Elav-like family member 1	ENSMUSG00000005506	FALSE	FALSE	TRUE	TRUE
MGI:MGI:1924188	Rbm17	Splicing factor 45	ENSMUSG00000037197	FALSE	FALSE	FALSE	FALSE
MGI:MGI:1100865	Rbm4	RNA-binding protein 4	ENSMUSG00000094936	FALSE	FALSE	TRUE	FALSE
MGI:MGI:1891374	Brdt	Bromodomain testis-specific protein	ENSMUSG00000029279	FALSE	FALSE	FALSE	FALSE
MGI:MGI:1891338	Srpk3	SRSF protein kinase 3	ENSMUSG00000002007	FALSE	FALSE	TRUE	FALSE
MGI:MGI:1933204	Rbm5	RNA-binding protein 5	ENSMUSG00000032580	FALSE	FALSE	FALSE	TRUE
MGI:MGI:1915546	Smu1	WD40 repeat-containing protein SMU1	ENSMUSG00000028409	FALSE	FALSE	FALSE	FALSE
MGI:MGI:1915545	Aar2	Protein AAR2 homolog	ENSMUSG00000027628	TRUE	FALSE	TRUE	TRUE
MGI:MGI:107914	Tia1	Cytotoxic granule associated RNA binding protein TIA1	ENSMUSG00000071337	FALSE	FALSE	FALSE	TRUE
MGI:MGI:1915528	Ddx39a	ATP-dependent RNA helicase DDX39A	ENSMUSG00000005481	FALSE	FALSE	TRUE	TRUE
MGI:MGI:1915943	Hnrnpul2	Heterogeneous nuclear ribonucleoprotein U-like protein 2	ENSMUSG00000071659	FALSE	FALSE	TRUE	FALSE
MGI:MGI:1915925	Arb2a	Cotranscriptional regulator ARB2A	ENSMUSG00000064138	TRUE	FALSE	TRUE	TRUE
MGI:MGI:2140494	Ppp1r8	Nuclear inhibitor of protein phosphatase 1	ENSMUSG00000028882	FALSE	FALSE	TRUE	FALSE
MGI:MGI:1341284	Scnm1	Sodium channel modifier 1	ENSMUSG00000092607	FALSE	FALSE	TRUE	FALSE
MGI:MGI:2444228	Ccar2	Cell cycle and apoptosis regulator protein 2	ENSMUSG00000033712	FALSE	FALSE	FALSE	FALSE
MGI:MGI:1915842	Syf2	Pre-mRNA-splicing factor SYF2	ENSMUSG00000028821	FALSE	FALSE	FALSE	FALSE
MGI:MGI:2679727	Tdrd6	Tudor domain-containing protein 6	ENSMUSG00000040140	FALSE	FALSE	FALSE	FALSE
MGI:MGI:2679719	Armc7	Armadillo repeat-containing protein 7	ENSMUSG00000057219	FALSE	FALSE	FALSE	FALSE
MGI:MGI:1341044	Alyref	THO complex subunit 4	ENSMUSG00000025134	FALSE	FALSE	FALSE	FALSE
MGI:MGI:107726	Supt6h	Transcription elongation factor SPT6	ENSMUSG00000002052	FALSE	FALSE	FALSE	FALSE
MGI:MGI:1915342	Ncbp2	Nuclear cap-binding protein subunit 2	ENSMUSG00000022774	FALSE	FALSE	FALSE	FALSE
MGI:MGI:1925583	Prpf40b	Pre-mRNA-processing factor 40 homolog B	ENSMUSG00000023007	TRUE	FALSE	TRUE	TRUE
MGI:MGI:3027896	Ppp4r2	Serine/threonine-protein phosphatase 4 regulatory subunit 2	ENSMUSG00000052144	FALSE	FALSE	FALSE	FALSE
MGI:MGI:97837	Qki	KH domain-containing RNA-binding protein QKI	ENSMUSG00000062078	FALSE	FALSE	FALSE	FALSE
MGI:MGI:1338037	Rbm6	RNA binding motif protein 6	ENSMUSG00000032582	FALSE	FALSE	TRUE	FALSE
MGI:MGI:1915295	RTRAF	RNA transcription, translation and transport factor protein	ENSMUSG00000021807	FALSE	FALSE	FALSE	FALSE
MGI:MGI:1915261	Snrpg	Small nuclear ribonucleoprotein G	ENSMUSG00000057278	FALSE	FALSE	FALSE	FALSE
MGI:MGI:107634	Larp7	La-related protein 7	ENSMUSG00000027968	FALSE	FALSE	FALSE	FALSE
MGI:MGI:107622	Usp39	Ubiquitin carboxyl-terminal hydrolase 39	ENSMUSG00000056305	FALSE	FALSE	FALSE	FALSE
MGI:MGI:1915246	Srsf6	Serine/arginine-rich splicing factor 6	ENSMUSG00000016921	FALSE	FALSE	FALSE	FALSE
MGI:MGI:2385598	Slu7	Pre-mRNA-splicing factor SLU7	ENSMUSG00000020409	FALSE	FALSE	TRUE	FALSE
MGI:MGI:1915209	Puf60	Poly(U)-binding-splicing factor PUF60	ENSMUSG00000002524	FALSE	FALSE	FALSE	FALSE
MGI:MGI:104297	Nova1	RNA-binding protein Nova-1	ENSMUSG00000021047	FALSE	FALSE	FALSE	FALSE
MGI:MGI:104296	Nova2	RNA-binding protein Nova-2	ENSMUSG00000030411	FALSE	FALSE	FALSE	FALSE
MGI:MGI:1932339	Sf3b1	Splicing factor 3B subunit 1	ENSMUSG00000025982	FALSE	FALSE	TRUE	TRUE
MGI:MGI:96778	Lgals3	Galectin-3	ENSMUSG00000050335	FALSE	FALSE	FALSE	FALSE
MGI:MGI:1914447	Zcrb1	Zinc finger CCHC-type and RNA-binding motif-containing protein 1	ENSMUSG00000022635	FALSE	FALSE	TRUE	TRUE
MGI:MGI:1915047	Snrnp48	U11/U12 small nuclear ribonucleoprotein 48 kDa protein	ENSMUSG00000021431	FALSE	FALSE	TRUE	FALSE
MGI:MGI:1915005	Ddx47	Probable ATP-dependent RNA helicase DDX47	ENSMUSG00000030204	FALSE	FALSE	TRUE	FALSE
MGI:MGI:99894	Hnrnpk	Heterogeneous nuclear ribonucleoprotein K	ENSMUSG00000021546	FALSE	FALSE	TRUE	TRUE
MGI:MGI:3702072	Cwc22rt1	CWC22 spliceosome-associated protein, retrotransposed 1	ENSMUSG00000094125	FALSE	FALSE	FALSE	FALSE
MGI:MGI:3702068	Cwc22rt4	CWC22 spliceosome-associated protein, retrotransposed 4	ENSMUSG00000096484	FALSE	FALSE	FALSE	FALSE
MGI:MGI:3702066	Cwc22rt3	CWC22 spliceosome-associated protein, retrotransposed 3	ENSMUSG00000096729	FALSE	FALSE	FALSE	FALSE
MGI:MGI:3702064	Cwc22rt5	CWC22 spliceosome-associated protein, retrotransposed 5	ENSMUSG00000096337	FALSE	FALSE	FALSE	FALSE
MGI:MGI:3702055	Cwc22rt2	CWC22 spliceosome-associated protein, retrotransposed 2	ENSMUSG00000094336	FALSE	FALSE	FALSE	FALSE
MGI:MGI:3702053	Cwc22rt6	CWC22 spliceosome-associated protein, retrotransposed 6	ENSMUSG00000079247	FALSE	FALSE	FALSE	FALSE
MGI:MGI:2444401	Snrnp200	U5 small nuclear ribonucleoprotein 200 kDa helicase	ENSMUSG00000003660	FALSE	FALSE	FALSE	FALSE
MGI:MGI:1351626	Fam50a	Protein FAM50A	ENSMUSG00000001962	FALSE	FALSE	FALSE	FALSE
MGI:MGI:1351613	Txnl4a	Thioredoxin-like protein 4A	ENSMUSG00000057130	FALSE	FALSE	FALSE	FALSE
MGI:MGI:3647148	Cdc5lrt6	cell division cycle 5 like, retrotransposed 6	ENSMUSG00000112419	FALSE	FALSE	FALSE	FALSE
MGI:MGI:3647146	Cdc5lrt7	cell division cycle 5 like, retrotransposed 7	ENSMUSG00000112027	FALSE	FALSE	FALSE	FALSE
MGI:MGI:3647143	Cdc5lrt8	cell division cycle 5 like, retrotransposed 8	ENSMUSG00000112781	FALSE	FALSE	FALSE	FALSE
MGI:MGI:1925947	Pus7	Pseudouridylate synthase 7 homolog	ENSMUSG00000057541	TRUE	FALSE	TRUE	FALSE
MGI:MGI:1925938	Nol3	Nucleolar protein 3	ENSMUSG00000014776	TRUE	FALSE	FALSE	FALSE
MGI:MGI:1925901	Lsm6	U6 snRNA-associated Sm-like protein LSm6	ENSMUSG00000031683	FALSE	FALSE	TRUE	TRUE
MGI:MGI:2157166	rp9	Retinitis pigmentosa 9 protein homolog	ENSMUSG00000032239	TRUE	FALSE	FALSE	FALSE
MGI:MGI:2447857	Ppil2	RING-type E3 ubiquitin-protein ligase PPIL2	ENSMUSG00000022771	FALSE	FALSE	TRUE	FALSE
MGI:MGI:1915086	Wdr83	WD repeat domain-containing protein 83	ENSMUSG00000005150	TRUE	FALSE	TRUE	TRUE
MGI:MGI:107427	Elavl4	ELAV-like protein 4	ENSMUSG00000028546	TRUE	FALSE	FALSE	FALSE
MGI:MGI:3650419	Snrpert	small nuclear ribonucleoprotein E, pseudogene	ENSMUSG00000082044	FALSE	FALSE	FALSE	FALSE
MGI:MGI:107854	Ess2	Splicing factor ESS-2 homolog	ENSMUSG00000003527	FALSE	FALSE	FALSE	FALSE
MGI:MGI:1915433	Bcas2	Pre-mRNA-splicing factor SPF27	ENSMUSG00000005687	FALSE	FALSE	TRUE	TRUE
MGI:MGI:1351645	Prmt5	Protein arginine N-methyltransferase 5	ENSMUSG00000023110	FALSE	FALSE	FALSE	FALSE
MGI:MGI:3644213	Cdc5lrt9	cell division cycle 5 like, retrotransposed 9	ENSMUSG00000112495	FALSE	FALSE	FALSE	FALSE
MGI:MGI:3644226	Eif4a3l1	eukaryotic translation initiation factor 4A3 like 1	ENSMUSG00000094973	FALSE	FALSE	FALSE	FALSE
MGI:MGI:1925622	Snrnp25	U11/U12 small nuclear ribonucleoprotein 25 kDa protein	ENSMUSG00000040767	TRUE	FALSE	FALSE	FALSE
MGI:MGI:97791	Ptbp1	Polypyrimidine tract-binding protein 1	ENSMUSG00000006498	FALSE	TRUE	TRUE	FALSE
MGI:MGI:107795	Hnrnpc	Heterogeneous nuclear ribonucleoproteins C1/C2	ENSMUSG00000060373	FALSE	FALSE	TRUE	FALSE
MGI:MGI:1338822	Celf2	CUGBP Elav-like family member 2	ENSMUSG00000002107	TRUE	FALSE	TRUE	TRUE
MGI:MGI:1929500	Arl6ip4	ADP-ribosylation factor-like protein 6-interacting protein 4	ENSMUSG00000029404	TRUE	FALSE	FALSE	FALSE
MGI:MGI:1919297	Ddx42	ATP-dependent RNA helicase DDX42	ENSMUSG00000020705	FALSE	FALSE	FALSE	FALSE
MGI:MGI:3644216	Cdc5lrt10	cell division cycle 5 like, retrotransposed 10	ENSMUSG00000112919	FALSE	FALSE	FALSE	FALSE
MGI:MGI:1860512	Prpf40a	Pre-mRNA-processing factor 40 homolog A	ENSMUSG00000061136	FALSE	FALSE	TRUE	FALSE
MGI:MGI:1919448	Mtrex	Exosome RNA helicase MTR4	ENSMUSG00000016018	FALSE	FALSE	FALSE	FALSE
MGI:MGI:1919443	Scaf11	SR-related CTD-associated factor 11	ENSMUSG00000033228	FALSE	FALSE	FALSE	FALSE
MGI:MGI:1919414	Rbmx2	RNA-binding motif protein, X-linked 2	ENSMUSG00000031107	FALSE	FALSE	FALSE	FALSE
MGI:MGI:1922946	Prpf6	Pre-mRNA-processing factor 6	ENSMUSG00000002455	FALSE	FALSE	FALSE	FALSE
MGI:MGI:1929655	Cript	Cysteine-rich PDZ-binding protein	ENSMUSG00000024146	FALSE	FALSE	FALSE	FALSE
MGI:MGI:1098802	Cdk12	Cyclin-dependent kinase 12	ENSMUSG00000003119	TRUE	FALSE	FALSE	FALSE
MGI:MGI:1860489	Ptbp2	Polypyrimidine tract-binding protein 2	ENSMUSG00000028134	TRUE	FALSE	FALSE	TRUE
MGI:MGI:108177	Dhx9	ATP-dependent RNA helicase A	ENSMUSG00000042699	TRUE	FALSE	FALSE	TRUE
MGI:MGI:104602	Prpf39	Pre-mRNA-processing factor 39	ENSMUSG00000035597	FALSE	FALSE	TRUE	FALSE
MGI:MGI:2444923	Rbm41	RNA-binding protein 41	ENSMUSG00000031433	FALSE	FALSE	FALSE	FALSE
MGI:MGI:2444912	Mbnl3	Muscleblind-like protein 3	ENSMUSG00000036109	TRUE	TRUE	FALSE	FALSE
MGI:MGI:1929092	Rbm14	RNA-binding protein 14	ENSMUSG00000006456	FALSE	FALSE	FALSE	FALSE
MGI:MGI:104912	Sf3a2	Splicing factor 3A subunit 2	ENSMUSG00000020211	TRUE	FALSE	FALSE	FALSE
MGI:MGI:1919239	Rpusd4	Pseudouridylate synthase RPUSD4, mitochondrial	ENSMUSG00000032044	FALSE	FALSE	FALSE	FALSE
MGI:MGI:104896	Srsf9	Serine/arginine-rich splicing factor 9	ENSMUSG00000029538	FALSE	FALSE	TRUE	TRUE
MGI:MGI:104842	Coil	Coilin	ENSMUSG00000033983	FALSE	FALSE	FALSE	FALSE
MGI:MGI:104820	Hnrnpa1	Heterogeneous nuclear ribonucleoprotein A1	ENSMUSG00000046434	TRUE	FALSE	TRUE	TRUE
MGI:MGI:104819	Hnrnpa2b1	Heterogeneous nuclear ribonucleoproteins A2/B1	ENSMUSG00000004980	FALSE	FALSE	TRUE	TRUE
MGI:MGI:104805	Snrpb2	U2 small nuclear ribonucleoprotein B''	ENSMUSG00000008333	FALSE	FALSE	FALSE	FALSE
MGI:MGI:1276102	Aqr	RNA helicase aquarius	ENSMUSG00000040383	FALSE	FALSE	FALSE	FALSE
MGI:MGI:1922312	Sf3a3	Splicing factor 3A subunit 3	ENSMUSG00000028902	FALSE	FALSE	FALSE	FALSE
MGI:MGI:2157953	Rbm39	RNA-binding protein 39	ENSMUSG00000027620	TRUE	FALSE	TRUE	TRUE
MGI:MGI:1890577	Srsf4	Serine/arginine-rich splicing factor 4	ENSMUSG00000028911	FALSE	FALSE	TRUE	FALSE
MGI:MGI:3610364	Rbm24	RNA-binding protein 24	ENSMUSG00000038132	FALSE	FALSE	TRUE	FALSE
MGI:MGI:1932407	Celf4	CUGBP Elav-like family member 4	ENSMUSG00000024268	TRUE	FALSE	FALSE	FALSE
MGI:MGI:104732	Rbmy	RNA-binding motif protein, Y chromosome	ENSMUSG00000094658	FALSE	FALSE	FALSE	FALSE
MGI:MGI:1914185	Cir1	Corepressor interacting with RBPJ 1	ENSMUSG00000041777	FALSE	FALSE	FALSE	FALSE
MGI:MGI:1913954	Rbm4b	RNA-binding protein 4B	ENSMUSG00000033760	FALSE	FALSE	FALSE	FALSE
MGI:MGI:1858197	Plrg1	Pleiotropic regulator 1	ENSMUSG00000027998	FALSE	FALSE	FALSE	FALSE
MGI:MGI:1858195	Hnrnpu	Heterogeneous nuclear ribonucleoprotein U	ENSMUSG00000039630	TRUE	FALSE	FALSE	FALSE
MGI:MGI:1913892	Ctnnbl1	Beta-catenin-like protein 1	ENSMUSG00000027649	FALSE	FALSE	FALSE	FALSE
MGI:MGI:1913868	Snrnp27	U4/U6.U5 small nuclear ribonucleoprotein 27 kDa protein	ENSMUSG00000001158	FALSE	FALSE	TRUE	FALSE
MGI:MGI:1913835	Snrnp40	U5 small nuclear ribonucleoprotein 40 kDa protein	ENSMUSG00000074088	FALSE	FALSE	FALSE	FALSE
MGI:MGI:1343044	Rbmx	RNA-binding motif protein, X chromosome	ENSMUSG00000031134	FALSE	FALSE	FALSE	FALSE
MGI:MGI:2677480	Thoc6	THO complex subunit 6 homolog	ENSMUSG00000041319	TRUE	FALSE	FALSE	FALSE
MGI:MGI:1923772	Lsm8	U6 snRNA-associated Sm-like protein LSm8	ENSMUSG00000044155	FALSE	FALSE	FALSE	FALSE
MGI:MGI:1923731	Eif4a3	Eukaryotic initiation factor 4A-III	ENSMUSG00000025580	FALSE	FALSE	FALSE	FALSE
MGI:MGI:1923729	Smndc1	Survival of motor neuron-related-splicing factor 30	ENSMUSG00000025024	FALSE	FALSE	FALSE	FALSE
MGI:MGI:1933972	Tra2a	Transformer-2 protein homolog alpha	ENSMUSG00000029817	FALSE	FALSE	FALSE	FALSE
MGI:MGI:1913481	Thoc7	THO complex subunit 7 homolog	ENSMUSG00000053453	FALSE	FALSE	TRUE	TRUE
MGI:MGI:1913435	Virma	Protein virilizer homolog	ENSMUSG00000040720	TRUE	FALSE	TRUE	TRUE
MGI:MGI:1913427	Ubl5	Ubiquitin-like protein 5	ENSMUSG00000084786	FALSE	FALSE	FALSE	FALSE
MGI:MGI:1353633	Fus	RNA-binding protein FUS	ENSMUSG00000030795	FALSE	FALSE	TRUE	FALSE
MGI:MGI:1306823	Dhx8	ATP-dependent RNA helicase DHX8	ENSMUSG00000034931	FALSE	FALSE	FALSE	FALSE
MGI:MGI:1891925	Hnrnph1	Heterogeneous nuclear ribonucleoprotein H	ENSMUSG00000007850	FALSE	FALSE	TRUE	FALSE
MGI:MGI:2144727	Ddx1	ATP-dependent RNA helicase DDX1	ENSMUSG00000037149	FALSE	FALSE	FALSE	FALSE
MGI:MGI:1926034	Celf3	CUGBP Elav-like family member 3	ENSMUSG00000028137	FALSE	FALSE	FALSE	FALSE
MGI:MGI:2441856	Sf3b2	Splicing factor 3B subunit 2	ENSMUSG00000024853	FALSE	FALSE	FALSE	FALSE
MGI:MGI:1345142	Ik	Protein Red	ENSMUSG00000024474	FALSE	FALSE	FALSE	FALSE
MGI:MGI:2144305	Nsrp1	Nuclear speckle splicing regulatory protein 1	ENSMUSG00000037958	FALSE	FALSE	FALSE	FALSE
MGI:MGI:1919752	Cwf19l1	CWF19 like cell cycle control factor 1	ENSMUSG00000025200	FALSE	FALSE	FALSE	FALSE
MGI:MGI:1919712	Rrp1b	Ribosomal RNA processing protein 1 homolog B	ENSMUSG00000058392	FALSE	FALSE	FALSE	FALSE
MGI:MGI:1919709	Htatsf1	17S U2 SnRNP complex component HTATSF1	ENSMUSG00000067873	FALSE	FALSE	FALSE	FALSE
MGI:MGI:1919668	Thoc1	THO complex subunit 1	ENSMUSG00000024287	FALSE	FALSE	TRUE	FALSE
MGI:MGI:2183260	Luc7l2	Putative RNA-binding protein Luc7-like 2	ENSMUSG00000029823	FALSE	FALSE	TRUE	TRUE
MGI:MGI:1921294	Ttf2	Transcription termination factor 2	ENSMUSG00000033222	FALSE	FALSE	FALSE	FALSE
MGI:MGI:1859638	Pqbp1	Polyglutamine-binding protein 1	ENSMUSG00000031157	FALSE	FALSE	FALSE	FALSE
MGI:MGI:1859610	Gpkow	G-patch domain and KOW motifs-containing protein	ENSMUSG00000031148	FALSE	FALSE	FALSE	FALSE
MGI:MGI:2443758	Akap17b	A-kinase anchor protein 17B	ENSMUSG00000059708	FALSE	FALSE	FALSE	FALSE
MGI:MGI:2156864	Phf5a	PHD finger-like domain-containing protein 5A	ENSMUSG00000061360	FALSE	FALSE	FALSE	FALSE
MGI:MGI:2443724	Txnl4b	Thioredoxin-like protein 4B	ENSMUSG00000031723	FALSE	FALSE	FALSE	FALSE
MGI:MGI:2443713	Ythdc1	YTH domain-containing protein 1	ENSMUSG00000035851	FALSE	FALSE	FALSE	FALSE
MGI:MGI:1926465	Hnrnpm	Heterogeneous nuclear ribonucleoprotein M	ENSMUSG00000059208	FALSE	FALSE	TRUE	TRUE
MGI:MGI:1926421	Tcerg1	Transcription elongation regulator 1	ENSMUSG00000024498	FALSE	FALSE	FALSE	FALSE
MGI:MGI:1917851	Ecd	Protein ecdysoneless homolog	ENSMUSG00000021810	FALSE	FALSE	TRUE	FALSE
MGI:MGI:1917817	Fra10ac1	Protein FRA10AC1 homolog	ENSMUSG00000054237	FALSE	FALSE	FALSE	FALSE
MGI:MGI:98353	Son	Protein SON	ENSMUSG00000022961	FALSE	FALSE	TRUE	TRUE
MGI:MGI:98347	Snrpn	Small nuclear ribonucleoprotein-associated protein N	ENSMUSG00000102252	TRUE	TRUE	FALSE	FALSE
MGI:MGI:98346	Snrpe	Small nuclear ribonucleoprotein E	ENSMUSG00000090553	FALSE	FALSE	FALSE	FALSE
MGI:MGI:98345	Snrpd2	Small nuclear ribonucleoprotein Sm D2	ENSMUSG00000040824	FALSE	FALSE	FALSE	FALSE
MGI:MGI:98344	Snrpd1	Small nuclear ribonucleoprotein Sm D1	ENSMUSG00000002477	TRUE	FALSE	FALSE	FALSE
MGI:MGI:98342	Snrpb	Small nuclear ribonucleoprotein-associated protein B	ENSMUSG00000027404	TRUE	FALSE	FALSE	FALSE
MGI:MGI:98341	Snrnp70	U1 small nuclear ribonucleoprotein 70 kDa	ENSMUSG00000063511	FALSE	FALSE	TRUE	FALSE
MGI:MGI:1923206	Srrm2	Serine/arginine repetitive matrix protein 2	ENSMUSG00000039218	FALSE	FALSE	TRUE	TRUE
MGI:MGI:1914051	Prkrip1	PRKR-interacting protein 1	ENSMUSG00000039737	TRUE	FALSE	FALSE	FALSE
MGI:MGI:98968	Wt1	Wilms tumor protein homolog	ENSMUSG00000016458	TRUE	FALSE	FALSE	FALSE
MGI:MGI:2384310	Rbm10	RNA-binding protein 10	ENSMUSG00000031060	FALSE	FALSE	TRUE	FALSE
MGI:MGI:2384300	Gemin8	Gem-associated protein 8	ENSMUSG00000040621	TRUE	FALSE	FALSE	FALSE
MGI:MGI:98905	Usp4	Ubiquitin carboxyl-terminal hydrolase 4	ENSMUSG00000032612	FALSE	FALSE	FALSE	TRUE
MGI:MGI:106379	Rtcb	RNA-splicing ligase RtcB homolog	ENSMUSG00000001783	FALSE	FALSE	FALSE	FALSE
MGI:MGI:106368	Rbfox3	RNA binding protein fox-1 homolog 3	ENSMUSG00000025576	FALSE	FALSE	FALSE	FALSE
MGI:MGI:2384294	Rbm47	RNA-binding protein 47	ENSMUSG00000070780	TRUE	TRUE	FALSE	FALSE
MGI:MGI:98886	U2af2	Splicing factor U2AF 65 kDa subunit	ENSMUSG00000030435	FALSE	FALSE	TRUE	FALSE
MGI:MGI:98884	U2af1	Splicing factor U2AF 35 kDa subunit	ENSMUSG00000061613	FALSE	FALSE	TRUE	TRUE
MGI:MGI:2384788	Sde2	Splicing regulator SDE2	ENSMUSG00000038806	FALSE	FALSE	FALSE	FALSE
MGI:MGI:1855695	Clasrp	CLK4-associating serine/arginine rich protein	ENSMUSG00000061028	FALSE	FALSE	TRUE	FALSE
MGI:MGI:1855692	Nono	Non-POU domain-containing octamer-binding protein	ENSMUSG00000031311	TRUE	FALSE	FALSE	FALSE
MGI:MGI:1855690	Snrpa	U1 small nuclear ribonucleoprotein A	ENSMUSG00000061479	FALSE	FALSE	TRUE	FALSE
MGI:MGI:106016	Tra2b	Transformer-2 protein homolog beta	ENSMUSG00000022858	FALSE	FALSE	FALSE	TRUE
MGI:MGI:1333115	Trpt1	tRNA phosphotransferase 1	ENSMUSG00000047656	TRUE	FALSE	TRUE	FALSE
MGI:MGI:3781554	Rbmyf9	RNA-binding motif protein, Y chromosome, family 9	ENSMUSG00000096520	FALSE	FALSE	FALSE	FALSE
MGI:MGI:1914356	Zbtb8os	Protein archease	ENSMUSG00000057572	FALSE	FALSE	FALSE	FALSE
MGI:MGI:1333805	Srsf10	Serine/arginine-rich splicing factor 10	ENSMUSG00000028676	FALSE	FALSE	FALSE	FALSE
MGI:MGI:98885	Zrsr2-ps1	U2 small nuclear ribonucleoprotein auxiliary factor 35 kDa subunit-related protein 2-like	ENSMUSG00000044068	FALSE	FALSE	FALSE	FALSE
MGI:MGI:1889294	Rbm38	RNA-binding protein 38	ENSMUSG00000027510	TRUE	FALSE	FALSE	FALSE
MGI:MGI:1914290	Ddx17	Probable ATP-dependent RNA helicase DDX17	ENSMUSG00000055065	FALSE	FALSE	FALSE	FALSE
MGI:MGI:1914289	Rbm25	RNA-binding protein 25	ENSMUSG00000010608	FALSE	FALSE	FALSE	FALSE
MGI:MGI:1914233	Znf830	Zinc finger protein 830	ENSMUSG00000046010	FALSE	FALSE	FALSE	FALSE
MGI:MGI:1914228	Luc7l	Putative RNA-binding protein Luc7-like 1	ENSMUSG00000024188	FALSE	FALSE	TRUE	FALSE
MGI:MGI:107846	Prmt1	Protein arginine N-methyltransferase 1	ENSMUSG00000109324	FALSE	FALSE	TRUE	TRUE
MGI:MGI:2443069	Ppwd1	Peptidylprolyl isomerase domain and WD repeat-containing protein 1	ENSMUSG00000021713	TRUE	FALSE	TRUE	FALSE
MGI:MGI:1914689	Xab2	Pre-mRNA-splicing factor SYF1	ENSMUSG00000019470	FALSE	FALSE	TRUE	FALSE
MGI:MGI:1914617	Paxbp1	PAX3- and PAX7-binding protein 1	ENSMUSG00000022974	TRUE	FALSE	FALSE	FALSE
MGI:MGI:1914582	Snrpd3	Small nuclear ribonucleoprotein Sm D3	ENSMUSG00000020180	FALSE	FALSE	FALSE	FALSE
MGI:MGI:1914552	Zc3h13	Zinc finger CCCH domain-containing protein 13	ENSMUSG00000022000	FALSE	FALSE	TRUE	FALSE
MGI:MGI:1914538	Srek1ip1	Protein SREK1IP1	ENSMUSG00000021716	FALSE	FALSE	TRUE	FALSE
MGI:MGI:2156003	Snip1	Smad nuclear-interacting protein 1	ENSMUSG00000050213	FALSE	FALSE	FALSE	FALSE
MGI:MGI:106908	Srpk1	SRSF protein kinase 1	ENSMUSG00000004865	FALSE	FALSE	TRUE	TRUE
MGI:MGI:2384879	Prmt7	Protein arginine N-methyltransferase 7	ENSMUSG00000060098	TRUE	FALSE	TRUE	FALSE
MGI:MGI:2661424	Srsf12	Serine/arginine-rich splicing factor 12	ENSMUSG00000054679	TRUE	FALSE	FALSE	FALSE
MGI:MGI:1914492	Gemin6	Gem-associated protein 6	ENSMUSG00000055760	FALSE	FALSE	FALSE	FALSE
MGI:MGI:1914479	Prpf18	Pre-mRNA-splicing factor 18	ENSMUSG00000039449	FALSE	FALSE	TRUE	TRUE
MGI:MGI:1914475	Rnpc3	RNA-binding region-containing protein 3	ENSMUSG00000027981	FALSE	FALSE	FALSE	FALSE
MGI:MGI:1914457	Lsm1	U6 snRNA-associated Sm-like protein LSm1	ENSMUSG00000037296	FALSE	FALSE	FALSE	FALSE
MGI:MGI:1914428	Zmat5	Zinc finger matrin-type protein 5	ENSMUSG00000009076	TRUE	FALSE	FALSE	FALSE
MGI:MGI:2678374	U2af1l4	Splicing factor U2AF 26 kDa subunit	ENSMUSG00000078765	FALSE	FALSE	TRUE	TRUE
MGI:MGI:1924661	Esrp2	Epithelial splicing regulatory protein 2	ENSMUSG00000084128	TRUE	FALSE	FALSE	FALSE
MGI:MGI:1917900	Zcchc8	Zinc finger CCHC domain-containing protein 8	ENSMUSG00000029427	FALSE	FALSE	FALSE	FALSE
MGI:MGI:2142454	Usb1	U6 snRNA phosphodiesterase 1	ENSMUSG00000031792	FALSE	FALSE	FALSE	FALSE
MGI:MGI:5591876	Cdc5lrt1	cell division cycle 5 like, retrotransposed 1	ENSMUSG00000112216	FALSE	FALSE	FALSE	FALSE
MGI:MGI:106247	Prpf19	Pre-mRNA-processing factor 19	ENSMUSG00000024735	FALSE	FALSE	FALSE	FALSE
MGI:MGI:109489	Snrpc	U1 small nuclear ribonucleoprotein C	ENSMUSG00000024217	TRUE	FALSE	TRUE	FALSE
MGI:MGI:1927246	Znf326	DBIRD complex subunit ZNF326	ENSMUSG00000029290	FALSE	FALSE	TRUE	FALSE
MGI:MGI:1858910	Jmjd6	Bifunctional arginine demethylase and lysyl-hydroxylase JMJD6	ENSMUSG00000056962	FALSE	FALSE	TRUE	TRUE
MGI:MGI:102674	Umod	Uromodulin	ENSMUSG00000030963	FALSE	FALSE	FALSE	FALSE
MGI:MGI:1913853	Gemin2	Gem-associated protein 2	ENSMUSG00000060121	FALSE	FALSE	FALSE	FALSE
MGI:MGI:1336214	Khsrp	Far upstream element-binding protein 2	ENSMUSG00000007670	FALSE	FALSE	TRUE	FALSE
MGI:MGI:2145597	Mbnl2	Muscleblind-like protein 2	ENSMUSG00000022139	FALSE	FALSE	TRUE	TRUE
MGI:MGI:1920185	Ddx41	Probable ATP-dependent RNA helicase DDX41	ENSMUSG00000021494	FALSE	FALSE	FALSE	TRUE
MGI:MGI:2142116	Psip1	PC4 and SFRS1-interacting protein	ENSMUSG00000028484	TRUE	FALSE	TRUE	FALSE
MGI:MGI:2152389	Ivns1abp	Influenza virus NS1A-binding protein homolog	ENSMUSG00000023150	FALSE	FALSE	TRUE	TRUE
MGI:MGI:1917562	Cactin	Splicing factor Cactin	ENSMUSG00000034889	TRUE	FALSE	FALSE	FALSE
MGI:MGI:3694697	Mfap1b	Microfibrillar-associated protein 1B	ENSMUSG00000048222	FALSE	FALSE	FALSE	FALSE
MGI:MGI:1913344	Lsm7	U6 snRNA-associated Sm-like protein LSm7	ENSMUSG00000035215	TRUE	FALSE	TRUE	FALSE
MGI:MGI:1917483	Cd2bp2	CD2 antigen cytoplasmic tail-binding protein 2	ENSMUSG00000042502	FALSE	FALSE	FALSE	FALSE
MGI:MGI:1917475	Ppil3	Peptidyl-prolyl cis-trans isomerase-like 3	ENSMUSG00000026035	FALSE	FALSE	FALSE	FALSE
MGI:MGI:3702070	Cwc22rt7	CWC22 spliceosome-associated protein, retrotransposed 7	ENSMUSG00000095824	FALSE	FALSE	FALSE	FALSE
MGI:MGI:1920963	Rbm20	RNA-binding protein 20	ENSMUSG00000043639	TRUE	FALSE	FALSE	FALSE
MGI:MGI:1917326	Esrp1	Epithelial splicing regulatory protein 1	ENSMUSG00000040728	TRUE	FALSE	FALSE	FALSE
MGI:MGI:1933973	Rbfox2	RNA binding protein fox-1 homolog 2	ENSMUSG00000033565	FALSE	FALSE	TRUE	FALSE
MGI:MGI:1917302	Prpf4	U4/U6 small nuclear ribonucleoprotein Prp4	ENSMUSG00000066148	FALSE	FALSE	FALSE	FALSE
MGI:MGI:97976	Rnu2-10	U2 small nuclear RNA 10	ENSMUSG00000118837	FALSE	FALSE	FALSE	FALSE
MGI:MGI:1920895	Ddx46	Probable ATP-dependent RNA helicase DDX46	ENSMUSG00000021500	FALSE	FALSE	FALSE	TRUE
MGI:MGI:2387629	Tardbp	TAR DNA-binding protein 43	ENSMUSG00000041459	FALSE	FALSE	TRUE	TRUE
MGI:MGI:109638	Clns1a	Methylosome subunit pICln	ENSMUSG00000025439	FALSE	FALSE	FALSE	FALSE
MGI:MGI:109620	Arvcf	Splicing regulator ARVCF	ENSMUSG00000118669	FALSE	FALSE	FALSE	FALSE
MGI:MGI:1920723	Iws1	Protein IWS1 homolog	ENSMUSG00000024384	FALSE	FALSE	TRUE	FALSE
MGI:MGI:1913604	Snw1	SNW domain-containing protein 1	ENSMUSG00000021039	FALSE	FALSE	FALSE	FALSE
MGI:MGI:109584	Prp4k	Serine/threonine-protein kinase PRP4 homolog	ENSMUSG00000021413	FALSE	FALSE	FALSE	FALSE
MGI:MGI:109580	Sf3b4	Splicing factor 3B subunit 4	ENSMUSG00000068856	FALSE	FALSE	FALSE	FALSE
MGI:MGI:1917192	Rnf113a1	ring finger protein 113A1	ENSMUSG00000036537	FALSE	FALSE	FALSE	FALSE
MGI:MGI:109568	Wbp4	WW domain-binding protein 4	ENSMUSG00000022023	FALSE	FALSE	FALSE	FALSE
MGI:MGI:1289341	Sf3b3	Splicing factor 3B subunit 3	ENSMUSG00000033732	TRUE	FALSE	FALSE	FALSE
MGI:MGI:1927165	Mettl3	N(6)-adenosine-methyltransferase catalytic subunit METTL3	ENSMUSG00000022160	FALSE	FALSE	FALSE	FALSE
MGI:MGI:1351333	Thoc5	THO complex subunit 5 homolog	ENSMUSG00000034274	FALSE	FALSE	TRUE	TRUE
MGI:MGI:2442985	Arglu1	Arginine and glutamate-rich protein 1	ENSMUSG00000040459	FALSE	FALSE	TRUE	TRUE
MGI:MGI:2442926	Mettl14	N(6)-adenosine-methyltransferase non-catalytic subunit METTL14	ENSMUSG00000028114	FALSE	FALSE	FALSE	FALSE
MGI:MGI:2179723	Casc3	Protein CASC3	ENSMUSG00000078676	FALSE	FALSE	TRUE	FALSE
MGI:MGI:1917715	Wdr77	Methylosome protein WDR77	ENSMUSG00000000561	FALSE	FALSE	TRUE	FALSE
MGI:MGI:98287	Srsf5	Serine/arginine-rich splicing factor 5	ENSMUSG00000021134	FALSE	FALSE	FALSE	TRUE
MGI:MGI:98285	Srsf3	Serine/arginine-rich splicing factor 3	ENSMUSG00000071172	TRUE	FALSE	TRUE	FALSE
MGI:MGI:98284	Srsf2	Serine/arginine-rich splicing factor 2	ENSMUSG00000034120	FALSE	FALSE	FALSE	FALSE
MGI:MGI:98283	Srsf1	Serine/arginine-rich splicing factor 1	ENSMUSG00000018379	TRUE	FALSE	FALSE	FALSE
MGI:MGI:1913887	Tsen15	tRNA-splicing endonuclease subunit Sen15	ENSMUSG00000014980	FALSE	FALSE	FALSE	FALSE
MGI:MGI:893597	Frg1	Protein FRG1	ENSMUSG00000031590	FALSE	FALSE	FALSE	FALSE
MGI:MGI:893586	Snu13	NHP2-like protein 1	ENSMUSG00000063480	FALSE	FALSE	FALSE	FALSE
MGI:MGI:1923334	Ptbp3	Polypyrimidine tract-binding protein 3	ENSMUSG00000028382	TRUE	FALSE	FALSE	FALSE
MGI:MGI:1343045	Rbmxl1	RNA binding motif protein, X-linked-like-1	ENSMUSG00000037070	FALSE	FALSE	FALSE	FALSE
MGI:MGI:1913144	Alyref2	Aly/REF export factor 2	ENSMUSG00000060244	TRUE	FALSE	FALSE	FALSE
MGI:MGI:1917689	Taf15	TATA-box binding protein associated factor 15	ENSMUSG00000020680	FALSE	FALSE	FALSE	FALSE
MGI:MGI:1917171	Hnrnpa3	Heterogeneous nuclear ribonucleoprotein A3	ENSMUSG00000059005	TRUE	FALSE	TRUE	FALSE
MGI:MGI:1917128	Snrpf	Small nuclear ribonucleoprotein F	ENSMUSG00000020018	FALSE	FALSE	TRUE	FALSE
MGI:MGI:1917118	Ppie	Peptidyl-prolyl cis-trans isomerase E	ENSMUSG00000028651	FALSE	FALSE	FALSE	FALSE
MGI:MGI:1914171	Prpf38b	Pre-mRNA-splicing factor 38B	ENSMUSG00000027881	FALSE	FALSE	TRUE	FALSE
MGI:MGI:1914130	Rsrc1	Serine/Arginine-related protein 53	ENSMUSG00000034544	FALSE	FALSE	TRUE	FALSE
MGI:MGI:1914127	Crnkl1	Crooked neck-like protein 1	ENSMUSG00000001767	FALSE	FALSE	FALSE	FALSE
MGI:MGI:2678085	Sugp2	SURP and G-patch domain-containing protein 2	ENSMUSG00000036054	TRUE	FALSE	TRUE	FALSE
MGI:MGI:3612447	Rbm8a2	RNA binding motif protein 8A2	ENSMUSG00000078184	FALSE	FALSE	FALSE	FALSE
MGI:MGI:106499	Ppih	Peptidyl-prolyl cis-trans isomerase H	ENSMUSG00000060288	FALSE	FALSE	FALSE	FALSE
MGI:MGI:106498	Rsrp1	Arginine/serine-rich protein 1	ENSMUSG00000037266	FALSE	FALSE	TRUE	TRUE
MGI:MGI:1914060	Rbm22	Pre-mRNA-splicing factor RBM22	ENSMUSG00000024604	FALSE	FALSE	FALSE	FALSE
MGI:MGI:1913375	Sf3b5	Splicing factor 3B subunit 5	ENSMUSG00000078348	TRUE	FALSE	FALSE	FALSE
MGI:MGI:2138741	Hnrnpf	Heterogeneous nuclear ribonucleoprotein F	ENSMUSG00000042079	FALSE	FALSE	TRUE	TRUE
MGI:MGI:1913328	Tsen34	tRNA-splicing endonuclease subunit Sen34	ENSMUSG00000035585	FALSE	FALSE	TRUE	FALSE
MGI:MGI:1913320	Cwc15	Spliceosome-associated protein CWC15 homolog	ENSMUSG00000004096	FALSE	FALSE	FALSE	FALSE
MGI:MGI:1913305	Sf3b6	Splicing factor 3B subunit 6	ENSMUSG00000037361	FALSE	FALSE	FALSE	FALSE
MGI:MGI:1891840	Ncbp1	Nuclear cap-binding protein subunit 1	ENSMUSG00000028330	FALSE	FALSE	FALSE	FALSE
MGI:MGI:1891824	Acin1	Apoptotic chromatin condensation inducer in the nucleus	ENSMUSG00000022185	FALSE	FALSE	TRUE	TRUE
MGI:MGI:1923598	Rbm15b	Putative RNA-binding protein 15B	ENSMUSG00000074102	FALSE	FALSE	FALSE	FALSE
MGI:MGI:1923515	Tsen54	tRNA-splicing endonuclease subunit Sen54	ENSMUSG00000020781	FALSE	FALSE	FALSE	FALSE
MGI:MGI:1349722	Pabpc1	Polyadenylate-binding protein 1	ENSMUSG00000022283	TRUE	FALSE	TRUE	FALSE
MGI:MGI:1891713	Habp4	Intracellular hyaluronan-binding protein 4	ENSMUSG00000021476	FALSE	FALSE	TRUE	TRUE
MGI:MGI:95564	Fmr1	Fragile X messenger ribonucleoprotein 1	ENSMUSG00000000838	TRUE	FALSE	FALSE	FALSE
MGI:MGI:1916658	Dnajc17	DnaJ homolog subfamily C member 17	ENSMUSG00000034278	FALSE	FALSE	FALSE	FALSE
MGI:MGI:1100514	Pnn	Pinin	ENSMUSG00000020994	FALSE	FALSE	FALSE	FALSE
MGI:MGI:1916555	Dcps	m7GpppX diphosphatase	ENSMUSG00000032040	FALSE	FALSE	FALSE	FALSE
MGI:MGI:2442653	Rbm48	RNA-binding protein 48	ENSMUSG00000040302	FALSE	FALSE	FALSE	FALSE
MGI:MGI:2442637	Thrap3	Thyroid hormone receptor-associated protein 3	ENSMUSG00000043962	FALSE	FALSE	TRUE	FALSE
MGI:MGI:2449313	Gemin4	gem nuclear organelle associated protein 4	ENSMUSG00000049396	FALSE	FALSE	FALSE	FALSE
MGI:MGI:2449311	Gemin5	Gem-associated protein 5	ENSMUSG00000037275	FALSE	FALSE	FALSE	FALSE
MGI:MGI:1277978	Sap18	Histone deacetylase complex subunit SAP18	ENSMUSG00000021963	FALSE	FALSE	FALSE	FALSE
MGI:MGI:1920136	Yju2	Splicing factor YJU2	ENSMUSG00000003208	TRUE	FALSE	FALSE	FALSE
