# Supplementary material for: Transcriptomic characterization of postnatal muscle maturation
Source: Dis Model Mech. 2025 Mar 3;18(2):DMM052098. doi: 10.1242/dmm.052098 (PMC11911633; doi:10.1242/dmm.052098)
Supplement: Table S10. Enrichment analysis of DE-specific genes [file dmm-18-052098-TableS10.xlsx]

## Sheet: Summary
Supplementary Table S1. Differential expression analysis of early muscle maturation
Supplementary Table S2. Differential expression analysis of late muscle maturation
Supplementary Table S3. Enrichment analysis of upregulated genes during early muscle maturation
Supplementary Table S4. Enrichment analysis of downregulated genes during early muscle maturation
Supplementary Table S5. Enrichment analysis of upregulated genes during late muscle maturation
Supplementary Table S6. Enrichment analysis of downregulated genes during late muscle maturation
Supplementary Table S7. Enrichment analysis of alternatively spliced genes during early muscle maturation
Supplementary Table S8. Enrichment analysis of alternatively spliced genes during late muscle maturation
Supplementary Table S9. Evaluation of DE and AS in genes associated to the RNA splicing GO term
Supplementary Table S10. Enrichment analysis of DE-specific genes
Supplementary Table S11. Enrichment analysis of AS-specific genes
Supplementary Table S12. Enrichment analysis of genes affected by DE and AS
Supplementary Table S13. Number of AS events detected in myopathy-associated genes during early and late skeletal muscle maturation

## Sheet: Table S10
Supplementary Table S9. Enrichment analysis of DE-specific genes
ID	Description	GeneRatio	BgRatio	pvalue	p.adjust	qvalue	geneID	Count	gene_ratio_score	term_size	cluster	parent	parentSimScore	score	size	term	parentTerm	ont
GO:0000003	reproduction	533/6080	1181/15759	1.06861e-06	0.000575981	0.000536344	Wnt3/Rnf17/Septin1/Pdgfb/Acvr1b/Dbh/Sebox/Gmcl1/Sp1/Cyp51/Dlx3/Hoxd13/Septin7/Vwf/Ccne1/Hsf2bp/Clgn/Axl/Tgfb1/Mea1/Plag1/Atp8b3/Ercc1/Syce2/Bax/Fancl/Cacna1e/Ptpn6/Eif2b2/Cd44/Shbg/Corin/Prlr/Msh6/Pafah1b3/Igf1r/Insrr/Cdc20/Ihh/Tcf23/Hspa1l/Msh5/Atp1a4/Lrrc8a/Tgfbr1/Rad51c/Tppp2/Bmp7/Tex15/Tex11/Zmynd10/Tex14/Plcd1/Wnt2/Zfp296/Retn/Mov10l1/Zfp318/Rxra/Wt1/Ift27/Bik/Zpbp2/Top2b/Pltp/Ctdnep1/Dnah1/…	533	0.0876645	2	9	GO:0022414	0.979	7.27455	2	reproduction	reproductive process	BP
GO:0001654	eye development	164/6080	338/15759	0.000108816	0.0180467	0.0168048	Myf5/Pdgfb/Grm6/Sp1/Smg9/Tgfb1/Bax/Aqp1/Rcn1/Epha2/Ihh/Tgfbr1/Twist2/Bmp7/Prox1/Aldh1a3/Rxra/Wt1/Ikzf1/Ahr/Fkbp8/Kera/Cep290/Egfr/Mdm1/Myh10/Hif1a/Smoc1/Gli3/Tfap2a/Lpcat1/Fgf10/Slc4a7/Fgf9/Grhl2/Nectin3/Bsg/Ache/Man2a1/Cyp1b1/C3/Celf4/Ring1/Pdgfrb/Cabp4/Slc1a1/Rbp4/Bhlhe22/Pitx3/Mip/Rp1/Rdh10/Cnga3/Cfh/Slc25a25/Lamc3/Zeb2/Sp3/Meis2/Dll4/Spred1/Notch2/Olfm3/Calb1/Tmod1/Ephb2/Hdac1/Angptl7/Pds5a/P…	164	0.0269737	46	6	GO:0009887	0.504	11.6396	54	eye development	animal organ morphogenesis	BP
GO:0001656	metanephros development	48/6080	77/15759	2.01069e-05	0.00578007	0.00538231	Pdgfb/Irx2/Akr1b3/Hoxc11/Smo/Aqp1/Id3/Bmp7/Wt1/Id2/Gli3/Tfap2a/Ptch1/Fgf10/Gdnf/Wnt7b/Adipoq/Pdgfrb/Sox17/Rdh10/Tfap2b/Eya1/Cxcr2/Itga8/Calb1/Pds5a/Pdgfra/Ret/Slit2/Lif/Fras1/Hoxd11/Greb1l/Fmn1/Fat4/Osr1/Cited1/Gdf6/Robo2/Lamb2/Aph1c/Bcl2/Agtr2/Grem1/Foxd1/Myc/Sox8/Sall1	48	0.00789474	40	6	GO:0009887	0.446	18.4774	47	metanephros development	animal organ morphogenesis	BP
GO:0001708	cell fate specification	41/6080	68/15759	0.00022923	0.0313791	0.0292197	Tbx21/Smo/Ihh/Tbx1/Tbx5/Fkbp8/Apc2/Gli3/Ptch1/Hoxc10/Dkk1/Sox17/Eya1/Sfrp2/Gfi1/Dbx1/Tbx6/Tbx20/Tbx18/Mga/Tbr1/Nodal/Fgf2/Cdon/Esrp1/Isl1/Sox18/Ar/Tenm4/Gli2/Hoxd10/Ntrk3/Myt1l/T/Sox2/Mir450b/Pou3f2/Tbx2/Dll1/Ptch2/Sox6	41	0.00674342	38	12	GO:0001708	0.999	8.22128	46	cell fate specification	cell fate specification	BP
GO:0002478	antigen processing and presentation of exogenous peptide antigen	22/6080	29/15759	4.93648e-05	0.0118256	0.0110118	Ctse/Fcgr1/H2-M3/Tapbp/Tap2/Fcgr2b/Clec4b1/Clec4a2/H2-Aa/Unc93b1/Tap1/H2-DMb2/H2-DMa/Mfsd6/Clec4a3/Clec4a1/Fcer1g/Fcgr3/H2-Eb1/H2-K1/H2-Ab1/H2-DMb1	22	0.00361842	1	17	GO:0042590	0.93	0	0	antigen processing and presentation of exogenous peptide antigen	antigen processing and presentation of exogenous peptide antigen via MHC class I	BP
GO:0002689	negative regulation of leukocyte chemotaxis	13/6080	15/15759	0.000180584	0.026851	0.0250032	Mmp28/Dusp1/Hc/Padi2/Stap1/Slit2/Mif/Dpp4/Ccn3/Rin3/Grem1/Ccl12/Ccl2	13	0.00213816	3	18	GO:0050922	0.931	2.71156	3	negative regulation of leukocyte chemotaxis	negative regulation of chemotaxis	BP
GO:0003006	developmental process involved in reproduction	359/6080	811/15759	0.000396331	0.0421971	0.0392932	Rnf17/Pdgfb/Sebox/Gmcl1/Sp1/Cyp51/Dlx3/Hoxd13/Septin7/Vwf/Hsf2bp/Clgn/Axl/Tgfb1/Mea1/Plag1/Ercc1/Bax/Ptpn6/Eif2b2/Cd44/Shbg/Prlr/Pafah1b3/Igf1r/Insrr/Ihh/Tcf23/Hspa1l/Atp1a4/Lrrc8a/Tgfbr1/Rad51c/Tppp2/Bmp7/Tex15/Tex11/Plcd1/Wnt2/Zfp296/Retn/Mov10l1/Rxra/Wt1/Ift27/Bik/Zpbp2/Dnah1/Lhx9/Ahr/Ubb/Calr3/Esr1/Fbxo5/Hey2/Rspo3/Sirt1/Sgpl1/Egfr/Pcsk4/Lgr5/E2f7/Tpgs1/Nefh/Myocd/Ace/Krt19/Stat5b/Plcd3/Esr2/…	359	0.0590461	4	9	GO:0022414	0.911	2.61989	4	developmental process involved in reproduction	reproductive process	BP
GO:0003008	system process	712/6080	1546/15759	1.74744e-10	5.0233e-07	4.67761e-07	Ngfr/Gna12/Ccnd2/Pdgfb/Gabra2/Grm6/Sez6/Fmr1/Dbh/Hip1r/Scn4a/Ramp2/Itga3/Jup/Akr1b3/Taco1/Tmem25/Mybpc3/Tgfb1/Prkar2b/Dlgap1/Grm3/Cacna1e/Cacna1b/Il12b/Pde1c/Aqp1/Ccn4/Corin/Gata6/Trpv1/Pgrmc1/Cyba/Slc5a6/Nphs1/Sulf2/Casq1/Tcap/Tbx1/Mymk/Trpm5/Otog/Git1/Retn/Trpv4/Klhl3/Ceacam16/Nol3/Stc1/Aldh1a3/Itga2/Ttbk1/Fcgr1/Tnnc2/Stac2/Tbx5/Srsf1/Myh11/Ccl4/Map2k3/Ahr/Calm3/Hey2/Fabp7/Epyc/Sgk1/Sirt1/Slc1a…	712	0.117105	1	3	GO:0050877	0.902	0	0	system process	nervous system process	BP
GO:0006119	oxidative phosphorylation	63/6080	111/15759	7.53375e-05	0.014438	0.0134444	Cox5a/Sdhd/Atp5d/Bid/Ndufs3/Cox4i2/Atp5e/Cox7c/Uqcrb/Sdha/Ndufs6/Ndufb9/Atp5o/Uqcc2/Cox7a2l/Atp5b/Shmt2/Atp5a1/Uqcrc1/Iscu/Snca/Ndufa8/Stoml2/Ak4/Slc25a33/Nipsnap2/Ndufc2/Coq7/Pde2a/Cox6a2/Cox7a2/Gadd45gip1/Atp7a/Ndufv1/Atp5j2/Ccnb1/Uqcrq/Slc25a23/Coa6/Sdhc/Fxn/Uqcr10/Dnajc30/Cox5b/Cycs/Uqcrh/ND1/ND2/COX1/COX2/ATP8/ATP6/COX3/ND4/ND5/ND6/CYTB/ND4L/Ndufb6/Uqcc3/Cox7a1/Myc/Myog	63	0.0103618	6	14	GO:0009060	0.968	6.06943	6	oxidative phosphorylation	aerobic respiration	BP
GO:0006811	ion transport	576/6080	1261/15759	5.0988e-08	4.88578e-05	4.54956e-05	Slc22a18/Fgf23/Rem1/Gcg/Pdgfb/Gabra2/Adora3/Grm6/Car4/Fmr1/Il4/Scn4a/Ramp2/Taco1/Grik3/Gria3/Bbc3/Tgfb1/Tomm40/Atp5d/Slc2a3/Rab3b/Slc25a1/Bax/Cacna1e/Cacna1b/Ptpn6/Atp6v1f/Clcn5/Aqp1/Slc1a2/Letm1/Tomm40l/Trpv1/Atp5g1/Clcnkb/Cyba/Atp7b/Slc5a6/Hap1/Atp1a4/Casq1/Lrrc8a/Mgst1/Ccl8/Trpm5/Trpm2/Slc47a1/Mcoln2/Panx3/Slc25a41/Slc41a1/Trpv4/Klhl3/Nol3/Stc1/Slc25a13/Steap1/Steap2/Atp5e/Atp1b4/Stac2/Slc35c2…	576	0.0947368	597	4	GO:0006811	0.971	118.796	598	ion transport	ion transport	BP
GO:0006812	cation transport	434/6080	959/15759	8.05487e-06	0.00289438	0.0026952	Rem1/Gcg/Pdgfb/Adora3/Grm6/Fmr1/Il4/Scn4a/Ramp2/Taco1/Bbc3/Tgfb1/Atp5d/Rab3b/Bax/Cacna1e/Cacna1b/Ptpn6/Atp6v1f/Aqp1/Letm1/Trpv1/Atp5g1/Cyba/Atp7b/Slc5a6/Hap1/Atp1a4/Casq1/Ccl8/Trpm5/Trpm2/Slc47a1/Mcoln2/Panx3/Slc41a1/Trpv4/Klhl3/Nol3/Stc1/Steap2/Atp5e/Atp1b4/Stac2/Jph2/Atox1/Atp5g3/Ahr/Calm3/Slc6a8/Akt3/Slc6a15/Sgk1/Myb/Arg1/Slc1a4/Kcnmb1/Adora2a/Hcn2/Slc22a4/Vdac1/Pik3cg/Rgs9/Ace/Itgb3/Cacng1/Ca…	434	0.0713816	76	4	GO:0006811	0.908	27.9059	85	cation transport	ion transport	BP
GO:0006820	anion transport	179/6080	379/15759	0.000319718	0.0363081	0.0338095	Slc22a18/Fgf23/Gabra2/Car4/Slc2a3/Slc25a1/Clcn5/Slc1a2/Trpv1/Clcnkb/Slc5a6/Lrrc8a/Mgst1/Slc47a1/Slc25a41/Stc1/Slc25a13/Slc35c2/Slc35b4/Slc6a8/Slc6a15/Arg1/Slc16a7/Slc1a4/Adora2a/Vdac1/Gabrg2/Map2k6/Slc26a4/Ace/Nos2/Bdkrb2/Arg2/Slc25a29/Sfxn1/Emb/Slc4a7/Tnfsf11/Ank/Slc22a22/Slc52a2/Grik1/Racgap1/Slc38a1/Slc26a6/Clic5/Slc37a1/Slc3a1/Syt4/Slc1a1/Sfxn2/Mip/Drd4/Slco3a1/Snca/Slco5a1/Slc16a14/Tnfrsf11a…	179	0.0294408	29	4	GO:0006811	0.804	6.98239	31	anion transport	ion transport	BP
GO:0006875	cellular metal ion homeostasis	230/6080	500/15759	0.000352712	0.0389973	0.0363137	Ccl3/Bbc3/Tgfb1/Calb2/Bax/Ptpn6/Letm1/Trpv1/Cyba/Atp7b/Hap1/Atp1a4/Casq1/Ccl8/Trpm2/Plcd1/Slc41a1/Trpv4/Nol3/Stc1/Xk/Steap2/Tmprss6/Jph2/Atox1/Fis1/Calm3/Cyb561/Esr1/Sgk1/Pik3cg/Itgb3/Cacna1g/Bdkrb2/Hif1a/Ryr2/Scgn/Hexb/Pde4d/Ero1a/Gpr65/Adcy8/Cacna1i/Smdt1/Tfrc/Cxcl13/Glp1r/Slc39a6/Fth1/Ms4a2/Slc1a1/Got1/Alas2/Ddit3/Ccr1/Iscu/Snca/Slc39a10/Cxcr2/Htr2b/Steap3/Ptprc/Atp1b1/Slc30a10/Grin1/Cybrd1/F2…	230	0.0378289	5	16	GO:0060078	0.446	3.19503	5	cellular metal ion homeostasis	regulation of postsynaptic membrane potential	BP
GO:0006928	movement of cell or subcellular component	801/6080	1883/15759	0.000100704	0.0173695	0.0161742	Apoh/Ngfr/Wnt3/Fer/Gna12/Fgf23/Fgf6/Fap/Pdgfb/Acvr1b/Adora3/Fmr1/Il4/Dbh/Mmp14/Ccl3/Sema6b/Sp1/Tbx21/Itga3/Jup/Smo/Axl/Tgfb1/Epdr1/Efna2/Bicd1/Has1/Bax/Cacna1e/Etv1/Il12b/Aqp1/Hdac9/Cd44/Ccn4/Dnah2/Igf1r/Ephb3/Fbln1/Epha2/Hap1/Atp1a4/Tgfbr1/Twist2/Fzd3/Tppp2/Bmp7/Tbx1/Ccl8/Trpm2/Kif19a/Zmynd10/Hyal2/Hyal1/Prox1/Mcoln2/Kif11/Retn/Trpv4/Stc1/Map2/Slamf1/Itga2/Lama5/Lbp/Wt1/Ift27/Rnd3/Vtn/Top2b/Pltp…	801	0.131743	14	13	GO:0006928	0.973	8.17672	13	movement of cell or subcellular component	movement of cell or subcellular component	BP
GO:0006935	chemotaxis	245/6080	513/15759	1.06646e-05	0.00353738	0.00329395	Ngfr/Wnt3/Fer/Pdgfb/Il4/Ccl3/Sema6b/Smo/Tgfb1/Efna2/Etv1/Ephb3/Epha2/Fzd3/Bmp7/Ccl8/Trpm2/Trpv4/Slamf1/Itga2/Lama5/Lbp/Cxcl16/Ccl6/Ccl4/Dpep1/Dock2/Pik3cg/Nrcam/Ccl11/Mmp28/Itgb3/Myh10/Gli3/Ptch1/Cxcl14/Pde4d/Emb/Fgf10/Sema3g/Tnfsf11/Gdnf/Sema5a/Wnt7b/Nckap1l/Tymp/Alcam/Retnlg/Snai2/Boc/Cxadr/Robo1/Cxcl13/Bsg/Dusp1/Aif1/Hbegf/Lox/Il17b/Pdgfrb/Slit1/Sema4g/Ptprj/Rnf165/Dpysl4/Ccr1/Unc5a/Mstn/Cxcr2…	245	0.0402961	131	7	GO:0006935	0.992	29.2949	138	chemotaxis	chemotaxis	BP
GO:0006954	inflammatory response	282/6080	606/15759	2.88686e-05	0.00778009	0.00724469	Bcl6b/Adora3/Il4/Ccl3/Ddt/Axl/Tgfb1/Relb/Elf3/Hck/Pld3/Il12b/Hdac9/Cd44/Ccn4/Prdx2/Il5ra/Mmp8/Trpv1/Epha2/Cyba/Ccl8/Hyal2/Hyal1/Tusc2/Ifi35/Git1/Trpv4/Slamf1/Itga2/Ttbk1/Fcgr1/Lbp/Mapkapk2/Ccl6/Ccl4/Map2k3/Dpep1/Esr1/Traf3ip2/Adora2a/Havcr2/Pik3cg/Ccl11/Ace/Nos2/Nr1d1/Per1/Stat5b/Nfkbia/Bdkrb2/Serpina3n/Hif1a/Aoah/Cd180/Ndufs4/Nr1d2/Itih4/Tnfsf11/Pbk/Cma1/Adcy8/Ppara/Ciita/Bcl6/Cd96/Cd200/Cd200r1…	282	0.0463816	360	8	GO:0006954	0.993	26.1811	427	inflammatory response	inflammatory response	BP
GO:0007127	meiosis I	61/6080	109/15759	0.000167232	0.0257537	0.0239815	Ccne1/Hsf2bp/Syce2/Msh5/Rad51c/Tex15/Tex11/Mov10l1/Top2b/Ubb/Fbxo5/Pttg1/Top2a/4930447C04Rik/Trip13/Ddx4/Rad21/Dmc1/Sgo1/Ndc80/Meiob/Dmrt1/Syce1/Mybl1/Terf1/Sgo2a/Rad51/Cdc25b/Bcl2l11/Ccne2/Fmn2/Tex12/Ccnb2/Mlh1/Topbp1/Brip1/Psma8/Stag3/Zcwpw1/Eme1/Mael/Brca2/Hfm1/Cenpe/Iho1/Morc2b/Meioc/Terb1/Fancm/Hspa2/Cks2/Slc25a31/Cntd1/Rad54b/Sgo2b/Rnf212b/Rec8/Chtf18/Plk1/Ago4/Cenps	61	0.0100329	8	9	GO:0022414	0.734	5.25148	8	meiosis I	reproductive process	BP
GO:0007140	male meiotic nuclear division	31/6080	46/15759	7.01894e-05	0.0140771	0.0131083	Hsf2bp/Rad51c/Tex15/Tex11/Tex14/Mov10l1/Ubb/Trip13/Ddx4/Dmc1/Meiob/Mybl1/Sgo2a/Suv39h2/Kif18a/Rspo1/Mlh1/Fignl1/Stag3/Mael/Brca2/Tdrkh/Shcbp1l/Meioc/Spdya/Hspa2/Sycp2/Slc25a31/Rec8/Chtf18/Ago4	31	0.00509868	31	9	GO:0022414	0.651	11.7717	35	male meiotic nuclear division	reproductive process	BP
GO:0007155	cell adhesion	581/6080	1251/15759	2.18109e-09	4.70242e-06	4.37882e-06	Fer/Tspan32/Fap/Egfl6/Myf5/Pdgfb/Il4/Mmp14/Icam4/Icam2/Tbx21/Itga3/Jup/Vwf/Esam/Mybpc3/Ncan/Axl/Tgfb1/Epdr1/Bcam/Il7r/Dnaja3/Ptpn6/Il12b/Ly9/Bcan/Hapln2/Cd44/Ccn4/Prdx2/Prlr/Nid1/Ephb3/Fbln1/Epha2/Ihh/Nphs1/Hapln4/Fgfrl1/Clstn3/Bmp7/Hyal1/Adam19/Trpv4/Slamf1/Cd83/Notch4/Itga2/Lama5/Tenm1/Vtn/Erbb3/Ikzf1/Lama4/Perp/Myb/Arg1/Ntn4/Plek/Egfr/Adora2a/Stk10/Madcam1/Cyfip2/Havcr2/Nrcam/Itgb3/Itgb4/Myh10…	581	0.0955592	580	2	GO:0007155	0.982	180.609	616	cell adhesion	cell adhesion	BP
GO:0007156	homophilic cell adhesion via plasma membrane adhesion molecules	64/6080	98/15759	7.24257e-08	5.67818e-05	5.28742e-05	Esam/Clstn3/Nrcam/Emb/Cdhr1/Cdh10/Nectin3/Igsf11/Robo1/Bsg/Cdh2/Dsc2/Cdh9/Cdh7/Cdh17/Cntn6/Ret/Tenm3/Cdh11/Cdh13/Cdh5/Cdh16/Kirrel3/Igsf9b/Dsg1c/Cdhr3/Cdh8/Pcdh18/Cdh26/Cdh6/Sdk1/Clstn1/Cdh12/Igsf21/Sdk2/Ccdc141/Dsg2/Pcdhb8/Fat4/Amigo2/Pcdh10/Pcdh20/Cdh20/Pcdh1/Pcdhb6/Igfn1/Robo2/Pcdh15/Ptprt/Ceacam2/Fat2/Dsc3/Cdh3/Ceacam1/Fat3/Cdh4/Celsr1/Cdhr5/Nectin1/Ptprf/Dchs1/Igsf9/Cdh24/Nectin2	64	0.0105263	110	2	GO:0007155	0.706	84.7344	124	homophilic cell adhesion via plasma membrane adhesion molecules	cell adhesion	BP
GO:0007157	heterophilic cell-cell adhesion via plasma membrane cell adhesion molecules	30/6080	47/15759	0.00039495	0.0421971	0.0392932	Tenm1/Alcam/Nectin3/Cxadr/Nrxn1/Cdh2/Selp/Sele/Vcam1/Ptprd/Itgal/Tenm3/Cbln1/Crtam/Amigo3/Colec10/Igsf21/Fat4/Tenm4/Amigo2/Il1rapl1/Crb1/Nlgn1/Grid2/Cdh4/Itga5/Scarf2/Nectin1/Dchs1/Cd24a	30	0.00493421	49	2	GO:0007155	0.662	7.35495	61	heterophilic cell-cell adhesion via plasma membrane cell adhesion molecules	cell adhesion	BP
GO:0007186	G protein-coupled receptor signaling pathway	284/6080	563/15759	3.9611e-09	5.69342e-06	5.30162e-06	Gnai3/Gna12/Gcg/Adora3/Grm6/Ccl3/Ramp2/Smo/Grik3/Rgs20/Bicd1/Grm3/Adgre1/Agrp/Fzd3/Ccl8/Plcd1/Git1/Entpd2/Abca1/Tenm1/Ywhab/Ccl6/Ccl4/Esr1/Rgs17/Plek/Lgr5/Adora2a/Pik3cg/Rgs9/Pomc/Ccl11/Itgb3/Nos2/Tshr/Bdkrb2/Gng4/Iqgap2/Pde4d/Gpr65/Gpr180/Adcy8/Scg5/Slc26a6/Igf2r/Adgrf4/Glp1r/C3/Rgs11/Ms4a2/Gal/Plce1/Abhd6/Gpr143/Dgka/Tac2/Adgra1/Drd4/Ccr1/Homer2/Snca/Oprk1/Cxcr2/Htr2b/Rgs18/Rgs1/Rgs2/Gpr37l1/Av…	284	0.0467105	1645	1	GO:0007186	0.983	203.696	1941	G protein-coupled receptor signaling pathway	G protein-coupled receptor signaling pathway	BP
GO:0007267	cell-cell signaling	623/6080	1376/15759	6.82304e-08	5.67818e-05	5.28742e-05	Ngfr/Wnt3/Wnt9a/Fgf23/Gcg/Pdgfb/Gabra2/Adora3/Grm6/Sez6/Fmr1/Sost/Itga3/Smo/Grik3/Tmem25/Ccne1/Rapsn/Tgfb1/Prkar2b/Dlgap1/Csnk1g2/Rab3b/Calb2/Ruvbl2/Grm3/Cacna1e/Cacna1b/Pde1c/Stxbp2/Aqp1/Cd44/Ccn4/Klf5/Cdc20/Ihh/Sulf2/Hap1/Dio2/Fzd3/Clstn3/Ccl8/Trpm2/Plcd1/Wnt2/Panx3/Git1/Retn/Acp4/Trpv4/Bicc1/Abca1/Zdhhc12/Cyth1/Cadps2/Tbx5/Kpna2/Ctdnep1/Sfrp5/Calm3/Slc16a10/Rspo3/Sirt1/Egfr/Apc2/Lgr5/Adora2a/A…	623	0.102467	79	1	GO:0007186	0.483	78.7669	100	cell-cell signaling	G protein-coupled receptor signaling pathway	BP
GO:0007268	chemical synaptic transmission	294/6080	648/15759	0.00018826	0.0270593	0.0251971	Ngfr/Gabra2/Grm6/Sez6/Fmr1/Grik3/Tmem25/Rapsn/Prkar2b/Dlgap1/Rab3b/Calb2/Grm3/Cacna1e/Cacna1b/Stxbp2/Cdc20/Hap1/Clstn3/Git1/Retn/Acp4/Zdhhc12/Cyth1/Cadps2/Calm3/Adora2a/Adarb1/Tpgs1/Vdac1/Gabrg2/Gria1/Psmc5/Cacng4/Slc6a4/Cacna1g/Trim9/Scgn/Shc3/Mctp1/Rasgrf2/Fam107a/Gdnf/Ctnnd2/Sybu/Adcy8/Syngr1/Nptxr/Shisa9/Fgf12/Lynx1/Arc/Shank3/Igsf11/Adipoq/Grik1/Asic1/Sncg/Slc5a7/Nrxn1/Syt4/Celf4/Cdh2/Cbln2/…	294	0.0483553	188	1	GO:0007186	0.44	12.8693	222	chemical synaptic transmission	G protein-coupled receptor signaling pathway	BP
GO:0007416	synapse assembly	103/6080	180/15759	2.75109e-07	0.000197711	0.000184106	Pdgfb/Gabra2/Ephb3/Clstn3/Zdhhc12/Gabrg2/Nptxr/Shank3/Ache/Thbs2/Nrxn1/Cdh2/Cbln2/Dkk1/Cdh9/Farp1/Nptx1/St8sia2/Snca/Actr3/Grin1/Tlr2/Sdcbp/Epha7/Ptprd/Ephb2/Plxnd1/Gpc4/Nlgn3/Gpm6a/Cbln1/Vstm5/Kirrel3/Amigo3/Ppp1r9a/Slitrk5/Adgrb3/Gabrb3/Lrrc24/Lrrn1/Cacna1a/Mdga2/Ntng2/Lrfn5/Lrrn3/Slitrk2/Shank2/Adgrl3/Lgi2/Cntnap2/Sdk1/Clstn1/Negr1/Pik3r1/Sdk2/Reln/Cux2/Lrrtm3/Mdga1/Fzd5/Lingo2/Lrtm1/Slitrk6/N…	103	0.0169408	52	5	GO:0051965	0.898	54.2086	70	synapse assembly	positive regulation of synapse assembly	BP
GO:0007423	sensory organ development	252/6080	518/15759	1.38454e-06	0.000628436	0.00058519	Myf5/Pdgfb/Grm6/Sp1/Smg9/Tgfb1/Bax/Aqp1/Rcn1/Epha2/Ihh/Tgfbr1/Twist2/Tcap/Fzd3/Bmp7/Tbx1/Prox1/Aldh1a3/Rxra/Wt1/Mapkapk2/Ift27/Ikzf1/Ahr/Fkbp8/Hey2/Kera/Cep290/Lrig3/Egfr/Lgr5/Mdm1/Tmem132e/Myh10/Tshr/Hif1a/Smoc1/Gli3/Tfap2a/Cxcl14/Lpcat1/Fgf10/Slc4a7/Fgf9/Lrp10/Grhl2/Col2a1/Nectin3/Wnt10b/Bsg/Ache/Clic5/Smchd1/Man2a1/Cyp1b1/C3/Celf4/Ring1/Pdgfrb/Tmc1/Cabp4/Slc1a1/Rbp4/Bhlhe22/Pitx3/Mip/Rp1/Rdh10…	252	0.0414474	8	6	GO:0009887	0.535	21.3166	8	sensory organ development	animal organ morphogenesis	BP
GO:0007600	sensory perception	215/6080	435/15759	2.04775e-06	0.00088299	0.000822225	Ngfr/Grm6/Grm3/Cacna1e/Cacna1b/Il12b/Pde1c/Aqp1/Trpv1/Tbx1/Trpm5/Otog/Ceacam16/Itga2/Fcgr1/Epyc/Rgs9/Ace/Ngb/Tfap2a/Nxnl2/Hexb/Slc4a7/Ndufs4/Sema5a/Col2a1/Snai2/Wnt10b/Asic1/Scn8a/Clic5/Cacna1h/Epas1/Aqp4/Tmc1/Cabp4/Kcnk4/Tectb/Rbp4/Mip/Ddit3/Eps8l2/Homer2/Rp1/Oprk1/Rdh10/Cnga3/Cfh/Ush2a/Fam107b/Lamc3/Slc4a10/Grin1/Il1rn/Map1a/Dll4/Fabp5/Ntsr1/Dnajc19/Mme/Kcnc4/Col11a1/Lef1/Lrat/Npy2r/Rrh/Glrb/Kc…	215	0.0353618	5	3	GO:0050877	0.928	15.0115	5	sensory perception	nervous system process	BP
GO:0007601	visual perception	67/6080	113/15759	6.24446e-06	0.0023414	0.00218027	Grm6/Rgs9/Ngb/Nxnl2/Slc4a7/Ndufs4/Sema5a/Col2a1/Clic5/Epas1/Cabp4/Rbp4/Mip/Rp1/Rdh10/Cnga3/Cfh/Ush2a/Lamc3/Slc4a10/Dll4/Dnajc19/Col11a1/Lrat/Rrh/Glrb/Crybb1/Crybb3/Cabp1/Trpm1/Rs1/Irx5/Cngb1/Olfm2/Lctl/Bfsp2/Hsf4/Myo5a/Impg2/Rorb/Lum/Cnnm4/Crygn/Wfs1/Cacna2d4/Myo3b/Kcnj10/Slitrk6/Gja3/Gprc5c/Sema5b/Opa3/Pcdh15/Lamb2/Rgs9bp/Rpgrip1/Opn1sw/Crb1/Rdh11/Cryba4/Gjd2/Adgrv1/Gpr179/Rom1/Rgr/Tulp1/Clrn1	67	0.0110197	150	3	GO:0050877	0.709	34.6719	164	visual perception	nervous system process	BP
GO:0007610	behavior	287/6080	633/15759	0.000236141	0.03182	0.0296303	Ccnd2/Grm6/Sez6/Fmr1/Gnb1l/Dbh/Itga3/Taco1/Prkar2b/Cacna1e/Cacna1b/Etv1/Slc1a2/Agrp/Trpv1/Pgrmc1/Tbx1/Otog/Git1/Retn/Aldh1a3/Ttbk1/Sgk1/Adora2a/Adarb1/Tpgs1/Vdac1/Gabrg2/Gria1/Id2/Ccl11/Ace/Slc6a4/Nr1d1/Tshr/Npas3/Esr2/Hif1a/Gli3/Shc3/Hexb/Hmgcr/Pde4d/Ndufs4/Nr1d2/Arf4/Adam2/Ctnnd2/Adcy8/Ppara/Fgf12/Dgat1/Arc/Shank3/Grik1/Rcan1/Runx1/Asic1/Scn8a/Sncg/Glp1r/Strn/Nrxn1/Syt4/Dkk1/Gal/Slc1a1/Slc18a2/…	287	0.0472039	20	11	GO:0007613	0.809	6.71615	19	behavior	memory	BP
GO:0007611	learning or memory	136/6080	281/15759	0.000459999	0.0445734	0.041506	Ccnd2/Dbh/Itga3/Taco1/Prkar2b/Cacna1e/Pgrmc1/Git1/Ttbk1/Sgk1/Vdac1/Gria1/Ccl11/Slc6a4/Esr2/Hif1a/Shc3/Hmgcr/Pde4d/Arf4/Adam2/Ctnnd2/Adcy8/Arc/Shank3/Rcan1/Asic1/Glp1r/Nrxn1/Syt4/Dkk1/Slc1a1/Drd4/Casp1/Oprk1/Chst10/Lmx1a/Itga8/Grin1/Il1rn/Gatm/Meis2/Map1a/Snap25/Ntsr1/Bche/Mme/Tlr2/Calb1/Brinp1/Elavl4/Ephb2/Foxp2/Ptn/Tacr1/Grin2b/Slc6a1/Chrna7/Aff2/Nlgn3/Casp3/Tmod2/Ldlr/Ptgs2/Cck/S100b/Adgrb3/Gab…	136	0.0223684	73	11	GO:0007613	0.918	7.83007	78	learning or memory	memory	BP
GO:0007613	memory	78/6080	148/15759	0.00031997	0.0363081	0.0338095	Ccnd2/Dbh/Itga3/Pgrmc1/Sgk1/Gria1/Slc6a4/Pde4d/Adcy8/Arc/Shank3/Rcan1/Asic1/Glp1r/Syt4/Slc1a1/Drd4/Casp1/Chst10/Lmx1a/Itga8/Grin1/Il1rn/Map1a/Snap25/Calb1/Brinp1/Ptn/Tacr1/Grin2b/Slc6a1/Chrna7/Ldlr/Ptgs2/Cck/S100b/Gabrb3/Hrh2/Adrb1/Abca7/Shank2/Camk4/Shank1/Lmx1b/Cyp7b1/Rcan2/Pak5/Ptchd1/Reln/Cux2/Lrrn4/Tafa2/Cnr1/Npas4/Igf2/Oxtr/Neto1/Foxo6/Cx3cr1/Hrh1/Aph1c/Pde5a/Ntrk2/Grm7/Grin2a/Ppp1r1b/Kalrn…	78	0.0128289	108	11	GO:0007613	0.999	9.70881	121	memory	memory	BP
GO:0008284	positive regulation of cell population proliferation	378/6080	851/15759	0.000203283	0.0287395	0.0267618	Gnai3/Ngfr/Fer/Fgf23/Fgf6/Ccnd2/Pdgfb/Il4/Sp1/Foxm1/Akr1b3/Smo/Ccne1/Tgfb1/Plag1/Hck/Il7r/Dnaja3/Ptpn6/Il12b/Aqp1/Ccn4/Prlr/Igf1r/Gata6/Crip2/Fbln1/Cdc20/Cyba/Ihh/Tgfbr1/Twist2/Fzd3/Tbx1/Hyal1/Prox1/Wnt2/Retn/Slamf1/Itga2/Arnt2/Il13ra1/Cdc6/Suz12/Atad5/Erbb3/Tbx5/Akt3/Esr1/Fbxo5/Hey2/Arg1/Sirt1/Egfr/Flt4/Cnot6/Havcr2/Tns3/Efemp1/Rnf187/Myocd/Id2/Rrm2/Itgb3/Stat5b/Tshr/Prkch/Hif1a/Cdca7l/Gli3/Tert…	378	0.0621711	546	10	GO:0008284	0.99	14.9768	703	positive regulation of cell population proliferation	positive regulation of cell population proliferation	BP
GO:0009060	aerobic respiration	81/6080	154/15759	0.000270009	0.0330283	0.0307554	Cox5a/Dlat/Sdhd/Atp5d/Bid/Ndufs3/Cs/Sdhb/Cox4i2/Trpv4/Atp5e/Cox7c/Mdh2/Mtfr2/Hif1a/Uqcrb/Sdha/Ndufs6/Ndufs4/Ogdhl/Sucla2/Ndufb9/Atp5o/Uqcc2/Cox7a2l/Atp5b/Shmt2/Atp5a1/Uqcrc1/Dhtkd1/Iscu/Snca/Idh1/Fh1/Ndufa8/Aco1/Stoml2/Ak4/Slc25a33/Nipsnap2/Ndufc2/Coq7/Pde2a/Cox6a2/Idh3a/Cox7a2/Gadd45gip1/Atp7a/Ndufv1/Atp5j2/Ccnb1/Nop53/Uqcrq/Slc25a23/Mtfr1l/Csl/Coa6/Sdhc/Fxn/Uqcr10/Dnajc30/Cox5b/Cycs/Uqcrh/ND1/N…	81	0.0133224	22	14	GO:0009060	0.999	6.78081	24	aerobic respiration	aerobic respiration	BP
GO:0009887	animal organ morphogenesis	449/6080	971/15759	3.13179e-07	0.000207758	0.000193461	Ngfr/Wnt3/Wnt9a/Fgf23/Fgf6/Myf5/Pdgfb/Hoxb6/Mmp14/Sp1/Pax9/Irx2/Dlx3/Hoxc11/Smo/Hoxd13/Mybpc3/Tgfb1/Elf3/Edar/Plag1/Bax/Aqp1/Cd44/Igf1r/Gata6/Epha2/Ihh/Gmnn/Sulf2/Tgfbr1/Twist2/Id3/Tcap/Fzd3/Fgfrl1/Fhl2/Relt/Bmp7/Tbx1/Hyal2/Hyal1/Prox1/Wnt2/Acp4/Trpv4/Klhl3/Alx3/Stc1/Aldh1a3/Itga2/Lama5/Rxra/Wt1/Tbx5/Pcgf2/Ikzf1/Sfrp5/Lhx9/Ahr/Akt3/Esr1/Hey2/Perp/Ntn4/Sgpl1/Lrig3/Egfr/Adarb1/Id2/Slc26a4/Ccl11/Itg…	449	0.0738487	158	6	GO:0009887	0.983	68.6507	168	animal organ morphogenesis	animal organ morphogenesis	BP
GO:0009888	tissue development	723/6080	1708/15759	0.000434088	0.0430296	0.0400684	Ngfr/Wnt3/Wnt9a/Fgf23/Fgf6/Myf5/Pdgfb/Acvr1b/Mmp14/Sema6b/Pax9/Irx2/Dlx3/Akr1b3/Smo/Hoxd13/Mybpc3/Dyrk1b/Tgfb1/Elf3/Edar/Keap1/Bax/Aqp1/Hdac9/Hapln2/Cd44/Ccn4/Klf5/Prlr/Igf1r/Gata6/Trpv1/Zbtb17/Epha2/Ihh/Tcf23/Nphs1/Sulf2/Tgfbr1/Id3/Tcap/Fzd3/Fhl2/Bmp7/Tbx1/Prox1/Wnt2/Trpv4/Klhl3/Stc1/Aldh1a3/Xk/Notch4/Lama5/Rxra/Adamtsl4/Wt1/Vtn/Jph2/Erbb3/Tbx5/Ctdnep1/Ikzf1/Sfrp5/Myh11/Ahr/Fkbp8/Ubb/Esr1/Fbxo5/…	723	0.118914	41	6	GO:0009887	0.407	6.93173	43	tissue development	animal organ morphogenesis	BP
GO:0015711	organic anion transport	131/6080	269/15759	0.000421044	0.0430296	0.0400684	Car4/Slc2a3/Slc25a1/Slc1a2/Trpv1/Slc5a6/Lrrc8a/Mgst1/Slc47a1/Slc25a41/Slc25a13/Slc35c2/Slc35b4/Slc6a8/Slc6a15/Arg1/Slc16a7/Slc1a4/Adora2a/Map2k6/Ace/Nos2/Bdkrb2/Arg2/Slc25a29/Sfxn1/Emb/Slc4a7/Tnfsf11/Slc22a22/Slc52a2/Grik1/Slc38a1/Slc26a6/Slc3a1/Syt4/Slc1a1/Sfxn2/Mip/Drd4/Slco3a1/Snca/Slco5a1/Slc16a14/Tnfrsf11a/Rgs2/Avpr1b/Mpc2/Slc4a10/Il1rn/Ntsr1/Trpc4/Slc6a17/Pla2g12a/Slc6a9/Slc4a2/Cptp/Abcg3/S…	131	0.0215461	26	4	GO:0006811	0.77	6.08154	31	organic anion transport	ion transport	BP
GO:0015850	organic hydroxy compound transport	111/6080	217/15759	0.000102756	0.0173758	0.0161801	Sdhd/Rab3b/Aqp1/Plcd1/Abca1/Pltp/Stard3/Abca5/Sirt1/Slc16a7/Adora2a/Igfbp3/Npc1l1/Pomc/Itgb3/Slc6a4/Nfkbia/Ptch1/Emb/Gdnf/Ly6e/Adipoq/Lima1/Sncg/Gps2/Slc26a6/Acat2/Abcg1/Syt4/Stard4/Gal/Rbp4/Msr1/Slc18a2/Mip/Snca/Oprk1/Relch/Soat1/Abca2/Syt13/Npy2r/Stra6l/Aqp3/Spp1/Slc10a6/Slco1a4/Chrna7/Furin/Syt3/Aqp8/Lamtor1/Gpm6b/Ces1f/Rab3a/Ldlr/Anxa2/Abcc4/Myo5a/Abca7/Syt1/Slc2a13/Slc18a1/P2ry12/Bmp6/Ptger3…	111	0.0182566	1	4	GO:0006811	0.479	0	1	organic hydroxy compound transport	ion transport	BP
GO:0016339	calcium-dependent cell-cell adhesion via plasma membrane cell adhesion molecules	24/6080	35/15759	0.000310467	0.036182	0.0336921	Cdh10/Nrxn1/Cdh2/Cdh9/Cdh7/Selp/Sell/Cdh17/Cdh11/Cdh13/Cdh5/Cdh16/Cdh8/Pcdh18/Cdh6/Cdh18/Cdh12/Cdh19/Cdh20/Pcdh1/Nlgn1/Ceacam1/Dchs1/Cdh24	24	0.00394737	34	2	GO:0007155	0.638	7.32758	38	calcium-dependent cell-cell adhesion via plasma membrane cell adhesion molecules	cell adhesion	BP
GO:0019884	antigen processing and presentation of exogenous antigen	24/6080	36/15759	0.000591459	0.0485785	0.0452355	Ctse/Fcgr1/H2-M3/Tapbp/Tap2/Fcgr2b/Cd1d1/Clec4b1/Clec4a2/H2-Aa/Unc93b1/Tap1/H2-DMb2/H2-DMa/Mfsd6/Clec4a3/Clec4a1/Fcer1g/Fcgr3/H2-Eb1/H2-K1/H2-Ab1/H2-DMb1/Cd1d2	24	0.00394737	4	17	GO:0042590	0.92	2.39195	4	antigen processing and presentation of exogenous antigen	antigen processing and presentation of exogenous peptide antigen via MHC class I	BP
GO:0022414	reproductive process	532/6080	1180/15759	1.27441e-06	0.00062052	0.000577818	Wnt3/Rnf17/Septin1/Pdgfb/Acvr1b/Dbh/Sebox/Gmcl1/Sp1/Cyp51/Dlx3/Hoxd13/Septin7/Vwf/Ccne1/Hsf2bp/Clgn/Axl/Tgfb1/Mea1/Plag1/Atp8b3/Ercc1/Syce2/Bax/Fancl/Cacna1e/Ptpn6/Eif2b2/Cd44/Shbg/Corin/Prlr/Msh6/Pafah1b3/Igf1r/Insrr/Cdc20/Ihh/Tcf23/Hspa1l/Msh5/Atp1a4/Lrrc8a/Tgfbr1/Rad51c/Tppp2/Bmp7/Tex15/Tex11/Zmynd10/Tex14/Plcd1/Wnt2/Zfp296/Retn/Mov10l1/Zfp318/Rxra/Wt1/Ift27/Bik/Zpbp2/Top2b/Pltp/Ctdnep1/Dnah1/…	532	0.0875	11	9	GO:0022414	0.979	24.6657	12	reproductive process	reproductive process	BP
GO:0022610	biological adhesion	584/6080	1262/15759	3.89205e-09	5.69342e-06	5.30162e-06	Fer/Tspan32/Fap/Egfl6/Myf5/Pdgfb/Il4/Mmp14/Icam4/Icam2/Tbx21/Itga3/Jup/Vwf/Esam/Mybpc3/Ncan/Axl/Tgfb1/Epdr1/Bcam/Il7r/Dnaja3/Ptpn6/Il12b/Ly9/Bcan/Hapln2/Cd44/Ccn4/Prdx2/Prlr/Nid1/Ephb3/Fbln1/Epha2/Ihh/Nphs1/Hapln4/Fgfrl1/Clstn3/Bmp7/Hyal1/Adam19/Trpv4/Slamf1/Cd83/Notch4/Itga2/Lama5/Tenm1/Vtn/Erbb3/Ikzf1/Lama4/Perp/Myb/Arg1/Ntn4/Plek/Egfr/Adora2a/Stk10/Madcam1/Cyfip2/Havcr2/Nrcam/Itgb3/Itgb4/Myh10…	584	0.0960526	1	2	GO:0007155	0.981	0	0	biological adhesion	cell adhesion	BP
GO:0023061	signal release	220/6080	480/15759	0.000597332	0.0485981	0.0452537	Fgf23/Gcg/Adora3/Fmr1/Cacna1e/Cacna1b/Pde1c/Stxbp2/Aqp1/Dio2/Trpm2/Plcd1/Git1/Retn/Trpv4/Abca1/Cyth1/Cadps2/Calm3/Slc16a10/Sirt1/Adora2a/Pfkl/Igfbp3/Map2k6/Pomc/Rasl10b/Nos2/Slc6a4/Nr1d1/Trim9/Hif1a/Glrx/Mctp1/Hmgcr/Tnfsf11/Sybu/Adcy8/Nell2/Dgat1/Snx4/Adipoq/Runx1/Asic1/Sncg/Scg5/Glp1r/Abcg1/Nrxn1/Uqcc2/Syt4/Doc2g/Gal/Bad/Tcf7l2/Rbp4/Slc18a2/Drd4/Il6/Snca/Oprk1/Tfap2b/Ptprn/Pask/Tnfrsf11a/Mpc2/Ac…	220	0.0361842	1	1	GO:0007186	0.414	0	2	signal release	G protein-coupled receptor signaling pathway	BP
GO:0030001	metal ion transport	329/6080	741/15759	0.000534335	0.0477563	0.0444699	Rem1/Gcg/Pdgfb/Grm6/Fmr1/Scn4a/Ramp2/Bbc3/Tgfb1/Bax/Cacna1e/Cacna1b/Ptpn6/Aqp1/Letm1/Trpv1/Cyba/Atp7b/Slc5a6/Hap1/Atp1a4/Casq1/Ccl8/Trpm5/Trpm2/Mcoln2/Slc41a1/Trpv4/Klhl3/Nol3/Stc1/Steap2/Atp1b4/Stac2/Jph2/Atox1/Ahr/Calm3/Slc6a8/Akt3/Slc6a15/Sgk1/Myb/Kcnmb1/Adora2a/Hcn2/Slc22a4/Vdac1/Pik3cg/Rgs9/Ace/Itgb3/Cacng1/Cacng4/Slc6a4/Cacna1g/Per1/Hecw1/Ryr2/Sfxn1/Glrx/Slc6a18/Pde4d/Slc4a7/Ero1a/Cacna1i/S…	329	0.0541118	27	4	GO:0006811	0.876	5.7511	28	metal ion transport	ion transport	BP
GO:0030198	extracellular matrix organization	136/6080	282/15759	0.00055396	0.0477563	0.0444699	Fap/Egfl6/Myf5/Mmp14/Ramp2/Tgfb1/Elf3/Has1/Hapln2/Nid1/Mmp8/Fbln1/Ihh/Sulf2/Tgfbr1/Optc/Adamtsl4/Wt1/Vtn/Myh11/Ntn4/Mmp28/Itgb3/Smoc1/Tfap2a/Ero1a/Cma1/Sema5a/Has2/Col14a1/Col2a1/Ccdc80/Cyp1b1/Tpsab1/Lox/Col17a1/Nfkb2/Prdx4/Il6/Col19a1/Dpt/Ddr2/Itga8/Eng/Hsd17b12/Col9a3/Ptx3/Col11a1/Sfrp2/Mmp16/Pdpn/Hspg2/Angptl7/Pdgfra/Ibsp/Tfip11/Acan/Col4a5/Gpm6b/Col4a2/Mmp15/Crispld2/Has3/Anxa2/Thsd4/Smad3/Cr…	136	0.0223684	178	5	GO:0051965	0.316	9.042	208	extracellular matrix organization	positive regulation of synapse assembly	BP
GO:0032102	negative regulation of response to external stimulus	162/6080	331/15759	6.85703e-05	0.0140771	0.0131083	Apoh/Wnt3/Gcg/Pdgfb/Il4/Oas1c/Sema6b/Dnaja3/Il12b/Cd44/Prdx2/D130043K22Rik/Git1/Dhx58/Fabp7/Arg1/Adora2a/Havcr2/Mmp28/Nr1d1/Arg2/Aoah/Serpinb9b/Hmgcr/Nr1d2/Sema3g/Pbk/Sema5a/Ppara/Cd96/Cd200/Cd200r1/Adipoq/Robo1/Pros1/Cxcl13/Gps2/Serping1/Nrxn1/Tpsab1/Dusp1/Tap2/Aif1/Slit1/Sema4g/Rabgef1/Ccr1/Epha4/Fcgr2b/Il2ra/Hc/Grin1/F2/Tyro3/Itch/Sema3c/Gpatch3/Hgf/Sema3a/Smpdl3b/Padi2/Pdgfra/Stap1/A2m/Clec2d…	162	0.0266447	1	18	GO:0050922	0.844	0	0	negative regulation of response to external stimulus	negative regulation of chemotaxis	BP
GO:0032504	multicellular organism reproduction	306/6080	684/15759	0.000454585	0.0445493	0.0414836	Wnt3/Rnf17/Septin1/Dbh/Sebox/Gmcl1/Sp1/Cyp51/Septin7/Hsf2bp/Clgn/Axl/Tgfb1/Mea1/Ercc1/Bax/Fancl/Shbg/Pafah1b3/Igf1r/Ihh/Tcf23/Hspa1l/Msh5/Atp1a4/Lrrc8a/Tgfbr1/Rad51c/Tppp2/Tex15/Tex11/Tex14/Zfp296/Retn/Mov10l1/Rxra/Wt1/Ift27/Bik/Zpbp2/Ctdnep1/Dnah1/Ubb/Calr3/Esr1/Fbxo5/Sirt1/Sgpl1/Pcsk4/Lgr5/Tpgs1/Havcr2/Ace/Slc6a4/Top2a/Stat5b/Npas3/Esr2/4930447C04Rik/Spin1/Trip13/Hexb/Ddx4/Fst/Dmc1/Bcl6/Acr/Nec…	306	0.0503289	1	9	GO:0022414	0.881	0	0	multicellular organism reproduction	reproductive process	BP
GO:0034220	ion transmembrane transport	362/6080	802/15759	5.95943e-05	0.0128485	0.0119643	Rem1/Gabra2/Fmr1/Il4/Scn4a/Taco1/Bbc3/Tgfb1/Atp5d/Slc25a1/Bax/Cacna1e/Cacna1b/Ptpn6/Atp6v1f/Slc1a2/Letm1/Trpv1/Atp5g1/Clcnkb/Cyba/Atp7b/Slc5a6/Hap1/Atp1a4/Casq1/Lrrc8a/Trpm5/Trpm2/Slc47a1/Mcoln2/Slc25a41/Slc41a1/Trpv4/Nol3/Slc25a13/Steap2/Atp5e/Stac2/Slc35c2/Jph2/Atox1/Atp5g3/Slc35b4/Ahr/Calm3/Slc6a8/Slc6a15/Slc16a7/Slc1a4/Kcnmb1/Hcn2/Vdac1/Gabrg2/Pik3cg/Rgs9/Itgb3/Cacng1/Cacng4/Slc6a4/Cacna1g/Sl…	362	0.0595395	71	4	GO:0006811	0.874	15.2452	77	ion transmembrane transport	ion transport	BP
GO:0034765	regulation of ion transmembrane transport	204/6080	436/15759	0.000243492	0.0323058	0.0300827	Rem1/Fmr1/Il4/Scn4a/Taco1/Tgfb1/Bax/Cacna1e/Cacna1b/Ptpn6/Clcnkb/Cyba/Hap1/Casq1/Trpm5/Nol3/Stac2/Jph2/Ahr/Calm3/Kcnmb1/Hcn2/Vdac1/Pik3cg/Rgs9/Itgb3/Cacng1/Cacng4/Hecw1/Ryr2/Dapk1/Glrx/Pde4d/Rasgrf2/Rapgef3/Shisa9/Fgf12/Arc/Shank3/Scn8a/Clic5/Nrxn1/Cacna1h/Ms4a2/Tmc1/Gal/Kcnk4/Drd4/Fgf14/Iscu/Snca/Oprk1/Rgs2/Cnih3/Rgs7/Atp1b1/Kcnj3/Stk39/F2/Ntsr1/Casq2/Kcnc4/Kcnq5/Slc6a9/Lrrc38/Kcnq4/Ephb2/Hpca/S…	204	0.0335526	138	4	GO:0006811	0.786	10.9496	139	regulation of ion transmembrane transport	ion transport	BP
GO:0040011	locomotion	706/6080	1644/15759	7.4223e-05	0.014438	0.0134444	Apoh/Ngfr/Wnt3/Fer/Gna12/Fgf23/Fgf6/Fap/Pdgfb/Acvr1b/Adora3/Il4/Dbh/Mmp14/Ccl3/Sema6b/Sp1/Tbx21/Itga3/Jup/Smo/Axl/Tgfb1/Efna2/Has1/Bax/Cacna1e/Etv1/Il12b/Aqp1/Hdac9/Cd44/Ccn4/Dnah2/Igf1r/Ephb3/Fbln1/Epha2/Atp1a4/Tgfbr1/Twist2/Fzd3/Tppp2/Bmp7/Tbx1/Ccl8/Trpm2/Zmynd10/Hyal2/Hyal1/Prox1/Mcoln2/Retn/Trpv4/Stc1/Slamf1/Itga2/Lama5/Lbp/Wt1/Rnd3/Vtn/Top2b/Pltp/Tbx5/Abi3/Cenpv/Wwc1/Cxcl16/Ccl6/Ccl4/Map2k3/…	706	0.116118	12	7	GO:0006935	0.849	8.41741	12	locomotion	chemotaxis	BP
GO:0042330	taxis	246/6080	518/15759	1.68181e-05	0.00500134	0.00465717	Ngfr/Wnt3/Fer/Pdgfb/Il4/Ccl3/Sema6b/Smo/Tgfb1/Efna2/Etv1/Ephb3/Epha2/Fzd3/Bmp7/Ccl8/Trpm2/Trpv4/Slamf1/Itga2/Lama5/Lbp/Cxcl16/Ccl6/Ccl4/Dpep1/Dock2/Pik3cg/Nrcam/Id2/Ccl11/Mmp28/Itgb3/Myh10/Gli3/Ptch1/Cxcl14/Pde4d/Emb/Fgf10/Sema3g/Tnfsf11/Gdnf/Sema5a/Wnt7b/Nckap1l/Tymp/Alcam/Retnlg/Snai2/Boc/Cxadr/Robo1/Cxcl13/Bsg/Dusp1/Aif1/Hbegf/Lox/Il17b/Pdgfrb/Slit1/Sema4g/Ptprj/Rnf165/Dpysl4/Ccr1/Unc5a/Mstn/C…	246	0.0404605	1	7	GO:0006935	0.992	0	0	taxis	chemotaxis	BP
GO:0042476	odontogenesis	58/6080	106/15759	0.000525924	0.0477563	0.0444699	Ngfr/Pax9/Dlx3/Smo/Tgfb1/Edar/Bax/Id3/Relt/Bmp7/Tbx1/Acp4/Lama5/Perp/Gli3/Tfap2a/Aspn/Fgf10/Fst/Tnfsf11/Wnt7b/Ppara/Tcf7l2/Fam20c/Bcl2l11/Lef1/Hdac1/Slc4a2/Pdgfra/Fgfr2/Stim1/Ssu2/Myo5a/Sostdc1/Cnnm4/Hand2/Sp6/Cftr/Inhba/Slc24a4/Bcl11b/Osr1/Gli2/Msx1/Rspo2/Gas1/Nfic/Phex/Eda/Zfp422/Tnfrsf11b/Apcdd1/Edaradd/Lhx8/Lamb1/Dll1/Smpd3/Nectin1	58	0.00953947	26	6	GO:0009887	0.734	5.68524	29	odontogenesis	animal organ morphogenesis	BP
GO:0042590	antigen processing and presentation of exogenous peptide antigen via MHC class I	11/6080	12/15759	0.000217578	0.0302644	0.0281817	Fcgr1/Tapbp/Clec4b1/Clec4a2/Tap1/Mfsd6/Clec4a3/Clec4a1/Fcer1g/Fcgr3/H2-K1	11	0.00180921	11	17	GO:0042590	1	5.5333	13	antigen processing and presentation of exogenous peptide antigen via MHC class I	antigen processing and presentation of exogenous peptide antigen via MHC class I	BP
GO:0043010	camera-type eye development	146/6080	297/15759	0.000117622	0.0187847	0.017492	Myf5/Pdgfb/Grm6/Sp1/Tgfb1/Bax/Aqp1/Rcn1/Epha2/Ihh/Tgfbr1/Twist2/Bmp7/Prox1/Aldh1a3/Rxra/Wt1/Ikzf1/Ahr/Fkbp8/Kera/Cep290/Egfr/Mdm1/Myh10/Hif1a/Gli3/Tfap2a/Lpcat1/Fgf10/Slc4a7/Grhl2/Nectin3/Bsg/Ache/Man2a1/Cyp1b1/C3/Celf4/Ring1/Pdgfrb/Cabp4/Slc1a1/Rbp4/Bhlhe22/Pitx3/Mip/Rp1/Rdh10/Cnga3/Cfh/Slc25a25/Lamc3/Zeb2/Sp3/Dll4/Spred1/Notch2/Calb1/Tmod1/Ephb2/Hdac1/Angptl7/Pds5a/Pdgfra/Crybb1/Crybb3/Foxp2/Fl…	146	0.0240132	77	6	GO:0009887	0.496	12.9435	81	camera-type eye development	animal organ morphogenesis	BP
GO:0043062	extracellular structure organization	137/6080	283/15759	0.000433955	0.0430296	0.0400684	Fap/Egfl6/Myf5/Mmp14/Ramp2/Tgfb1/Elf3/Has1/Hapln2/Nid1/Mmp8/Fbln1/Ihh/Sulf2/Tgfbr1/Optc/Tex14/Adamtsl4/Wt1/Vtn/Myh11/Ntn4/Mmp28/Itgb3/Smoc1/Tfap2a/Ero1a/Cma1/Sema5a/Has2/Col14a1/Col2a1/Ccdc80/Cyp1b1/Tpsab1/Lox/Col17a1/Nfkb2/Prdx4/Il6/Col19a1/Dpt/Ddr2/Itga8/Eng/Hsd17b12/Col9a3/Ptx3/Col11a1/Sfrp2/Mmp16/Pdpn/Hspg2/Angptl7/Pdgfra/Ibsp/Tfip11/Acan/Col4a5/Gpm6b/Col4a2/Mmp15/Crispld2/Has3/Anxa2/Thsd4/Sm…	137	0.0225329	1	5	GO:0051965	0.316	0	0	extracellular structure organization	positive regulation of synapse assembly	BP
GO:0043269	regulation of ion transport	308/6080	642/15759	4.83321e-07	0.000277877	0.000258755	Fgf23/Rem1/Gcg/Pdgfb/Grm6/Fmr1/Il4/Scn4a/Taco1/Tgfb1/Rab3b/Bax/Cacna1e/Cacna1b/Ptpn6/Clcnkb/Cyba/Hap1/Casq1/Trpm5/Nol3/Stc1/Stac2/Jph2/Ahr/Calm3/Akt3/Sgk1/Arg1/Kcnmb1/Adora2a/Hcn2/Vdac1/Pik3cg/Rgs9/Map2k6/Ace/Itgb3/Cacng1/Cacng4/Slc6a4/Cacna1g/Per1/Arg2/Hecw1/Ryr2/Dapk1/Glrx/Pde4d/Rasgrf2/Tnfsf11/Gdnf/Rapgef3/Shisa9/Fgf12/Arc/Shank3/Snx4/Grik1/Scn8a/Sncg/Efhb/Clic5/Glp1r/Nrxn1/Cacna1h/Syt4/Pdgfrb…	308	0.0506579	9	4	GO:0006811	0.826	27.7865	9	regulation of ion transport	ion transport	BP
GO:0044057	regulation of system process	256/6080	560/15759	0.000272139	0.0330283	0.0307554	Ngfr/Pdgfb/Fmr1/Dbh/Hip1r/Scn4a/Jup/Tmem25/Mybpc3/Dlgap1/Grm3/Cacna1e/Cacna1b/Aqp1/Ccn4/Corin/Trpv1/Cyba/Nphs1/Casq1/Mymk/Retn/Trpv4/Nol3/Stc1/Itga2/Fcgr1/Tnnc2/Tbx5/Ahr/Calm3/Hey2/Sirt1/Adora2a/Myocd/Pomc/Ace/Cacng4/Nos2/Cacna1g/Hif1a/Arg2/Ryr2/Hmgcr/Pde4d/Fgf10/Ndufs4/Nup155/Fbxo32/Ppara/Nptxr/Shisa9/Emp2/Fgf12/Dgat1/Tymp/Shank3/Igsf11/Popdc2/Cxadr/Adipoq/Runx1/Acat2/Tnfrsf21/Glp1r/Nrxn1/Cacna1…	256	0.0421053	1	3	GO:0050877	0.751	0	0	regulation of system process	nervous system process	BP
GO:0045132	meiotic chromosome segregation	49/6080	85/15759	0.000275747	0.0330283	0.0307554	Septin1/Ccne1/Syce2/Msh5/Rad51c/Tex15/Tex11/Top2b/Pttg1/Hormad2/Top2a/4930447C04Rik/Trip13/Rad21/Dmc1/Sgo1/Meiob/Syce1/Terf1/Sgo2a/Actr3/Nuf2/Bub1/Ccne2/Fmn2/Tex12/Mlh1/Brip1/Ncaph/Stag3/Zcwpw1/Ttk/Eme1/Bub1b/Mael/Brca2/Hfm1/Iho1/Morc2b/Meioc/Terb1/Fancm/Mapk15/Mos/Sgo2b/Rec8/Plk1/Ago4/Cenps	49	0.00805921	6	9	GO:0022414	0.715	3.93058	6	meiotic chromosome segregation	reproductive process	BP
GO:0045229	external encapsulating structure organization	137/6080	283/15759	0.000433955	0.0430296	0.0400684	Fap/Egfl6/Myf5/Mmp14/Ramp2/Tgfb1/Elf3/Has1/Hapln2/Nid1/Mmp8/Fbln1/Ihh/Sulf2/Tgfbr1/Optc/Adamtsl4/Wt1/Vtn/Myh11/Ntn4/Mmp28/Itgb3/Smoc1/Tfap2a/Ero1a/Cma1/Sema5a/Has2/Col14a1/Col2a1/Ccdc80/Cyp1b1/Tpsab1/Lox/Col17a1/Nfkb2/Prdx4/Il6/Col19a1/Dpt/Ddr2/Itga8/Eng/Hsd17b12/Tgm3/Col9a3/Ptx3/Col11a1/Sfrp2/Mmp16/Pdpn/Hspg2/Angptl7/Pdgfra/Ibsp/Tfip11/Acan/Col4a5/Gpm6b/Col4a2/Mmp15/Crispld2/Has3/Anxa2/Thsd4/Sma…	137	0.0225329	1	5	GO:0051965	0.316	0	0	external encapsulating structure organization	positive regulation of synapse assembly	BP
GO:0045766	positive regulation of angiogenesis	82/6080	156/15759	0.00025513	0.0323237	0.0300993	Hk2/Ramp2/Sp1/Jup/Aqp1/Gata6/Hyal1/Notch4/Brca1/Akt3/Sirt1/Ccl11/Itgb3/Hif1a/Tert/Cma1/Sema5a/Rapgef3/Runx1/Cela1/Cyp1b1/C3/Itgb8/Cxcr2/Eng/Hc/Angpt4/Nras/Sfrp2/Hgf/Nos3/Anxa3/Flt1/Epha1/Adm/Stim1/Vegfd/Cx3cl1/Cdh5/Tbxa2r/Btg1/Fgf1/Ago2/Hspb6/Lrg1/Nodal/Fgf2/Vash2/Camp/Pik3cd/Thbs1/C3ar1/Prkd2/Isl1/Zc3h12a/S100a1/Pik3r6/Ccbe1/Igf2/Agtr1a/Prkca/Cx3cr1/Prkcb/Adam12/Hmga2/Fgf18/Ptk2b/Sphk1/Ghrl/Chil…	82	0.0134868	156	6	GO:0009887	0.529	11.2184	184	positive regulation of angiogenesis	animal organ morphogenesis	BP
GO:0046034	ATP metabolic process	119/6080	243/15759	0.000575911	0.0477563	0.0444699	Cox5a/Sdhd/Hk2/Il4/Tgfb1/Atp5d/Eno2/Bid/Ndufs3/Atp5g1/Cox4i2/Pgam1/Git1/Slc25a13/Atp5e/Aldoc/Cox7c/Atp5g3/Fis1/Ddit4/Pfkl/Guk1/Pgam2/Myh3/Hif1a/Pfkp/Uqcrb/Sdha/Ndufs6/Ndufb9/Ppara/Atp5o/Tpi1/Uqcc2/Cox7a2l/Bad/Atp5b/Shmt2/Atp5a1/Uqcrc1/Dhtkd1/Nudt5/Iscu/Fam20c/Hk3/Snca/Cfh/Atp1b1/Ak1/Slc25a25/Ndufa8/Eif6/Stoml2/Prkaa2/Ak4/Prkag2/Slc25a33/Nmnat1/Nipsnap2/Ndufc2/Coq7/Pde2a/Cox6a2/Ldhd/Cox7a2/Gadd45g…	119	0.0195724	45	15	GO:0046034	0.998	6.64247	49	ATP metabolic process	ATP metabolic process	BP
GO:0046717	acid secretion	23/6080	34/15759	0.000560567	0.0477563	0.0444699	Hip1r/Trpv1/Grik1/Slc26a6/Slc9a4/Ntsr1/Trpc4/Slc6a1/Ces1f/Cacna1a/Hrh2/Sv2a/Sct/Ptger3/Slc26a7/Oxtr/Htr1b/Casr/Ces1d/Abat/Ghrl/Myc/Ces1e	23	0.00378289	3	4	GO:0006811	0.393	1.91703	3	acid secretion	ion transport	BP
GO:0048245	eosinophil chemotaxis	12/6080	14/15759	0.000408875	0.0430017	0.0400424	Il4/Ccl8/Ccl4/Ccl11/Cx3cl1/Dapk2/Ccl7/Scg2/Hrh1/Ccl21a/Ccl12/Ccl2	12	0.00197368	17	4	GO:0006811	0.295	5.29064	22	eosinophil chemotaxis	ion transport	BP
GO:0048609	multicellular organismal reproductive process	301/6080	673/15759	0.000514773	0.0477563	0.0444699	Wnt3/Rnf17/Septin1/Dbh/Sebox/Gmcl1/Sp1/Cyp51/Septin7/Hsf2bp/Clgn/Axl/Tgfb1/Mea1/Ercc1/Bax/Fancl/Shbg/Pafah1b3/Igf1r/Ihh/Tcf23/Hspa1l/Msh5/Atp1a4/Lrrc8a/Tgfbr1/Rad51c/Tppp2/Tex15/Tex11/Tex14/Zfp296/Retn/Mov10l1/Rxra/Wt1/Ift27/Bik/Zpbp2/Ctdnep1/Dnah1/Ubb/Calr3/Esr1/Fbxo5/Sirt1/Sgpl1/Pcsk4/Lgr5/Tpgs1/Havcr2/Ace/Slc6a4/Top2a/Stat5b/Npas3/Esr2/4930447C04Rik/Spin1/Trip13/Hexb/Ddx4/Fst/Dmc1/Bcl6/Acr/Nec…	301	0.0495066	3	9	GO:0022414	0.879	1.91703	3	multicellular organismal reproductive process	reproductive process	BP
GO:0048870	cell motility	637/6080	1498/15759	0.000572807	0.0477563	0.0444699	Apoh/Ngfr/Fer/Gna12/Fgf23/Fgf6/Fap/Pdgfb/Acvr1b/Adora3/Il4/Dbh/Mmp14/Ccl3/Sema6b/Sp1/Tbx21/Itga3/Jup/Smo/Axl/Tgfb1/Has1/Bax/Cacna1e/Il12b/Aqp1/Hdac9/Cd44/Ccn4/Dnah2/Igf1r/Ephb3/Fbln1/Epha2/Atp1a4/Tgfbr1/Twist2/Fzd3/Tppp2/Bmp7/Tbx1/Ccl8/Trpm2/Zmynd10/Hyal2/Hyal1/Prox1/Mcoln2/Retn/Trpv4/Stc1/Slamf1/Itga2/Lama5/Lbp/Wt1/Rnd3/Vtn/Top2b/Pltp/Tbx5/Abi3/Cenpv/Wwc1/Cxcl16/Ccl6/Ccl4/Map2k3/Dnah1/Dpep1/Akt3…	637	0.10477	33	4	GO:0006811	0.49	6.10126	38	cell motility	ion transport	BP
GO:0048880	sensory system development	168/6080	344/15759	5.87273e-05	0.0128485	0.0119643	Myf5/Pdgfb/Grm6/Sp1/Smg9/Tgfb1/Bax/Aqp1/Rcn1/Epha2/Ihh/Tgfbr1/Twist2/Bmp7/Prox1/Aldh1a3/Rxra/Wt1/Ikzf1/Ahr/Fkbp8/Kera/Cep290/Egfr/Mdm1/Tmem132e/Myh10/Hif1a/Smoc1/Gli3/Tfap2a/Lpcat1/Fgf10/Slc4a7/Fgf9/Grhl2/Nectin3/Bsg/Ache/Man2a1/Cyp1b1/C3/Celf4/Ring1/Pdgfrb/Cabp4/Slc1a1/Rbp4/Bhlhe22/Pitx3/Mip/Rp1/Rdh10/Cnga3/Cfh/Slc25a25/Lamc3/Zeb2/Sp3/Meis2/Dll4/Spred1/Notch2/Olfm3/Calb1/Tmod1/Ephb2/Hdac1/Angptl…	168	0.0276316	2	6	GO:0009887	0.391	2.479	2	sensory system development	animal organ morphogenesis	BP
GO:0050801	ion homeostasis	310/6080	693/15759	0.000421306	0.0430296	0.0400684	Ngfr/Fgf23/Car4/Ccl3/Bbc3/Tgfb1/Calb2/Bax/Ptpn6/Corin/Letm1/Trpv1/Cyba/Atp7b/Hap1/Atp1a4/Casq1/Ccl8/Trpm2/Hyal2/Plcd1/Slc41a1/Trpv4/Klhl3/Nol3/Stc1/Xk/Steap1/Steap2/Tmprss6/Jph2/Tbx5/Atox1/Fis1/Calm3/Pdk4/Cyb561/Esr1/Sgk1/Adora2a/Pik3cg/Slc26a4/Ace/Itgb3/Cacna1g/Bdkrb2/Hif1a/Ryr2/Scgn/Hexb/Pde4d/Slc4a7/Ero1a/Gpr65/Tnfsf11/Adcy8/Cacna1i/Smdt1/Fgf12/Tfrc/Cxcl13/Epb42/Slc26a6/Glp1r/Epas1/Slc39a6/Fec…	310	0.0509868	19	16	GO:0060078	0.46	5.49607	24	ion homeostasis	regulation of postsynaptic membrane potential	BP
GO:0050803	regulation of synapse structure or activity	125/6080	256/15759	0.000492868	0.0467088	0.0434944	Fmr1/Ncan/Abhd17a/Ephb3/Pgrmc1/Cdc20/Clstn3/Nrcam/Myh10/Arf4/Sybu/Arc/Shank3/Thbs2/Nrxn1/Cdh2/Cbln2/Dkk1/Farp1/Nptx1/St8sia2/Myo5b/Snca/Epha4/Actr3/Fcgr2b/Grin1/Caprin1/Itpka/Mfn1/Efna1/Tlr2/Epha7/Ptprd/Lrp8/Ephb2/Ptn/Grin2b/Chrna7/Gpc4/Pak3/Cdkl5/Nlgn3/Gpm6a/Cbln1/Cntnap4/Vstm5/Egln1/Nedd4/Amigo3/Ppp1r9a/Slitrk5/Snap91/Adgrb3/Lrrc24/Zdhhc15/Lrrn1/Sema3f/Mdga2/Rims4/Ntng2/Lrfn5/Lrrn3/Cdh8/Slitrk2…	125	0.0205592	8	16	GO:0060078	0.416	3.68165	8	regulation of synapse structure or activity	regulation of postsynaptic membrane potential	BP
GO:0050804	modulation of chemical synaptic transmission	222/6080	483/15759	0.000467812	0.0448268	0.041742	Ngfr/Grm6/Fmr1/Grik3/Tmem25/Rapsn/Prkar2b/Dlgap1/Calb2/Grm3/Cacna1b/Cdc20/Hap1/Clstn3/Git1/Retn/Acp4/Zdhhc12/Cyth1/Calm3/Adora2a/Gria1/Psmc5/Cacng4/Slc6a4/Scgn/Mctp1/Rasgrf2/Fam107a/Ctnnd2/Sybu/Adcy8/Syngr1/Nptxr/Shisa9/Arc/Shank3/Igsf11/Adipoq/Grik1/Asic1/Sncg/Nrxn1/Syt4/Celf4/Cdh2/Dkk1/Slc1a1/Abhd6/Drd4/Hras/Fgf14/Nptx1/Myo5b/Snca/Gria4/Epha4/Fcgr2b/Slc4a10/Grin1/Map1a/Snap25/Itpka/Mylk2/Bche/M…	222	0.0365132	94	1	GO:0007186	0.416	8.2613	122	modulation of chemical synaptic transmission	G protein-coupled receptor signaling pathway	BP
GO:0050807	regulation of synapse organization	123/6080	252/15759	0.00055438	0.0477563	0.0444699	Fmr1/Ncan/Abhd17a/Ephb3/Pgrmc1/Cdc20/Clstn3/Nrcam/Myh10/Arf4/Arc/Shank3/Thbs2/Nrxn1/Cdh2/Cbln2/Dkk1/Farp1/Nptx1/St8sia2/Myo5b/Snca/Epha4/Actr3/Fcgr2b/Grin1/Caprin1/Itpka/Mfn1/Efna1/Tlr2/Epha7/Ptprd/Lrp8/Ephb2/Ptn/Grin2b/Chrna7/Gpc4/Pak3/Cdkl5/Nlgn3/Gpm6a/Cbln1/Cntnap4/Vstm5/Egln1/Nedd4/Amigo3/Ppp1r9a/Slitrk5/Snap91/Adgrb3/Lrrc24/Zdhhc15/Lrrn1/Sema3f/Mdga2/Rims4/Ntng2/Lrfn5/Lrrn3/Cdh8/Slitrk2/Shan…	123	0.0202303	38	16	GO:0060078	0.415	6.34744	47	regulation of synapse organization	regulation of postsynaptic membrane potential	BP
GO:0050877	nervous system process	463/6080	953/15759	6.06774e-11	4.17802e-07	3.8905e-07	Ngfr/Ccnd2/Gabra2/Grm6/Sez6/Fmr1/Dbh/Scn4a/Itga3/Taco1/Tmem25/Prkar2b/Dlgap1/Grm3/Cacna1e/Cacna1b/Il12b/Pde1c/Aqp1/Trpv1/Pgrmc1/Casq1/Tcap/Tbx1/Trpm5/Otog/Git1/Ceacam16/Aldh1a3/Itga2/Ttbk1/Fcgr1/Tnnc2/Stac2/Fabp7/Epyc/Sgk1/Slc1a4/Adora2a/Adarb1/Vdac1/Gabrg2/Gria1/Nrcam/Rgs9/Ccl11/Ace/Cacng4/Slc6a4/Cacna1g/Myh10/Myh3/Npas3/Ngb/Esr2/Hif1a/Tfap2a/Nxnl2/Shc3/Hexb/Hmgcr/Pde4d/Slc4a7/Fam107a/Ndufs4/Arf…	463	0.0761513	57	3	GO:0050877	0.979	164.52	62	nervous system process	nervous system process	BP
GO:0050922	negative regulation of chemotaxis	36/6080	54/15759	2.65765e-05	0.00739342	0.00688463	Wnt3/Sema6b/Mmp28/Sema3g/Sema5a/Robo1/Cxcl13/Dusp1/Aif1/Slit1/Sema4g/Hc/Sema3c/Sema3a/Padi2/Stap1/Plxna3/Slit2/Mif/Sema3f/Dpp4/Ccn3/Gstp2/Sema7a/Thbs1/Sema3d/Rin3/Sema5b/Robo2/Gstp1/Sema3e/Grem1/Sema4f/Sema4a/Ccl12/Ccl2	36	0.00592105	3	18	GO:0050922	1	4.9897	3	negative regulation of chemotaxis	negative regulation of chemotaxis	BP
GO:0050953	sensory perception of light stimulus	69/6080	117/15759	5.93503e-06	0.00232653	0.00216643	Grm6/Rgs9/Ngb/Nxnl2/Slc4a7/Ndufs4/Sema5a/Col2a1/Clic5/Epas1/Cabp4/Rbp4/Mip/Rp1/Rdh10/Cnga3/Cfh/Ush2a/Lamc3/Slc4a10/Dll4/Dnajc19/Col11a1/Lrat/Rrh/Glrb/Crybb1/Crybb3/Cabp1/Trpm1/Ush1c/Rs1/Irx5/Cngb1/Olfm2/Lctl/Bfsp2/Hsf4/Myo5a/Impg2/Rorb/Lum/Cnnm4/Crygn/Wfs1/Cacna2d4/Myo3b/Kcnj10/Ush1g/Slitrk6/Gja3/Gprc5c/Sema5b/Opa3/Pcdh15/Lamb2/Rgs9bp/Rpgrip1/Opn1sw/Crb1/Rdh11/Cryba4/Gjd2/Adgrv1/Gpr179/Rom1/Rgr/T…	69	0.0113487	13	3	GO:0050877	0.714	17.7859	15	sensory perception of light stimulus	nervous system process	BP
GO:0051094	positive regulation of developmental process	557/6080	1280/15759	9.50822e-05	0.0167345	0.0155829	Ngfr/Wnt3/Wnt9a/Myf5/Pdgfb/Acvr1b/Hk2/Sez6/Fmr1/Bcl11a/Il4/Mmp14/Ccl3/Ramp2/Sp1/Fndc5/Tbx21/Cyp51/Jup/Hoxc11/Smo/Ccne1/Axl/Tgfb1/Plag1/Bax/Il7r/Mmd/Il12b/Aqp1/Eif2b2/Crabp2/Ccn4/Klf5/Igf1r/Gata6/Ephb3/Atp5g1/Cdc20/Ihh/Hap1/Tgfbr1/Fzd3/Clstn3/Bmp7/Tbx1/Ccl8/Hyal1/Prox1/Wnt2/Retn/Cd83/Notch4/Wt1/Brca1/Atad5/Erbb3/Tbx5/Abi3/Mief2/Ikzf1/Fis1/Gdpd2/Akt3/Fbxo5/Hey2/Sgk1/Myb/Sirt1/Macroh2a2/Jade2/Igfbp3…	557	0.0916118	1	6	GO:0009887	0.338	0	0	positive regulation of developmental process	animal organ morphogenesis	BP
GO:0051240	positive regulation of multicellular organismal process	632/6080	1422/15759	1.29515e-06	0.00062052	0.000577818	Apoh/Ngfr/Wnt3/Myf5/Pdgfb/Acvr1b/Adora3/Hk2/Fmr1/Bcl11a/Il4/Dbh/Mmp14/Ccl3/Oas1c/Ramp2/Sp1/Tbx21/Jup/Hoxc11/Smo/Axl/Tgfb1/Plag1/Il7r/Il12b/Aqp1/Ly9/Eif2b2/Mapk13/Crabp2/Ccn4/Prdx2/Prlr/Igf1r/Mmp8/Gata6/Trpv1/Ephb3/Atp5g1/Cyba/Ihh/Sulf2/Hap1/Tgfbr1/Dio2/Fzd3/Clstn3/Bmp7/Mymk/G0s2/Hyal2/Hyal1/Tusc2/Prox1/Wnt2/Mcoln2/Panx3/Retn/Trpv4/Abca1/Slamf1/Cd83/Notch4/Itga2/Fcgr1/Lbp/H2-M3/Wt1/Mapkapk2/Brca1/…	632	0.103947	1	3	GO:0050877	0.31	0	0	positive regulation of multicellular organismal process	nervous system process	BP
GO:0051241	negative regulation of multicellular organismal process	424/6080	966/15759	0.000286367	0.0338305	0.0315024	Apoh/Ngfr/Wnt3/Wnt9a/Fgf23/Pdgfb/Bcl11a/Il4/Oas1c/Sema6b/Tbx21/Cyp51/Sost/Jup/Smo/Axl/Tgfb1/Relb/Ptpn6/Il12b/Hdac9/Cd44/Ccn4/Prdx2/Mmp8/Gata6/Trpv1/Fbln1/Epha2/Cyba/Ihh/D130043K22Rik/Acot13/Tgfbr1/Twist2/Bmp7/Tusc2/Optc/Git1/Nol3/Stc1/Hmgb3/Map2/Slamf1/Cd83/Lbp/Wt1/Dhx58/Tbx5/Wwc1/E2f2/Ahr/Hey2/Lama4/Arg1/Sirt1/Egfr/Ptprr/Nav3/Havcr2/Efemp1/Myocd/Map2k6/Id2/Pomc/Ccl11/Ace/Slc6a4/Rflnb/Nr1d1/Hif1a…	424	0.0697368	1	3	GO:0050877	0.289	0	0	negative regulation of multicellular organismal process	nervous system process	BP
GO:0051321	meiotic cell cycle	126/6080	248/15759	5.41882e-05	0.0122979	0.0114516	Septin1/Ccne1/Hsf2bp/Clgn/Ercc1/Syce2/Msh6/Igf1r/Cdc20/Msh5/Rad51c/Tex15/Tex11/Tex14/Mov10l1/Zfp318/Top2b/Ubb/Fbxo5/Pttg1/Hormad2/Top2a/4930447C04Rik/Spin1/Trip13/Ddx4/Rad21/Dmc1/Smc1b/Myh9/Sgo1/Rsph1/Ndc80/Meiob/Dmrt1/Smc3/Tdrd1/Syce1/Stag2/Mybl1/Terf1/Boll/Sgo2a/Actr3/Nek2/Suv39h2/Nuf2/Mastl/Grb14/Kif18a/Rad51/Cdc25b/Bub1/Bcl2l11/Ccna1/Ccne2/Fmn2/Rspo1/Piwil1/Mki67/3830403N18Rik/Tex12/Ccnb2/Mns…	126	0.0207237	166	9	GO:0022414	0.808	18.6524	174	meiotic cell cycle	reproductive process	BP
GO:0051674	localization of cell	637/6080	1498/15759	0.000572807	0.0477563	0.0444699	Apoh/Ngfr/Fer/Gna12/Fgf23/Fgf6/Fap/Pdgfb/Acvr1b/Adora3/Il4/Dbh/Mmp14/Ccl3/Sema6b/Sp1/Tbx21/Itga3/Jup/Smo/Axl/Tgfb1/Has1/Bax/Cacna1e/Il12b/Aqp1/Hdac9/Cd44/Ccn4/Dnah2/Igf1r/Ephb3/Fbln1/Epha2/Atp1a4/Tgfbr1/Twist2/Fzd3/Tppp2/Bmp7/Tbx1/Ccl8/Trpm2/Zmynd10/Hyal2/Hyal1/Prox1/Mcoln2/Retn/Trpv4/Stc1/Slamf1/Itga2/Lama5/Lbp/Wt1/Rnd3/Vtn/Top2b/Pltp/Tbx5/Abi3/Cenpv/Wwc1/Cxcl16/Ccl6/Ccl4/Map2k3/Dnah1/Dpep1/Akt3…	637	0.10477	1	4	GO:0006811	0.49	0	0	localization of cell	ion transport	BP
GO:0051963	regulation of synapse assembly	71/6080	115/15759	3.91771e-07	0.000241331	0.000224723	Ephb3/Clstn3/Thbs2/Nrxn1/Cbln2/Dkk1/Farp1/Nptx1/St8sia2/Snca/Actr3/Grin1/Tlr2/Epha7/Ptprd/Ephb2/Gpc4/Nlgn3/Cbln1/Vstm5/Amigo3/Ppp1r9a/Slitrk5/Adgrb3/Lrrc24/Lrrn1/Mdga2/Ntng2/Lrfn5/Lrrn3/Slitrk2/Adgrl3/Clstn1/Negr1/Pik3r1/Cux2/Lrrtm3/Mdga1/Lingo2/Lrtm1/Slitrk6/Slitrk4/Flrt2/Amigo2/Slitrk3/Efna5/Oxtr/Prkca/Flrt3/Il1rapl1/Lrrtm4/Lrtm2/Ntrk2/Gpc6/Ntrk3/Il1rapl2/Nlgn1/Ghrl/Grid2/Lrrtm2/Bhlhb9/Syndig1/…	71	0.0116776	15	5	GO:0051965	0.945	35.4362	20	regulation of synapse assembly	positive regulation of synapse assembly	BP
GO:0051965	positive regulation of synapse assembly	53/6080	76/15759	3.4703e-08	3.9886e-05	3.71412e-05	Ephb3/Clstn3/Thbs2/Nrxn1/Cbln2/St8sia2/Actr3/Ptprd/Ephb2/Nlgn3/Cbln1/Vstm5/Amigo3/Slitrk5/Adgrb3/Lrrc24/Lrrn1/Lrrn3/Slitrk2/Adgrl3/Clstn1/Pik3r1/Cux2/Lrrtm3/Lingo2/Lrtm1/Slitrk6/Slitrk4/Flrt2/Amigo2/Slitrk3/Efna5/Oxtr/Prkca/Flrt3/Il1rapl1/Lrrtm4/Lrtm2/Ntrk2/Ntrk3/Nlgn1/Ghrl/Grid2/Lrrtm2/Bhlhb9/Syndig1/Slitrk1/Sema4a/Adgrb2/Adgrb1/Lrrc4b/Flrt1/Lrrtm1	53	0.00871711	74	5	GO:0051965	0.999	83.2956	88	positive regulation of synapse assembly	positive regulation of synapse assembly	BP
GO:0055080	cation homeostasis	287/6080	640/15759	0.000562123	0.0477563	0.0444699	Car4/Ccl3/Bbc3/Tgfb1/Calb2/Bax/Ptpn6/Corin/Letm1/Trpv1/Cyba/Atp7b/Hap1/Atp1a4/Casq1/Ccl8/Trpm2/Hyal2/Plcd1/Slc41a1/Trpv4/Nol3/Stc1/Xk/Steap1/Steap2/Tmprss6/Jph2/Atox1/Fis1/Calm3/Pdk4/Cyb561/Esr1/Sgk1/Adora2a/Pik3cg/Slc26a4/Ace/Itgb3/Cacna1g/Bdkrb2/Hif1a/Ryr2/Scgn/Hexb/Pde4d/Slc4a7/Ero1a/Gpr65/Tnfsf11/Adcy8/Cacna1i/Smdt1/Tfrc/Cxcl13/Epb42/Slc26a6/Glp1r/Epas1/Slc39a6/Fech/Fth1/Ms4a2/Slc1a1/Got1/Cut…	287	0.0472039	1	16	GO:0060078	0.456	0	1	cation homeostasis	regulation of postsynaptic membrane potential	BP
GO:0055082	cellular chemical homeostasis	316/6080	710/15759	0.000562659	0.0477563	0.0444699	Ngfr/Fgf23/Gcg/Hk2/Ccl3/Rab34/Bbc3/Tgfb1/Pih1d1/Calb2/Bax/Cacna1e/Ptpn6/Pde1c/Aqp1/Letm1/Igf1r/Trpv1/Cyba/Atp7b/Hap1/Atp1a4/Casq1/Ccl8/Trpm2/Plcd1/Slc41a1/Trpv4/Nol3/Stc1/Xk/Steap2/Tmprss6/Jph2/Atox1/Fis1/Calm3/Cyb561/Esr1/Sgk1/Sirt1/Pik3cg/Itgb3/Cacna1g/Nr1d1/Bdkrb2/Hif1a/Ryr2/Scgn/Hexb/Hmgcr/Pde4d/Slc4a7/Ero1a/Gpr65/Sybu/Adcy8/Cacna1i/Smdt1/Tfrc/Cxcl13/Slc26a6/Glp1r/Abcg1/Nrxn1/Slc39a6/Aqp4/Fth…	316	0.0519737	1	16	GO:0060078	0.457	0	1	cellular chemical homeostasis	regulation of postsynaptic membrane potential	BP
GO:0060041	retina development in camera-type eye	75/6080	138/15759	0.000116882	0.0187847	0.017492	Pdgfb/Grm6/Bax/Ihh/Prox1/Ikzf1/Cep290/Mdm1/Myh10/Hif1a/Lpcat1/Slc4a7/Nectin3/Bsg/Ache/Man2a1/Cyp1b1/C3/Celf4/Pdgfrb/Cabp4/Slc1a1/Rbp4/Bhlhe22/Rp1/Cnga3/Cfh/Lamc3/Dll4/Calb1/Pdgfra/Ptn/Trpm1/Ush1c/Tub/Dcx/Rs1/Gpm6a/Irx5/Thy1/Lama1/Lif/Impg2/Rorb/Cdon/Tbc1d32/Sdk1/Ndp/Sdk2/Zfp513/Tgif1/Igfn1/Bmpr1b/Lamb2/Arhgef15/Ntrk2/Rpgrip1/Cfd/Crb1/Alms1/Mir23b/Slc4a5/Rom1/Fat3/Sox2/Dio3/Miat/Rpl24/Dll1/Sox8/Ne…	75	0.0123355	80	6	GO:0009887	0.458	13.0573	88	retina development in camera-type eye	animal organ morphogenesis	BP
GO:0060042	retina morphogenesis in camera-type eye	39/6080	66/15759	0.000573977	0.0477563	0.0444699	Ihh/Prox1/Ikzf1/Slc4a7/Nectin3/Man2a1/Cabp4/Slc1a1/Rbp4/Bhlhe22/Rp1/Cnga3/Cfh/Calb1/Ptn/Trpm1/Ush1c/Rs1/Irx5/Thy1/Impg2/Rorb/Cdon/Sdk1/Sdk2/Igfn1/Ntrk2/Rpgrip1/Crb1/Alms1/Rom1/Fat3/Sox2/Dio3/Miat/Dll1/Sox8/Hipk2/Fjx1	39	0.00641447	17	6	GO:0009887	0.704	4.94384	17	retina morphogenesis in camera-type eye	animal organ morphogenesis	BP
GO:0060078	regulation of postsynaptic membrane potential	59/6080	106/15759	0.000258619	0.0323237	0.0300993	Ngfr/Gabra2/Sez6/Tmem25/Adora2a/Gabrg2/Gria1/Shank3/Igsf11/Grik1/Nrxn1/Celf4/Drd4/Fgf14/Snca/Rgs7/Grin1/Ntsr1/Npy2r/Gabra4/Grin2b/Chrna7/Stx1b/Nlgn3/Gabre/Gabra3/Cbln1/Cx3cl1/Ppp1r9a/Gabrb3/Igsf9b/Adrb1/Rims2/Rgs4/Dgki/Shank1/Cntnap2/Begain/Rims1/Reln/Cux2/Tmem108/S1pr2/Adrb2/Npas4/Neto1/Gabrg3/Grik2/Abat/Grin2a/Ptk2b/Pclo/Nlgn1/Ghrl/Insyn1/Slc17a7/Grid2/Adora1/Atxn1	59	0.00970395	19	16	GO:0060078	0.999	6.54116	23	regulation of postsynaptic membrane potential	regulation of postsynaptic membrane potential	BP
GO:0061982	meiosis I cell cycle process	65/6080	114/15759	4.81555e-05	0.0118256	0.0110118	Ccne1/Hsf2bp/Ercc1/Syce2/Msh6/Msh5/Rad51c/Tex15/Tex11/Mov10l1/Top2b/Ubb/Fbxo5/Pttg1/Top2a/4930447C04Rik/Trip13/Ddx4/Rad21/Dmc1/Sgo1/Ndc80/Meiob/Dmrt1/Syce1/Mybl1/Terf1/Sgo2a/Rad51/Cdc25b/Bcl2l11/Ccne2/Fmn2/Tex12/Ccnb2/Mlh1/Topbp1/Brip1/Psma8/Stag3/Zcwpw1/Eme1/Mael/Brca2/Hfm1/Cdc25c/Cenpe/Iho1/Morc2b/Meioc/Terb1/Fancm/Hspa2/Cks2/Mapk15/Slc25a31/Cntd1/Rad54b/Sgo2b/Rnf212b/Rec8/Chtf18/Plk1/Ago4/Cenps	65	0.0106908	1	9	GO:0022414	0.743	0	0	meiosis I cell cycle process	reproductive process	BP
GO:0072210	metanephric nephron development	22/6080	31/15759	0.000257232	0.0323237	0.0300993	Pdgfb/Irx2/Smo/Aqp1/Wt1/Tfap2a/Gdnf/Adipoq/Pdgfrb/Tfap2b/Pdgfra/Ret/Lif/Fmn1/Osr1/Cited1/Lamb2/Agtr2/Grem1/Foxd1/Sox8/Sall1	22	0.00361842	4	6	GO:0009887	0.403	3.07969	4	metanephric nephron development	animal organ morphogenesis	BP
GO:0098609	cell-cell adhesion	349/6080	723/15759	3.7e-08	3.9886e-05	3.71412e-05	Fer/Tspan32/Il4/Icam4/Icam2/Tbx21/Jup/Esam/Tgfb1/Il7r/Dnaja3/Ptpn6/Il12b/Cd44/Prdx2/Ephb3/Ihh/Nphs1/Fgfrl1/Clstn3/Bmp7/Adam19/Trpv4/Slamf1/Cd83/Notch4/Lama5/Tenm1/Ikzf1/Perp/Myb/Arg1/Plek/Egfr/Adora2a/Stk10/Madcam1/Cyfip2/Havcr2/Nrcam/Itgb3/Stat5b/Arg2/Zfp36l1/Hsp90aa1/Gli3/Pde4d/Emb/Cdhr1/Tnfsf11/Ctnnd2/Cdh10/Has2/Wnt7b/Ppara/Myh9/Nckap1l/Bcl6/Alcam/Nectin3/Cd200/Cd200r1/Boc/Igsf11/Tfrc/Cxadr/Ad…	349	0.0574013	168	2	GO:0007155	0.913	99.163	202	cell-cell adhesion	cell adhesion	BP
GO:0098655	cation transmembrane transport	305/6080	661/15759	3.12034e-05	0.0081545	0.00759333	Rem1/Fmr1/Il4/Scn4a/Taco1/Bbc3/Tgfb1/Atp5d/Bax/Cacna1e/Cacna1b/Ptpn6/Atp6v1f/Letm1/Trpv1/Atp5g1/Cyba/Atp7b/Hap1/Atp1a4/Casq1/Trpm5/Trpm2/Slc47a1/Mcoln2/Slc41a1/Trpv4/Nol3/Steap2/Atp5e/Stac2/Jph2/Atox1/Atp5g3/Ahr/Calm3/Slc6a8/Slc6a15/Slc1a4/Kcnmb1/Hcn2/Vdac1/Pik3cg/Rgs9/Itgb3/Cacng1/Cacng4/Slc6a4/Cacna1g/Slc25a29/Hecw1/Ryr2/Sfxn1/Dapk1/Glrx/Slc6a18/Pde4d/Rasgrf2/Ero1a/Smdt1/Rapgef3/Shisa9/Fgf12/Ar…	305	0.0501645	25	4	GO:0006811	0.84	14.0416	24	cation transmembrane transport	ion transport	BP
GO:0098660	inorganic ion transmembrane transport	290/6080	631/15759	6.92219e-05	0.0140771	0.0131083	Rem1/Gabra2/Fmr1/Il4/Scn4a/Taco1/Bbc3/Tgfb1/Atp5d/Bax/Cacna1e/Cacna1b/Ptpn6/Atp6v1f/Letm1/Trpv1/Atp5g1/Cyba/Atp7b/Slc5a6/Hap1/Atp1a4/Casq1/Lrrc8a/Trpm5/Trpm2/Mcoln2/Slc41a1/Trpv4/Nol3/Steap2/Atp5e/Stac2/Jph2/Atox1/Atp5g3/Ahr/Calm3/Slc6a8/Slc6a15/Kcnmb1/Hcn2/Vdac1/Gabrg2/Pik3cg/Rgs9/Itgb3/Cacng1/Cacng4/Slc6a4/Cacna1g/Hecw1/Ryr2/Glrx/Slc6a18/Pde4d/Ero1a/Ank/Smdt1/Rapgef3/Fgf12/Atp5o/Asic1/Scn8a/Glp…	290	0.0476974	1	4	GO:0006811	0.834	0	0	inorganic ion transmembrane transport	ion transport	BP
GO:0098662	inorganic cation transmembrane transport	271/6080	588/15759	9.36818e-05	0.0167345	0.0155829	Rem1/Fmr1/Il4/Scn4a/Taco1/Bbc3/Tgfb1/Atp5d/Bax/Cacna1e/Cacna1b/Ptpn6/Atp6v1f/Letm1/Trpv1/Atp5g1/Cyba/Atp7b/Hap1/Atp1a4/Casq1/Trpm5/Trpm2/Mcoln2/Slc41a1/Trpv4/Nol3/Steap2/Atp5e/Stac2/Jph2/Atox1/Atp5g3/Ahr/Calm3/Slc6a8/Slc6a15/Kcnmb1/Hcn2/Vdac1/Pik3cg/Rgs9/Itgb3/Cacng1/Cacng4/Slc6a4/Cacna1g/Hecw1/Ryr2/Glrx/Slc6a18/Pde4d/Ero1a/Smdt1/Rapgef3/Fgf12/Atp5o/Asic1/Scn8a/Glp1r/Cacna1h/Slc39a6/Ms4a2/Tmc1/Ga…	271	0.0445724	16	4	GO:0006811	0.827	8.74906	18	inorganic cation transmembrane transport	ion transport	BP
GO:0098742	cell-cell adhesion via plasma-membrane adhesion molecules	117/6080	190/15759	9.68928e-11	4.17802e-07	3.8905e-07	Esam/Fgfrl1/Clstn3/Tenm1/Nrcam/Emb/Cdhr1/Cdh10/Alcam/Nectin3/Igsf11/Cxadr/Adipoq/Robo1/Bsg/Nrxn1/Cdh2/Dsc2/Cdh9/Cdh7/Selp/Sell/Sele/Il1rn/Vcam1/Cdh17/Ptprd/Dab1/Cntn6/Ret/Itgal/Gpc4/Tenm3/Cbln1/Cdh11/Cx3cl1/Cdh13/Cdh5/Cdh16/Crtam/Kirrel3/Amigo3/Igsf9b/Dsg1c/Mdga2/Ntng2/Lrfn5/Cdhr3/Cdh8/Mag/Slitrk2/Adgrl3/Pcdh18/Colec10/Cdh26/Cdh6/Sdk1/Clstn1/Cdh18/Cdh12/Milr1/Igsf21/Sdk2/Mdga1/Ccdc141/Dsg2/Pcdhb8…	117	0.0192434	38	2	GO:0007155	0.78	148.021	44	cell-cell adhesion via plasma-membrane adhesion molecules	cell adhesion	BP
GO:0098771	inorganic ion homeostasis	293/6080	650/15759	0.000328014	0.0367375	0.0342094	Fgf23/Car4/Ccl3/Bbc3/Tgfb1/Calb2/Bax/Ptpn6/Corin/Letm1/Trpv1/Cyba/Atp7b/Hap1/Atp1a4/Casq1/Ccl8/Trpm2/Hyal2/Plcd1/Slc41a1/Trpv4/Nol3/Stc1/Xk/Steap1/Steap2/Tmprss6/Jph2/Atox1/Fis1/Calm3/Pdk4/Cyb561/Esr1/Sgk1/Adora2a/Pik3cg/Slc26a4/Ace/Itgb3/Cacna1g/Bdkrb2/Hif1a/Ryr2/Scgn/Hexb/Pde4d/Slc4a7/Ero1a/Gpr65/Tnfsf11/Adcy8/Cacna1i/Smdt1/Tfrc/Cxcl13/Epb42/Slc26a6/Glp1r/Epas1/Slc39a6/Fech/Fth1/Ms4a2/Slc1a1/Go…	293	0.0481908	1	16	GO:0060078	0.457	0	0	inorganic ion homeostasis	regulation of postsynaptic membrane potential	BP
GO:0098916	anterograde trans-synaptic signaling	294/6080	648/15759	0.00018826	0.0270593	0.0251971	Ngfr/Gabra2/Grm6/Sez6/Fmr1/Grik3/Tmem25/Rapsn/Prkar2b/Dlgap1/Rab3b/Calb2/Grm3/Cacna1e/Cacna1b/Stxbp2/Cdc20/Hap1/Clstn3/Git1/Retn/Acp4/Zdhhc12/Cyth1/Cadps2/Calm3/Adora2a/Adarb1/Tpgs1/Vdac1/Gabrg2/Gria1/Psmc5/Cacng4/Slc6a4/Cacna1g/Trim9/Scgn/Shc3/Mctp1/Rasgrf2/Fam107a/Gdnf/Ctnnd2/Sybu/Adcy8/Syngr1/Nptxr/Shisa9/Fgf12/Lynx1/Arc/Shank3/Igsf11/Adipoq/Grik1/Asic1/Sncg/Slc5a7/Nrxn1/Syt4/Celf4/Cdh2/Cbln2/…	294	0.0483553	1	1	GO:0007186	0.44	0	0	anterograde trans-synaptic signaling	G protein-coupled receptor signaling pathway	BP
GO:0099054	presynapse assembly	32/6080	49/15759	0.000135026	0.021172	0.0197151	Clstn3/Nrxn1/Cbln2/Dkk1/Farp1/Snca/Sdcbp/Ptprd/Gpc4/Nlgn3/Cbln1/Slitrk5/Mdga2/Ntng2/Lrfn5/Slitrk2/Lrrtm3/Mdga1/Fzd5/Slitrk6/Slitrk4/Slitrk3/Il1rapl1/Gpc6/Ntrk3/Il1rapl2/Pclo/Nlgn1/Grid2/Slitrk1/Lrrc4b/Lrrtm1	32	0.00526316	9	5	GO:0051965	0.811	6.15898	12	presynapse assembly	positive regulation of synapse assembly	BP
GO:0099174	regulation of presynapse organization	29/6080	40/15759	1.37771e-05	0.00440052	0.00409769	Clstn3/Nrxn1/Cbln2/Dkk1/Farp1/Snca/Ptprd/Gpc4/Nlgn3/Cbln1/Slitrk5/Snap91/Mdga2/Ntng2/Lrfn5/Slitrk2/Mdga1/Slitrk6/Slitrk4/Slitrk3/Il1rapl1/Gpc6/Ntrk3/Il1rapl2/Nlgn1/Grid2/Slitrk1/Lrrc4b/Lrrtm1	29	0.00476974	1	5	GO:0051965	0.765	0	1	regulation of presynapse organization	positive regulation of synapse assembly	BP
GO:0099177	regulation of trans-synaptic signaling	223/6080	484/15759	0.00038521	0.0420512	0.0391574	Ngfr/Grm6/Fmr1/Grik3/Tmem25/Rapsn/Prkar2b/Dlgap1/Calb2/Grm3/Cacna1b/Cdc20/Hap1/Clstn3/Git1/Retn/Acp4/Zdhhc12/Cyth1/Calm3/Adora2a/Gria1/Psmc5/Cacng4/Slc6a4/Scgn/Mctp1/Rasgrf2/Fam107a/Ctnnd2/Sybu/Adcy8/Syngr1/Nptxr/Shisa9/Arc/Shank3/Igsf11/Adipoq/Grik1/Asic1/Sncg/Nrxn1/Syt4/Celf4/Cdh2/Dkk1/Slc1a1/Abhd6/Drd4/Hras/Fgf14/Nptx1/Myo5b/Snca/Gria4/Epha4/Fcgr2b/Slc4a10/Grin1/Map1a/Snap25/Itpka/Mylk2/Fabp5/…	223	0.0366776	1	1	GO:0007186	0.416	0	0	regulation of trans-synaptic signaling	G protein-coupled receptor signaling pathway	BP
GO:0099536	synaptic signaling	314/6080	684/15759	3.91277e-05	0.00992463	0.00924165	Ngfr/Gabra2/Grm6/Sez6/Fmr1/Grik3/Tmem25/Rapsn/Prkar2b/Dlgap1/Rab3b/Calb2/Grm3/Cacna1e/Cacna1b/Stxbp2/Cdc20/Hap1/Clstn3/Git1/Retn/Acp4/Zdhhc12/Cyth1/Cadps2/Kpna2/Calm3/Adora2a/Adarb1/Tpgs1/Vdac1/Gabrg2/Gria1/Psmc5/Cacng4/Slc6a4/Cacna1g/Trim9/Scgn/Shc3/Mctp1/Rasgrf2/Fam107a/Gdnf/Ctnnd2/Sybu/Adcy8/Syngr1/Nptxr/Shisa9/Fgf12/Ly6h/Ly6c2/Ly6i/Ly6e/Lynx1/Arc/Shank3/Igsf11/Adipoq/Grik1/Asic1/Sncg/Ache/Slc…	314	0.0516447	5	1	GO:0007186	0.443	6.45892	5	synaptic signaling	G protein-coupled receptor signaling pathway	BP
GO:0099537	trans-synaptic signaling	298/6080	657/15759	0.000174766	0.0264417	0.0246221	Ngfr/Gabra2/Grm6/Sez6/Fmr1/Grik3/Tmem25/Rapsn/Prkar2b/Dlgap1/Rab3b/Calb2/Grm3/Cacna1e/Cacna1b/Stxbp2/Cdc20/Hap1/Clstn3/Git1/Retn/Acp4/Zdhhc12/Cyth1/Cadps2/Calm3/Adora2a/Adarb1/Tpgs1/Vdac1/Gabrg2/Gria1/Psmc5/Cacng4/Slc6a4/Cacna1g/Trim9/Scgn/Shc3/Mctp1/Rasgrf2/Fam107a/Gdnf/Ctnnd2/Sybu/Adcy8/Syngr1/Nptxr/Shisa9/Fgf12/Lynx1/Arc/Shank3/Igsf11/Adipoq/Grik1/Asic1/Sncg/Slc5a7/Nrxn1/Syt4/Celf4/Cdh2/Cbln2/…	298	0.0490132	1	1	GO:0007186	0.441	0	0	trans-synaptic signaling	G protein-coupled receptor signaling pathway	BP
GO:0140013	meiotic nuclear division	90/6080	168/15759	5.29027e-05	0.0122979	0.0114516	Septin1/Ccne1/Hsf2bp/Syce2/Cdc20/Msh5/Rad51c/Tex15/Tex11/Tex14/Mov10l1/Top2b/Ubb/Fbxo5/Pttg1/Hormad2/Top2a/4930447C04Rik/Spin1/Trip13/Ddx4/Rad21/Dmc1/Sgo1/Ndc80/Meiob/Dmrt1/Syce1/Mybl1/Terf1/Sgo2a/Actr3/Suv39h2/Nuf2/Mastl/Kif18a/Rad51/Cdc25b/Bub1/Bcl2l11/Ccne2/Fmn2/Rspo1/Tex12/Ccnb2/Mlh1/Topbp1/Aspm/Brip1/Lif/Ncaph/Fignl1/Psma8/Stag3/Zcwpw1/Ttk/Sycp2l/Eme1/Bub1b/Mael/Brca2/Tdrkh/Shcbp1l/Hfm1/Cenp…	90	0.0148026	2	9	GO:0022414	0.768	2.52912	2	meiotic nuclear division	reproductive process	BP
GO:0150063	visual system development	166/6080	341/15759	8.00695e-05	0.0150113	0.0139783	Myf5/Pdgfb/Grm6/Sp1/Smg9/Tgfb1/Bax/Aqp1/Rcn1/Epha2/Ihh/Tgfbr1/Twist2/Bmp7/Prox1/Aldh1a3/Rxra/Wt1/Ikzf1/Ahr/Fkbp8/Kera/Cep290/Egfr/Mdm1/Myh10/Hif1a/Smoc1/Gli3/Tfap2a/Lpcat1/Fgf10/Slc4a7/Fgf9/Grhl2/Nectin3/Bsg/Ache/Man2a1/Cyp1b1/C3/Celf4/Ring1/Pdgfrb/Cabp4/Slc1a1/Rbp4/Bhlhe22/Pitx3/Mip/Rp1/Rdh10/Cnga3/Cfh/Slc25a25/Lamc3/Zeb2/Sp3/Meis2/Dll4/Spred1/Notch2/Olfm3/Calb1/Tmod1/Ephb2/Hdac1/Angptl7/Pds5a/P…	166	0.0273026	1	6	GO:0009887	0.39	0	1	visual system development	animal organ morphogenesis	BP
GO:1901890	positive regulation of cell junction assembly	69/6080	117/15759	5.93503e-06	0.00232653	0.00216643	Ephb3/Epha2/Clstn3/Tbx5/Thbs2/Nrxn1/Cbln2/Ptprj/St8sia2/Actr3/Epb41l5/Myoc/Ptprd/Ephb2/Nlgn3/Cbln1/Vstm5/Thy1/Smad3/Amigo3/Slitrk5/Adgrb3/Lrrc24/Lrrn1/Lrrn3/Slitrk2/Adgrl3/Cntnap2/Clstn1/Cldn5/Pik3r1/S100a10/Cux2/Lrrtm3/Fmn1/Crb3/Lingo2/Lrtm1/Slitrk6/Slitrk4/Flrt2/Amigo2/Slitrk3/Efna5/Oxtr/Prkca/Flrt3/Il1rapl1/Lrrtm4/Lrtm2/Ntrk2/Ntrk3/Flot1/Nlgn1/Ghrl/Cldn19/Grid2/Lrrtm2/Bhlhb9/Syndig1/Slitrk1/Se…	69	0.0113487	4	5	GO:0051965	0.972	9.61287	6	positive regulation of cell junction assembly	positive regulation of synapse assembly	BP
GO:1903046	meiotic cell cycle process	97/6080	185/15759	8.32378e-05	0.0152733	0.0142222	Septin1/Ccne1/Hsf2bp/Ercc1/Syce2/Msh6/Cdc20/Msh5/Rad51c/Tex15/Tex11/Tex14/Mov10l1/Top2b/Ubb/Fbxo5/Pttg1/Hormad2/Top2a/4930447C04Rik/Spin1/Trip13/Ddx4/Rad21/Dmc1/Myh9/Sgo1/Ndc80/Meiob/Dmrt1/Syce1/Mybl1/Terf1/Sgo2a/Actr3/Suv39h2/Nuf2/Mastl/Grb14/Kif18a/Rad51/Cdc25b/Bub1/Bcl2l11/Ccne2/Fmn2/Rspo1/Tex12/Ccnb2/Mlh1/Topbp1/Aspm/Brip1/Lif/Ncaph/Tubg1/Fignl1/Psma8/Stag3/Zcwpw1/Ttk/Sycp2l/Eme1/Bub1b/Mael/B…	97	0.0159539	1	9	GO:0022414	0.782	0	0	meiotic cell cycle process	reproductive process	BP
GO:1903510	mucopolysaccharide metabolic process	39/6080	66/15759	0.000573977	0.0477563	0.0444699	Pdgfb/Tgfb1/Has1/Cd44/Itih3/Hyal2/Hyal1/Itih4/Has2/Cemip2/Itih5/Ugdh/Has3/Chst5/Glce/Chsy1/Chst11/Hpse/Fgf2/Itih2/Chst7/Dsel/Dse/Egflam/Ndnf/Cemip/Spock3/Prss34/Chst13/Chst3/Chsy3/Spock2/Chst14/Angpt1/Chst1/Il15/Smpd3/Chpf/Ccnd3	39	0.00641447	1	19	GO:1903510	0.999	0	0	mucopolysaccharide metabolic process	mucopolysaccharide metabolic process	BP
GO:1904018	positive regulation of vasculature development	82/6080	156/15759	0.00025513	0.0323237	0.0300993	Hk2/Ramp2/Sp1/Jup/Aqp1/Gata6/Hyal1/Notch4/Brca1/Akt3/Sirt1/Ccl11/Itgb3/Hif1a/Tert/Cma1/Sema5a/Rapgef3/Runx1/Cela1/Cyp1b1/C3/Itgb8/Cxcr2/Eng/Hc/Angpt4/Nras/Sfrp2/Hgf/Nos3/Anxa3/Flt1/Epha1/Adm/Stim1/Vegfd/Cx3cl1/Cdh5/Tbxa2r/Btg1/Fgf1/Ago2/Hspb6/Lrg1/Nodal/Fgf2/Vash2/Camp/Pik3cd/Thbs1/C3ar1/Prkd2/Isl1/Zc3h12a/S100a1/Pik3r6/Ccbe1/Igf2/Agtr1a/Prkca/Cx3cr1/Prkcb/Adam12/Hmga2/Fgf18/Ptk2b/Sphk1/Ghrl/Chil…	82	0.0134868	1	6	GO:0009887	0.346	0	0	positive regulation of vasculature development	animal organ morphogenesis	BP
GO:1905606	regulation of presynapse assembly	27/6080	36/15759	9.66673e-06	0.00333464	0.00310516	Clstn3/Nrxn1/Cbln2/Dkk1/Farp1/Snca/Ptprd/Gpc4/Cbln1/Slitrk5/Mdga2/Ntng2/Lrfn5/Slitrk2/Mdga1/Slitrk6/Slitrk4/Slitrk3/Il1rapl1/Gpc6/Ntrk3/Il1rapl2/Nlgn1/Grid2/Slitrk1/Lrrc4b/Lrrtm1	27	0.00444079	36	5	GO:0051965	0.864	21.9859	54	regulation of presynapse assembly	positive regulation of synapse assembly	BP
GO:2000026	regulation of multicellular organismal development	574/6080	1303/15759	1.46408e-05	0.00450937	0.00419905	Apoh/Ngfr/Wnt3/Wnt9a/Fgf23/Acvr1b/Hk2/Fmr1/Bcl11a/Il4/Mmp14/Ccl3/Sema6b/Ramp2/Sp1/Tbx21/Jup/Smo/Axl/Tgfb1/Plag1/Keap1/Il7r/Ptpn6/Il12b/Aqp1/Eif2b2/Crabp2/Cd44/Ccn4/Prdx2/Prlr/Gata6/Ephb3/Atp5g1/Epha2/Ihh/D130043K22Rik/Hap1/Tgfbr1/Twist2/Fzd3/Clstn3/Bmp7/Hyal1/Prox1/Optc/Wnt2/Retn/Hmgb3/Map2/Cd83/Notch4/Lama5/Rxrg/Rxra/Wt1/Brca1/Tbx5/Ikzf1/E2f2/Ahr/Akt3/Fbxo5/Hey2/Lama4/Sgk1/Myb/Sirt1/Macroh2a2/Ja…	574	0.0944079	1	6	GO:0009887	0.405	0	0	regulation of multicellular organismal development	animal organ morphogenesis	BP
GO:0001518	voltage-gated sodium channel complex	14/6125	17/15840	0.000295826	0.00758583	0.00693226	Scn4a/Cacna1g/Cacna1i/Scn8a/Cacna1h/Scn5a/Scn11a/Scn10a/Scn4b/Scn3b/Scn3a/Scn1a/Scn9a/Scn2a	14	0.00228571	17	5	GO:0043235	0.316	12.7336	34	voltage-gated sodium channel complex	receptor complex	CC
GO:0005576	extracellular region	797/6125	1594/15840	2.28997e-22	1.23315e-19	1.12691e-19	Apoh/Wnt3/Wnt9a/Fgf23/Fgf6/Fap/Gcg/Egfl6/Pdgfb/Sez6/Abhd15/Car4/Il4/Dbh/Mmp14/Ccl3/Icam4/Sema6b/Fndc5/Sost/Akr1b3/Ddt/Vwf/Gria3/Ltbp2/Tmem25/Napsa/Ncan/Axl/Tgfb1/Epdr1/Pla1a/Ebi3/Fcgrt/Il12b/Aqp1/Bcan/Hapln2/Ccn4/Shbg/Corin/Nid1/Agrp/Mmp8/Cdcp3/Aamp/Fbln1/Itih3/Ihh/Sulf2/Vwa7/Hapln4/Bmp7/Ccl8/Otog/Oit3/Hyal1/Optc/Tex14/Ifi35/Apol7a/Wnt2/Cpb1/Retn/Iglon5/St3gal1/Ceacam16/Stc1/Gzmb/Lama5/Adamtsl4/L…	797	0.130122	1718	1	GO:0005576	0.956	2663.36	1863	extracellular region	extracellular region	CC
GO:0005581	collagen trimer	44/6125	74/15840	0.000227886	0.00645878	0.00590232	Col14a1/Col2a1/Adipoq/Lox/Msr1/Col17a1/Col19a1/Col9a3/Col11a1/Col4a5/Col4a2/Col6a4/Scara3/Colec12/Lum/Colec11/C1qa/Colec10/Col10a1/Gldn/Ccbe1/C1ql3/Cthrc1/Col8a2/Col25a1/C1qtnf3/Eda/C1qtnf7/Col23a1/Col4a4/C1qtnf9/Col4a3/Col6a5/Col6a1/Col18a1/Col26a1/Col6a2/C1qtnf6/Marco/Emilin1/C1qc/C1qb/C1ql1/C1qtnf2	44	0.00718367	75	5	GO:0043235	0.349	20.7043	79	collagen trimer	receptor complex	CC
GO:0005604	basement membrane	57/6125	109/15840	0.00257789	0.0470573	0.0430031	Egfl6/Nid1/Fbln1/Nphs1/Entpd2/Lama5/Lama4/Ntn4/Efemp1/Itgb4/Smoc1/Fgf9/Col2a1/Ccdc80/Runx1/Ache/Thbs2/Smc3/Col17a1/Tmeff2/Ush2a/Lamc3/Cst3/Col9a3/Hspg2/Ptn/Acan/Col4a5/Col4a2/Cfdp1/Anxa2/Tinag/Trf/Lama1/Loxl2/Fras1/Ntng2/Frem2/P3h2/Megf9/Mmrn2/Vwa1/Egflam/Efna5/Vwc2/Spn/Lamb2/Col8a2/Frem1/Ntng1/Col4a4/Col4a3/Ntn3/Col18a1/Lamb1/Nid2/Loxl1	57	0.00930612	115	4	GO:0031012	0.848	8.36018	161	basement membrane	extracellular matrix	CC
GO:0005615	extracellular space	556/6125	1071/15840	6.23429e-20	1.67858e-17	1.53396e-17	Apoh/Wnt3/Wnt9a/Fgf23/Fgf6/Fap/Gcg/Pdgfb/Sez6/Car4/Il4/Dbh/Mmp14/Ccl3/Icam4/Sema6b/Sost/Akr1b3/Ddt/Vwf/Napsa/Axl/Tgfb1/Pla1a/Ebi3/Fcgrt/Il12b/Aqp1/Bcan/Ccn4/Agrp/Mmp8/Fbln1/Ihh/Sulf2/Bmp7/Ccl8/Otog/Oit3/Hyal1/Ifi35/Apol7a/Wnt2/Cpb1/Retn/Ceacam16/Stc1/Lama5/Lbp/H2-M3/Tmprss6/Slpi/Vtn/Pltp/Erbb3/Sfrp5/Cxcl16/Ccl6/Ccl4/Pcmt1/Smpdl3a/Kera/Arg1/Moxd1/Vnn3/Igfbp3/Efemp1/Slc26a4/Pomc/Ccl11/Ace/Mmp28/Nos…	556	0.0907755	1761	1	GO:0005576	0.884	2103.1	2668	extracellular space	extracellular region	CC
GO:0005746	mitochondrial respirasome	48/6125	74/15840	4.38774e-06	0.0001969	0.000179936	Cox5a/Sdhd/Ndufa11/Ndufs3/Sdhb/Cox4i2/Ndufa2/Ndufa1/Cox7c/Uqcrb/Sdha/Ndufs6/Ndufs4/Ndufb9/Ndufb4/Cox7a2l/Uqcrc1/Ndufb3/Ndufa8/Dmac1/Ndufs5/Ndufc2/Cox6a2/Ndufab1/Ndufb11/Cox7b/Cox7a2/Ndufb7/Ndufc1/Ndufv1/Uqcrfs1/Wdr93/Ndufb10/Uqcrq/Dmac2/Sdhc/Uqcr10/Uqcrh/ND1/ND2/COX1/ND4/ND5/CYTB/ND4L/Ndufb6/Uqcc3/Cox7a1	48	0.00783673	6	7	GO:0070469	0.965	24.6055	8	mitochondrial respirasome	respirasome	CC
GO:0005882	intermediate filament	42/6125	70/15840	0.000238083	0.00657477	0.00600831	Jup/Slc1a4/Adora2a/Nefh/Krt19/Krt36/Nefm/Nefl/Krt7/Krt18/Prph/Lmnb1/Lmntd2/Des/Eif6/Rtn2/Synm/Mns1/Bfsp2/Ina/Myo5a/Krt222/Krt80/Shank2/Ctsg/Krt14/Krt1/Krt8/Gper1/Krt15/Dsp/Lmntd1/Krt4/Krt79/Krt5/Krt77/Narf/Vim/Cldn11/Ppl/Krt9/Lmnb2	42	0.00685714	114	9	GO:0005882	0.998	22.5521	123	intermediate filament	intermediate filament	CC
GO:0005887	integral component of plasma membrane	548/6125	1039/15840	1.35825e-21	4.87613e-19	4.45603e-19	Slc22a18/Tspan32/Acvr1b/Gabra2/Adora3/Grm6/Icam4/Scn4a/Icam2/Sema6b/Ramp2/Itga3/Vsig2/Grik3/Gria3/Axl/Bcam/Slc2a3/Has1/Grm3/Cacna1e/Clcn5/Sgce/Aqp1/Adgre1/Slc1a2/Corin/Igf1r/Insrr/Trpv1/Ephb3/Clcnkb/Epha2/Cyba/Nphs1/Atp1a4/Lrrc8a/Tgfbr1/Fgfrl1/Clstn3/Mymk/Trpm5/Trpm2/Tnfrsf13b/Trpv4/Abca1/Itga2/Fcrls/Fcgr1/Tenm1/Atp1b4/Erbb3/Calm3/Slc6a8/Iyd/Slc16a10/Perp/Slc6a15/Slc16a7/Egfr/Lgr5/Kcnmb1/Adora2a/…	548	0.0894694	1270	2	GO:0005887	0.981	2396.5	1549	integral component of plasma membrane	integral component of plasma membrane	CC
GO:0008076	voltage-gated potassium channel complex	42/6125	65/15840	1.98355e-05	0.00071454	0.000652978	Calm3/Kcnmb1/Hcn2/Kcnj3/Snap25/Kcnc4/Kcnq5/Lrrc38/Kcnq4/Kcnip4/Hcn4/Kcne3/Dpp10/Kcnmb2/Kcna6/Kcna7/Cntnap2/Lrrc52/Kcnd3/Kcna4/Kcna10/Kcns3/Kcng4/Kcna5/Kcne4/Kcnb1/Kcns2/Kcnq3/Kcnh1/Kcnc1/Kcnd2/Kcnc3/Kcng1/Slc5a3/Kcne1l/Kcnb2/Kcnab3/Kcnab2/Kcnh2/Kcnv2/Kcnmb4/Kcng2	42	0.00685714	71	5	GO:0043235	0.351	42.1884	124	voltage-gated potassium channel complex	receptor complex	CC
GO:0008328	ionotropic glutamate receptor complex	27/6125	39/15840	0.000106102	0.00317422	0.00290075	Grik3/Gria3/Gria1/Cacng4/Shisa9/Grik1/Abhd6/Gria4/Cnih3/Grin1/Olfm3/Grin2b/Porcn/Olfm2/Gria2/Grin3b/Nrn1/Grin3a/Cacng5/Vwc2/Lrrtm4/Shisa6/Grik2/Grin2a/Ptk2b/Grid2/Grin2d	27	0.00440816	6	5	GO:0043235	0.827	11.1838	8	ionotropic glutamate receptor complex	receptor complex	CC
GO:0009897	external side of plasma membrane	179/6125	348/15840	6.96996e-07	4.17036e-05	3.81106e-05	Ngfr/Car4/Il4/Itga3/Vwf/Ebi3/Fcgrt/Il7r/Il12b/Ly9/Adgre1/Cd44/Prlr/Il5ra/Fcer2a/Trpv1/Hyal2/Tnfrsf13b/Wnt2/Abca1/Slamf1/Cd48/Cd83/Itga2/Fcgr1/H2-M3/Il13ra1/Il12rb2/Ace/Itgb3/Enox1/Gpihbp1/Alcam/Cd200r1/Tfrc/Cd86/Krt18/Slc38a1/Abcg1/Aqp4/H2-M5/Ms4a2/Tmc1/Msr1/Il6/Ccr1/Ctla4/Cd28/Il1rl1/Il1r1/Cxcr2/Tnfrsf11a/Cfh/Ptprc/Slamf9/Selp/Sell/Sele/Fcgr2b/Il2ra/Eng/Kcnj3/Ly75/F2/Gfra4/Cd2/Vcam1/Tlr2/Glrb/Cd…	179	0.0292245	519	6	GO:0009897	0.994	119.93	653	external side of plasma membrane	external side of plasma membrane	CC
GO:0009986	cell surface	386/6125	780/15840	2.03207e-10	3.12648e-08	2.85712e-08	Apoh/Ngfr/Tspan32/Fap/Pdgfb/Acvr1b/Car4/Il4/Ramp2/Itga3/Vwf/Axl/Tgfb1/Bcam/Ebi3/Fcgrt/Il7r/Eno2/Il12b/Ly9/Adgre1/Bcan/Cd44/Slc1a2/Corin/Prlr/Il5ra/Fcer2a/Trpv1/Aamp/Epha2/Sulf2/Lrrc8a/Tgfbr1/Clstn3/Oit3/Hyal2/Tnfrsf13b/Wnt2/Trpv4/Entpd2/Abca1/Slamf1/Cd48/Cd83/Notch4/Itga2/Fcrls/Fcgr1/Lbp/H2-M3/Il13ra1/Il12rb2/Egfr/Havcr2/Gria1/Ace/Itgb3/Cacng4/Itgb4/Sptb/Iqgap2/Fgf10/Enox1/Clu/Adam2/Wnt7b/Ciita/E…	386	0.0630204	726	3	GO:0009986	0.986	371.038	910	cell surface	cell surface	CC
GO:0016342	catenin complex	22/6125	31/15840	0.000267176	0.00701826	0.0064136	Jup/Apc2/Cdh10/Cdh2/Cdh9/Cdh7/Cdh17/Cdh11/Cdh13/Cdh5/Cdh8/Cdh26/Cdh6/Cdh18/Cdh12/Cdh19/Cdh20/Cdh3/Ctnna2/Cdh4/Dchs1/Cdh24	22	0.00359184	31	5	GO:0043235	0.322	15.9293	43	catenin complex	receptor complex	CC
GO:0030312	external encapsulating structure	227/6125	444/15840	4.45296e-08	3.99653e-06	3.65221e-06	Wnt3/Egfl6/Mmp14/S100a6/Vwf/Ltbp2/Ncan/Tgfb1/Bcan/Hapln2/Ccn4/Nid1/Mmp8/Fbln1/Itih3/Ihh/Nphs1/Hapln4/Bmp7/Otog/Optc/Wnt2/Adam19/Entpd2/Lama5/Adamtsl4/Vtn/Lama4/Epyc/Ntn4/Efemp1/Itgb4/Smoc1/Aspn/Ogn/Hapln1/Cd180/Fgf10/Itih4/Fgf9/Col14a1/Col2a1/Ccdc80/Runx1/Cela1/Igfbp6/Serping1/Ache/Thbs2/Lox/Fbn2/Zp1/Smc3/Tectb/Col17a1/Muc2/Itih5/Il1rl1/Tmeff2/Col19a1/Dpt/Ush2a/Myoc/Tnn/Lamc3/Egfl7/Prg2/Hsd17b12/…	227	0.0370612	1	4	GO:0031012	0.991	0	0	external encapsulating structure	extracellular matrix	CC
GO:0030424	axon	296/6125	654/15840	0.00026242	0.00701826	0.0064136	Gabra2/Fmr1/Dbh/Scn4a/Itga3/Smo/Septin7/Grik3/Gria3/Tgfb1/Calb2/Grm3/Cacna1b/Eno2/Aqp1/Eif2b2/Bcan/Slc1a2/Igf1r/Insrr/Pard6a/Atp5g1/Hap1/Fzd3/Git1/Igf2bp1/Trpv4/Map2/Itga2/Rxra/Aldoc/Fxr2/Calm3/Esr1/Sirt1/Adora2a/Ddc/Hcn2/Canx/Nefh/Gabrg2/Gria1/Nrcam/Myh10/Hsp90aa1/Scgn/Ptch1/Pcsk1/Emb/Clu/Nefm/Nefl/Cpne6/Adcy8/Rapgef3/Maf1/Alcam/Nectin3/Cd200/Boc/Ncam2/Cxadr/Robo1/Grik1/Scn8a/Sncg/Slc38a1/Bsg/Ac…	296	0.0483265	444	8	GO:0043679	0.838	28.2769	545	axon	axon terminus	CC
GO:0030673	axolemma	15/6125	21/15840	0.0023873	0.0443297	0.0405105	Slc1a2/Adora2a/Robo1/Epb41l3/Chrna7/Thy1/Myo1d/Cntnap2/Robo2/Kcnh1/Kcnc1/Kcnc3/Nrg1/Kcnj11/Adora1	15	0.00244898	21	4	GO:0031012	0.282	5.57584	21	axolemma	extracellular matrix	CC
GO:0031012	extracellular matrix	227/6125	443/15840	3.50499e-08	3.65294e-06	3.33822e-06	Wnt3/Egfl6/Mmp14/S100a6/Vwf/Ltbp2/Ncan/Tgfb1/Bcan/Hapln2/Ccn4/Nid1/Mmp8/Fbln1/Itih3/Ihh/Nphs1/Hapln4/Bmp7/Otog/Optc/Wnt2/Adam19/Entpd2/Lama5/Adamtsl4/Vtn/Lama4/Epyc/Ntn4/Efemp1/Itgb4/Smoc1/Aspn/Ogn/Hapln1/Cd180/Fgf10/Itih4/Fgf9/Col14a1/Col2a1/Ccdc80/Runx1/Cela1/Igfbp6/Serping1/Ache/Thbs2/Lox/Fbn2/Zp1/Smc3/Tectb/Col17a1/Muc2/Itih5/Il1rl1/Tmeff2/Col19a1/Dpt/Ush2a/Myoc/Tnn/Lamc3/Egfl7/Prg2/Hsd17b12/…	227	0.0370612	281	4	GO:0031012	0.991	166.697	342	extracellular matrix	extracellular matrix	CC
GO:0031225	anchored component of membrane	78/6125	127/15840	1.63045e-07	1.25428e-05	1.14622e-05	Car4/Efna2/Rab3b/Bcan/Hyal2/Cd48/Dpep1/Vnn3/Ly6h/Gpihbp1/Ly6c2/Ly6i/Ly6e/Lynx1/Psca/Ncam2/Ache/Tectb/Gfra4/Cd2/Efna1/Vcam1/Cntfr/Alpl/Smpdl3b/Cntn3/Cntn6/Prmt8/Gpc4/Rab3a/Cdh13/Izumo1r/Thy1/Nt5e/Cd59a/Gpc1/Mdga2/Otoa/Ntng2/Xpnpep2/Tecta/Enpp6/Sema7a/Hjv/Nrn1/Negr1/Igsf21/Mdga1/Bst2/Efna5/Lypd6/Gp1ba/Rtn4rl2/Cd177/Gas1/Raet1e/Ceacam2/Cntn1/Gpc6/Ntng1/Ntm/Ly6m/Cntn4/Rgma/Ly6g6d/Svip/Ceacam1/Raet1a/…	78	0.0127347	152	2	GO:0005887	0.468	120.702	153	anchored component of membrane	integral component of plasma membrane	CC
GO:0031226	intrinsic component of plasma membrane	580/6125	1099/15840	6.38473e-23	6.87636e-20	6.28392e-20	Slc22a18/Tspan32/Acvr1b/Gabra2/Adora3/Grm6/Car4/Icam4/Scn4a/Icam2/Sema6b/Ramp2/Itga3/Vsig2/Grik3/Gria3/Axl/Bcam/Slc2a3/Has1/Grm3/Cacna1e/Clcn5/Sgce/Aqp1/Adgre1/Slc1a2/Corin/Igf1r/Insrr/Trpv1/Ephb3/Clcnkb/Epha2/Cyba/Nphs1/Atp1a4/Lrrc8a/Tgfbr1/Fgfrl1/Clstn3/Mymk/Trpm5/Trpm2/Hyal2/Tnfrsf13b/Trpv4/Abca1/Cd48/Itga2/Fcrls/Fcgr1/Tenm1/Atp1b4/Erbb3/Calm3/Slc6a8/Iyd/Slc16a10/Perp/Slc6a15/Slc16a7/Egfr/Lgr5…	580	0.0946939	34	2	GO:0005887	0.972	1294.9	34	intrinsic component of plasma membrane	integral component of plasma membrane	CC
GO:0032589	neuron projection membrane	36/6125	61/15840	0.00100052	0.0219911	0.0200964	Ngfr/Gabra2/Sgce/Slc1a2/Adora2a/Hcn2/Gabrg2/Gria1/Shisa9/Robo1/Epb41l3/Unc5a/Ush2a/Itga8/Grin1/Kcnc4/Wls/Hpca/Gabra4/Chrna7/Gabre/Gabra3/Thy1/Myo1d/Cntnap2/Kcnb1/Robo2/Gper1/Shisa6/Gabrg3/Kcnh1/Kcnc1/Kcnc3/Nrg1/Kcnj11/Adora1	36	0.00587755	4	4	GO:0031012	0.317	3.80974	4	neuron projection membrane	extracellular matrix	CC
GO:0034702	ion channel complex	137/6125	240/15840	4.65503e-09	5.57052e-07	5.09059e-07	Gabra2/Scn4a/Grik3/Gria3/Cacna1e/Cacna1b/Atp5g1/Clcnkb/Lrrc8a/Atp5g3/Calm3/Kcnmb1/Hcn2/Gabrg2/Gria1/Cacng1/Cacng4/Cacna1g/Ryr2/Pde4d/Cacna1i/Smdt1/Shisa9/Grik1/Scn8a/Slc26a6/Clic5/Cacna1h/Kcnk4/Abhd6/Ccdc51/Gria4/Chrnd/Chrng/Cnih3/Kcnj3/Grin1/Snap25/Trpc4/Kcnc4/Olfm3/Mcub/Glrb/Kcnq5/Cachd1/Lrrc38/Kcnq4/Abcb8/Kcnip4/Chrna9/Gabra4/Gabrb1/Grin2b/Kcnj8/Chrna7/Scnn1b/Porcn/Gabra3/Gabrq/Olfm2/Htr3a/Hcn…	137	0.0223673	7	5	GO:0043235	0.397	76.112	8	ion channel complex	receptor complex	CC
GO:0034703	cation channel complex	113/6125	187/15840	1.18915e-09	1.60089e-07	1.46297e-07	Scn4a/Grik3/Gria3/Cacna1e/Cacna1b/Atp5g1/Atp5g3/Calm3/Kcnmb1/Hcn2/Gria1/Cacng1/Cacng4/Cacna1g/Ryr2/Pde4d/Cacna1i/Smdt1/Shisa9/Grik1/Scn8a/Cacna1h/Kcnk4/Abhd6/Ccdc51/Gria4/Cnih3/Kcnj3/Grin1/Snap25/Trpc4/Kcnc4/Olfm3/Mcub/Kcnq5/Cachd1/Lrrc38/Kcnq4/Abcb8/Kcnip4/Grin2b/Kcnj8/Scnn1b/Porcn/Olfm2/Htr3a/Hcn4/Scn5a/Trpc1/Gria2/Scn11a/Scn10a/Cacna1a/Kcne3/Grin3b/Dpp10/Pkd2l1/Kcnmb2/Kcna6/Kcna7/Nrn1/Cntnap2/…	113	0.018449	15	5	GO:0043235	0.389	125.06	15	cation channel complex	receptor complex	CC
GO:0034705	potassium channel complex	52/6125	79/15840	9.00887e-07	5.1066e-05	4.66664e-05	Grik3/Calm3/Kcnmb1/Hcn2/Pde4d/Grik1/Kcnk4/Ccdc51/Gria4/Kcnj3/Snap25/Kcnc4/Kcnq5/Lrrc38/Kcnq4/Abcb8/Kcnip4/Kcnj8/Hcn4/Kcne3/Dpp10/Kcnmb2/Kcna6/Kcna7/Cntnap2/Lrrc52/Kcnd3/Kcna4/Kcna10/Kcns3/Kcng4/Kcna5/Kcne4/Kcnb1/Kcns2/Grik2/Kcnq3/Kcnh1/Kcnc1/Kcnd2/Kcnc3/Kcng1/Slc5a3/Kcne1l/Kcnb2/Kcnj11/Kcnab3/Kcnab2/Kcnh2/Kcnv2/Kcnmb4/Kcng2	52	0.0084898	16	5	GO:0043235	0.358	51.0714	17	potassium channel complex	receptor complex	CC
GO:0034706	sodium channel complex	19/6125	26/15840	0.000388901	0.00951923	0.0086991	Scn4a/Grik3/Cacna1g/Cacna1i/Grik1/Scn8a/Cacna1h/Gria4/Scnn1b/Scn5a/Scn11a/Scn10a/Scn4b/Scn3b/Grik2/Scn3a/Scn1a/Scn9a/Scn2a	19	0.00310204	9	5	GO:0043235	0.33	8.97797	18	sodium channel complex	receptor complex	CC
GO:0042101	T cell receptor complex	10/6125	12/15840	0.00207203	0.0391834	0.0358076	Ptpn6/Alcam/Zap70/Apbb1ip/Stoml2/Trat1/Cd3e/Ceacam2/Skap1/Ceacam1	10	0.00163265	14	5	GO:0043235	0.761	5.22365	16	T cell receptor complex	receptor complex	CC
GO:0043005	neuron projection	580/6125	1352/15840	0.00049174	0.0116846	0.0106779	Ngfr/Pdgfb/Gabra2/Sez6/Fmr1/Dbh/Hip1r/Scn4a/Itga3/Smo/Septin7/Grik3/Gria3/Tgfb1/Prkar2b/Ppp5c/Calb2/Grm3/Cacna1b/Eno2/Sgce/Aqp1/Eif2b2/Bcan/Slc1a2/Txn2/Igf1r/Insrr/Pard6a/Trpv1/Ephb3/Atp5g1/Pgrmc1/Epha2/Cyba/Hap1/Atp1a4/Fzd3/Trpm5/Trpm2/Git1/Igf2bp1/Trpv4/Ceacam16/Map2/Itga2/Rxra/Tenm1/Camk1g/Atxn10/Aldoc/Plxdc1/Fxr2/Calm3/Ubb/Esr1/Rgs17/Pcmt1/Sgk1/Cep290/Arg1/Sirt1/Slc1a4/Adora2a/Ddc/Nsg2/Ccng1/…	580	0.0946939	537	8	GO:0043679	0.707	23.4727	617	neuron projection	axon terminus	CC
GO:0043195	terminal bouton	43/6125	74/15840	0.000534769	0.0122542	0.0111984	Fmr1/Dbh/Grik3/Gria3/Calb2/Esr1/Scgn/Rapgef3/Grik1/Prph/Slc18a2/Drd4/Snca/Gria4/Ush2a/Tnn/Grin1/Mylk2/Ntsr1/Prss12/Calb1/Grin2b/Calca/Ophn1/Rab3a/Hcn4/Cck/Gabrb3/Gria2/Slc18a1/Pnmt/Blvrb/Erc2/Ntrk2/Grik2/Grm7/Opn1sw/Grin2a/Pclo/Prnp/Cplx2/Adora1/Unc13c	43	0.00702041	86	8	GO:0043679	0.932	16.2791	97	terminal bouton	axon terminus	CC
GO:0043235	receptor complex	185/6125	350/15840	3.73095e-08	3.65294e-06	3.33822e-06	Tspan32/Acvr1b/Gabra2/Ramp2/Itga3/Grik3/Gria3/Axl/Ebi3/Ptpn6/Il12b/Cd44/Prlr/Il5ra/Igf1r/Insrr/Ephb3/Epha2/Tgfbr1/Itga2/Arnt2/Rxra/Il13ra1/Plxdc1/Erbb3/Il12rb2/Ahr/Egfr/Ptprb/Flt4/Gabrg2/Gria1/Itgb3/Cacng4/Itgb4/Tshr/Ahrr/Gdnf/Shisa9/Alcam/Cd200r1/Tfrc/Grik1/Pdgfrb/Tm7sf2/Aip/Abhd6/Itgb8/Il6/Gria4/Il18rap/Il18r1/Zap70/Htr2b/Epha4/Chrnd/Chrng/Gpr37l1/Cnih3/Ddr2/Cubn/Itga8/Apbb1ip/Eng/Acvr1c/Grin1/…	185	0.0302041	221	5	GO:0043235	0.994	159.596	269	receptor complex	receptor complex	CC
GO:0043679	axon terminus	87/6125	161/15840	5.07178e-05	0.00165525	0.00151264	Fmr1/Dbh/Septin7/Grik3/Gria3/Calb2/Cacna1b/Aqp1/Hap1/Git1/Itga2/Esr1/Scgn/Pcsk1/Rapgef3/Grik1/Sncg/Prph/Slc1a1/Slc18a2/Got1/Drd4/Snca/Gria4/Oprk1/Ptprn/Epha4/Ush2a/Tnn/Slc4a10/Grin1/Mylk2/Ntsr1/Kcnc4/Prss12/Calb1/Tprgl/Grin2b/Calca/Rnf40/Ophn1/Rab3a/Dixdc1/Hcn4/Cck/Chrm1/Pebp1/Snap91/Gabrb3/Gria2/Ror1/Slc18a1/Cdh8/Kcna6/Pnmt/Dgki/Blvrb/Erc2/Prrt2/Adra2c/Penk/Chrm2/Chrm3/Septin6/Prkca/Flrt3/Casr/P…	87	0.0142041	98	8	GO:0043679	0.998	35.4635	108	axon terminus	axon terminus	CC
GO:0044306	neuron projection terminus	94/6125	183/15840	0.000304259	0.00762062	0.00696406	Fmr1/Dbh/Septin7/Grik3/Gria3/Calb2/Cacna1b/Aqp1/Slc1a2/Hap1/Git1/Itga2/Esr1/Scgn/Pcsk1/Rapgef3/Grik1/Sncg/Prph/Syt4/Slc1a1/Slc18a2/Got1/Drd4/Snca/Gria4/Oprk1/Ptprn/Epha4/Ush2a/Tnn/Slc4a10/Grin1/Mylk2/Ntsr1/Mme/Kcnc4/Prss12/Calb1/Tprgl/Grin2b/Calca/Rnf40/Ophn1/Scrg1/Rab3a/Dixdc1/Hcn4/Cck/Chrm1/Pebp1/Snap91/Gabrb3/Gria2/Atcay/Ror1/Syt1/Slc18a1/Cdh8/Kcna6/Pnmt/Dgki/Blvrb/Erc2/Prrt2/Adra2c/Penk/Chrm2…	94	0.0153469	25	8	GO:0043679	0.988	14.4398	30	neuron projection terminus	axon terminus	CC
GO:0045211	postsynaptic membrane	129/6125	242/15840	2.33135e-06	0.000119565	0.000109264	Gabra2/Grm6/Fmr1/Grik3/Gria3/Rapsn/Dlgap1/Abhd17a/Grm3/Dnaja3/Cacna1e/Trpv1/Clstn3/Acp4/Cadps2/Erbb3/Kpna2/Adora2a/Gabrg2/Gria1/Nrcam/Rgs9/Itgb3/Cacng4/Shisa9/Arc/Shank3/Nectin3/Grik1/Ache/Strn/Cacna1h/Cdh2/Abhd6/Cdh9/Cnksr2/Gria4/Epha4/Chrnd/Chrng/Cnih3/Rgs7/Grin1/Glrb/Epha7/Ephb2/Tmub1/Sorcs2/Nsg1/Gabra4/Gabrb1/Rph3a/Slc6a6/Grin2b/Chrna7/Magee1/Nlgn3/Gabra3/Gabrq/Cbln1/Htr3a/Cspg5/Chrm1/Gabrb3/…	129	0.0210612	213	4	GO:0031012	0.363	82.4845	244	postsynaptic membrane	extracellular matrix	CC
GO:0060076	excitatory synapse	34/6125	57/15840	0.00105475	0.0227193	0.0207619	Itga3/Gria3/Calb2/Cadps2/Gria1/Adcy8/Shank3/Igsf11/Actr3/Kcnj3/Grin1/Cntn6/Fgfr2/Nlgn3/Cbln1/Syt1/Dgki/Shank1/Cntnap2/Lrrc4/Neto1/Shisa6/Ntrk2/Kcnh1/Ntm/Ctnna2/Nlgn1/Slc17a7/Grid2/Lrrtm2/Syndig1/Ptprf/Lrrtm1/Unc13c	34	0.00555102	45	10	GO:0060076	0.999	10.2835	55	excitatory synapse	excitatory synapse	CC
GO:0070469	respirasome	57/6125	86/15840	1.90363e-07	1.3668e-05	1.24905e-05	Cox5a/Sdhd/Ndufa11/Ndufs3/Sdhb/Cox4i2/Ndufa2/Ndufa1/Cox7c/Uqcr11/Uqcrb/Sdha/Ndufs6/Ndufs4/Ndufb9/Ndufb4/Cox7a2l/Cox8b/Uqcrc1/Ndufb3/Ndufa8/Dmac1/Ndufs5/Ndufc2/Cox6a2/Ndufab1/Ndufb11/Cox7b/Cox7a2/Ndufb7/Cox6b1/Ndufc1/Ndufv1/Uqcrfs1/Wdr93/Ndufb10/Ttc19/Uqcrq/Coa6/Dmac2/Sdhc/Uqcr10/Uqcrh/ND1/ND2/COX1/COX2/COX3/ND4/ND5/ND6/CYTB/ND4L/Ndufb6/Uqcc3/Cox7a1/Ndufb1	57	0.00930612	60	7	GO:0070469	0.998	96.8777	60	respirasome	respirasome	CC
GO:0097060	synaptic membrane	172/6125	347/15840	1.96639e-05	0.00071454	0.000652978	Gabra2/Grm6/Fmr1/Hip1r/Itga3/Septin7/Grik3/Gria3/Rapsn/Dlgap1/Abhd17a/Grm3/Dnaja3/Cacna1e/Eno2/Slc1a2/Trpv1/Clstn3/Acp4/Cadps2/Erbb3/Kpna2/Adora2a/Gabrg2/Gria1/Nrcam/Rgs9/Itgb3/Cacng4/Adcy8/Shisa9/Arc/Shank3/Nectin3/Grik1/Ache/Strn/Nrxn1/Cacna1h/Cdh2/Abhd6/Cdh9/Cnksr2/Gria4/Epha4/Chrnd/Chrng/Cnih3/Rgs7/Itga8/Kcnj3/Grin1/Snap25/Glrb/Epha7/Ptprd/Ephb2/Tmub1/Sorcs2/Nsg1/Gabra4/Gabrb1/Rph3a/Cntn6/Slc…	172	0.0280816	52	4	GO:0031012	0.381	39.1061	61	synaptic membrane	extracellular matrix	CC
GO:0098552	side of membrane	238/6125	528/15840	0.00131635	0.0267492	0.0244446	Gnai3/Ngfr/Fer/Gna12/Car4/Il4/S100a6/Itga3/Jup/Vwf/Ebi3/Hck/Fcgrt/Il7r/Il12b/Ly9/Adgre1/Cd44/Prlr/Il5ra/Fcer2a/Trpv1/Hyal2/Tnfrsf13b/Wnt2/Abca1/Slamf1/Cd48/Cd83/Itga2/Fcgr1/H2-M3/Il13ra1/Cyth1/Stac2/Il12rb2/Frk/Canx/Ace/Itgb3/Myh10/Gng4/Ryr2/Enox1/Sla/Myh9/Gpihbp1/Shank3/Alcam/Cd200r1/Tfrc/Cd86/Racgap1/Krt18/Slc38a1/Abcg1/Aqp4/H2-M5/Ms4a2/Tmc1/Msr1/Farp1/Il6/Ccr1/Ctla4/Cd28/Ptp4a1/Il1rl1/Il1r1/Za…	238	0.0388571	1	6	GO:0009897	0.956	0	0	side of membrane	external side of plasma membrane	CC
GO:0098590	plasma membrane region	460/6125	1031/15840	3.22878e-05	0.00112174	0.0010251	Ngfr/Gna12/Slc22a18/Pdgfb/Gabra2/Grm6/Car4/Fmr1/Hip1r/Icam2/Itga3/Jup/Smo/Septin7/Grik3/Gria3/Rapsn/Lcp2/Dlgap1/Hck/Abhd17a/Grm3/Dnaja3/Cacna1e/Eno2/Stxbp2/Sgce/Aqp1/Cd44/Slc1a2/Igf1r/Pard6a/Trpv1/Eps8l1/Cyba/Atp7b/Slc5a6/Tgfbr1/Fzd3/Ap2s1/Clstn3/Zmynd10/Hyal2/Slc47a1/Acp4/Slc41a1/Trpv4/Stc1/Entpd2/Map2/Abca1/Cadps2/Erbb3/Kpna2/Wwc1/Cdc37/Pcmt1/Slc16a10/Plek/Egfr/Apc2/Adora2a/Hcn2/Slc22a4/Gabrg2/…	460	0.075102	1	4	GO:0031012	0.436	0	0	plasma membrane region	extracellular matrix	CC
GO:0098796	membrane protein complex	453/6125	1050/15840	0.00121129	0.0250878	0.0229263	Gnai3/Cox5a/Gna12/Sdhd/Tspan32/Acvr1b/Gabra2/Chmp1a/Scn4a/Ramp2/Itga3/Jup/Grik3/Gria3/Ndufa11/Tomm40/Atp5d/Timm50/Bax/Cacna1e/Cacna1b/Ptpn6/Atp6v1f/Sgce/Slc1a2/Ndufs3/Igf1r/Insrr/Snx6/Tomm40l/Atp5g1/Clcnkb/Cyba/Atp1a4/Lrrc8a/Tgfbr1/Ap2s1/Sdhb/Cox4i2/Pigyl/Timm23/Ndufa2/Pam16/Itga2/H2-M3/Atp5e/Atp1b4/Ndufa1/Cox7c/Erbb3/Ctdnep1/Atp5g3/Calm3/Apc2/Kcnmb1/Hcn2/Vdac1/Gabrg2/Gria1/Atp6v1c2/Pik3cg/Itgb3/…	453	0.0739592	3	5	GO:0043235	0.46	2.81434	3	membrane protein complex	receptor complex	CC
GO:0098797	plasma membrane protein complex	246/6125	490/15840	9.21398e-08	7.63343e-06	6.97577e-06	Gnai3/Gna12/Tspan32/Acvr1b/Scn4a/Ramp2/Itga3/Jup/Grik3/Gria3/Cacna1e/Cacna1b/Ptpn6/Sgce/Igf1r/Insrr/Cyba/Atp1a4/Tgfbr1/Ap2s1/Itga2/H2-M3/Atp1b4/Erbb3/Calm3/Apc2/Kcnmb1/Hcn2/Gria1/Itgb3/Cacng1/Cacng4/Itgb4/Cacna1g/Krt19/Gng4/Pde4d/Cdh10/Cacna1i/Shisa9/Alcam/Tfrc/Grik1/Scn8a/Cacna1h/Cdh2/H2-M5/Ms4a2/Abhd6/Itgb8/Cdh9/Il6/Gria4/Il18rap/Il18r1/Zap70/Chrnd/Chrng/Cdh7/Cnih3/Atp1b1/Itga8/Apbb1ip/Kcnj3/Ac…	246	0.0401633	13	5	GO:0043235	0.424	67.1672	15	plasma membrane protein complex	receptor complex	CC
GO:0098798	mitochondrial protein-containing complex	127/6125	254/15840	0.00014155	0.00412024	0.00376526	Cox5a/Dlat/Sdhd/Ndufa11/Mrpl2/Tomm40/Atp5d/Timm50/Bax/Etfb/Ndufs3/Tomm40l/Atp5g1/Pdk1/Sdhb/Cox4i2/Mrpl52/Timm23/Ndufa2/Pam16/Mrps25/Atp5e/Ndufa1/Cox7c/Atp5g3/Mrpl58/Mrpl45/Timm13/Vdac1/Mrps24/Uqcrb/Sdha/Ndufs6/Ndufs4/Mrpl57/Ndufb9/Samm50/Smdt1/Ndufb4/Atp5o/Mrps23/Mrpl14/Mrps18a/Mrpl28/Mrpl16/Mrpl21/Mrpl11/Mrpl43/Atp5b/Atp5a1/Uqcrc1/Ndufb3/Mrpl44/Ndufa8/Timm10/Mrps5/Mfn1/Dnajc19/Mcub/Dmac1/Mrpl37/…	127	0.0207347	1	5	GO:0043235	0.393	0	0	mitochondrial protein-containing complex	receptor complex	CC
GO:0098800	inner mitochondrial membrane protein complex	72/6125	126/15840	1.90911e-05	0.00071454	0.000652978	Cox5a/Sdhd/Ndufa11/Atp5d/Timm50/Ndufs3/Atp5g1/Sdhb/Cox4i2/Timm23/Ndufa2/Pam16/Atp5e/Ndufa1/Cox7c/Atp5g3/Uqcrb/Sdha/Ndufs6/Ndufs4/Ndufb9/Smdt1/Ndufb4/Atp5o/Atp5b/Atp5a1/Uqcrc1/Ndufb3/Ndufa8/Dnajc19/Mcub/Dmac1/Ndufs5/Ndufc2/Cox6a2/Ndufab1/Ndufb11/Timm17b/Afg3l1/Ndufb7/Ndufc1/Ndufv1/Uqcrfs1/Atp5j2/Atp5l/Wdr93/Ndufb10/Uqcrq/Pam16l/Micos13/Micos10/Immp2l/Dmac2/Sdhc/Uqcr10/Timm17a/Atp5g2/Uqcrh/ND1/ND2/…	72	0.0117551	2	5	GO:0043235	0.371	6.86018	2	inner mitochondrial membrane protein complex	receptor complex	CC
GO:0098802	plasma membrane signaling receptor complex	81/6125	156/15840	0.000499063	0.0116846	0.0106779	Tspan32/Acvr1b/Ramp2/Itga3/Grik3/Gria3/Ptpn6/Igf1r/Insrr/Tgfbr1/Itga2/Erbb3/Gria1/Itgb3/Cacng4/Itgb4/Shisa9/Alcam/Tfrc/Grik1/Abhd6/Itgb8/Il6/Gria4/Il18rap/Il18r1/Zap70/Chrnd/Chrng/Cnih3/Itga8/Apbb1ip/Acvr1c/Grin1/Olfm3/Tlr2/Sdcbp/Cntfr/Stoml2/Chrna9/Grin2b/Chrna7/Trat1/Itgal/Porcn/Cd3e/Olfm2/Itga11/Htr3a/Trf/Gria2/Ramp1/Chrna5/Grin3b/Hjv/Nrn1/Grin3a/Cacng5/Tlr1/Vwc2/Lrrtm4/Shisa6/Ceacam2/Grik2/Ti…	81	0.0132245	6	5	GO:0043235	0.928	6.69064	6	plasma membrane signaling receptor complex	receptor complex	CC
GO:0098803	respiratory chain complex	50/6125	77/15840	2.65627e-06	0.000124383	0.000113666	Cox5a/Sdhd/Ndufa11/Ndufs3/Sdhb/Cox4i2/Ndufa2/Ndufa1/Cox7c/Uqcrb/Sdha/Ndufs6/Ndufs4/Ndufb9/Ndufb4/Cox8b/Uqcrc1/Ndufb3/Ndufa8/Dmac1/Ndufs5/Ndufc2/Cox6a2/Ndufab1/Ndufb11/Cox7b/Ndufb7/Cox6b1/Ndufc1/Ndufv1/Uqcrfs1/Wdr93/Ndufb10/Uqcrq/Coa6/Dmac2/Sdhc/Uqcr10/Uqcrh/ND1/ND2/COX1/COX2/COX3/ND4/ND5/CYTB/ND4L/Ndufb6/Uqcc3	50	0.00816327	1	7	GO:0070469	0.969	0	0	respiratory chain complex	respirasome	CC
GO:0098839	postsynaptic density membrane	33/6125	54/15840	0.000683759	0.0153418	0.0140201	Clstn3/Gria1/Nrcam/Rgs9/Cacng4/Shisa9/Nectin3/Grin1/Grin2b/Gria2/Lrfn5/Cacng5/Adam22/Grid1/Lrrtm3/Plppr4/Gsg1l/Lrrc4/Neto1/Dlg2/Shisa6/Grin2a/Dcc/Erbb4/Nrg1/Sorcs3/Grid2/Syndig1/Slitrk1/Grin2d/Grm1/Lrfn1/Lrrc4b	33	0.00538776	28	4	GO:0031012	0.318	10.9664	40	postsynaptic density membrane	extracellular matrix	CC
GO:0098878	neurotransmitter receptor complex	28/6125	40/15840	5.78329e-05	0.00183194	0.00167411	Grik3/Gria3/Gria1/Cacng4/Shisa9/Grik1/Abhd6/Gria4/Cnih3/Grin1/Olfm3/Grin2b/Porcn/Olfm2/Htr3a/Gria2/Grin3b/Nrn1/Grin3a/Cacng5/Vwc2/Lrrtm4/Shisa6/Grik2/Grin2a/Ptk2b/Grid2/Grin2d	28	0.00457143	1	5	GO:0043235	0.829	0	0	neurotransmitter receptor complex	receptor complex	CC
GO:0098889	intrinsic component of presynaptic membrane	27/6125	43/15840	0.00115321	0.0243531	0.0222549	Grm3/Cacna1e/Slc1a2/Adcy8/Nrxn1/Cacna1h/Cdh2/Cdh9/Epha4/Kcnj3/Ptprd/Ephb2/Cntn6/Chrna7/Cntnap4/Lpar2/Ntng2/Cnr1/Prrt2/Htr1b/Cntn1/Ntng1/Erbb4/Nrg1/Scn2a/Slc1a6/Nectin1	27	0.00440816	1	4	GO:0031012	0.309	0	0	intrinsic component of presynaptic membrane	extracellular matrix	CC
GO:0098936	intrinsic component of postsynaptic membrane	50/6125	79/15840	7.88829e-06	0.000339828	0.00031055	Gabra2/Grm3/Cacna1e/Clstn3/Gria1/Nrcam/Shisa9/Nectin3/Cacna1h/Cdh2/Abhd6/Cdh9/Epha4/Chrnd/Grin1/Ephb2/Slc6a6/Grin2b/Chrna7/Nlgn3/Gabra3/Cspg5/Chrm1/Gria2/Lrfn5/Adam22/Kcnd3/Grid1/Lrrtm3/Plppr4/Gsg1l/Slitrk3/Lrrc4/Neto1/Flrt3/Shisa6/Cntn1/Grin2a/Dcc/Kcnd2/Erbb4/Nrg1/Sorcs3/Nlgn1/Grid2/Lrrtm2/Slitrk1/Lrfn1/Lrrc4b/Lrrtm1	50	0.00816327	1	4	GO:0031012	0.325	0	0	intrinsic component of postsynaptic membrane	extracellular matrix	CC
GO:0098948	intrinsic component of postsynaptic specialization membrane	38/6125	56/15840	8.98612e-06	0.000372233	0.000340163	Gabra2/Clstn3/Gria1/Nrcam/Shisa9/Nectin3/Cdh2/Chrnd/Grin1/Grin2b/Chrna7/Nlgn3/Gabra3/Gria2/Lrfn5/Adam22/Kcnd3/Grid1/Lrrtm3/Plppr4/Gsg1l/Slitrk3/Lrrc4/Neto1/Shisa6/Grin2a/Dcc/Kcnd2/Erbb4/Nrg1/Sorcs3/Nlgn1/Grid2/Lrrtm2/Slitrk1/Lrfn1/Lrrc4b/Lrrtm1	38	0.00620408	1	4	GO:0031012	0.314	0	0	intrinsic component of postsynaptic specialization membrane	extracellular matrix	CC
GO:0098982	GABA-ergic synapse	37/6125	64/15840	0.00145187	0.0289567	0.0264619	Gabra2/Clstn3/Gabrg2/Nrxn1/Abhd6/Glrb/Calb1/Slc6a6/Acan/Gabra3/Cntnap4/Cspg5/Gabrb3/Igsf9b/Mdga2/Lrfn5/Slitrk2/Rims2/Camk4/Sv2a/Erc2/Kcnd3/Rims1/Mdga1/Cnr1/Slitrk3/Efna5/Epha3/Gabrg3/Kcnd2/Pclo/Erbb4/Nrg1/Nrxn3/Lrrtm2/Slitrk1/Lrrtm1	37	0.00604082	69	10	GO:0060076	0.449	10.0188	124	GABA-ergic synapse	excitatory synapse	CC
GO:0099055	integral component of postsynaptic membrane	49/6125	75/15840	2.56493e-06	0.000124383	0.000113666	Gabra2/Grm3/Cacna1e/Clstn3/Gria1/Nrcam/Shisa9/Nectin3/Cacna1h/Cdh2/Abhd6/Cdh9/Epha4/Chrnd/Grin1/Ephb2/Slc6a6/Grin2b/Chrna7/Nlgn3/Gabra3/Cspg5/Chrm1/Gria2/Lrfn5/Adam22/Kcnd3/Grid1/Lrrtm3/Plppr4/Gsg1l/Slitrk3/Lrrc4/Neto1/Flrt3/Shisa6/Grin2a/Dcc/Kcnd2/Erbb4/Nrg1/Sorcs3/Nlgn1/Grid2/Lrrtm2/Slitrk1/Lrfn1/Lrrc4b/Lrrtm1	49	0.008	30	4	GO:0031012	0.324	51.8713	38	integral component of postsynaptic membrane	extracellular matrix	CC
GO:0099060	integral component of postsynaptic specialization membrane	38/6125	54/15840	2.26799e-06	0.000119565	0.000109264	Gabra2/Clstn3/Gria1/Nrcam/Shisa9/Nectin3/Cdh2/Chrnd/Grin1/Grin2b/Chrna7/Nlgn3/Gabra3/Gria2/Lrfn5/Adam22/Kcnd3/Grid1/Lrrtm3/Plppr4/Gsg1l/Slitrk3/Lrrc4/Neto1/Shisa6/Grin2a/Dcc/Kcnd2/Erbb4/Nrg1/Sorcs3/Nlgn1/Grid2/Lrrtm2/Slitrk1/Lrfn1/Lrrc4b/Lrrtm1	38	0.00620408	23	4	GO:0031012	0.314	48.2402	26	integral component of postsynaptic specialization membrane	extracellular matrix	CC
GO:0099061	integral component of postsynaptic density membrane	26/6125	35/15840	1.99036e-05	0.00071454	0.000652978	Clstn3/Gria1/Nrcam/Shisa9/Nectin3/Grin1/Grin2b/Gria2/Lrfn5/Adam22/Grid1/Lrrtm3/Plppr4/Gsg1l/Lrrc4/Neto1/Shisa6/Grin2a/Dcc/Erbb4/Nrg1/Sorcs3/Grid2/Slitrk1/Lrfn1/Lrrc4b	26	0.0042449	38	4	GO:0031012	0.304	36.0017	55	integral component of postsynaptic density membrane	extracellular matrix	CC
GO:0099146	intrinsic component of postsynaptic density membrane	26/6125	37/15840	9.6208e-05	0.00296046	0.0027054	Clstn3/Gria1/Nrcam/Shisa9/Nectin3/Grin1/Grin2b/Gria2/Lrfn5/Adam22/Grid1/Lrrtm3/Plppr4/Gsg1l/Lrrc4/Neto1/Shisa6/Grin2a/Dcc/Erbb4/Nrg1/Sorcs3/Grid2/Slitrk1/Lrfn1/Lrrc4b	26	0.0042449	1	4	GO:0031012	0.305	0	0	intrinsic component of postsynaptic density membrane	extracellular matrix	CC
GO:0099240	intrinsic component of synaptic membrane	68/6125	108/15840	2.60501e-07	1.65035e-05	1.50816e-05	Gabra2/Grm3/Cacna1e/Slc1a2/Clstn3/Gria1/Nrcam/Itgb3/Adcy8/Shisa9/Nectin3/Nrxn1/Cacna1h/Cdh2/Abhd6/Cdh9/Epha4/Chrnd/Kcnj3/Grin1/Ptprd/Ephb2/Cntn6/Slc6a6/Grin2b/Chrna7/Nlgn3/Gabra3/Cntnap4/Lpar2/Cspg5/Chrm1/Gria2/Ntng2/Lrfn5/Adam22/Kcnd3/Grid1/Lrrtm3/Cnr1/Plppr4/Prrt2/Gsg1l/Slitrk3/Htr1b/Lrrc4/Neto1/Flrt3/Shisa6/Cntn1/Gabrg3/Grin2a/Ntng1/Dcc/Kcnd2/Erbb4/Nrg1/Sorcs3/Nlgn1/Grid2/Lrrtm2/Scn2a/Slitrk1/…	68	0.011102	1	4	GO:0031012	0.339	0	0	intrinsic component of synaptic membrane	extracellular matrix	CC
GO:0099634	postsynaptic specialization membrane	47/6125	76/15840	3.5242e-05	0.00118611	0.00108392	Gabra2/Rapsn/Clstn3/Kpna2/Gria1/Nrcam/Rgs9/Cacng4/Shisa9/Nectin3/Cdh2/Chrnd/Grin1/Grin2b/Chrna7/Nlgn3/Gabra3/Gria2/Lrfn5/Cacng5/Adam22/Kcnd3/Grid1/Lrrtm3/Plppr4/Gsg1l/Slitrk3/Lrrc4/Neto1/Dlg2/Shisa6/Grin2a/Dcc/Kcnd2/Erbb4/Nrg1/Sorcs3/Nlgn1/Grid2/Lrrtm2/Syndig1/Slitrk1/Grin2d/Grm1/Lrfn1/Lrrc4b/Lrrtm1	47	0.00767347	2	4	GO:0031012	0.326	5.93385	3	postsynaptic specialization membrane	extracellular matrix	CC
GO:0099699	integral component of synaptic membrane	64/6125	100/15840	2.44201e-07	1.64378e-05	1.50216e-05	Gabra2/Grm3/Cacna1e/Slc1a2/Clstn3/Gria1/Nrcam/Itgb3/Adcy8/Shisa9/Nectin3/Nrxn1/Cacna1h/Cdh2/Abhd6/Cdh9/Epha4/Chrnd/Kcnj3/Grin1/Ptprd/Ephb2/Slc6a6/Grin2b/Chrna7/Nlgn3/Gabra3/Cntnap4/Lpar2/Cspg5/Chrm1/Gria2/Lrfn5/Adam22/Kcnd3/Grid1/Lrrtm3/Cnr1/Plppr4/Prrt2/Gsg1l/Slitrk3/Htr1b/Lrrc4/Neto1/Flrt3/Shisa6/Gabrg3/Grin2a/Dcc/Kcnd2/Erbb4/Nrg1/Sorcs3/Nlgn1/Grid2/Lrrtm2/Scn2a/Slitrk1/Slc1a6/Lrfn1/Nectin1/Lrr…	64	0.010449	5	4	GO:0031012	0.336	36.8371	5	integral component of synaptic membrane	extracellular matrix	CC
GO:0150034	distal axon	155/6125	333/15840	0.00185558	0.0363355	0.033205	Fmr1/Dbh/Itga3/Smo/Septin7/Grik3/Gria3/Calb2/Cacna1b/Eno2/Aqp1/Pard6a/Atp5g1/Hap1/Git1/Trpv4/Map2/Itga2/Fxr2/Calm3/Esr1/Sirt1/Myh10/Hsp90aa1/Scgn/Ptch1/Pcsk1/Clu/Nefl/Rapgef3/Boc/Cxadr/Grik1/Sncg/Prph/Nrxn1/Dpysl3/Slc1a1/Slc18a2/Got1/Drd4/Copg2/Snca/Gria4/Oprk1/Trak2/Ptprn/Epha4/Ush2a/Tnn/Slc4a10/Grin1/Snap25/Mylk2/Ntsr1/Dclk1/Kcnc4/Prss12/Calb1/Elavl4/Tprgl/Crmp1/Auts2/Grin2b/Chrna7/Calca/Myh14/…	155	0.0253061	4	8	GO:0043679	0.934	2.8733	4	distal axon	axon terminus	CC
GO:1902495	transmembrane transporter complex	184/6125	313/15840	2.96009e-13	6.37603e-11	5.8267e-11	Gabra2/Scn4a/Grik3/Gria3/Ndufa11/Cacna1e/Cacna1b/Ndufs3/Atp5g1/Clcnkb/Atp1a4/Lrrc8a/Ndufa2/Atp1b4/Ndufa1/Atp5g3/Calm3/Kcnmb1/Hcn2/Gabrg2/Gria1/Cacng1/Cacng4/Cacna1g/Ryr2/Uqcrb/Ndufs6/Pde4d/Ndufs4/Ndufb9/Cacna1i/Smdt1/Shisa9/Ndufb4/Grik1/Scn8a/Slc26a6/Clic5/Cacna1h/Kcnk4/Abhd6/Ccdc51/Uqcrc1/Gria4/Ndufb3/Cnga3/Chrnd/Chrng/Cnih3/Atp1b1/Kcnj3/Ndufa8/Grin1/Snap25/Trpc4/Kcnc4/Olfm3/Mcub/Glrb/Kcnq5/Dmac…	184	0.0300408	3	5	GO:0043235	0.406	114.198	3	transmembrane transporter complex	receptor complex	CC
GO:1990204	oxidoreductase complex	56/6125	106/15840	0.00207377	0.0391834	0.0358076	Dlat/Sdhd/Gmpr/Ndufa11/Etfb/Ndufs3/Pdk1/Cyba/Sdhb/Pdhx/Ndufa2/Ndufa1/Rrm2/Uqcrb/Sdha/Ndufs6/Ndufs4/Ogdhl/Ndufb9/Ndufb4/Gldc/Uqcrc1/Ndufb3/Ndufa8/Dmac1/Ndufs5/Ndufc2/Ndufab1/Ndufb11/Duox1/Ndufb7/Ndufc1/Ndufv1/Uqcrfs1/Pdk2/Wdr93/Ndufb10/Uqcrq/Dmac2/Sdhc/Uqcr10/Bckdha/Mrps36/Uqcrh/ND1/ND2/COX1/ND4/ND5/CYTB/ND4L/Ndufb6/Uqcc3/Ncf1/Duox2/Ncf4	56	0.00914286	2	5	GO:0043235	0.363	1.37199	2	oxidoreductase complex	receptor complex	CC
GO:1990351	transporter complex	188/6125	326/15840	1.87792e-12	3.37087e-10	3.08045e-10	Gabra2/Scn4a/Grik3/Gria3/Ndufa11/Cacna1e/Cacna1b/Ndufs3/Atp5g1/Clcnkb/Atp1a4/Lrrc8a/Ndufa2/Atp1b4/Ndufa1/Atp5g3/Calm3/Kcnmb1/Timm13/Hcn2/Gabrg2/Gria1/Cacng1/Cacng4/Cacna1g/Ryr2/Uqcrb/Ndufs6/Pde4d/Ndufs4/Ndufb9/Cacna1i/Smdt1/Shisa9/Ndufb4/Grik1/Scn8a/Slc26a6/Clic5/Cacna1h/Kcnk4/Abhd6/Ccdc51/Uqcrc1/Gria4/Ndufb3/Cnga3/Chrnd/Chrng/Cnih3/Atp1b1/Kcnj3/Ndufa8/Grin1/Timm10/Snap25/Trpc4/Kcnc4/Olfm3/Mcub/G…	188	0.0306939	1	5	GO:0043235	0.407	0	0	transporter complex	receptor complex	CC
GO:0001653	peptide receptor activity	56/6011	98/15575	0.000145812	0.00623434	0.0057576	Ramp2/Lgr5/Tshr/Bdkrb2/Glp1r/Gal/Gpr143/Ccr1/Oprk1/Cxcr2/Gpr37l1/Avpr1b/Ntsr1/Npy2r/Hcrtr1/Tacr1/Gipr/Gpr165/Gpr83/Vipr1/Rxfp1/Ramp1/Sstr1/Npy1r/Npy6r/Gpr37/Ltb4r2/Ccr8/S1pr2/Ccrl2/Ccr10/Ackr3/Fpr1/Mc2r/Mc4r/Npy4r/Oxtr/Agtr1a/Prokr1/Glp2r/F2rl3/Fpr2/Cx3cr1/Rxfp2/Agtr1b/Gucy2g/Calcrl/Rxfp3/Mas1/Agtr2/Ccr5/Ackr4/Nmbr/Aplnr/Cxcr4/Mrgprh	56	0.00931625	8	1	GO:0004888	0.644	10.1122	8	peptide receptor activity	transmembrane signaling receptor activity	MF
GO:0003823	antigen binding	28/6011	44/15575	0.000663529	0.0194026	0.0179189	Tgfb1/Cd48/H2-M3/Tap2/H2-M5/Tspan4/Cd1d1/Dhcr24/H2-Q4/H2-Aa/Topors/Tap1/Sirpa/H2-T24/H2-Q7/H2-Eb1/H2-K1/H2-Q6/H2-D1/H2-Ab1/Igll1/Igkc/Ighm/H2-T10/Igha/Ighd/Cd1d2/Mfap4	28	0.00465813	83	8	GO:0042605	0.933	12.9535	92	antigen binding	peptide antigen binding	MF
GO:0004714	transmembrane receptor protein tyrosine kinase activity	32/6011	52/15575	0.000664093	0.0194026	0.0179189	Axl/Igf1r/Insrr/Ephb3/Epha2/Fgfrl1/Erbb3/Egfr/Flt4/Efemp1/Pdgfrb/Epha4/Ddr2/Tyro3/Epha7/Ephb2/Pdgfra/Epha5/Flt1/Epha1/Ret/Fgfr2/Mst1r/Ror1/Epha3/Ntrk2/Alk/Ntrk3/Erbb4/Fgfr4/Kit/Ror2	32	0.00532357	52	1	GO:0004888	0.628	11.5828	72	transmembrane receptor protein tyrosine kinase activity	transmembrane signaling receptor activity	MF
GO:0004866	endopeptidase inhibitor activity	60/6011	114/15575	0.00156575	0.0392108	0.0362123	Itih3/Nol3/Slpi/Dpep1/Pttg1/Ube2o/Serpina3n/Serpinb9b/Itih4/Stfa2/Serping1/C3/Prdx5/Prdx3/Itih5/Snca/Hc/Cst3/Smr2/Tfpi2/A2m/Timp4/Cd27/Furin/Serpina7/Mt3/Anxa2/Ngp/Ltf/Pebp1/Itih2/Spink10/Serpinb1a/Bst2/Spink2/Spock3/Stfa3/Spink5/Spock1/Stfa2l1/Tnfaip8/Cst7/Wfdc17/Serpina1b/Wfikkn1/Naip5/Cstdc5/Spink11/Wfdc3/Naip2/Prnp/Serpinb1c/Cstdc6/Cstdc4/Csta3/Wfikkn2/Cd109/Lxn/C5ar1/Serpinb12	60	0.0099817	33	3	GO:0048018	0.639	6.91787	41	endopeptidase inhibitor activity	receptor ligand activity	MF
GO:0004888	transmembrane signaling receptor activity	338/6011	600/15575	2.41328e-19	4.23047e-16	3.90697e-16	Ngfr/Acvr1b/Gabra2/Adora3/Grm6/Ramp2/Smo/Grik3/Gria3/Axl/Ebi3/Edar/Il7r/Grm3/Ptpn6/Il12b/Adgre1/Cd44/Prlr/Il5ra/Igf1r/Insrr/Trpv1/Ephb3/Epha2/Tgfbr1/Fzd3/Fgfrl1/Trpv4/Abca1/Itga2/Fcrls/Fcgr1/Il13ra1/Erbb3/Il12rb2/Egfr/Lgr5/Adora2a/Flt4/Gabrg2/Efemp1/Gria1/Tshr/Bdkrb2/Ptch1/Cd180/Gpr65/Sema5a/Slc22a22/Nptxr/Robo1/Grik1/Adgrf4/Glp1r/Nrxn1/Pdgfrb/Ms4a2/Gal/Gpr143/Adgra1/Drd4/Ccr1/Unc5a/Gria4/Oprk1/I…	338	0.0562302	207	1	GO:0004888	0.955	1260.38	220	transmembrane signaling receptor activity	transmembrane signaling receptor activity	MF
GO:0004930	G protein-coupled receptor activity	168/6011	277/15575	5.95525e-14	2.60989e-11	2.41031e-11	Adora3/Grm6/Ramp2/Smo/Grik3/Grm3/Adgre1/Fzd3/Lgr5/Adora2a/Tshr/Bdkrb2/Gpr65/Slc22a22/Adgrf4/Glp1r/Gal/Gpr143/Adgra1/Drd4/Ccr1/Oprk1/Cxcr2/Htr2b/Gpr37l1/Avpr1b/Opn3/Adra1d/Ntsr1/Npy2r/Rrh/Ptgfr/Hcrtr1/Tas1r3/Tacr1/Gipr/Gpr165/Adgrg2/Adrb3/Hpgd/Adgrg1/Lpar2/Gpr83/Vipr1/Chrm1/P2ry2/Adgrb3/Rxfp1/Ramp1/Tbxa2r/Hrh2/Adrb1/Sstr1/Rorb/P2ry12/P2ry13/P2ry14/Npy1r/Lpar3/Hrh4/Adgrl3/Gpr160/Ptger2/Npy6r/Lpar1/…	168	0.0279488	640	1	GO:0004888	0.817	723.735	717	G protein-coupled receptor activity	transmembrane signaling receptor activity	MF
GO:0004970	ionotropic glutamate receptor activity	15/6011	18/15575	0.000132554	0.00580919	0.00536496	Grik3/Gria3/Gria1/Grik1/Gria4/Grin1/Grin2b/Gria2/Grin3b/Grin3a/Grid1/Grik2/Grin2a/Grid2/Grin2d	15	0.00249543	18	1	GO:0004888	0.576	14.4495	20	ionotropic glutamate receptor activity	transmembrane signaling receptor activity	MF
GO:0005102	signaling receptor binding	564/6011	1229/15575	3.35383e-08	3.45839e-06	3.19392e-06	Gnai3/Ngfr/Wnt3/Wnt9a/Fer/Gna12/Fgf23/Fgf6/Fap/Gcg/Egfl6/Pdgfb/Il4/Mmp14/Ccl3/Icam4/Icam2/Sema6b/Fndc5/Itga3/Ddt/Smo/Vwf/Rapsn/Tgfb1/Efna2/Ebi3/Hck/Timm50/Bicd1/Dnaja3/Ptpn6/Il12b/Aqp1/Cd44/Ccn4/Prlr/Igf1r/Snx6/Agrp/Eps8l1/Fbln1/Ihh/Hap1/Tgfbr1/Bmp7/Ccl8/Hyal2/Wnt2/Retn/Acp4/Klra17/Nol3/Stc1/Abca1/Notch4/Itga2/Lama5/Arnt2/Fcgr1/Lbp/H2-M3/Il13ra1/Vtn/Erbb3/Cxcl16/Ccl6/Ccl4/Ahr/Calm3/Esr1/Frk/Traf3…	564	0.093828	416	5	GO:0005102	0.962	179.859	519	signaling receptor binding	signaling receptor binding	MF
GO:0005104	fibroblast growth factor receptor binding	17/6011	21/15575	9.09246e-05	0.00419449	0.00387374	Fgf23/Fgf6/Fgf10/Fgf9/Frs3/Nrxn1/Fgf7/Klb/Fgf16/Fgf20/Fgf1/Fgf2/Flrt2/Flrt3/Fgf18/Kl/Flrt1	17	0.00282815	25	5	GO:0005102	0.587	18.192	39	fibroblast growth factor receptor binding	signaling receptor binding	MF
GO:0005125	cytokine activity	69/6011	133/15575	0.00121324	0.0312766	0.0288848	Wnt3/Wnt9a/Il4/Ccl3/Tgfb1/Ebi3/Il12b/Bmp7/Ccl8/Wnt2/Cxcl16/Ccl6/Ccl4/Ccl11/Cxcl14/Tnfsf11/Wnt7b/Thpo/Wnt10b/Cxcl13/Tslp/Il17b/Il6/Mstn/Il1rn/Il21/Wnt2b/Spp1/Bmp3/Ppbp/Il34/Cx3cl1/Bmp8a/Inha/Mif/Crlf2/Lif/Ccl7/Tnfsf9/Nodal/Fgf2/Cer1/Bmp6/Tnfsf10/Ndp/C1qtnf4/Inhba/Ctf1/Il36g/Grem2/Scg2/Gdf6/Osm/Cxcl11/Scgb3a1/Tnfsf18/Grem1/Msmp/Ccl21a/2610528A11Rik/Tnfsf12/Gdf10/Pf4/Il15/Cmtm3/Ccl12/Ccl2/Lefty1/Il1…	69	0.011479	224	3	GO:0048018	0.903	12.2539	293	cytokine activity	receptor ligand activity	MF
GO:0005179	hormone activity	39/6011	57/15575	4.74903e-06	0.000308335	0.000284757	Gcg/Fndc5/Agrp/Retn/Stc1/Pomc/Retnlg/Thpo/Adipoq/Gal/Enho/Edn2/Nppb/Calca/Adm/Cck/Inha/Sct/Rln1/Metrnl/Inhba/Erfe/Igf2/Pthlh/Insl6/Tg/Lep/Retnla/Ghrl/C1qtnf9/Insl3/Apela/Lhb/Stc2/Nppc/Edn3/Cort/Apln/Ostn	39	0.00648811	120	3	GO:0048018	0.855	59.0152	148	hormone activity	receptor ligand activity	MF
GO:0005215	transporter activity	445/6011	946/15575	2.99994e-08	3.28681e-06	3.03547e-06	Cox5a/Slc22a18/Gabra2/S100a6/Scn4a/Grik3/Gria3/Tomm40/Atp5d/Slc2a3/Atp8b3/Slc25a1/Bax/Cacna1e/Cacna1b/Atp6v1f/Clcn5/Aqp1/Slc1a2/Letm1/Ndufs3/Igf1r/Tomm40l/Trpv1/Atp5g1/Clcnkb/Atp7b/Slc5a6/Atp1a4/Lrrc8a/Trpm5/Trpm2/Cox4i2/Slc47a1/Apol7a/Mcoln2/Panx3/Slc25a41/Slc41a1/Timm23/Trpv4/Ndufa2/Slc25a13/Abca1/Atp5e/Slc35c2/Pltp/Cox7c/Stard3/Atp5g3/Abca5/Slc35b4/Mfsd3/Plscr3/Slc6a8/Slc16a10/Slc6a15/Slc16a7/…	445	0.0740309	12	4	GO:0005216	0.817	74.7106	12	transporter activity	ion channel activity	MF
GO:0005216	ion channel activity	186/6011	342/15575	1.62093e-09	2.36791e-07	2.18683e-07	Gabra2/Scn4a/Grik3/Gria3/Tomm40/Atp5d/Cacna1e/Cacna1b/Clcn5/Aqp1/Trpv1/Clcnkb/Lrrc8a/Trpm5/Trpm2/Apol7a/Mcoln2/Trpv4/Atp5e/Slc1a4/Kcnmb1/Hcn2/Vdac1/Gabrg2/Gria1/Cacng1/Cacng4/Cacna1g/Ryr2/Cacna1i/Grik1/Atp5o/Asic1/Scn8a/Slc26a6/Clic5/Cacna1h/Tmc1/Slc1a1/Kcnk4/Atp5b/Atp5a1/Tmc6/Ccdc51/Gria4/Cnga3/Chrnd/Chrng/Kcnj3/Grin1/Snap25/Trpc4/Kcnc4/Glrb/Kcnq5/Cachd1/Lrrc38/Kcnq4/Kcnip4/Chrna9/Gabra4/Gabrb1/…	186	0.0309433	171	4	GO:0005216	0.983	225.714	177	ion channel activity	ion channel activity	MF
GO:0005230	extracellular ligand-gated ion channel activity	33/6011	53/15575	0.000404426	0.0141792	0.0130949	Gabra2/Grik3/Gria3/Trpv1/Gabrg2/Gria1/Grik1/Gria4/Chrnd/Chrng/Grin1/Glrb/Chrna9/Gabra4/Gabrb1/Grin2b/Chrna7/Gabre/Gabra3/Gabrq/Htr3a/Gabrb3/Gria2/Chrna5/Grin3b/Grin3a/Grid1/Gabrg3/Grik2/Grin2a/Slc17a7/Grid2/Grin2d	33	0.00548994	39	4	GO:0005216	0.815	12.5162	39	extracellular ligand-gated ion channel activity	ion channel activity	MF
GO:0005244	voltage-gated ion channel activity	93/6011	162/15575	8.55069e-07	6.81335e-05	6.29233e-05	Scn4a/Cacna1e/Cacna1b/Clcn5/Clcnkb/Trpm5/Hcn2/Vdac1/Cacng1/Cacng4/Cacna1g/Cacna1i/Scn8a/Clic5/Cacna1h/Tmc1/Kcnk4/Kcnj3/Grin1/Snap25/Kcnc4/Kcnq5/Cachd1/Lrrc38/Kcnq4/Kcnip4/Grin2b/Kcnj8/Hcn4/Scn5a/Clcnka/Scn11a/Scn10a/Cacna1a/Tmem109/Kcne3/Kcnh8/Grin3b/Slc17a3/Kcnh3/Kcna6/Kcna7/Grin3a/Cacng5/Lrrc52/Kcnd3/Cacna2d4/Kcnj12/Kcna4/Kcna10/Kcns3/Cnr1/Kcnj10/Kcng4/Kcnk13/Kcna5/Scn4b/Kcne4/Marcksl1/Catsper4…	93	0.0154716	137	4	GO:0005216	0.83	85.4152	138	voltage-gated ion channel activity	ion channel activity	MF
GO:0005249	voltage-gated potassium channel activity	43/6011	69/15575	5.47292e-05	0.00282177	0.00260599	Hcn2/Kcnj3/Snap25/Kcnc4/Kcnq5/Lrrc38/Kcnq4/Kcnj8/Hcn4/Kcne3/Kcnh8/Kcnh3/Kcna6/Kcna7/Lrrc52/Kcnd3/Kcnj12/Kcna4/Kcna10/Kcns3/Kcnj10/Kcng4/Kcna5/Kcne4/Kcnk3/Kcnb1/Kcns2/Kcnt2/Kcnq3/Kcnh1/Kcnc1/Kcnd2/Kcnc3/Kcng1/Kcnj13/Kcne1l/Kcnb2/Kcnj11/Kcnab3/Kcnab2/Kcnh2/Kcnv2/Kcng2	43	0.00715355	63	4	GO:0005216	0.788	26.9297	97	voltage-gated potassium channel activity	ion channel activity	MF
GO:0005251	delayed rectifier potassium channel activity	20/6011	24/15575	9.04479e-06	0.000546742	0.000504933	Kcnc4/Kcnq5/Kcnq4/Kcne3/Kcna6/Kcna7/Kcna4/Kcna10/Kcng4/Kcna5/Kcne4/Kcnb1/Kcnq3/Kcnh1/Kcnc1/Kcnc3/Kcng1/Kcne1l/Kcnb2/Kcnh2	20	0.00332723	30	4	GO:0005216	0.682	36.1958	49	delayed rectifier potassium channel activity	ion channel activity	MF
GO:0005261	cation channel activity	146/6011	266/15575	4.18709e-08	4.07776e-06	3.76593e-06	Scn4a/Grik3/Gria3/Tomm40/Atp5d/Cacna1e/Cacna1b/Aqp1/Trpv1/Trpm5/Trpm2/Mcoln2/Trpv4/Atp5e/Kcnmb1/Hcn2/Gria1/Cacng1/Cacng4/Cacna1g/Ryr2/Cacna1i/Grik1/Atp5o/Asic1/Scn8a/Cacna1h/Tmc1/Kcnk4/Atp5b/Atp5a1/Ccdc51/Gria4/Cnga3/Chrnd/Chrng/Kcnj3/Grin1/Snap25/Trpc4/Kcnc4/Kcnq5/Cachd1/Lrrc38/Kcnq4/Kcnip4/Chrna9/Grin2b/Kcnj8/Trpm1/Chrna7/Scnn1b/Stim1/Gpm6a/Cngb1/Tmem38a/Anxa2/Htr3a/Hcn4/Scn5a/Trpc1/Kcnk10/Gria…	146	0.0242888	55	4	GO:0005216	0.933	116.403	74	cation channel activity	ion channel activity	MF
GO:0005267	potassium channel activity	60/6011	95/15575	1.0346e-06	7.55687e-05	6.97899e-05	Grik3/Aqp1/Trpm5/Kcnmb1/Hcn2/Grik1/Kcnk4/Ccdc51/Kcnj3/Snap25/Kcnc4/Kcnq5/Lrrc38/Kcnq4/Kcnip4/Kcnj8/Tmem38a/Hcn4/Kcnk10/Gria2/Kcne3/Kcnh8/Pkd2l1/Kcnh3/Kcnmb2/Kcna6/Kcna7/Lrrc52/Kcnd3/Kcnj12/Kcna4/Kcna10/Kcns3/Kcnj10/Kcng4/Kcnk13/Kcna5/Kcnk6/Kcne4/Kcnk3/Kcnb1/Kcns2/Kcnt2/Grik2/Kcnq3/Kcnh1/Kcnc1/Kcnd2/Kcnc3/Kcng1/Kcnj13/Kcne1l/Kcnb2/Kcnj11/Kcnab3/Kcnab2/Kcnh2/Kcnv2/Kcnmb4/Kcng2	60	0.0099817	81	4	GO:0005216	0.832	74.6532	86	potassium channel activity	ion channel activity	MF
GO:0005272	sodium channel activity	25/6011	40/15575	0.00185828	0.0458811	0.0423726	Scn4a/Grik3/Trpm5/Trpm2/Hcn2/Cacna1g/Cacna1i/Grik1/Asic1/Scn8a/Cacna1h/Scnn1b/Hcn4/Scn5a/Gria2/Scn11a/Scn10a/Pkd2l1/Scn4b/Scn3b/Grik2/Scn3a/Scn1a/Scn9a/Scn2a	25	0.00415904	32	4	GO:0005216	0.747	6.20791	33	sodium channel activity	ion channel activity	MF
GO:0005509	calcium ion binding	280/6011	530/15575	9.91326e-12	2.89632e-09	2.67484e-09	Egfl6/S100a6/Capns1/Ltbp2/Clgn/Ncan/Fkbp7/Epdr1/Calb2/Cacna1e/Cacna1b/Adgre1/Bcan/Nid1/Myl10/Mmp8/Rcn1/Fbln1/Ihh/Sulf2/Casq1/Clstn3/Man1a2/Cabp7/Trpm2/Oit3/Plcd1/Nol3/Slc25a13/Notch4/Tnnc2/Calm3/Plscr3/Calr3/Canx/Efemp1/Smoc1/Efcab11/Ryr2/Aoah/Scgn/Aspn/Mctp1/Lpcat1/Cdhr1/Anxa8/Tkt/Cdh10/Nell2/Fstl1/Pros1/Runx1/Thbs2/Efhb/Nrxn1/Syt4/Cdh2/Dsc2/Aif1/Cabyr/Fbn2/Cemip2/Cabp4/Capn1/Slit1/Padi3/Dgka/Cd…	280	0.0465813	631	2	GO:0005509	0.992	470.009	745	calcium ion binding	calcium ion binding	MF
GO:0005539	glycosaminoglycan binding	102/6011	189/15575	1.16687e-05	0.000681841	0.0006297	Apoh/Sost/Ltbp2/Ncan/Bcan/Hapln2/Sgsh/Cd44/Ccn4/Aamp/Sulf2/Hapln4/Fgfrl1/Bmp7/Ccl8/Hyal2/Vtn/Rspo3/Hmmr/Smoc1/Ptch1/Hapln1/Fgf10/Fgf9/Sema5a/Nell2/Fgf12/Ccdc80/Fstl1/Cxcl13/Thbs2/Hbegf/Dpysl3/Slit1/Fgf14/Mstn/Cfh/Ptprc/Selp/Eng/Hsd17b12/Fgf7/F2/Fbln7/Col11a1/Tlr2/Rspo1/Tgfbr3/Aoc1l2/Gpnmb/Ptn/Hapln3/Acan/Lyve1/Fgfr2/Sfrp1/Slit2/Adgrg1/Crispld2/Ltf/Adamts15/Tpsb2/Impg2/Ccl7/Fgf1/Fgf2/Ccn3/Thbs1/Ct…	102	0.0169689	27	6	GO:0005539	0.997	33.0426	31	glycosaminoglycan binding	glycosaminoglycan binding	MF
GO:0005540	hyaluronic acid binding	16/6011	20/15575	0.000192638	0.00773813	0.00714639	Ncan/Bcan/Hapln2/Cd44/Hapln4/Hyal2/Hmmr/Hapln1/Hapln3/Acan/Lyve1/Impg2/Cemip/Tnfaip6/Layn/Stab2	16	0.00266179	22	6	GO:0005539	0.832	13.7794	30	hyaluronic acid binding	glycosaminoglycan binding	MF
GO:0008066	glutamate receptor activity	19/6011	23/15575	1.96857e-05	0.0011132	0.00102807	Grm6/Grik3/Gria3/Grm3/Gria1/Grik1/Gria4/Grin1/Grin2b/Gria2/Grin3b/Grin3a/Grid1/Grik2/Grm7/Grin2a/Grid2/Grin2d/Grm1	19	0.00316087	13	1	GO:0004888	0.603	22.3734	16	glutamate receptor activity	transmembrane signaling receptor activity	MF
GO:0008146	sulfotransferase activity	24/6011	37/15575	0.0010756	0.0294614	0.0272085	Wscd1/Chst10/Ndst4/Ndst3/Tpst2/Sult1a1/Chst5/Chst11/Chst7/Sult6b1/Dsel/Hs3st5/Chst9/Ust/Hs3st3a1/Chst13/Chst3/Chst8/Hs6st2/Hs3st3b1/Chst14/Hs3st4/Chst1/Chst2	24	0.00399268	58	11	GO:0008146	0.998	9.51437	82	sulfotransferase activity	sulfotransferase activity	MF
GO:0008188	neuropeptide receptor activity	15/6011	20/15575	0.00103701	0.0288553	0.0266487	Gal/Gpr143/Ntsr1/Npy2r/Tacr1/Gpr165/Gpr83/Sstr1/Npy1r/Npy6r/Gpr37/Mc2r/Npy4r/Prokr1/Nmbr	15	0.00249543	15	1	GO:0004888	0.587	6.42053	19	neuropeptide receptor activity	transmembrane signaling receptor activity	MF
GO:0008201	heparin binding	76/6011	141/15575	0.000152281	0.00635591	0.00586987	Apoh/Sost/Ltbp2/Ccn4/Aamp/Fgfrl1/Bmp7/Ccl8/Vtn/Rspo3/Smoc1/Ptch1/Fgf10/Fgf9/Nell2/Fgf12/Ccdc80/Fstl1/Cxcl13/Thbs2/Hbegf/Slit1/Fgf14/Mstn/Cfh/Ptprc/Selp/Hsd17b12/Fgf7/F2/Fbln7/Col11a1/Rspo1/Tgfbr3/Aoc1l2/Gpnmb/Ptn/Fgfr2/Sfrp1/Slit2/Adgrg1/Crispld2/Ltf/Adamts15/Tpsb2/Impg2/Ccl7/Fgf1/Fgf2/Ccn3/Thbs1/Ctsg/Pla2g5/Liph/Lrtm1/Igfals/Ndnf/Grem2/Rspo2/Lipg/Lrtm2/Nell1/Prss34/Col25a1/Cma2/Fgfr4/Mdk/Ccn5/Cc…	76	0.0126435	169	6	GO:0005539	0.962	24.757	195	heparin binding	glycosaminoglycan binding	MF
GO:0008227	G protein-coupled amine receptor activity	17/6011	23/15575	0.000626638	0.0189396	0.0174913	Drd4/Htr2b/Adra1d/Adrb3/Chrm1/Hrh2/Adrb1/Hrh4/Adra2c/Chrm2/Adrb2/Chrm3/Htr1b/Htr1f/Hrh1/Adra2b/Htr1d	17	0.00282815	15	1	GO:0004888	0.622	8.03601	15	G protein-coupled amine receptor activity	transmembrane signaling receptor activity	MF
GO:0008324	cation transmembrane transporter activity	249/6011	507/15575	6.3924e-07	5.33613e-05	4.92807e-05	Cox5a/Scn4a/Grik3/Gria3/Tomm40/Atp5d/Cacna1e/Cacna1b/Atp6v1f/Clcn5/Aqp1/Slc1a2/Letm1/Trpv1/Atp5g1/Atp7b/Slc5a6/Atp1a4/Trpm5/Trpm2/Cox4i2/Slc47a1/Mcoln2/Slc41a1/Trpv4/Atp5e/Cox7c/Atp5g3/Mfsd3/Slc6a8/Slc6a15/Slc1a4/Kcnmb1/Uqcr11/Hcn2/Slc22a4/Gria1/Atp6v1c2/Cacng1/Cacng4/Slc6a4/Cacna1g/Slc25a29/Ryr2/Sfxn1/Slc25a48/Slc4a7/Cacna1i/Tfrc/Grik1/Atp5o/Asic1/Scn8a/Slc38a1/Slc5a7/Cacna1h/Cox7a2l/Slc39a6/Tmc…	249	0.0414241	18	4	GO:0005216	0.834	52.7683	18	cation transmembrane transporter activity	ion channel activity	MF
GO:0008528	G protein-coupled peptide receptor activity	55/6011	94/15575	6.93829e-05	0.00328725	0.00303587	Ramp2/Lgr5/Tshr/Bdkrb2/Glp1r/Gal/Gpr143/Ccr1/Oprk1/Cxcr2/Gpr37l1/Avpr1b/Ntsr1/Npy2r/Hcrtr1/Tacr1/Gipr/Gpr165/Gpr83/Vipr1/Rxfp1/Ramp1/Sstr1/Npy1r/Npy6r/Gpr37/Ltb4r2/Ccr8/S1pr2/Ccrl2/Ccr10/Ackr3/Fpr1/Mc2r/Mc4r/Npy4r/Oxtr/Agtr1a/Prokr1/Glp2r/F2rl3/Fpr2/Cx3cr1/Rxfp2/Agtr1b/Calcrl/Rxfp3/Mas1/Agtr2/Ccr5/Ackr4/Nmbr/Aplnr/Cxcr4/Mrgprh	55	0.00914989	40	1	GO:0004888	0.678	22.7461	48	G protein-coupled peptide receptor activity	transmembrane signaling receptor activity	MF
GO:0009055	electron transfer activity	41/6011	68/15575	0.000231065	0.00880558	0.00813222	Cox5a/Etfb/Ndufs3/Cyba/Sdhb/Cox4i2/Ndufa2/Cox7c/Uqcr11/Sdha/Glrx/Ndufs4/Xdh/Cox7a2l/Cox8b/Ndufc2/Cox6a2/Cox7b/Fdx1/Cox7a2/Ndufb7/Ndufv1/Aox4/Uqcrfs1/Uqcrq/Sdhc/Aox1/Uqcrh/Aox3/ND1/ND2/COX1/COX2/COX3/ND4/ND5/ND6/CYTB/ND4L/Cox7a1/Aox2	41	0.00682083	31	7	GO:0009055	0.999	14.5052	36	electron transfer activity	electron transfer activity	MF
GO:0015075	ion transmembrane transporter activity	320/6011	657/15575	4.68352e-08	4.32116e-06	3.99072e-06	Cox5a/Slc22a18/Gabra2/S100a6/Scn4a/Grik3/Gria3/Tomm40/Atp5d/Slc2a3/Slc25a1/Cacna1e/Cacna1b/Atp6v1f/Clcn5/Aqp1/Slc1a2/Letm1/Trpv1/Atp5g1/Clcnkb/Atp7b/Slc5a6/Atp1a4/Lrrc8a/Trpm5/Trpm2/Cox4i2/Slc47a1/Apol7a/Mcoln2/Slc25a41/Slc41a1/Trpv4/Slc25a13/Atp5e/Cox7c/Atp5g3/Slc35b4/Mfsd3/Slc6a8/Slc6a15/Slc16a7/Slc1a4/Kcnmb1/Uqcr11/Hcn2/Slc22a4/Vdac1/Gabrg2/Gria1/Atp6v1c2/Slc26a4/Cacng1/Cacng4/Slc6a4/Cacna1g/S…	320	0.0532357	9	4	GO:0005216	0.887	63.229	9	ion transmembrane transporter activity	ion channel activity	MF
GO:0015078	proton transmembrane transporter activity	54/6011	97/15575	0.000464494	0.0156588	0.0144614	Cox5a/Atp5d/Atp6v1f/Clcn5/Letm1/Atp5g1/Cox4i2/Atp5e/Cox7c/Atp5g3/Mfsd3/Uqcr11/Atp6v1c2/Atp5o/Cox7a2l/Atp5b/Atp5a1/Cox8b/Slc9a2/Slc9a4/Atp6v1g3/Slc45a3/Atp6v0d2/Slc9a1/Cox6a2/Slc9a9/Cox7b/Slc25a4/Cox7a2/Atp6v0b/Slc9a3/Slc2a13/Slc9b2/Uqcrfs1/Atp6v0a4/Atp5j2/Atp5l/Atp6v1g1/Atp6v0e2/Uqcrq/Otop1/Atp6v1a/Slc39a8/Atp5g2/Uqcrh/Hvcn1/COX1/COX2/ATP8/ATP6/COX3/CYTB/Cox7a1/Slc45a4	54	0.00898353	29	4	GO:0005216	0.699	10.9737	30	proton transmembrane transporter activity	ion channel activity	MF
GO:0015079	potassium ion transmembrane transporter activity	73/6011	126/15575	7.96131e-06	0.000498435	0.000460319	Grik3/Aqp1/Atp1a4/Trpm5/Kcnmb1/Hcn2/Grik1/Kcnk4/Ccdc51/Slc9a2/Slc9a4/Atp1b1/Kcnj3/Snap25/Kcnc4/Kcnq5/Lrrc38/Kcnq4/Slc9a1/Kcnip4/Kcnj8/Slc9a9/Tmem38a/Hcn4/Kcnk10/Gria2/Kcne3/Slc24a5/Kcnh8/Slc9a3/Slc12a9/Pkd2l1/Kcnh3/Kcnmb2/Kcna6/Kcna7/Lrrc52/Kcnd3/Atp1b2/Slc24a4/Kcnj12/Kcna4/Kcna10/Kcns3/Kcnj10/Kcng4/Kcnk13/Kcna5/Kcnk6/Kcne4/Kcnk3/Kcnb1/Kcns2/Kcnt2/Grik2/Kcnq3/Kcnh1/Kcnc1/Kcnd2/Kcnc3/Slc24a3/Kcng1…	73	0.0121444	4	4	GO:0005216	0.765	15.1186	4	potassium ion transmembrane transporter activity	ion channel activity	MF
GO:0015081	sodium ion transmembrane transporter activity	65/6011	114/15575	4.86942e-05	0.0025867	0.00238889	Scn4a/Grik3/Slc1a2/Slc5a6/Atp1a4/Trpm5/Trpm2/Slc41a1/Slc6a8/Slc6a15/Hcn2/Slc6a4/Cacna1g/Slc4a7/Cacna1i/Grik1/Asic1/Scn8a/Slc38a1/Slc5a7/Cacna1h/Slc1a1/Slc18a2/Slc9a2/Slc9a4/Atp1b1/Slc4a10/Slc28a2/Slc6a9/Slc9a1/Slc10a6/Slc6a6/Slc6a1/Scnn1b/Slc9a9/Hcn4/Scn5a/Gria2/Scn11a/Scn10a/Slc24a5/Slc9a3/Slc18a1/Cnnm4/Pkd2l1/Slc9b2/Atp1b2/Slc24a4/Scn4b/Scn3b/Grik2/Scn3a/Slc4a4/Slc24a3/Scn1a/Slc4a5/Slc17a7/Scn9…	65	0.0108135	8	4	GO:0005216	0.742	13.9195	10	sodium ion transmembrane transporter activity	ion channel activity	MF
GO:0015267	channel activity	207/6011	373/15575	1.70333e-11	3.73242e-09	3.447e-09	Gabra2/Scn4a/Grik3/Gria3/Tomm40/Atp5d/Bax/Cacna1e/Cacna1b/Clcn5/Aqp1/Tomm40l/Trpv1/Atp5g1/Clcnkb/Lrrc8a/Trpm5/Trpm2/Apol7a/Mcoln2/Panx3/Trpv4/Atp5e/Atp5g3/Slc1a4/Kcnmb1/Hcn2/Vdac1/Gabrg2/Gria1/Cacng1/Cacng4/Cacna1g/Ryr2/Cacna1i/Grik1/Atp5o/Asic1/Scn8a/Slc26a6/Clic5/Cacna1h/Aqp4/Tmc1/Slc1a1/Kcnk4/Mip/Atp5b/Atp5a1/Tmc6/Ccdc51/Gria4/Cnga3/Chrnd/Chrng/Kcnj3/Grin1/Snap25/Trpc4/Kcnc4/Glrb/Kcnq5/Aqp3/Ca…	207	0.0344369	22	4	GO:0005216	0.96	219.561	24	channel activity	ion channel activity	MF
GO:0015276	ligand-gated ion channel activity	56/6011	102/15575	0.000587524	0.0183916	0.0169852	Gabra2/Grik3/Gria3/Aqp1/Trpv1/Trpm5/Trpm2/Mcoln2/Hcn2/Gabrg2/Gria1/Ryr2/Grik1/Asic1/Ccdc51/Gria4/Cnga3/Chrnd/Chrng/Kcnj3/Grin1/Glrb/Chrna9/Gabra4/Gabrb1/Grin2b/Kcnj8/Chrna7/Scnn1b/Gabre/Gabra3/Gabrq/Cngb1/Htr3a/Hcn4/Gabrb3/Gria2/Chrna5/Grin3b/Mcoln3/Clca2/Grin3a/Grid1/Cftr/Kcnj12/Kcnj10/Gabrg3/Grik2/Ryr3/Grin2a/Slc17a7/Grid2/Kcnj13/Kcnj11/Grin2d/Kcnh2	56	0.00931625	29	4	GO:0005216	0.856	10.1408	31	ligand-gated ion channel activity	ion channel activity	MF
GO:0015318	inorganic molecular entity transmembrane transporter activity	285/6011	560/15575	1.21458e-09	1.9356e-07	1.78759e-07	Cox5a/Gabra2/Scn4a/Grik3/Gria3/Tomm40/Atp5d/Cacna1e/Cacna1b/Atp6v1f/Clcn5/Aqp1/Slc1a2/Letm1/Trpv1/Atp5g1/Clcnkb/Atp7b/Slc5a6/Atp1a4/Lrrc8a/Trpm5/Trpm2/Cox4i2/Apol7a/Mcoln2/Slc41a1/Trpv4/Atp5e/Cox7c/Atp5g3/Mfsd3/Slc6a8/Slc6a15/Slc1a4/Kcnmb1/Uqcr11/Hcn2/Vdac1/Gabrg2/Gria1/Atp6v1c2/Slc26a4/Cacng1/Cacng4/Slc6a4/Cacna1g/Ryr2/Slc4a7/Ank/Cacna1i/Tfrc/Grik1/Atp5o/Asic1/Scn8a/Slc38a1/Slc26a6/Slc5a7/Clic5/…	285	0.0474131	1	4	GO:0005216	0.928	0	0	inorganic molecular entity transmembrane transporter activity	ion channel activity	MF
GO:0015453	oxidoreduction-driven active transmembrane transporter activity	30/6011	49/15575	0.0010946	0.0295204	0.027263	Cox5a/Ndufs3/Cox4i2/Ndufa2/Cox7c/Uqcr11/Ndufs4/Cox7a2l/Cox8b/Cybrd1/Ndufc2/Cox6a2/Cox7b/Cox7a2/Ndufb7/Ndufv1/Uqcrfs1/Uqcrq/Uqcrh/ND1/ND2/COX1/COX2/COX3/ND4/ND5/ND6/CYTB/ND4L/Cox7a1	30	0.00499085	1	4	GO:0005216	0.523	0	1	oxidoreduction-driven active transmembrane transporter activity	ion channel activity	MF
GO:0019199	transmembrane receptor protein kinase activity	41/6011	70/15575	0.000544625	0.0173953	0.016065	Acvr1b/Axl/Igf1r/Insrr/Ephb3/Epha2/Tgfbr1/Fgfrl1/Erbb3/Egfr/Flt4/Efemp1/Pdgfrb/Epha4/Ddr2/Eng/Acvr1c/Tyro3/Epha7/Ephb2/Pdgfra/Epha5/Tgfbr3/Flt1/Epha1/Ret/Fgfr2/Mst1r/Ror1/Sostdc1/Hjv/Bmpr1b/Epha3/Ntrk2/Alk/Ntrk3/Erbb4/Fgfr4/Kit/Ly6g6e/Ror2	41	0.00682083	1	1	GO:0004888	0.649	0	0	transmembrane receptor protein kinase activity	transmembrane signaling receptor activity	MF
GO:0019838	growth factor binding	72/6011	139/15575	0.00101779	0.0287772	0.0265766	Ngfr/Pdgfb/Acvr1b/Ltbp2/Ccn4/Igf1r/Epha2/Hap1/Tgfbr1/Fgfrl1/Hyal2/Erbb3/Egfr/Flt4/Igfbp3/Itgb3/Itgb4/Col2a1/Igfbp6/Cxcl13/Igf2r/Dusp1/Pdgfrb/Il1r1/Il1r2/Il2ra/Eng/Acvr1c/Il1rn/Sdcbp/Epha7/Klb/Pdgfra/Epha5/Tgfbr3/Flt1/Ptn/A2m/Furin/Fgfr2/Cep57/Scn5a/Gpc1/Igfbp7/Fstl4/Ccn3/Igfbp2/Thbs1/Ltbp4/Rps2/Igfals/Trim16/Tsku/Epha3/Ntrk2/Kl/Ntrk3/Erbb4/Ptprz1/Wfikkn1/Col6a1/Fgfr4/Igfbp4/Ccn5/Ccn1/Il2rg/Esm1/W…	72	0.011978	51	12	GO:0019838	0.997	9.33624	58	growth factor binding	growth factor binding	MF
GO:0022803	passive transmembrane transporter activity	207/6011	373/15575	1.70333e-11	3.73242e-09	3.447e-09	Gabra2/Scn4a/Grik3/Gria3/Tomm40/Atp5d/Bax/Cacna1e/Cacna1b/Clcn5/Aqp1/Tomm40l/Trpv1/Atp5g1/Clcnkb/Lrrc8a/Trpm5/Trpm2/Apol7a/Mcoln2/Panx3/Trpv4/Atp5e/Atp5g3/Slc1a4/Kcnmb1/Hcn2/Vdac1/Gabrg2/Gria1/Cacng1/Cacng4/Cacna1g/Ryr2/Cacna1i/Grik1/Atp5o/Asic1/Scn8a/Slc26a6/Clic5/Cacna1h/Aqp4/Tmc1/Slc1a1/Kcnk4/Mip/Atp5b/Atp5a1/Tmc6/Ccdc51/Gria4/Cnga3/Chrnd/Chrng/Kcnj3/Grin1/Snap25/Trpc4/Kcnc4/Glrb/Kcnq5/Aqp3/Ca…	207	0.0344369	1	4	GO:0005216	0.96	0	0	passive transmembrane transporter activity	ion channel activity	MF
GO:0022804	active transmembrane transporter activity	152/6011	319/15575	0.000545773	0.0173953	0.016065	Cox5a/Slc22a18/Slc25a1/Atp6v1f/Clcn5/Slc1a2/Letm1/Ndufs3/Atp7b/Slc5a6/Atp1a4/Cox4i2/Slc47a1/Slc41a1/Ndufa2/Abca1/Atp5e/Slc35c2/Cox7c/Abca5/Mfsd3/Slc6a8/Slc16a10/Slc6a15/Slc16a7/Slc1a4/Uqcr11/Slc22a4/Atp6v1c2/Slc26a4/Slc6a4/Slc6a18/Slc4a7/Ndufs4/Ank/Slc38a1/Slc26a6/Slc5a7/Abcg1/Slc37a1/Cox7a2l/Tap2/Slc1a1/Slc18a2/Atp5b/Cox8b/Slco3a1/Slco5a1/Slc9a2/Slc9a4/Slc16a14/Atp6v1g3/Slc45a3/Atp1b1/Slc4a10/Ab…	152	0.025287	1	4	GO:0005216	0.681	0	0	active transmembrane transporter activity	ion channel activity	MF
GO:0022824	transmitter-gated ion channel activity	30/6011	44/15575	6.60968e-05	0.00321855	0.00297242	Gabra2/Grik3/Gria3/Gabrg2/Gria1/Grik1/Gria4/Chrnd/Chrng/Grin1/Glrb/Chrna9/Gabra4/Gabrb1/Grin2b/Chrna7/Gabre/Gabra3/Htr3a/Gabrb3/Gria2/Chrna5/Grin3b/Grin3a/Grid1/Gabrg3/Grik2/Grin2a/Grid2/Grin2d	30	0.00499085	4	1	GO:0004888	0.609	8.61133	4	transmitter-gated ion channel activity	transmembrane signaling receptor activity	MF
GO:0022832	voltage-gated channel activity	93/6011	163/15575	1.24099e-06	8.70181e-05	8.03638e-05	Scn4a/Cacna1e/Cacna1b/Clcn5/Clcnkb/Trpm5/Hcn2/Vdac1/Cacng1/Cacng4/Cacna1g/Cacna1i/Scn8a/Clic5/Cacna1h/Tmc1/Kcnk4/Kcnj3/Grin1/Snap25/Kcnc4/Kcnq5/Cachd1/Lrrc38/Kcnq4/Kcnip4/Grin2b/Kcnj8/Hcn4/Scn5a/Clcnka/Scn11a/Scn10a/Cacna1a/Tmem109/Kcne3/Kcnh8/Grin3b/Slc17a3/Kcnh3/Kcna6/Kcna7/Grin3a/Cacng5/Lrrc52/Kcnd3/Cacna2d4/Kcnj12/Kcna4/Kcna10/Kcns3/Cnr1/Kcnj10/Kcng4/Kcnk13/Kcna5/Scn4b/Kcne4/Marcksl1/Catsper4…	93	0.0154716	1	4	GO:0005216	0.83	0	1	voltage-gated channel activity	ion channel activity	MF
GO:0022834	ligand-gated channel activity	58/6011	104/15575	0.000273623	0.0102056	0.00942514	Gabra2/Grik3/Gria3/Aqp1/Trpv1/Atp5g1/Trpm5/Trpm2/Mcoln2/Atp5g3/Hcn2/Gabrg2/Gria1/Ryr2/Grik1/Asic1/Ccdc51/Gria4/Cnga3/Chrnd/Chrng/Kcnj3/Grin1/Glrb/Chrna9/Gabra4/Gabrb1/Grin2b/Kcnj8/Chrna7/Scnn1b/Gabre/Gabra3/Gabrq/Cngb1/Htr3a/Hcn4/Gabrb3/Gria2/Chrna5/Grin3b/Mcoln3/Clca2/Grin3a/Grid1/Cftr/Kcnj12/Kcnj10/Gabrg3/Grik2/Ryr3/Grin2a/Slc17a7/Grid2/Kcnj13/Kcnj11/Grin2d/Kcnh2	58	0.00964898	2	4	GO:0005216	0.821	2.74814	2	ligand-gated channel activity	ion channel activity	MF
GO:0022835	transmitter-gated channel activity	30/6011	44/15575	6.60968e-05	0.00321855	0.00297242	Gabra2/Grik3/Gria3/Gabrg2/Gria1/Grik1/Gria4/Chrnd/Chrng/Grin1/Glrb/Chrna9/Gabra4/Gabrb1/Grin2b/Chrna7/Gabre/Gabra3/Htr3a/Gabrb3/Gria2/Chrna5/Grin3b/Grin3a/Grid1/Gabrg3/Grik2/Grin2a/Grid2/Grin2d	30	0.00499085	1	1	GO:0004888	0.609	0	0	transmitter-gated channel activity	transmembrane signaling receptor activity	MF
GO:0022836	gated channel activity	148/6011	262/15575	2.58824e-09	3.49015e-07	3.22325e-07	Gabra2/Scn4a/Grik3/Gria3/Cacna1e/Cacna1b/Clcn5/Aqp1/Trpv1/Atp5g1/Clcnkb/Trpm5/Trpm2/Mcoln2/Trpv4/Atp5g3/Kcnmb1/Hcn2/Vdac1/Gabrg2/Gria1/Cacng1/Cacng4/Cacna1g/Ryr2/Cacna1i/Grik1/Asic1/Scn8a/Clic5/Cacna1h/Tmc1/Kcnk4/Tmc6/Ccdc51/Gria4/Cnga3/Chrnd/Chrng/Kcnj3/Grin1/Snap25/Kcnc4/Glrb/Kcnq5/Cachd1/Lrrc38/Kcnq4/Kcnip4/Chrna9/Gabra4/Gabrb1/Grin2b/Kcnj8/Chrna7/Scnn1b/Gabre/Gabra3/Gabrq/Cngb1/Tmem38a/Htr3a/…	148	0.0246215	1	4	GO:0005216	0.897	0	0	gated channel activity	ion channel activity	MF
GO:0022843	voltage-gated cation channel activity	69/6011	114/15575	1.63991e-06	0.000110568	0.000102113	Cacna1e/Cacna1b/Hcn2/Cacng1/Cacng4/Cacna1g/Cacna1i/Cacna1h/Tmc1/Kcnj3/Grin1/Snap25/Kcnc4/Kcnq5/Cachd1/Lrrc38/Kcnq4/Grin2b/Kcnj8/Hcn4/Cacna1a/Kcne3/Kcnh8/Grin3b/Kcnh3/Kcna6/Kcna7/Grin3a/Cacng5/Lrrc52/Kcnd3/Cacna2d4/Kcnj12/Kcna4/Kcna10/Kcns3/Cnr1/Kcnj10/Kcng4/Kcna5/Kcne4/Marcksl1/Catsper4/Kcnk3/Htr1b/Kcnb1/Kcns2/Kcnt2/Kcnq3/Grm7/Kcnh1/Kcnc1/Grin2a/Kcnd2/Ncs1/Kcnc3/Hvcn1/Kcng1/Kcnj13/Kcne1l/Kcnb2/Kc…	69	0.011479	7	4	GO:0005216	0.833	30.4591	7	voltage-gated cation channel activity	ion channel activity	MF
GO:0022853	active ion transmembrane transporter activity	96/6011	190/15575	0.000511467	0.016917	0.0156234	Cox5a/Slc25a1/Atp6v1f/Clcn5/Slc1a2/Letm1/Atp7b/Slc5a6/Atp1a4/Cox4i2/Slc41a1/Atp5e/Cox7c/Mfsd3/Slc6a8/Slc6a15/Uqcr11/Slc22a4/Atp6v1c2/Slc26a4/Slc6a4/Slc4a7/Slc38a1/Slc26a6/Slc5a7/Slc37a1/Cox7a2l/Slc1a1/Slc18a2/Atp5b/Cox8b/Slco3a1/Slco5a1/Slc9a2/Slc9a4/Atp6v1g3/Slc45a3/Atp1b1/Slc4a10/Slc28a2/Slc6a9/Slc9a1/Slc4a2/Slc10a6/Atp2a2/Slc6a6/Slco1a4/Kcnj8/Slc6a1/Cox6a2/Slc9a9/Cox7b/Slc25a4/Cox7a2/Atp6v0b/A…	96	0.0159707	1	4	GO:0005216	0.717	0	0	active ion transmembrane transporter activity	ion channel activity	MF
GO:0022857	transmembrane transporter activity	415/6011	862/15575	2.82569e-09	3.53817e-07	3.2676e-07	Cox5a/Slc22a18/Gabra2/S100a6/Scn4a/Grik3/Gria3/Tomm40/Atp5d/Slc2a3/Slc25a1/Bax/Cacna1e/Cacna1b/Atp6v1f/Clcn5/Aqp1/Slc1a2/Letm1/Ndufs3/Tomm40l/Trpv1/Atp5g1/Clcnkb/Atp7b/Slc5a6/Atp1a4/Lrrc8a/Trpm5/Trpm2/Cox4i2/Slc47a1/Apol7a/Mcoln2/Panx3/Slc25a41/Slc41a1/Timm23/Trpv4/Ndufa2/Slc25a13/Abca1/Atp5e/Slc35c2/Cox7c/Atp5g3/Abca5/Slc35b4/Mfsd3/Slc6a8/Slc16a10/Slc6a15/Slc16a7/Slc1a4/Kcnmb1/Uqcr11/Hcn2/Slc22a…	415	0.0690401	196	4	GO:0005216	0.83	219.666	198	transmembrane transporter activity	ion channel activity	MF
GO:0022890	inorganic cation transmembrane transporter activity	235/6011	461/15575	2.92367e-08	3.28681e-06	3.03547e-06	Cox5a/Scn4a/Grik3/Gria3/Tomm40/Atp5d/Cacna1e/Cacna1b/Atp6v1f/Clcn5/Aqp1/Slc1a2/Letm1/Trpv1/Atp5g1/Atp7b/Slc5a6/Atp1a4/Trpm5/Trpm2/Cox4i2/Mcoln2/Slc41a1/Trpv4/Atp5e/Cox7c/Atp5g3/Mfsd3/Slc6a8/Slc6a15/Kcnmb1/Uqcr11/Hcn2/Gria1/Atp6v1c2/Cacng1/Cacng4/Slc6a4/Cacna1g/Ryr2/Slc4a7/Cacna1i/Tfrc/Grik1/Atp5o/Asic1/Scn8a/Slc38a1/Slc5a7/Cacna1h/Cox7a2l/Slc39a6/Tmc1/Slc1a1/Kcnk4/Slc18a2/Atp5b/Atp5a1/Cox8b/Ccdc5…	235	0.039095	6	4	GO:0005216	0.888	53.8706	8	inorganic cation transmembrane transporter activity	ion channel activity	MF
GO:0030246	carbohydrate binding	108/6011	221/15575	0.00111668	0.0296596	0.0273915	Hk2/Dbh/Ncan/Slc2a3/Gys1/Bcan/Fcer2a/Vtn/Pfkl/Canx/Galnt10/Pygl/Galnt16/Pfkp/Hexb/Galnt15/Tkt/Endou/Acr/Chodl/Bsg/Igf2r/Man2a1/Lgals12/Ogfod3/Gaa/Hk3/Rpe/Selp/Sell/Sele/Phyh/Mrc1/Eng/Galnt5/Ly75/Galnt3/Prg2/Ptx3/Clec4d/Clec4b1/Clec4a2/Clec2e/Cd69/Clec2d/Clec12b/Klrb1a/Acan/Cdipt/Nomo1/G6pdx/Cd209d/Egln1/Plod2/Pygb/Clec18a/Loxl2/Pkd1l2/Egln3/Galm/Colec12/Mag/Colec11/Galnt6/Adgrl3/Gnpnat1/P3h2/Cole…	108	0.0179671	202	9	GO:0030246	0.996	12.391	214	carbohydrate binding	carbohydrate binding	MF
GO:0030545	signaling receptor regulator activity	194/6011	339/15575	1.78185e-12	6.24715e-10	5.76943e-10	Wnt3/Wnt9a/Fgf23/Fgf6/Gcg/Pdgfb/Il4/Ccl3/Sema6b/Fndc5/Tgfb1/Ebi3/Il12b/Agrp/Bmp7/Ccl8/Wnt2/Retn/Stc1/Cxcl16/Ccl6/Ccl4/Efemp1/Pomc/Ccl11/Ogn/Cxcl14/Fgf10/Fst/Sema3g/Fgf9/Tnfsf11/Gdnf/Sema5a/Wnt7b/Fgf12/Ly6h/Ly6c2/Ly6i/Ly6e/Lynx1/Retnlg/Thpo/Adipoq/Wnt10b/Cxcl13/Tslp/Hbegf/Il17b/Dkk1/Gal/Hdgfl3/Sema4g/Fgf14/Il6/Mstn/Il1rn/Fgf7/Angpt4/Il21/Wnt2b/Sfrp2/Pdgfc/Dkk2/Epha7/Enho/Edn2/Sema3c/Hgf/Sema3a/Npp…	194	0.0322742	5	3	GO:0048018	0.98	136.351	6	signaling receptor regulator activity	receptor ligand activity	MF
GO:0030546	signaling receptor activator activity	173/6011	307/15575	1.54988e-10	2.71693e-08	2.50917e-08	Wnt3/Wnt9a/Fgf23/Fgf6/Gcg/Pdgfb/Il4/Ccl3/Sema6b/Fndc5/Tgfb1/Ebi3/Il12b/Agrp/Bmp7/Ccl8/Wnt2/Retn/Stc1/Cxcl16/Ccl6/Ccl4/Efemp1/Pomc/Ccl11/Ogn/Cxcl14/Fgf10/Sema3g/Fgf9/Tnfsf11/Gdnf/Sema5a/Wnt7b/Fgf12/Retnlg/Thpo/Adipoq/Wnt10b/Cxcl13/Tslp/Hbegf/Il17b/Gal/Hdgfl3/Sema4g/Fgf14/Il6/Mstn/Il1rn/Fgf7/Angpt4/Il21/Wnt2b/Sfrp2/Pdgfc/Epha7/Enho/Edn2/Sema3c/Hgf/Sema3a/Nppb/Spp1/Bmp3/Ppbp/Gpnmb/Ptn/Tgfa/Calca/Rab…	173	0.0287806	3	3	GO:0048018	0.989	62.888	4	signaling receptor activator activity	receptor ligand activity	MF
GO:0030547	signaling receptor inhibitor activity	20/6011	28/15575	0.000432988	0.0148829	0.0137448	Fst/Ly6h/Ly6c2/Ly6i/Ly6e/Lynx1/Dkk1/Il1rn/Dkk2/Clec12b/Dkk3/Ncapg2/Pcsk9/Lypd6/Adh7/Ly6m/Wfikkn1/Ly6g6d/Ly6c1/Wfikkn2	20	0.00332723	6	3	GO:0048018	0.744	5.98281	6	signaling receptor inhibitor activity	receptor ligand activity	MF
GO:0030594	neurotransmitter receptor activity	46/6011	66/15575	2.88495e-07	2.52865e-05	2.33529e-05	Gabra2/Grik3/Gria3/Gabrg2/Gria1/Grik1/Drd4/Gria4/Htr2b/Chrnd/Chrng/Grin1/Glrb/Chrna9/Gabra4/Gabrb1/Grin2b/Chrna7/Gabre/Gabra3/Gabrq/Htr3a/Chrm1/Gabrb3/Gria2/Hrh2/Adrb1/Chrna5/Grin3b/Hrh4/Grin3a/Grid1/Tspo/Chrm2/Chrm3/Htr1b/Htr1f/Hrh1/Gabrg3/Grik2/Grin2a/Htr1d/Grid2/Grin2d/Grm1/Adora1	46	0.00765264	82	1	GO:0004888	0.648	93.1291	82	neurotransmitter receptor activity	transmembrane signaling receptor activity	MF
GO:0031005	filamin binding	13/6011	16/15575	0.000622813	0.0189396	0.0174913	Hspb7/Rflnb/Pdlim2/Dpysl3/Dpysl4/Crmp1/Rflna/Tmem67/Synpo2/Ceacam2/Ceacam1/Xirp1/Fblim1	13	0.0021627	17	13	GO:0031005	1	8.40743	21	filamin binding	filamin binding	MF
GO:0038023	signaling receptor activity	400/6011	750/15575	3.76948e-17	2.20263e-14	2.0342e-14	Ngfr/Acvr1b/Gabra2/Adora3/Grm6/Ramp2/Smo/Grik3/Gria3/Axl/Ebi3/Edar/Il7r/Grm3/Ptpn6/Il12b/Adgre1/Cd44/Prlr/Il5ra/Igf1r/Insrr/Nr1i3/Trpv1/Ephb3/Epha2/Tgfbr1/Fzd3/Fgfrl1/Trpv4/Abca1/Slamf1/Cd48/Notch4/Itga2/Rxrg/Rxra/Fcrls/Fcgr1/Il13ra1/Erbb3/Il12rb2/Ahr/Esr1/Egfr/Lgr5/Adora2a/Flt4/Gabrg2/Efemp1/Gria1/Nr1d1/Tshr/Esr2/Bdkrb2/Ptch1/Ahrr/Cd180/Nr1d2/Gpr65/Sema5a/Slc22a22/Ppara/Nptxr/Slc52a2/Cd200r1/Rob…	400	0.0665447	180	1	GO:0004888	0.924	968.566	210	signaling receptor activity	transmembrane signaling receptor activity	MF
GO:0042605	peptide antigen binding	15/6011	19/15575	0.000403731	0.0141792	0.0130949	H2-M3/Tap2/H2-M5/Dhcr24/H2-Q4/H2-Aa/Tap1/H2-T24/H2-Q7/H2-Eb1/H2-K1/H2-Q6/H2-D1/H2-Ab1/H2-T10	15	0.00249543	56	8	GO:0042605	0.999	13.7522	82	peptide antigen binding	peptide antigen binding	MF
GO:0045499	chemorepellent activity	20/6011	27/15575	0.000194226	0.00773813	0.00714639	Sema6b/Sema3g/Sema5a/Sema4g/Epha7/Sema3c/Sema3a/Slit2/Sema3f/Dpp4/Sema7a/Sema3d/Flrt2/Efna5/Flrt3/Sema5b/Nrg1/Sema3e/Sema4f/Sema4a	20	0.00332723	29	3	GO:0048018	0.73	15.0109	34	chemorepellent activity	receptor ligand activity	MF
GO:0046873	metal ion transmembrane transporter activity	175/6011	341/15575	9.64259e-07	7.34933e-05	6.78733e-05	Scn4a/Grik3/Cacna1e/Cacna1b/Aqp1/Slc1a2/Letm1/Trpv1/Atp7b/Slc5a6/Atp1a4/Trpm5/Trpm2/Mcoln2/Slc41a1/Trpv4/Slc6a8/Slc6a15/Kcnmb1/Hcn2/Cacng1/Cacng4/Slc6a4/Cacna1g/Ryr2/Slc4a7/Cacna1i/Tfrc/Grik1/Asic1/Scn8a/Slc38a1/Slc5a7/Cacna1h/Slc39a6/Tmc1/Slc1a1/Kcnk4/Slc18a2/Ccdc51/Slc39a10/Slc9a2/Slc9a4/Atp1b1/Slc30a10/Kcnj3/Slc4a10/Grin1/Slc28a2/Snap25/Trpc4/Kcnc4/Kcnq5/Cachd1/Slc6a9/Lrrc38/Kcnq4/Nipal3/Slc30…	175	0.0291133	17	4	GO:0005216	0.857	48.4137	17	metal ion transmembrane transporter activity	ion channel activity	MF
GO:0048018	receptor ligand activity	171/6011	299/15575	3.9602e-11	7.71358e-09	7.12372e-09	Wnt3/Wnt9a/Fgf23/Fgf6/Gcg/Pdgfb/Il4/Ccl3/Sema6b/Fndc5/Tgfb1/Ebi3/Il12b/Agrp/Bmp7/Ccl8/Wnt2/Retn/Stc1/Cxcl16/Ccl6/Ccl4/Efemp1/Pomc/Ccl11/Ogn/Cxcl14/Fgf10/Sema3g/Fgf9/Tnfsf11/Gdnf/Sema5a/Wnt7b/Fgf12/Retnlg/Thpo/Adipoq/Wnt10b/Cxcl13/Tslp/Hbegf/Il17b/Gal/Hdgfl3/Sema4g/Fgf14/Il6/Mstn/Il1rn/Fgf7/Il21/Wnt2b/Sfrp2/Pdgfc/Epha7/Enho/Edn2/Sema3c/Hgf/Sema3a/Nppb/Spp1/Bmp3/Ppbp/Gpnmb/Ptn/Tgfa/Calca/Rabep2/Adm…	171	0.0284478	48	3	GO:0048018	0.991	254.789	60	receptor ligand activity	receptor ligand activity	MF
GO:0050839	cell adhesion molecule binding	130/6011	272/15575	0.00114024	0.0298335	0.0275522	Fer/Fap/Egfl6/Mmp14/Icam4/Icam2/Itga3/Jup/Vwf/Esam/Bcam/Ptpn6/Ccn4/Fbln1/Nphs1/Itga2/Lama5/Tenm1/Vtn/Ptprb/Madcam1/Nrcam/Itgb3/Itgb4/Nos2/Emb/Olfm4/Ctnnd2/Cdh10/Myh9/Emp2/Nectin3/Cd200/Cd200r1/Cxadr/Bsg/Nrxn1/Cdh2/Lgals12/Ptprj/Itgb8/Cdh9/Tspan4/Cdh7/Pkp1/Nfasc/Sell/Tnn/Frmd5/Trpc4/Vcam1/Cd1d1/Cdh17/Sdcbp/Ptprd/Tln1/Nos3/Spp1/Ibsp/Gpnmb/Ptn/Cntn6/Grin2b/Itgal/Nlgn3/Tenm3/Cdh11/Cx3cl1/Cdh13/Cdh5/T…	130	0.021627	77	10	GO:0050839	0.996	10.106	86	cell adhesion molecule binding	cell adhesion molecule binding	MF
GO:0051537	2 iron, 2 sulfur cluster binding	18/6011	26/15575	0.00150893	0.0383356	0.0354041	Sdhb/Glrx5/Aifm3/Xdh/Fech/Iscu/Cisd2/Fdx1/Cisd1/Aox4/Uqcrfs1/Isca1/Fxn/Aox1/Aox3/AK157302/Cisd3/Aox2	18	0.00299451	26	14	GO:0051537	1	6.53633	28	2 iron, 2 sulfur cluster binding	2 iron, 2 sulfur cluster binding	MF
GO:0060089	molecular transducer activity	400/6011	750/15575	3.76948e-17	2.20263e-14	2.0342e-14	Ngfr/Acvr1b/Gabra2/Adora3/Grm6/Ramp2/Smo/Grik3/Gria3/Axl/Ebi3/Edar/Il7r/Grm3/Ptpn6/Il12b/Adgre1/Cd44/Prlr/Il5ra/Igf1r/Insrr/Nr1i3/Trpv1/Ephb3/Epha2/Tgfbr1/Fzd3/Fgfrl1/Trpv4/Abca1/Slamf1/Cd48/Notch4/Itga2/Rxrg/Rxra/Fcrls/Fcgr1/Il13ra1/Erbb3/Il12rb2/Ahr/Esr1/Egfr/Lgr5/Adora2a/Flt4/Gabrg2/Efemp1/Gria1/Nr1d1/Tshr/Esr2/Bdkrb2/Ptch1/Ahrr/Cd180/Nr1d2/Gpr65/Sema5a/Slc22a22/Ppara/Nptxr/Slc52a2/Cd200r1/Rob…	400	0.0665447	1	1	GO:0004888	0.924	0	0	molecular transducer activity	transmembrane signaling receptor activity	MF
GO:0061135	endopeptidase regulator activity	69/6011	129/15575	0.000401929	0.0141792	0.0130949	Itih3/Nol3/Slpi/Dpep1/Pttg1/Ube2o/Serpina3n/Serpinb9b/Itih4/Stfa2/Serping1/C3/Prdx5/Prdx3/Itih5/Snca/Hc/Abca2/Cst3/Sfrp2/Smr2/Tfpi2/A2m/Timp4/Cd27/Furin/Serpina7/Mt3/Anxa2/Ngp/Ltf/Pebp1/Psenen/Itih2/Adrm1/Nlrc4/Gm9774/Spink10/Serpinb1a/Bst2/Spink2/Aph1c/Spock3/Stfa3/Spink5/Spock1/Stfa2l1/Tnfaip8/Cst7/Wfdc17/Serpina1b/Wfikkn1/Naip5/Cstdc5/Spink11/Wfdc3/Naip2/Prnp/Serpinb1c/Cstdc6/Cstdc4/Csta3/Vsir…	69	0.011479	1	3	GO:0048018	0.642	0	1	endopeptidase regulator activity	receptor ligand activity	MF
GO:0098960	postsynaptic neurotransmitter receptor activity	35/6011	52/15575	2.5307e-05	0.00138635	0.00128033	Gabra2/Grik3/Gria3/Gabrg2/Gria1/Grik1/Drd4/Gria4/Chrnd/Chrng/Grin1/Glrb/Chrna9/Gabra4/Gabrb1/Grin2b/Chrna7/Gabre/Gabra3/Chrm1/Gabrb3/Gria2/Adrb1/Chrna5/Hrh4/Grin3a/Grid1/Chrm2/Chrm3/Gabrg3/Grik2/Grin2a/Grid2/Grin2d/Grm1	35	0.00582266	1	1	GO:0004888	0.597	0	0	postsynaptic neurotransmitter receptor activity	transmembrane signaling receptor activity	MF
GO:0099095	ligand-gated anion channel activity	11/6011	13/15575	0.000919495	0.0264242	0.0244035	Gabra2/Gabrg2/Glrb/Gabra4/Gabrb1/Gabre/Gabra3/Gabrb3/Cftr/Gabrg3/Slc17a7	11	0.00182998	1	4	GO:0005216	0.669	0	0	ligand-gated anion channel activity	ion channel activity	MF
GO:0099529	neurotransmitter receptor activity involved in regulation of postsynaptic membrane potential	30/6011	45/15575	0.000125209	0.00562797	0.0051976	Gabra2/Grik3/Gria3/Gabrg2/Gria1/Grik1/Gria4/Chrnd/Chrng/Grin1/Glrb/Chrna9/Gabra4/Gabrb1/Grin2b/Chrna7/Gabre/Gabra3/Chrm1/Gabrb3/Gria2/Adrb1/Chrna5/Grin3a/Grid1/Gabrg3/Grik2/Grin2a/Grid2/Grin2d	30	0.00499085	2	1	GO:0004888	0.573	3.50796	4	neurotransmitter receptor activity involved in regulation of postsynaptic membrane potential	transmembrane signaling receptor activity	MF
GO:1904315	transmitter-gated ion channel activity involved in regulation of postsynaptic membrane potential	28/6011	42/15575	0.000210018	0.00818139	0.00755575	Gabra2/Grik3/Gria3/Gabrg2/Gria1/Grik1/Gria4/Chrnd/Chrng/Grin1/Glrb/Chrna9/Gabra4/Gabrb1/Grin2b/Chrna7/Gabre/Gabra3/Gabrb3/Gria2/Chrna5/Grin3a/Grid1/Gabrg3/Grik2/Grin2a/Grid2/Grin2d	28	0.00465813	47	1	GO:0004888	0.569	16.7724	86	transmitter-gated ion channel activity involved in regulation of postsynaptic membrane potential	transmembrane signaling receptor activity	MF
