# Supplementary material for: Transcriptomic characterization of postnatal muscle maturation
Source: Dis Model Mech. 2025 Mar 3;18(2):DMM052098. doi: 10.1242/dmm.052098 (PMC11911633; doi:10.1242/dmm.052098)
Supplement: Table S11. Enrichment analysis of AS-specific genes [file dmm-18-052098-TableS11.xlsx]

## Sheet: Table S11
Table S11. Enrichment analysis of AS-specific genes
ID	Description	GeneRatio	BgRatio	pvalue	p.adjust	qvalue	geneID	Count	gene_ratio_score	term_size	cluster	parent	parentSimScore	score	size	term	parentTerm	ont
GO:0000245	spliceosomal complex assembly	14/2004	44/15759	0.000767353	0.0356493	0.0337509	Khdc4/Celf1/Prpf39/Sfswap/Mbnl1/Luc7l2/Luc7l/Srpk1/Srpk3/Gcfc2/Luc7l3/Sf3b1/Slu7/Rbm5	14	0.00698603	17	1	GO:0006397	0.778	5.93999	21	spliceosomal complex assembly	mRNA processing	BP
GO:0000375	RNA splicing, via transesterification reactions	68/2004	252/15759	6.99061e-10	3.82225e-07	3.6187e-07	Cdk13/Snrnp70/Khdc4/Dyrk1a/Celf1/Prpf39/Rbm4/Prpf40a/Sfswap/U2af2/Casc3/Jmjd6/U2af1/Rbfox2/Thrap3/Srsf4/Rsrc1/Lsm6/Mbnl1/Srrm1/Bud31/Rbm3/Dazap1/Hnrnpl/Mbnl2/Hnrnpm/Luc7l2/Snrpa/Prpf31/Snrpf/Rbm6/Luc7l/Ddx23/Srpk1/Scnm1/Srpk3/Fxr1/Bcas2/Lsm5/Ddx39a/Snrpa1/Ddx5/Rnps1/Son/Hnrnpk/Srrm2/Srsf9/Sf1/Gcfc2/Luc7l3/Sf3b1/Zc3h10/Rbm10/Slu7/Zcrb1/Xab2/Acin1/Hnrnpa2b1/Rbm24/Prpf18/Srsf5/Tia1/Rbm5/Ddx41/Ddx46/…	68	0.0339321	8	1	GO:0006397	0.786	85.6452	9	RNA splicing, via transesterification reactions	mRNA processing	BP
GO:0000377	RNA splicing, via transesterification reactions with bulged adenosine as nucleophile	68/2004	252/15759	6.99061e-10	3.82225e-07	3.6187e-07	Cdk13/Snrnp70/Khdc4/Dyrk1a/Celf1/Prpf39/Rbm4/Prpf40a/Sfswap/U2af2/Casc3/Jmjd6/U2af1/Rbfox2/Thrap3/Srsf4/Rsrc1/Lsm6/Mbnl1/Srrm1/Bud31/Rbm3/Dazap1/Hnrnpl/Mbnl2/Hnrnpm/Luc7l2/Snrpa/Prpf31/Snrpf/Rbm6/Luc7l/Ddx23/Srpk1/Scnm1/Srpk3/Fxr1/Bcas2/Lsm5/Ddx39a/Snrpa1/Ddx5/Rnps1/Son/Hnrnpk/Srrm2/Srsf9/Sf1/Gcfc2/Luc7l3/Sf3b1/Zc3h10/Rbm10/Slu7/Zcrb1/Xab2/Acin1/Hnrnpa2b1/Rbm24/Prpf18/Srsf5/Tia1/Rbm5/Ddx41/Ddx46/…	68	0.0339321	1	1	GO:0006397	0.785	0	0	RNA splicing, via transesterification reactions with bulged adenosine as nucleophile	mRNA processing	BP
GO:0000380	alternative mRNA splicing, via spliceosome	23/2004	71/15759	1.28992e-05	0.00160855	0.00152289	Cdk13/Dyrk1a/Celf1/Rbm4/Sfswap/Rbfox2/Thrap3/Rsrc1/Mbnl1/Hnrnpl/Mbnl2/Hnrnpm/Scnm1/Fxr1/Ddx5/Rnps1/Srsf9/Zc3h10/Rbm10/Slu7/Rbm24/Rbm5/Tra2b	23	0.011477	22	1	GO:0006397	0.826	24.1225	36	alternative mRNA splicing, via spliceosome	mRNA processing	BP
GO:0000381	regulation of alternative mRNA splicing, via spliceosome	16/2004	55/15759	0.000998361	0.0427491	0.0404725	Dyrk1a/Celf1/Rbm4/Rbfox2/Thrap3/Mbnl1/Hnrnpl/Mbnl2/Fxr1/Ddx5/Rnps1/Zc3h10/Rbm10/Rbm24/Rbm5/Tra2b	16	0.00798403	59	1	GO:0006397	0.805	7.64278	93	regulation of alternative mRNA splicing, via spliceosome	mRNA processing	BP
GO:0000398	mRNA splicing, via spliceosome	68/2004	252/15759	6.99061e-10	3.82225e-07	3.6187e-07	Cdk13/Snrnp70/Khdc4/Dyrk1a/Celf1/Prpf39/Rbm4/Prpf40a/Sfswap/U2af2/Casc3/Jmjd6/U2af1/Rbfox2/Thrap3/Srsf4/Rsrc1/Lsm6/Mbnl1/Srrm1/Bud31/Rbm3/Dazap1/Hnrnpl/Mbnl2/Hnrnpm/Luc7l2/Snrpa/Prpf31/Snrpf/Rbm6/Luc7l/Ddx23/Srpk1/Scnm1/Srpk3/Fxr1/Bcas2/Lsm5/Ddx39a/Snrpa1/Ddx5/Rnps1/Son/Hnrnpk/Srrm2/Srsf9/Sf1/Gcfc2/Luc7l3/Sf3b1/Zc3h10/Rbm10/Slu7/Zcrb1/Xab2/Acin1/Hnrnpa2b1/Rbm24/Prpf18/Srsf5/Tia1/Rbm5/Ddx41/Ddx46/…	68	0.0339321	152	1	GO:0006397	0.937	206.917	206	mRNA splicing, via spliceosome	mRNA processing	BP
GO:0001838	embryonic epithelial tube formation	32/2004	142/15759	0.000801385	0.0369886	0.0350188	Enah/Ift122/Rps7/Casp8/Vasp/Lias/Nckap1/Tulp3/Arid1a/Dvl2/Tsc2/Opa1/Scrib/Rock2/Glmn/Tmed2/Ski/Map3k7/Cc2d2a/Kdm6a/Abl1/Cecr2/Hectd1/Spint2/Deaf1/Bbs4/Cobl/Brpf1/Ift172/Ift57/Rab23/Phactr4	32	0.0159681	3	9	GO:0001843	0.973	2.25263	4	embryonic epithelial tube formation	neural tube closure	BP
GO:0001841	neural tube formation	32/2004	126/15759	7.9376e-05	0.0066377	0.00628422	Enah/Ift122/Rps7/Casp8/Vasp/Lias/Nckap1/Tulp3/Arid1a/Dvl2/Tsc2/Opa1/Scrib/Rock2/Glmn/Tmed2/Ski/Map3k7/Cc2d2a/Kdm6a/Abl1/Cecr2/Hectd1/Spint2/Deaf1/Bbs4/Cobl/Brpf1/Ift172/Ift57/Rab23/Phactr4	32	0.0159681	18	9	GO:0001843	0.986	13.7108	18	neural tube formation	neural tube closure	BP
GO:0001843	neural tube closure	29/2004	107/15759	4.77349e-05	0.00445114	0.0042141	Enah/Ift122/Rps7/Vasp/Lias/Nckap1/Tulp3/Arid1a/Dvl2/Tsc2/Opa1/Scrib/Rock2/Glmn/Tmed2/Ski/Cc2d2a/Kdm6a/Abl1/Cecr2/Hectd1/Spint2/Deaf1/Bbs4/Cobl/Ift172/Ift57/Rab23/Phactr4	29	0.0144711	102	9	GO:0001843	0.999	25.5746	113	neural tube closure	neural tube closure	BP
GO:0003382	epithelial cell morphogenesis	14/2004	45/15759	0.000985227	0.042612	0.0403427	Rilpl2/Frmd6/Pecam1/Col24a1/Pard3/Scrib/Ccdc88c/Ift88/Flnb/Spint2/Palld/Rock1/Met/Plod3	14	0.00698603	25	9	GO:0001843	0.538	6.04564	29	epithelial cell morphogenesis	neural tube closure	BP
GO:0003383	apical constriction	4/2004	5/15759	0.00117166	0.0477937	0.0452486	Frmd6/Pard3/Ccdc88c/Rock1	4	0.00199601	5	9	GO:0001843	0.463	2.80696	5	apical constriction	neural tube closure	BP
GO:0006259	DNA metabolic process	141/2004	810/15759	4.82186e-05	0.00445114	0.0042141	Acvrl1/Helq/Gtf2i/Rev1/Ehmt1/Iffo1/Ttc5/Ciz1/Ercc5/Cnbp/Gnas/Ercc4/Gtf2h2/Thoc1/Polh/Parn/Usp7/Cct5/Akt1/Mnat1/Gtf2h3/Mpv17/Mre11a/Kdm1a/Babam2/Cep63/Ube2d3/Cct3/Faap20/Rtel1/Supv3l1/Rbx1/Fto/Ubqln4/Ruvbl1/Paxx/Ascc2/Exosc10/Swap70/Cct7/Cdk7/Fbh1/Usp47/Nsmce4a/Eme2/Eya4/Acd/Terf2/Hpf1/Eya3/Dhx36/Vcp/Pms2/Rnf111/Rad51d/Rad17/Men1/Mis18a/Ddx23/Hdac10/Ufl1/Cinp/Trp53/Abraxas1/Smarcal1/Dmap1/Kat5/Fus…	141	0.0703593	13	1	GO:0006397	0.477	14.1834	15	DNA metabolic process	mRNA processing	BP
GO:0006281	DNA repair	92/2004	477/15759	2.34312e-05	0.00260233	0.00246374	Helq/Gtf2i/Rev1/Iffo1/Ttc5/Ercc5/Ercc4/Gtf2h2/Polh/Usp7/Mnat1/Gtf2h3/Mre11a/Kdm1a/Babam2/Ube2d3/Faap20/Rtel1/Rbx1/Fto/Ubqln4/Ruvbl1/Paxx/Ascc2/Cdk7/Fbh1/Usp47/Nsmce4a/Eme2/Eya4/Hpf1/Eya3/Vcp/Pms2/Rnf111/Rad51d/Rad17/Hdac10/Ufl1/Cinp/Trp53/Abraxas1/Smarcal1/Dmap1/Kat5/Fus/Samhd1/Slx1b/Pold1/Pwwp3a/Cbx8/Lig3/Rad52/Spire1/Prdm9/Parp9/Mta1/Rhno1/Rnf138/Bod1l/Epc2/Apex2/Cenpx/Polg2/Abl1/Chek2/Trip12/U…	92	0.0459082	371	4	GO:0006974	0.925	39.5223	398	DNA repair	cellular response to DNA damage stimulus	BP
GO:0006325	chromatin organization	99/2004	430/15759	1.69875e-09	8.62482e-07	8.16552e-07	Wac/Brd1/Ing3/Ehmt1/Mrgbp/Hcfc1/Cdan1/Smarca2/Hira/Rbbp5/Eny2/Eed/Rccd1/Jmjd6/0610010K14Rik/Npm3/Kansl2/Zmynd11/Ash2l/Kdm1a/Babam2/Tti1/Anp32e/Usp21/Scmh1/Epc1/Smarcd2/Paf1/Ipo4/Bap1/Ruvbl1/Macroh2a1/Srcap/Nap1l4/Hcfc2/Eya4/Kdm4a/Eya3/Smarce1/Men1/Hdac3/Mis18a/Chd4/Trp53/Abraxas1/Dmap1/Kat5/Aebp2/Arid1a/Noc2l/Pwwp3a/Brd4/Cbx8/Lrwd1/Nsd1/Uty/Prdm9/Ubn1/Pphln1/Prkaa1/Usp16/Dpf2/Kmt2e/Kdm5c/Atf7ip/A…	99	0.0494012	313	3	GO:0006325	0.996	211.317	316	chromatin organization	chromatin organization	BP
GO:0006396	RNA processing	193/2004	834/15759	1.04349e-17	3.70856e-14	3.51107e-14	Akap8l/Cdk13/Snrnp70/Helq/Znhit6/Tardbp/Khdc4/Fastkd3/Srrt/Ivns1abp/Ftsj1/Trmt13/Cpsf4/Dyrk1a/Nol11/Celf1/Snrnp48/Prpf39/Trmt61a/Srek1ip1/Rbm4/Hnrnpc/Clk3/Qtrt2/Prpf40a/Sfswap/U2af2/Tyw5/Hnrnph3/Ago1/Casc3/Jmjd6/Npm3/Thoc1/U2af1/Rpl10a/Safb/Trmt2a/Parn/App/Rbfox2/Trmu/Zc3h14/Eri3/Zfp326/Thrap3/Zc3h13/Clasrp/Srsf4/Ints11/Rsrc1/Lsm6/Riok3/Mbnl1/Supv3l1/Pum1/Srrm1/Urm1/Bud31/Rps7/Paf1/Rbm3/Dazap1/Cl…	193	0.0963074	66	1	GO:0006397	0.903	755.756	69	RNA processing	mRNA processing	BP
GO:0006397	mRNA processing	120/2004	435/15759	3.09564e-17	7.3346e-14	6.94401e-14	Akap8l/Cdk13/Snrnp70/Tardbp/Khdc4/Srrt/Cpsf4/Dyrk1a/Celf1/Snrnp48/Prpf39/Srek1ip1/Rbm4/Hnrnpc/Prpf40a/Sfswap/U2af2/Casc3/Jmjd6/Thoc1/U2af1/Safb/App/Rbfox2/Zc3h14/Zfp326/Thrap3/Zc3h13/Clasrp/Srsf4/Rsrc1/Lsm6/Mbnl1/Srrm1/Bud31/Paf1/Rbm3/Dazap1/Ddx47/Hnrnpl/Mbnl2/Hnrnpm/Luc7l2/Snrnp27/Snrpa/Supt5/Prpf31/Rbbp6/Ppp1r8/Snrpf/Cpsf3/Rbm6/Ecd/Dhx36/Luc7l/Cpsf1/Ddx23/Srpk1/Habp4/Cmtr1/Hnrnph1/Scnm1/Srpk3/K…	120	0.0598802	346	1	GO:0006397	0.994	1008.62	348	mRNA processing	mRNA processing	BP
GO:0006401	RNA catabolic process	57/2004	255/15759	1.22437e-05	0.00158162	0.00149739	Tardbp/Fastkd3/Celf1/Cnot1/Ago1/Casc3/Tnrc6c/Parn/Zc3h14/Thrap3/Ythdf3/Csde1/Lsm6/Dis3l2/Lrpprc/Supv3l1/Pum1/Fto/Gigyf2/Exosc10/Hnrnpm/Cnot2/Dhx36/Sidt2/Cnot10/Dis3l/Fus/Khsrp/Edc4/Fxr1/Zswim8/Fastkd2/Lsm5/Dcp1b/Pan2/Exosc2/Ddx5/Rnps1/Rock2/Tut7/Apobec1/Smg7/Eif4enif1/Rbm10/Dkc1/Tnrc6a/Rock1/Zc3h18/Ythdf2/Rbm24/Pan3/Prpf18/Ttc37/Larp4b/Angel2/Pum2/Brf1	57	0.0284431	16	8	GO:0006402	0.976	21.7511	24	RNA catabolic process	mRNA catabolic process	BP
GO:0006402	mRNA catabolic process	51/2004	217/15759	8.04127e-06	0.00121611	0.00115135	Tardbp/Fastkd3/Celf1/Cnot1/Ago1/Casc3/Tnrc6c/Parn/Zc3h14/Thrap3/Ythdf3/Csde1/Lsm6/Dis3l2/Supv3l1/Pum1/Fto/Gigyf2/Exosc10/Hnrnpm/Cnot2/Dhx36/Cnot10/Fus/Khsrp/Edc4/Fxr1/Fastkd2/Lsm5/Dcp1b/Pan2/Exosc2/Ddx5/Rnps1/Rock2/Tut7/Apobec1/Smg7/Eif4enif1/Rbm10/Tnrc6a/Rock1/Ythdf2/Rbm24/Pan3/Prpf18/Ttc37/Larp4b/Angel2/Pum2/Brf1	51	0.0254491	35	8	GO:0006402	0.997	30.2111	43	mRNA catabolic process	mRNA catabolic process	BP
GO:0006403	RNA localization	36/2004	160/15759	0.000404237	0.0226245	0.0214197	Akap8l/Chtop/Znhit6/Eny2/Casc3/Thoc1/Parn/Seh1l/Lrpprc/Sarnp/Exosc10/Dhx36/Sidt2/Nxf1/Khsrp/Aaas/Cct2/Ddx39a/Stau1/Exosc2/Iws1/Thoc7/Xpo5/Rftn2/Nxt1/Dkc1/Bicd2/Thoc5/Thoc2l/Hnrnpa2b1/Eif5a/Prpf18/Senp2/Tcp1/G3bp2/Zc3h11a	36	0.0179641	3	2	GO:0015031	0.615	2.97439	3	RNA localization	protein transport	BP
GO:0006412	translation	116/2004	591/15759	8.47721e-07	0.000207779	0.000196714	Eif4g1/Trnau1ap/Mvk/Tardbp/Fastkd3/Ftsj1/Celf1/Ilf3/Jmjd4/Paip1/Rbm4/Cnbp/Mrps10/Cnot1/Mettl17/Ago1/Casc3/Tnrc6c/Paip2/Rpl10a/Vars/Parn/App/Eif3l/Rpl30/Rpl37/Akt1/Yars/Rars2/Guf1/Rps20/Mrps18c/Ythdf3/Rpl9/Lrpprc/Pum1/Rps7/Fto/Eif1ax/Rbm3/Mknk1/Otud6b/Rpsa/Eif3b/Ascc2/Gigyf2/Rpl14/Hnrnpl/Sarnp/Eif2s3y/Akt2/Rpl27a/Rpl13a/Rps17/Cyfip1/Cnot2/Upf3a/Dhx36/Rps24/Eef2k/Cnot10/Eif5/Habp4/Mrps17/Rpl31/Qars…	116	0.0578842	253	1	GO:0006397	0.4	75.0331	260	translation	mRNA processing	BP
GO:0006417	regulation of translation	78/2004	358/15759	9.66659e-07	0.000212771	0.00020144	Eif4g1/Trnau1ap/Mvk/Tardbp/Fastkd3/Celf1/Ilf3/Jmjd4/Paip1/Rbm4/Cnbp/Cnot1/Ago1/Casc3/Tnrc6c/Paip2/Parn/App/Akt1/Guf1/Ythdf3/Lrpprc/Pum1/Fto/Rbm3/Mknk1/Otud6b/Eif3b/Ascc2/Gigyf2/Hnrnpl/Sarnp/Eif2s3y/Akt2/Rpl13a/Cyfip1/Cnot2/Upf3a/Dhx36/Cnot10/Eif5/Habp4/Khsrp/Fxr1/Fastkd2/Inpp5e/Dcp1b/Pan2/Shfl/Exosc2/Rack1/Nat10/Mief1/Mrpl13/Rock2/Tut7/Usp16/Tmed2/Dph6/Eif4enif1/Eif4e2/Dph7/Lsm14b/Eif2a/Tnrc6a/Ro…	78	0.0389222	140	1	GO:0006397	0.378	66.6342	143	regulation of translation	mRNA processing	BP
GO:0006473	protein acetylation	40/2004	188/15759	0.000663461	0.0323005	0.0305804	Brd1/Ing3/Mrgbp/Hcfc1/Phf20l1/Naa40/App/Kansl2/Epc1/Zzz3/Ruvbl1/Taf12/Esco1/Atg5/Atat1/Dmap1/Kat5/Tada3/Noc2l/Glyr1/Cep295/Brd4/Nat10/Naa10/Iws1/Prkaa1/Ncoa1/Naa16/Map3k7/Phf14/Msl3/Kansl1/Kansl3/Msl1/Flcn/Ogt/Crtc2/Brpf1/Meaf6/Kat7	40	0.0199601	15	6	GO:0016567	0.539	6.01852	20	protein acetylation	protein ubiquitination	BP
GO:0006475	internal protein amino acid acetylation	34/2004	148/15759	0.000385927	0.0221223	0.0209442	Brd1/Ing3/Mrgbp/Hcfc1/Phf20l1/Naa40/App/Kansl2/Epc1/Zzz3/Ruvbl1/Taf12/Atg5/Atat1/Dmap1/Kat5/Tada3/Noc2l/Glyr1/Brd4/Iws1/Ncoa1/Map3k7/Phf14/Msl3/Kansl1/Kansl3/Msl1/Flcn/Ogt/Crtc2/Brpf1/Meaf6/Kat7	34	0.0169661	1	6	GO:0016567	0.528	0	1	internal protein amino acid acetylation	protein ubiquitination	BP
GO:0006511	ubiquitin-dependent protein catabolic process	102/2004	584/15759	0.000464416	0.0248442	0.0235211	Wac/Pcbp2/Jkamp/Psma3/Dnajb2/Pcnp/Ube3a/Ube2j2/Usp5/Ubr3/Sumo3/Rnf14/Fbxl17/Usp7/Akt1/Psma6/Ppp2r5c/Btrc/Kctd10/Ube2d3/Usp21/Nsfl1c/Rbx1/Anapc4/Chfr/Armc8/Rps7/Ubqln4/Uba1/Nploc4/Psmd1/Bap1/Snf8/Ifi27/Ascc2/Psmd13/Ubap1/8030462N17Rik/Araf/Cul1/Trim25/Mdm2/Usp47/Psma1/Rbbp6/Nedd4l/Vcp/Rnf121/Rnf111/Ube2g1/Agtpbp1/Ufl1/Kat5/Anapc2/Zswim8/Syvn1/Gsk3a/Fbxl20/Rack1/Birc6/Ptk2/Mta1/Ubqln1/Ntan1/Usp16/U…	102	0.0508982	253	8	GO:0006402	0.79	14.2502	321	ubiquitin-dependent protein catabolic process	mRNA catabolic process	BP
GO:0006518	peptide metabolic process	141/2004	762/15759	1.88692e-06	0.000372562	0.000352721	Eif4g1/Trnau1ap/Mvk/Tardbp/Fastkd3/Rtn3/Ftsj1/Dyrk1a/Celf1/Ilf3/Jmjd4/Paip1/Rbm4/Cnbp/Mrps10/Cnot1/Mettl17/Ago1/Casc3/Tnrc6c/Xpnpep1/Paip2/Glo1/Rpl10a/Vars/Parn/App/Eif3l/Rpl30/Rpl37/Akt1/Yars/Rars2/Guf1/Rps20/Pam/Mrps18c/Ythdf3/Aph1a/Rpl9/Lrpprc/Pum1/Cpxm1/Rps7/Fto/Eif1ax/Rbm3/Mknk1/Becn1/Otud6b/Rpsa/Npepps/Eif3b/Ascc2/Gigyf2/Rpl14/Hnrnpl/Apeh/Sarnp/Dmd/Eif2s3y/Akt2/Rpl27a/Rpl13a/Rps17/Cyfip1/Cn…	141	0.0703593	14	1	GO:0006397	0.404	31.0266	17	peptide metabolic process	mRNA processing	BP
GO:0006886	intracellular protein transport	147/2004	805/15759	2.45021e-06	0.000466242	0.000441413	Arfrp1/Pmpcb/Tardbp/Arfip2/Vps29/Snx13/Ank3/Rabgap1/Mapk8ip3/Sec31a/Xpo6/Zdhhc3/Stx5a/Fam53c/Mapk14/Akt1/Rilpl2/Ptpn11/Copz1/Ywhae/Ap3b1/Macf1/Tbc1d14/Mff/Klc1/Arfip1/Ptpn14/Snx17/Ap4m1/Cd36/Pkig/Nploc4/Ipo4/Snf8/Ifi27/Stx7/Cse1l/Preb/Chp1/Pmpca/Vps13d/Pex1/Mdm2/Pex6/Akt2/Rab6a/Cog7/Vps26a/Naca/Acd/Pard3/Txn1/Hgs/Ap3m1/Stx6/Vcp/Gga3/Tbc1d9b/Sec61g/Syk/Rab24/Hdac3/Rabl2/Copg1/Trp53/Ap1g2/Spcs1/Dma…	147	0.0733533	292	2	GO:0015031	0.906	63.0015	316	intracellular protein transport	protein transport	BP
GO:0006913	nucleocytoplasmic transport	63/2004	302/15759	4.2569e-05	0.00408892	0.00387117	Akap8l/Zfp384/Chtop/Tardbp/Rbm4/Eny2/Xpo6/Thoc1/Fam53c/Mapk14/Akt1/Ptpn11/Ywhae/Rsrc1/Ptpn14/Nmd3/Cd36/Pkig/Ipo4/Ifi27/Cse1l/Chp1/Sarnp/Mdm2/Txn1/Syk/Nxf1/Hdac3/Trp53/Dmap1/Ankrd54/Phb2/Aaas/Ddx39a/Ddx5/Malt1/Iws1/Riok2/Tsc2/Thoc7/Xpo5/Smurf1/Nxt1/Eif4enif1/Strada/Akap1/Ppp1r12a/Mbtps1/Thoc5/Thoc2l/Hnrnpa2b1/Hikeshi/Pml/Nf1/Flna/Cdk5/Appl2/Rpain/Pttg1ip/Zc3h11a/Rab23/Med1/Ipo11	63	0.0314371	33	2	GO:0015031	0.444	19.9455	36	nucleocytoplasmic transport	protein transport	BP
GO:0006914	autophagy	75/2004	413/15759	0.000832698	0.0372253	0.0352429	Wac/Eif4g1/Depdc5/Arfip2/Tafazzin/Gramd1a/Htra2/Ercc4/Lgals8/Akt1/Zfyve1/Dram2/Atp6v0a1/Tbc1d14/Nsfl1c/Ubqln4/Becn1/Trim27/Foxk2/Atg16l1/Vps13d/Vmp1/Supt5/Tm9sf1/Atg5/Dcn/Kdm4a/Vcp/Ulk2/Rab24/Hdac10/Ufl1/Trp53/Rmc1/Kat5/Phb2/Rab3gap2/Nrbp2/Gsk3a/Tsc2/Dnm1l/Mtdh/Ptk2/Retreg1/Prkaa1/Ubqln1/Cttn/Smurf1/Ift88/Map3k7/Wdr45/Snx14/Abl1/Sec16b/Mtmr3/Fbxl2/Rock1/Vps39/Bnip3l/Anxa7/Flcn/Nbr1/Cltc/Sting1/Go…	75	0.0374251	178	13	GO:0006914	0.995	10.5838	197	autophagy	autophagy	BP
GO:0006974	cellular response to DNA damage stimulus	138/2004	740/15759	1.5743e-06	0.000319717	0.000302691	Zdhhc16/Wac/Helq/Nek4/Gtf2i/Rev1/Dyrk1a/Iffo1/Ttc5/Ercc5/Rbbp5/Htra2/Ercc4/Gtf2h2/Thoc1/Mapk14/Polh/Oard1/Usp7/Akt1/Mnat1/Ppp2r5c/Ash2l/Gtf2h3/Ptpn11/Mre11a/Kdm1a/Babam2/Cep63/Ube2d3/Faap20/Ncoa6/Rtel1/Rbx1/Fto/Ubqln4/Uba1/Ruvbl1/Paxx/Ascc2/Gigyf2/Marchf7/Cdk7/Fbh1/Mdm2/Usp47/Nsmce4a/Rbbp6/Eme2/Eya4/Acd/Terf2/Hpf1/Eya3/Ube2e2/Vcp/Pms2/Yap1/Rnf111/Spred2/Rad51d/Rad17/Men1/Hdac10/Ufl1/Cinp/Trp53/Ab…	138	0.0688623	490	4	GO:0006974	0.987	75.675	549	cellular response to DNA damage stimulus	cellular response to DNA damage stimulus	BP
GO:0007029	endoplasmic reticulum organization	23/2004	87/15759	0.00041304	0.0227589	0.0215469	Rtn3/Tor1b/Emc1/Tle6/Sec31a/Tmem38b/Lman2l/Tmcc1/Reep1/Lpcat3/Rtn4/Smpd4/Reep4/Tmem33/Rab3gap2/Emc8/Get1/Tmed2/Pex5/Lnpk/Reep3/Tor1aip2/Gak	23	0.011477	39	3	GO:0006325	0.455	9.88779	49	endoplasmic reticulum organization	chromatin organization	BP
GO:0007030	Golgi organization	35/2004	127/15759	5.51926e-06	0.000912346	0.000863761	Stx5a/Coro7/Trappc12/Dnm2/Lman2l/Tbc1d20/Nsfl1c/Stk25/Nploc4/Obsl1/Clasp1/Golga2/Vmp1/Cog7/Arhgef7/Stx6/Armh3/Camsap3/Cog3/Tjap1/Tmed2/Vrk1/Sec16b/Stx16/Akap9/Syne1/Clasp2/Hikeshi/Bcas3/Cltc/Gak/Pi4k2a/Trappc11/Gorasp2/Hace1	35	0.0174651	96	3	GO:0006325	0.464	42.1774	124	Golgi organization	chromatin organization	BP
GO:0007031	peroxisome organization	14/2004	36/15759	6.79291e-05	0.00587695	0.00556398	Acox1/Mff/Scp2/Pex1/Pex6/Pex11b/Dnm1l/Pex5/Pex2/Sec16b/Pex11g/Zfand6/Pex13/Abcd4	14	0.00698603	23	3	GO:0006325	0.443	15.6044	27	peroxisome organization	chromatin organization	BP
GO:0007044	cell-substrate junction assembly	24/2004	94/15759	0.000544543	0.0276472	0.0261749	Acvrl1/Actn1/Ptpn11/Coro1c/Pxn/Lims1/Macf1/Tns1/Fermt2/Clasp1/Vcl/Dusp22/Camsap3/Ptk2/Cttn/Dusp3/Limch1/Abl1/Src/Thsd1/Rock1/Clasp2/Actg1/Bcas3	24	0.011976	5	3	GO:0006325	0.335	3.90844	6	cell-substrate junction assembly	chromatin organization	BP
GO:0007049	cell cycle	247/2004	1537/15759	3.17605e-05	0.00331991	0.00314311	Wac/Akap8l/Nek4/Eif4g1/Stard13/Tardbp/Akap8/Ccdc61/Hcfc1/Iffo1/Pcnp/Ank3/Celf1/Tle6/Fgfr1/Mapk7/Pdcd6ip/Rabgap1/Tbce/Prpf40a/Apbb3/Ercc4/Eml3/Thoc1/Mapk14/Fbxl17/App/Nde1/Akt1/Mnat1/Trappc12/Ppp2r5c/Poc5/Btrc/Washc5/Mad1l1/Ppp1cb/Ptpn11/Mre11a/Dctn6/Ccny/Foxj3/Cdk16/Ywhae/Babam2/Chmp3/Cep63/Haus7/Dis3l2/Rtel1/Calm1/Seh1l/Nsfl1c/Pum1/Anapc4/Chfr/Odf2/Rhoa/Paf1/Ptpa/Cdc123/Becn1/Obsl1/Bap1/Ruvbl1/C…	247	0.123253	628	7	GO:0007049	0.977	39.5882	628	cell cycle	cell cycle	BP
GO:0008380	RNA splicing	104/2004	370/15759	1.08485e-15	1.92778e-12	1.82512e-12	Cdk13/Snrnp70/Tardbp/Khdc4/Ivns1abp/Dyrk1a/Celf1/Snrnp48/Prpf39/Srek1ip1/Rbm4/Hnrnpc/Clk3/Prpf40a/Sfswap/U2af2/Hnrnph3/Casc3/Jmjd6/Thoc1/U2af1/Rbfox2/Zfp326/Thrap3/Zc3h13/Clasrp/Srsf4/Rsrc1/Lsm6/Mbnl1/Srrm1/Bud31/Rbm3/Dazap1/Clk4/Ddx47/Hnrnpl/Mbnl2/Hnrnpm/Luc7l2/Snrnp27/Snrpa/Akt2/Prpf31/Ppp1r8/Snrpf/Rbm6/Ecd/Luc7l/Ddx23/Srpk1/Habp4/Hnrnph1/Scnm1/Srpk3/Fus/Khsrp/Fxr1/Bcas2/Lsm5/Clk2/Ddx39a/Zranb2…	104	0.0518962	265	1	GO:0006397	0.825	765.761	270	RNA splicing	mRNA processing	BP
GO:0009057	macromolecule catabolic process	204/2004	1213/15759	9.99273e-06	0.00142102	0.00134534	Wac/Pcbp2/Jkamp/Psma3/Tardbp/Dnajb2/Fastkd3/Pcnp/Ube3a/Celf1/Pdcd6ip/Ube2j2/Usp5/Trim24/Htra2/Ubr3/Sumo3/Cnot1/Ago1/Casc3/Tnrc6c/Stx5a/Rnf14/Fbxl17/Parn/Usp7/App/Akt1/Zc3h14/Psma6/Ppp2r5c/Btrc/Ppp1cb/Kctd10/Idua/Abhd12/Thrap3/Ythdf3/Csde1/Ube2d3/Lsm6/Rgp1/Dis3l2/Usp21/Nsfl1c/Lrpprc/Lypla1/Supv3l1/Pum1/Rbx1/Anapc4/Chfr/Armc8/Rps7/Fto/Ubqln4/Cblb/Uba1/Becn1/Nploc4/Psmd1/Bap1/Casp8/Snf8/Ifi27/Ascc2/…	204	0.101796	1	8	GO:0006402	0.822	0	0	macromolecule catabolic process	mRNA catabolic process	BP
GO:0009451	RNA modification	31/2004	138/15759	0.00101376	0.0428918	0.0406076	Ftsj1/Trmt13/Trmt61a/Hnrnpc/Qtrt2/Tyw5/Jmjd6/Trmu/Zc3h13/Urm1/Fto/Elp4/Fdxacb1/Cmtr1/Pus3/Ankrd16/Mtfmt/Trmt1/Nat10/Trmt5/Apobec1/Wdr4/Dtwd2/Dtwd1/Dkc1/Trmt10b/Mettl15/Trit1/Qtrt1/Apobec3/Alkbh3	31	0.0154691	13	6	GO:0016567	0.511	4.79748	13	RNA modification	protein ubiquitination	BP
GO:0009890	negative regulation of biosynthetic process	217/2004	1398/15759	0.000732789	0.0348757	0.0330185	Acvrl1/Eif4g1/Elf2/Mvk/Tardbp/Mlip/Ehmt1/Tle2/Hcfc1/Pcgf1/Celf1/Tle6/Fgfr1/Ilf3/Cdan1/Smarca2/Rbm4/Cnbp/Wnt11/Myoz2/Apbb3/Trim24/Eed/Cnot1/Cbfb/Ago1/Tnrc6c/Paip2/Notch3/Parn/App/Rbfox2/Strn3/Btrc/Cux1/Crem/Lims1/Kdm1a/Rtf1/Ythdf3/Fam3c/Gon4l/Cops2/Scmh1/Pum1/Epc1/Taf3/Fto/Rhoa/Paf1/Cd36/Pkig/Otud6b/Trim27/Bap1/Ifi27/Foxk2/Gigyf2/Sarnp/Zfp746/Exosc10/Nfkb1/Fbh1/Mdm2/Macroh2a1/Supt5/Usp47/Rpl13a/Ur…	217	0.108283	3	14	GO:0070816	0.387	2.33372	3	negative regulation of biosynthetic process	phosphorylation of RNA polymerase II C-terminal domain	BP
GO:0009894	regulation of catabolic process	148/2004	851/15759	3.28411e-05	0.00338311	0.00320295	Wac/Eif4g1/Tardbp/Depdc5/Dnajb2/Fastkd3/Ube3a/Celf1/Usp5/Sumo3/Ercc4/Cnot1/Tnrc6c/Stx5a/Rnf14/Parn/Usp7/App/Gpd1/Akt1/Zc3h14/Nnt/Btrc/Ppp1cb/Idua/Thrap3/Dram2/Ythdf3/Atp6v0a1/Rgp1/Tbc1d14/Lrpprc/Supv3l1/Pum1/Rbx1/Chfr/Rps7/Fto/Ubqln4/Cblb/Becn1/Psmd1/Trim27/Snf8/Foxk2/Atg16l1/Gigyf2/Marchf7/Snx12/Araf/Vps13d/Hnrnpm/Mdm2/Akt2/Supt5/Nedd4l/Cnot2/Dcn/Prxl2c/Ppp2r3a/Kdm4a/Dhx36/Vcp/Gga3/Agtpbp1/Ufl1/…	148	0.0738523	1	8	GO:0006402	0.634	0	0	regulation of catabolic process	mRNA catabolic process	BP
GO:0010256	endomembrane system organization	90/2004	457/15759	1.24607e-05	0.00158162	0.00149739	Akap8l/Pals1/Tardbp/Rtn3/Mtss2/Tor1b/Emc1/Ank3/Tle6/Cdan1/Sec31a/Stx5a/Coro7/Akt1/Syne2/Trappc12/Washc5/Dnm2/Tmem38b/Coro1c/Lman2l/Ap3b1/Tbc1d20/Nsfl1c/Agfg1/Stk25/Anxa6/Snap23/Nploc4/Obsl1/Clasp1/Sun1/Tmcc1/Golga2/Vmp1/Reep1/Akt2/Lpcat3/Cog7/Bin1/Arhgef7/Stx6/Armh3/Rtn4/Spast/Smpd4/Reep4/Tmem33/Rab3gap2/Camsap3/Cog3/Emc8/Tjap1/Get1/Mta1/Stx2/Tmed2/Pex5/Vrk1/Lnpk/Aktip/Reep3/Micall1/Sec16b/Ano6/S…	90	0.0449102	2	3	GO:0006325	0.394	5.43776	2	endomembrane system organization	chromatin organization	BP
GO:0010557	positive regulation of macromolecule biosynthetic process	238/2004	1549/15759	0.000725692	0.0348528	0.0329968	Ablim1/Wac/Prdm15/Pcbp2/Acvrl1/Akap8l/Cdk13/Zfp384/Nek4/Eif4g1/Elf2/Zfp142/Iqce/Usf1/Fastkd3/Hcfc1/Dyrk1a/Nol11/Ube3a/Fgfr1/Ttc5/Ilf3/Mapk7/Jmjd4/Mettl23/Ciz1/Smarca2/Rbm4/Cnbp/Wnt11/Eny2/Trim24/Gpbp1/Cbfb/Ago1/Slc25a37/Jmjd6/Thoc1/Ss18/Rnf14/Notch3/Mapk14/Gtf2f1/Safb/Parn/App/Ifnar1/Cct5/Akt1/Strn3/Btrc/Tead4/Ash2l/Crem/Zfp326/Guf1/Thrap3/Kdm1a/Foxj3/Ubp1/Ssbp3/Ythdf3/Cct3/Arnt/Ap3b1/Ncoa6/Rhoq/…	238	0.118762	1	14	GO:0070816	0.403	0	1	positive regulation of macromolecule biosynthetic process	phosphorylation of RNA polymerase II C-terminal domain	BP
GO:0010558	negative regulation of macromolecule biosynthetic process	208/2004	1303/15759	0.000206905	0.0138744	0.0131355	Acvrl1/Eif4g1/Elf2/Mvk/Tardbp/Mlip/Ehmt1/Tle2/Hcfc1/Pcgf1/Celf1/Tle6/Fgfr1/Ilf3/Cdan1/Smarca2/Rbm4/Cnbp/Wnt11/Myoz2/Apbb3/Trim24/Eed/Cnot1/Cbfb/Ago1/Tnrc6c/Paip2/Notch3/Parn/App/Rbfox2/Strn3/Btrc/Cux1/Crem/Lims1/Kdm1a/Rtf1/Ythdf3/Gon4l/Cops2/Scmh1/Pum1/Epc1/Taf3/Fto/Paf1/Cd36/Pkig/Otud6b/Trim27/Bap1/Ifi27/Foxk2/Gigyf2/Sarnp/Zfp746/Exosc10/Nfkb1/Fbh1/Mdm2/Macroh2a1/Supt5/Usp47/Rpl13a/Uri1/Tcf25/Cn…	208	0.103792	1	14	GO:0070816	0.395	0	0	negative regulation of macromolecule biosynthetic process	phosphorylation of RNA polymerase II C-terminal domain	BP
GO:0010608	posttranscriptional regulation of gene expression	100/2004	487/15759	5.88151e-07	0.000174191	0.000164915	Eif4g1/Trnau1ap/Mvk/Tardbp/Fastkd3/Srrt/Celf1/Ilf3/Jmjd4/Paip1/Rbm4/Cnbp/Cnot1/Ago1/Casc3/Tnrc6c/Paip2/Parn/App/Akt1/Zc3h14/Guf1/Thrap3/Ythdf3/Lrpprc/Pum1/Fto/Rbm3/Mknk1/Otud6b/Eif3b/Ascc2/Gigyf2/Hnrnpl/Sarnp/Hnrnpm/Nfkb1/Eif2s3y/Akt2/Rpl13a/Cyfip1/Cnot2/Upf3a/Tdrd7/Dhx36/Cnot10/Eif5/Habp4/Trp53/Spout1/Fus/Khsrp/Fxr1/Fastkd2/Inpp5e/Dcp1b/Pan2/Tial1/Shfl/Exosc2/Rack1/Nat10/Ddx5/Parp9/Mief1/Mrpl13/…	100	0.0499002	36	5	GO:0010608	0.993	50.6347	44	posttranscriptional regulation of gene expression	posttranscriptional regulation of gene expression	BP
GO:0010638	positive regulation of organelle organization	95/2004	490/15759	1.39632e-05	0.00171122	0.00162009	Arfip2/Pdcd6ip/Wnt11/Htra2/Evl/Cnot1/Cfl2/Marchf5/Parn/Cd47/Cct5/Washc5/Mad1l1/Mre11a/Wdr1/Pxn/Cct3/Rtel1/Mff/Anapc4/Arfip1/Rhoa/Synpo2l/Fermt2/Becn1/Trim27/G3bp1/Entr1/Vps13d/Swap70/Cct7/Arpc1a/Macroh2a1/Akt2/Vasp/Fchsd2/Cyfip1/Cnot2/Bin1/Dcn/Nckap1/Acd/Terf2/Dhx36/Lrp5/Trp53/Hax1/Slx1b/Coro1b/Rab3gap2/Cdkn1b/Gsk3a/Cct2/Arhgef5/Katnb1/Cep295/Spire1/Prdm9/Map3k4/Opa1/Dnm1l/Mief1/Pphln1/Wdr35/Rock…	95	0.0474052	4	3	GO:0006325	0.523	10.6115	4	positive regulation of organelle organization	chromatin organization	BP
GO:0010833	telomere maintenance via telomere lengthening	23/2004	72/15759	1.66948e-05	0.0020113	0.00190419	Ercc4/Parn/Cct5/Cct3/Rtel1/Exosc10/Cct7/Acd/Terf2/Dhx36/Cct2/Tinf2/Nat10/Map3k4/Tnks2/Src/Dkc1/Hnrnpa2b1/Pml/Slx4/Tcp1/Zbtb48/Pot1a	23	0.011477	7	1	GO:0006397	0.356	14.1492	10	telomere maintenance via telomere lengthening	mRNA processing	BP
GO:0014020	primary neural tube formation	29/2004	113/15759	0.000138041	0.0102848	0.00973712	Enah/Ift122/Rps7/Vasp/Lias/Nckap1/Tulp3/Arid1a/Dvl2/Tsc2/Opa1/Scrib/Rock2/Glmn/Tmed2/Ski/Cc2d2a/Kdm6a/Abl1/Cecr2/Hectd1/Spint2/Deaf1/Bbs4/Cobl/Ift172/Ift57/Rab23/Phactr4	29	0.0144711	1	9	GO:0001843	0.994	0	0	primary neural tube formation	neural tube closure	BP
GO:0015031	protein transport	261/2004	1439/15759	3.94659e-10	3.05636e-07	2.8936e-07	Zfp384/Arfrp1/Pmpcb/Tardbp/Akap8/Arfip2/Acsl4/Vps29/Snx13/Uevld/Ank3/Bet1l/Neo1/Pdcd6ip/Rabgap1/Snx32/Mapk8ip3/Rbm4/Sec31a/Apbb3/Eny2/Xpo6/Eps15/Zdhhc3/Stx5a/Sil1/Fam53c/Mapk14/Sec22a/Coro7/App/Akt1/Eipr1/Mia2/Washc5/Dnm2/Rilpl2/Ptpn11/Idua/Copz1/Lman2l/P3h1/Pam/Cdk16/Ywhae/Chmp3/Ap3b1/Anxa5/Ncoa6/Arfgap2/Macf1/Seh1l/Myo1b/Tbc1d14/Gdi2/Mff/Lypla1/Klc1/Arfip1/Ptpn14/Snx17/Rrbp1/Ap4m1/Nmd3/Gapvd1/C…	261	0.13024	624	2	GO:0015031	0.986	273.167	633	protein transport	protein transport	BP
GO:0016071	mRNA metabolic process	162/2004	624/15759	5.08948e-20	3.6176e-16	3.42495e-16	Akap8l/Cdk13/Snrnp70/Tardbp/Khdc4/Fastkd3/Srrt/Cpsf4/Dyrk1a/Celf1/Snrnp48/Prpf39/Trmt61a/Srek1ip1/Rbm4/Hnrnpc/Prpf40a/Sfswap/U2af2/Cnot1/Ago1/Casc3/Jmjd6/Tnrc6c/Thoc1/U2af1/Safb/Parn/App/Rbfox2/Zc3h14/Zfp326/Thrap3/Zc3h13/Clasrp/Srsf4/Rsrc1/Ythdf3/Csde1/Lsm6/Ap3b1/Dis3l2/Mbnl1/Supv3l1/Pum1/Srrm1/Bud31/Fto/Paf1/Rbm3/Dazap1/Ddx47/Gigyf2/Hnrnpl/Exosc10/Mbnl2/Hnrnpm/Luc7l2/Snrnp27/Snrpa/Supt5/Prpf31/…	162	0.0808383	6	1	GO:0006397	0.947	427.231	6	mRNA metabolic process	mRNA processing	BP
GO:0016192	vesicle-mediated transport	225/2004	1372/15759	1.96083e-05	0.00228485	0.00216317	Arfrp1/Kif1b/Rtn3/Atp6v1h/Fnbp1/Dlg4/Vps29/Ube3a/Ank3/Bet1l/Pdcd6ip/Snx32/Mapk8ip3/4932438A13Rik/Sec31a/Elmo3/Reps1/Eps15/Jmjd6/Ergic1/Stx5a/Arhgap12/Mppe1/Sh3gl1/Tbc1d24/Sec22a/Usp7/App/Cd47/Numb/Eipr1/Trappc12/Mia2/Washc5/Dnm2/Cux1/Coro1c/Dgkq/Copz1/Lman2l/Cdk16/Pitpnb/4933434E20Rik/Chmp3/Ap3b1/Rgp1/Arfgap2/Macf1/Calm1/Rhoq/Tbc1d20/Myo1b/Ehd4/Tbc1d14/Gdi2/Lypla1/Pld2/Arfip1/Snx17/Atxn2/Ap4m1/Cd…	225	0.112275	255	2	GO:0015031	0.554	38.6538	276	vesicle-mediated transport	protein transport	BP
GO:0016197	endosomal transport	55/2004	225/15759	9.87824e-07	0.000212771	0.00020144	Arfrp1/Vps29/Bet1l/Snx32/4932438A13Rik/Reps1/Eps15/Stx5a/Usp7/Eipr1/Washc5/Coro1c/Chmp3/Ap3b1/Rgp1/Ehd4/Tbc1d14/Arfip1/Snx17/Trim27/Snf8/Atp9a/Entr1/Tmem87b/Snx12/Tmcc1/Itsn1/Dennd5a/Rab6a/Vps35l/Vps26a/Stx6/Vcp/Gga3/Tbc1d10c/Dnm1l/Scrib/Zfyve9/Sort1/Micall1/Gripap1/Inpp5f/Ap1s2/Stx16/Dennd1a/Heatr5a/Spag9/Picalm/Vta1/Vps39/Cltc/Grip2/Snx9/Tbc1d23/Snx8	55	0.0274451	61	2	GO:0015031	0.427	55.4319	72	endosomal transport	protein transport	BP
GO:0016255	attachment of GPI anchor to protein	4/2004	5/15759	0.00117166	0.0477937	0.0452486	Pigk/Pigu/Pigs/Pigt	4	0.00199601	5	12	GO:0046856	0.724	2.80696	8	attachment of GPI anchor to protein	phosphatidylinositol dephosphorylation	BP
GO:0016441	posttranscriptional gene silencing	25/2004	97/15759	0.000361342	0.0212266	0.0200962	Eif4g1/Srrt/Celf1/Rbm4/Cnot1/Ago1/Tnrc6c/Pum1/Rbm3/Gigyf2/Nfkb1/Trp53/Spout1/Fxr1/Tial1/Ddx5/Tut7/Xpo5/Eif4enif1/Eif4e2/Zc3h10/Tnrc6a/Hnrnpa2b1/Ncor1/Pum2	25	0.012475	8	5	GO:0010608	0.865	5.82104	8	posttranscriptional gene silencing	posttranscriptional regulation of gene expression	BP
GO:0016482	cytosolic transport	40/2004	157/15759	9.99589e-06	0.00142102	0.00134534	Arfrp1/Kif1b/Vps29/Bet1l/Snx32/Eps15/Stx5a/Usp7/Eipr1/Rgp1/Tbc1d14/Arfip1/Ap4m1/Becn1/Trim27/Snf8/Atp9a/Tmem87b/Snx12/Dennd5a/Rab6a/Vps26a/Stx6/Tbc1d10c/Aktip/Sort1/Src/Wdr91/Stx16/Heatr5a/Spag9/Hook3/Cltc/Flna/Gak/Cln3/Vps11/Tbc1d23/Snx8/Slc30a6	40	0.0199601	2	2	GO:0015031	0.407	5.61982	2	cytosolic transport	protein transport	BP
GO:0016567	protein ubiquitination	112/2004	603/15759	1.8354e-05	0.00217433	0.00205854	Wac/Dnajb2/Ivns1abp/Trim26/Pcgf1/Pcnp/Ube3a/Ube2j2/Trim24/U2af2/Ubr3/Cbfb/Marchf5/Rnf14/Fbxl17/Rpl37/Akt1/Lztr1/Eipr1/Btrc/Kctd10/Kdm1a/Ube2d3/Klhl7/Rbx1/Anapc4/Chfr/Rps7/Paf1/Wdsub1/Cblb/Uba1/Trim27/Ifi27/Mgrn1/Chp1/Marchf7/Cul1/Fbh1/Trim25/Mdm2/Prmt3/Rbbp6/Nedd4l/Atg5/Socs6/Ube2e2/Vcp/Socs7/Traf7/Rnf111/Trim41/Ube2g1/Hdac3/Ufl1/Anapc2/Zswim8/Arrdc1/Syvn1/Rnf31/Gsk3a/Cbx8/Rack1/Birc6/Mta1/Ubqln1…	112	0.0558882	319	6	GO:0016567	0.992	40.8742	392	protein ubiquitination	protein ubiquitination	BP
GO:0016570	histone modification	92/2004	432/15759	3.11453e-07	0.00011069	0.000104796	Wac/Brd1/Akap8l/Chtop/Akap8/Ing3/Ehmt1/Mrgbp/Hcfc1/Pcgf1/Phf20l1/Rbbp5/Eny2/Eed/Naa40/Usp7/App/Kansl2/Ash2l/Kdm1a/Rtf1/Ncoa6/Usp21/Epc1/Paf1/Zzz3/Bap1/Ruvbl1/Taf12/Macroh2a1/Sap30bp/Atg5/Rcor3/Eya4/Hpf1/Kdm4a/Eya3/Men1/Hdac3/Hdac10/Ufl1/Trp53/Dmap1/Kat5/Brms1l/Tada3/Noc2l/Glyr1/Brd4/Cbx8/Nsd1/Iws1/Uty/Prdm9/Map3k12/Mta1/Ncoa1/Usp16/Setd4/Kmt2e/Kdm5c/Map3k7/Vrk1/Kdm6a/Phf14/Trip12/Msl3/Uimc1/Kansl…	92	0.0459082	10	6	GO:0016567	0.586	36.0333	10	histone modification	protein ubiquitination	BP
GO:0016573	histone acetylation	33/2004	142/15759	0.000374094	0.0217956	0.0206349	Brd1/Ing3/Mrgbp/Hcfc1/Phf20l1/Naa40/App/Kansl2/Epc1/Zzz3/Ruvbl1/Taf12/Atg5/Dmap1/Kat5/Tada3/Noc2l/Glyr1/Brd4/Iws1/Ncoa1/Map3k7/Phf14/Msl3/Kansl1/Kansl3/Msl1/Flcn/Ogt/Crtc2/Brpf1/Meaf6/Kat7	33	0.0164671	39	6	GO:0016567	0.525	10.1152	43	histone acetylation	protein ubiquitination	BP
GO:0017148	negative regulation of translation	41/2004	162/15759	9.27444e-06	0.00137339	0.00130025	Eif4g1/Mvk/Tardbp/Celf1/Ilf3/Rbm4/Cnot1/Ago1/Tnrc6c/Paip2/Parn/Ythdf3/Pum1/Fto/Otud6b/Gigyf2/Rpl13a/Cnot2/Dhx36/Cnot10/Khsrp/Fxr1/Inpp5e/Dcp1b/Pan2/Shfl/Exosc2/Rack1/Mrpl13/Rock2/Tut7/Eif4enif1/Eif4e2/Tnrc6a/Rock1/Ythdf2/Pml/Rbm24/Pan3/Tia1/Eif2ak4	41	0.0204591	93	1	GO:0006397	0.351	37.1321	114	negative regulation of translation	mRNA processing	BP
GO:0018193	peptidyl-amino acid modification	184/2004	1079/15759	1.2118e-05	0.00158162	0.00149739	Stk38/Brd1/Eif4g1/Ing3/Ehmt1/Dlg4/Mrgbp/Hcfc1/Dyrk1a/Agbl5/Ttll3/Fgfr1/Mapk7/Phf20l1/Wnk1/Clk3/Rbbp5/Eed/Sumo3/Jmjd6/Zdhhc3/Naa40/Mapk14/Tbc1d24/App/Ifnar1/Kansl2/Akt1/Mark3/Ash2l/Ptpn11/Dgkq/Pxn/Tpst1/Kdm1a/Rtf1/Arnt/Ncoa6/Uba2/Fkbp1a/Ehd4/Epc1/Abi1/Cd36/Cdc42bpa/Mknk1/Cblb/Zzz3/Pecam1/Clk4/Ruvbl1/Taf12/Mapkap1/Cdk10/Acvr1/Csnk1a1/Dmd/Araf/Sae1/Ilk/Macroh2a1/Akt2/Rab6a/Prmt3/Esco1/Atg5/Dcn/Hpf1/…	184	0.0918164	4	6	GO:0016567	0.636	10.8755	4	peptidyl-amino acid modification	protein ubiquitination	BP
GO:0018205	peptidyl-lysine modification	72/2004	345/15759	1.22925e-05	0.00158162	0.00149739	Brd1/Ing3/Ehmt1/Mrgbp/Hcfc1/Phf20l1/Rbbp5/Eed/Sumo3/Jmjd6/Naa40/App/Kansl2/Ash2l/Kdm1a/Rtf1/Arnt/Ncoa6/Uba2/Epc1/Zzz3/Ruvbl1/Taf12/Sae1/Macroh2a1/Esco1/Atg5/Kdm4a/Traf7/Trpm4/Men1/Atat1/Hdac10/Dmap1/Kat5/Tada3/Noc2l/Glyr1/Brd4/Nsd1/Iws1/Prdm9/Prkaa1/Ncoa1/Setd4/Kmt2e/Uspl1/Senp6/Map3k7/Rwdd3/Senp1/Phf14/Msl3/Etfbkmt/Loxl3/Kansl1/Baz2a/Kansl3/Kmt2c/Setdb2/Senp8/Msl1/Flcn/Senp2/Ube2i/Ogt/Crtc2/Plod…	72	0.0359281	1	6	GO:0016567	0.572	0	1	peptidyl-lysine modification	protein ubiquitination	BP
GO:0018393	internal peptidyl-lysine acetylation	34/2004	148/15759	0.000385927	0.0221223	0.0209442	Brd1/Ing3/Mrgbp/Hcfc1/Phf20l1/Naa40/App/Kansl2/Epc1/Zzz3/Ruvbl1/Taf12/Atg5/Atat1/Dmap1/Kat5/Tada3/Noc2l/Glyr1/Brd4/Iws1/Ncoa1/Map3k7/Phf14/Msl3/Kansl1/Kansl3/Msl1/Flcn/Ogt/Crtc2/Brpf1/Meaf6/Kat7	34	0.0169661	7	6	GO:0016567	0.528	5.33098	8	internal peptidyl-lysine acetylation	protein ubiquitination	BP
GO:0018394	peptidyl-lysine acetylation	36/2004	160/15759	0.000404237	0.0226245	0.0214197	Brd1/Ing3/Mrgbp/Hcfc1/Phf20l1/Naa40/App/Kansl2/Epc1/Zzz3/Ruvbl1/Taf12/Esco1/Atg5/Atat1/Dmap1/Kat5/Tada3/Noc2l/Glyr1/Brd4/Iws1/Prkaa1/Ncoa1/Map3k7/Phf14/Msl3/Kansl1/Kansl3/Msl1/Flcn/Ogt/Crtc2/Brpf1/Meaf6/Kat7	36	0.0179641	6	6	GO:0016567	0.531	4.85102	7	peptidyl-lysine acetylation	protein ubiquitination	BP
GO:0019941	modification-dependent protein catabolic process	102/2004	595/15759	0.000896768	0.0393471	0.0372517	Wac/Pcbp2/Jkamp/Psma3/Dnajb2/Pcnp/Ube3a/Ube2j2/Usp5/Ubr3/Sumo3/Rnf14/Fbxl17/Usp7/Akt1/Psma6/Ppp2r5c/Btrc/Kctd10/Ube2d3/Usp21/Nsfl1c/Rbx1/Anapc4/Chfr/Armc8/Rps7/Ubqln4/Uba1/Nploc4/Psmd1/Bap1/Snf8/Ifi27/Ascc2/Psmd13/Ubap1/8030462N17Rik/Araf/Cul1/Trim25/Mdm2/Usp47/Psma1/Rbbp6/Nedd4l/Vcp/Rnf121/Rnf111/Ube2g1/Agtpbp1/Ufl1/Kat5/Anapc2/Zswim8/Syvn1/Gsk3a/Fbxl20/Rack1/Birc6/Ptk2/Mta1/Ubqln1/Ntan1/Usp16/U…	102	0.0508982	9	8	GO:0006402	0.791	4.33792	10	modification-dependent protein catabolic process	mRNA catabolic process	BP
GO:0030031	cell projection assembly	90/2004	505/15759	0.000505217	0.0258351	0.0244593	Ablim1/Mtss2/Trappc14/Ttll3/Ift122/Bbip1/Evl/Fam149b/Tctn3/Parvb/Syne2/Dnm2/Rilpl2/Coro1c/Pxn/Rhoq/Ehd4/Itga6/Stau2/Odf2/Arhgap24/Cep89/Arhgef6/Zmynd8/Cdk10/Entr1/Cyfip1/Map4/Atg5/Nckap1/Arhgef7/Exoc5/Vcl/Ttc12/Cilk1/Ablim3/Yap1/Dynlt2b/Rabl2/Fxr1/Clcn4/Cfap410/Nme5/Wdr35/Tmem80/Pdgfa/Cttn/Stx2/Ttll5/Ift88/Tapt1/Tnik/Palm/Cc2d2a/Vav2/Armc9/Abl1/Src/Fgd4/Ocrl/Abi2/2700049A03Rik/Ano6/Gsn/Tchp/Cyld/…	90	0.0449102	26	3	GO:0006325	0.404	8.21391	30	cell projection assembly	chromatin organization	BP
GO:0030520	intracellular estrogen receptor signaling pathway	14/2004	44/15759	0.000767353	0.0356493	0.0337509	Cnot1/Safb/Rbfox2/Strn3/Cnot2/Yap1/Ufl1/Phb2/Arid1a/Ufsp2/Ddx5/Src/Vps11/Med1	14	0.00698603	15	4	GO:0006974	0.266	5.67758	17	intracellular estrogen receptor signaling pathway	cellular response to DNA damage stimulus	BP
GO:0031123	RNA 3'-end processing	25/2004	102/15759	0.000809682	0.0371305	0.0351531	Cpsf4/Parn/App/Zc3h14/Eri3/Supv3l1/Paf1/Exosc10/Snrpa/Supt5/Cpsf3/Dhx36/Cpsf1/Rprd1a/Cstf2/Exosc2/Cpsf7/Papola/Tut7/Fip1l1/Rprd2/Pabpc1l/Dkc1/Sympk/Cdk9	25	0.012475	13	1	GO:0006397	0.716	5.24704	16	RNA 3'-end processing	mRNA processing	BP
GO:0031124	mRNA 3'-end processing	18/2004	60/15759	0.000326354	0.0195483	0.0185073	Cpsf4/App/Zc3h14/Paf1/Snrpa/Supt5/Cpsf3/Dhx36/Cpsf1/Rprd1a/Cstf2/Cpsf7/Papola/Fip1l1/Rprd2/Pabpc1l/Sympk/Cdk9	18	0.00898204	7	1	GO:0006397	0.81	5.68266	7	mRNA 3'-end processing	mRNA processing	BP
GO:0031327	negative regulation of cellular biosynthetic process	213/2004	1354/15759	0.000398154	0.0226245	0.0214197	Acvrl1/Eif4g1/Elf2/Mvk/Tardbp/Mlip/Ehmt1/Tle2/Hcfc1/Pcgf1/Celf1/Tle6/Fgfr1/Ilf3/Cdan1/Smarca2/Rbm4/Cnbp/Wnt11/Myoz2/Apbb3/Trim24/Eed/Cnot1/Cbfb/Ago1/Tnrc6c/Paip2/Notch3/Parn/App/Rbfox2/Strn3/Btrc/Cux1/Crem/Lims1/Kdm1a/Rtf1/Ythdf3/Fam3c/Gon4l/Cops2/Scmh1/Pum1/Epc1/Taf3/Fto/Paf1/Cd36/Pkig/Otud6b/Trim27/Bap1/Ifi27/Foxk2/Gigyf2/Sarnp/Zfp746/Exosc10/Nfkb1/Fbh1/Mdm2/Macroh2a1/Supt5/Usp47/Rpl13a/Uri1/Tc…	213	0.106287	1	14	GO:0070816	0.39	0	0	negative regulation of cellular biosynthetic process	phosphorylation of RNA polymerase II C-terminal domain	BP
GO:0031329	regulation of cellular catabolic process	126/2004	705/15759	3.64945e-05	0.00360282	0.00341096	Wac/Eif4g1/Tardbp/Depdc5/Dnajb2/Fastkd3/Ube3a/Celf1/Usp5/Sumo3/Ercc4/Cnot1/Tnrc6c/Rnf14/Parn/Usp7/App/Gpd1/Akt1/Zc3h14/Nnt/Btrc/Ppp1cb/Thrap3/Dram2/Ythdf3/Atp6v0a1/Rgp1/Tbc1d14/Lrpprc/Supv3l1/Pum1/Rbx1/Chfr/Rps7/Fto/Ubqln4/Becn1/Trim27/Foxk2/Atg16l1/Gigyf2/Marchf7/Araf/Vps13d/Hnrnpm/Mdm2/Akt2/Supt5/Cnot2/Dcn/Prxl2c/Kdm4a/Dhx36/Vcp/Agtpbp1/Ufl1/Trp53/Rmc1/Kat5/Fus/Khsrp/Fxr1/Rab3gap2/Zswim8/Fastkd…	126	0.0628743	1	8	GO:0006402	0.655	0	0	regulation of cellular catabolic process	mRNA catabolic process	BP
GO:0031647	regulation of protein stability	58/2004	287/15759	0.000206439	0.0138744	0.0131355	Tardbp/Hcfc1/Mapk8ip3/Trim24/Cdc37l1/Usp7/Cct5/Btrc/P3h1/Cct3/Chfr/Rps7/Chp1/Marchf7/Cct7/Cdk7/Mdm2/Pex6/Usp47/Cog7/Nedd4l/Nckap1/Ctsh/Gga3/Rtn4/Ccnh/Hdac3/Trp53/Phb2/Tada3/Syvn1/Cct2/Cog3/Get1/Ccdc88c/Naa16/Atf7ip/Pex2/Aak1/Ctnnd1/Rnf149/Ddi2/Chek2/Src/Tmem183a/Gsn/Wiz/Nf2/Apbb2/Usp28/Pml/Flna/Senp2/Aptx/Otud5/Tcp1/Zfp207/Usp4	58	0.0289421	90	11	GO:0031647	0.998	15.5305	95	regulation of protein stability	regulation of protein stability	BP
GO:0032204	regulation of telomere maintenance	24/2004	79/15759	2.82343e-05	0.00304075	0.00287882	Ercc4/Parn/Cct5/Mre11a/Cct3/Rtel1/Exosc10/Cct7/Acd/Terf2/Dhx36/Slx1b/Cct2/Tinf2/Nat10/Map3k4/Tnks2/Src/Dkc1/Hnrnpa2b1/Pml/Slx4/Tcp1/Pot1a	24	0.011976	12	3	GO:0006325	0.724	15.7428	13	regulation of telomere maintenance	chromatin organization	BP
GO:0032205	negative regulation of telomere maintenance	12/2004	34/15759	0.00063608	0.0311811	0.0295206	Ercc4/Rtel1/Exosc10/Acd/Terf2/Tinf2/Nat10/Tnks2/Src/Pml/Slx4/Pot1a	12	0.00598802	5	1	GO:0006397	0.335	3.65079	5	negative regulation of telomere maintenance	mRNA processing	BP
GO:0032206	positive regulation of telomere maintenance	19/2004	51/15759	7.44774e-06	0.00120315	0.00113908	Parn/Cct5/Mre11a/Cct3/Rtel1/Cct7/Acd/Terf2/Dhx36/Slx1b/Cct2/Map3k4/Tnks2/Dkc1/Hnrnpa2b1/Pml/Slx4/Tcp1/Pot1a	19	0.00948104	11	3	GO:0006325	0.684	20.4409	12	positive regulation of telomere maintenance	chromatin organization	BP
GO:0032210	regulation of telomere maintenance via telomerase	16/2004	48/15759	0.000180227	0.0125594	0.0118905	Parn/Cct5/Cct3/Exosc10/Cct7/Acd/Terf2/Cct2/Tinf2/Nat10/Map3k4/Src/Dkc1/Pml/Tcp1/Pot1a	16	0.00798403	4	1	GO:0006397	0.34	5.00996	7	regulation of telomere maintenance via telomerase	mRNA processing	BP
GO:0032446	protein modification by small protein conjugation	122/2004	650/15759	4.63171e-06	0.00080298	0.000760218	Wac/Dnajb2/Ivns1abp/Trim26/Pcgf1/Pcnp/Ube3a/Ube2j2/Trim24/U2af2/Ubr3/Sumo3/Cbfb/Marchf5/Rnf14/Fbxl17/Rpl37/Akt1/Lztr1/Eipr1/Btrc/Kctd10/Kdm1a/Ube2d3/Arnt/Klhl7/Uba2/Rbx1/Anapc4/Chfr/Urm1/Rps7/Paf1/Wdsub1/Cblb/Uba1/Trim27/Ifi27/Mgrn1/Chp1/Marchf7/Ube2f/Cul1/Fbh1/Trim25/Mdm2/Sae1/Prmt3/Rbbp6/Nedd4l/Atg5/Socs6/Ube2e2/Vcp/Socs7/Traf7/Rnf111/Trim41/Ube2g1/Trpm4/Hdac3/Ufl1/Anapc2/Zswim8/Arrdc1/Nae1/Syv…	122	0.0608782	12	6	GO:0016567	0.981	23.8075	14	protein modification by small protein conjugation	protein ubiquitination	BP
GO:0032456	endocytic recycling	20/2004	74/15759	0.000707468	0.0342087	0.032387	Vps29/4932438A13Rik/Eipr1/Ehd4/Snx17/Snf8/Atp9a/Entr1/Snx12/Vps35l/Vps26a/Stx6/Gga3/Scrib/Micall1/Gripap1/Inpp5f/Dennd1a/Vps39/Grip2	20	0.00998004	50	2	GO:0015031	0.387	8.40598	66	endocytic recycling	protein transport	BP
GO:0032507	maintenance of protein location in cell	18/2004	66/15759	0.00114421	0.047285	0.044767	Ank3/Ciz1/Mprip/Akt1/Taf3/Sun1/Vps13d/Txn1/Hdac3/Tapt1/Rer1/Gsn/Tnrc6a/Grik5/Syne1/Pml/Bbs4/Cdk5	18	0.00898204	6	2	GO:0015031	0.592	3.14697	6	maintenance of protein location in cell	protein transport	BP
GO:0032880	regulation of protein localization	146/2004	846/15759	5.48333e-05	0.00499686	0.00473076	Zfp384/Tardbp/Dnajb2/Ralgapb/Acsl4/Dlg4/Ank3/Nptn/Neo1/Apbb3/Eny2/Eps15/Mapk14/App/Cct5/Akt1/Numb/Eipr1/Trappc12/Ptpn11/Idua/P3h1/Pam/Kdm1a/Cdk16/Ywhae/Cct3/Anxa5/Ncoa6/Rhoq/Nsfl1c/Mff/Lypla1/Arfip1/Ptpn14/Nmd3/Fermt2/Gapvd1/Cd36/Pkig/Pecam1/Trim27/Ifi27/Ppp2r5a/Zmynd8/Stx7/Entr1/Chp1/Snx12/Swap70/Hnrnpm/Cct7/Trim25/Mdm2/Macroh2a1/Akt2/Nedd4l/Nckap1/Txn1/Vcl/Stx6/Sidt2/Vcp/Yap1/Traf7/C1qtnf12/Zdh…	146	0.0728543	91	2	GO:0015031	0.772	23.8895	109	regulation of protein localization	protein transport	BP
GO:0033043	regulation of organelle organization	186/2004	1052/15759	1.03058e-06	0.000215452	0.000203978	Arfip2/Camsap1/Dyrk1a/Pdcd6ip/Wnt11/Tjp1/Htra2/Evl/Ercc4/Cnot1/Cfl2/Marchf5/Eml3/Stx5a/Svil/Parn/Cd47/Cct5/Akt1/Numb/Syne2/Mnat1/Trappc12/Washc5/Dnm2/Mad1l1/Mre11a/Wdr1/Pxn/Pam/Mpdz/Cct3/Prune1/Rtel1/Tbc1d14/Mff/Anapc4/Chfr/Arfip1/Stau2/Odf2/Rhoa/Synpo2l/Fermt2/Ubqln4/Becn1/Obsl1/Pecam1/Trim27/G3bp1/Clasp1/Zmynd8/Preb/Cdk10/Entr1/Exosc10/Vps13d/Swap70/Cct7/Arpc1a/Add1/Ilk/Macroh2a1/Akt2/Vasp/Fchs…	186	0.0928144	2	3	GO:0006325	0.573	9.31889	4	regulation of organelle organization	chromatin organization	BP
GO:0033044	regulation of chromosome organization	41/2004	180/15759	0.000125595	0.00970361	0.00918686	Ercc4/Parn/Cct5/Mnat1/Trappc12/Mad1l1/Mre11a/Cct3/Rtel1/Anapc4/Chfr/Becn1/Exosc10/Cct7/Macroh2a1/Anapc15/Acd/Terf2/Dhx36/Slx1b/Cct2/Tinf2/Nat10/Naa10/Riok2/Map3k4/Pphln1/Cdk5rap2/Tnks2/Atf7ip/Senp6/Src/Mcph1/Dkc1/Setdb2/Hnrnpa2b1/Pml/Slx4/Tcp1/Pot1a/Zfp207	41	0.0204591	4	3	GO:0006325	0.771	5.61787	6	regulation of chromosome organization	chromatin organization	BP
GO:0033119	negative regulation of RNA splicing	13/2004	27/15759	7.73428e-06	0.00121191	0.00114738	Dyrk1a/Sfswap/U2af2/Srsf4/Hnrnpl/Akt2/Rnps1/Hnrnpk/Srsf9/Rbm10/Acin1/Hnrnpa2b1/Tra2b	13	0.00648703	7	1	GO:0006397	0.63	16.5522	8	negative regulation of RNA splicing	mRNA processing	BP
GO:0033365	protein localization to organelle	157/2004	848/15759	4.65755e-07	0.000150481	0.000142467	Arfrp1/Pmpcb/Tardbp/Dlg4/Tor1b/Emc1/Iffo1/Ift122/Bbip1/Ciz1/Sumo3/Fam149b/Zdhhc3/Marchf5/Fam53c/Mapk14/App/Cct5/Akt1/Gphn/Syne2/Trappc12/Ywhae/Cep63/Cct3/Ap3b1/Macf1/Calm1/Nsfl1c/Mff/Taf3/Ap4m1/Paf1/Nmd3/Fermt2/Cd36/Pkig/Obsl1/Ipo4/Snf8/Cse1l/Entr1/Chp1/Sun1/Pmpca/Vps13d/Hnrnpm/Cct7/Pex1/Mdm2/Pex6/Macroh2a1/Akt2/Rab6a/Cog7/Acd/Terf2/Txn1/Hgs/Vcp/Yap1/Zdhhc5/Gga3/Rtn4/Sec61g/Tulp3/Syk/Hdac3/Trp53/…	157	0.0783433	29	2	GO:0015031	0.777	49.2017	32	protein localization to organelle	protein transport	BP
GO:0034063	stress granule assembly	10/2004	26/15759	0.000828542	0.0372253	0.0352429	Ubap2l/Ythdf3/Csde1/Atxn2/G3bp1/Prkaa1/Atxn2l/Ythdf2/Pum2/G3bp2	10	0.00499002	24	3	GO:0006325	0.408	6.49119	28	stress granule assembly	chromatin organization	BP
GO:0034248	regulation of cellular amide metabolic process	85/2004	411/15759	3.03974e-06	0.000554012	0.000524509	Eif4g1/Trnau1ap/Mvk/Tardbp/Fastkd3/Rtn3/Celf1/Ilf3/Jmjd4/Paip1/Rbm4/Cnbp/Cnot1/Ago1/Casc3/Tnrc6c/Paip2/Parn/App/Akt1/Guf1/Ythdf3/Lrpprc/Pum1/Fto/Rbm3/Mknk1/Otud6b/Eif3b/Ascc2/Gigyf2/Hnrnpl/Sarnp/Eif2s3y/Akt2/Rpl13a/Cyfip1/Cnot2/Bin1/Upf3a/Dhx36/Cnot10/Gga3/Rtn4/Eif5/Habp4/Trp53/Khsrp/Fxr1/Fastkd2/Inpp5e/Dcp1b/Pan2/Gsk3a/Shfl/Exosc2/Rack1/Nat10/Mief1/Mrpl13/Rock2/Tut7/Usp16/Tmed2/Dph6/Eif4enif1/Ei…	85	0.0424152	1	1	GO:0006397	0.377	0	0	regulation of cellular amide metabolic process	mRNA processing	BP
GO:0034249	negative regulation of cellular amide metabolic process	45/2004	183/15759	7.843e-06	0.00121191	0.00114738	Eif4g1/Mvk/Tardbp/Rtn3/Celf1/Ilf3/Rbm4/Cnot1/Ago1/Tnrc6c/Paip2/Parn/Ythdf3/Pum1/Fto/Otud6b/Gigyf2/Rpl13a/Cnot2/Bin1/Dhx36/Cnot10/Gga3/Rtn4/Khsrp/Fxr1/Inpp5e/Dcp1b/Pan2/Shfl/Exosc2/Rack1/Mrpl13/Rock2/Tut7/Eif4enif1/Eif4e2/Tnrc6a/Rock1/Ythdf2/Pml/Rbm24/Pan3/Tia1/Eif2ak4	45	0.0224551	1	1	GO:0006397	0.349	0	0	negative regulation of cellular amide metabolic process	mRNA processing	BP
GO:0034504	protein localization to nucleus	63/2004	300/15759	3.45229e-05	0.00350556	0.00331887	Tardbp/Tor1b/Ciz1/Sumo3/Fam53c/Mapk14/App/Akt1/Syne2/Ywhae/Taf3/Paf1/Nmd3/Fermt2/Cd36/Pkig/Ipo4/Cse1l/Chp1/Sun1/Hnrnpm/Mdm2/Akt2/Txn1/Yap1/Syk/Hdac3/Trp53/Dmap1/Phb2/Dcp1b/Ddx5/Tsc2/Parp9/Nxt1/Hdgf/Dnajb6/Eif4enif1/Src/Akap1/Cnep1r1/Tor1aip2/Nf2/Syne1/Mbtps1/Hikeshi/Pml/Bbs4/Flcn/Nf1/Flna/Ogt/Limk2/Cdk5/Appl2/Rpain/Otud7b/Pttg1ip/Xpa/Rab23/Med1/Kat7/Ipo11	63	0.0314371	44	2	GO:0015031	0.688	22.8119	50	protein localization to nucleus	protein transport	BP
GO:0034613	cellular protein localization	295/2004	1669/15759	4.29989e-10	3.05636e-07	2.8936e-07	Pals1/Arfrp1/Pmpcb/Kif1b/Tardbp/Ralgapb/Arfip2/Dlg4/Tor1b/Emc1/Vps29/Iffo1/Ift122/Bbip1/Snx13/Ank3/Nptn/Ciz1/Rabgap1/Mapk8ip3/Wnt11/Sec31a/Xpo6/Sumo3/Fam149b/Mprip/Zdhhc3/Marchf5/Stx5a/Fam53c/Mapk14/App/Cct5/Akt1/Numb/Gphn/Syne2/Trappc12/Washc5/Rilpl2/Ptpn11/Copz1/Kdm1a/Ywhae/Pigk/Cep63/Cct3/Ap3b1/Pigu/Macf1/Calm1/Rhoq/Seh1l/Ehd4/Tbc1d14/Nsfl1c/Mff/Lypla1/Frmd6/Klc1/Taf3/Arfip1/Ptpn14/Snx17/Ap4m1…	295	0.147206	92	2	GO:0015031	0.851	191.916	103	cellular protein localization	protein transport	BP
GO:0034655	nucleobase-containing compound catabolic process	66/2004	353/15759	0.000762978	0.0356493	0.0337509	Tardbp/Fastkd3/Celf1/Cnot1/Ago1/Casc3/Tnrc6c/Parn/Zc3h14/Thrap3/Ythdf3/Csde1/Lsm6/Dis3l2/Lrpprc/Supv3l1/Pum1/Nudt17/Fto/Gigyf2/Exosc10/Hnrnpm/Fbh1/Cnot2/Dhx36/Sidt2/Vcp/Cnot10/Dis3l/Fus/Samhd1/Khsrp/Edc4/Fxr1/Zswim8/Fastkd2/Lsm5/Dcp1b/Pan2/Exosc2/Ddx5/Rnps1/Rock2/Tut7/Apobec1/Mgat1/Smg7/Eif4enif1/Adal/Rbm10/Dkc1/Tnrc6a/Rock1/Zc3h18/Ythdf2/Dnase2a/Rbm24/Pan3/Prpf18/Ttc37/Larp4b/Cant1/Angel2/Itpa/P…	66	0.0329341	1	8	GO:0006402	0.931	0	0	nucleobase-containing compound catabolic process	mRNA catabolic process	BP
GO:0035148	tube formation	35/2004	163/15759	0.00117669	0.0477937	0.0452486	Enah/Ift122/Rps7/Casp8/Vasp/Lias/Nckap1/Tulp3/Arid1a/Dvl2/Tsc2/Opa1/Scrib/Rock2/Glmn/Tmed2/Ski/Map3k7/Cc2d2a/Kdm6a/Abl1/Cecr2/Nfib/Hectd1/Spint2/Deaf1/Bbs4/Bcas3/Cobl/Sdccag8/Brpf1/Ift172/Ift57/Rab23/Phactr4	35	0.0174651	10	9	GO:0001843	0.958	4.01585	13	tube formation	neural tube closure	BP
GO:0035194	post-transcriptional gene silencing by RNA	23/2004	93/15759	0.00112809	0.0468914	0.0443943	Eif4g1/Srrt/Rbm4/Cnot1/Ago1/Tnrc6c/Pum1/Rbm3/Nfkb1/Trp53/Spout1/Fxr1/Tial1/Ddx5/Tut7/Xpo5/Eif4enif1/Eif4e2/Zc3h10/Tnrc6a/Hnrnpa2b1/Ncor1/Pum2	23	0.011477	3	5	GO:0010608	0.863	1.94014	3	post-transcriptional gene silencing by RNA	posttranscriptional regulation of gene expression	BP
GO:0035195	gene silencing by miRNA	23/2004	88/15759	0.000492963	0.0255765	0.0242144	Eif4g1/Srrt/Rbm4/Cnot1/Ago1/Tnrc6c/Pum1/Rbm3/Nfkb1/Trp53/Spout1/Fxr1/Tial1/Ddx5/Tut7/Xpo5/Eif4enif1/Eif4e2/Zc3h10/Tnrc6a/Hnrnpa2b1/Ncor1/Pum2	23	0.011477	75	5	GO:0010608	0.856	10.9447	87	gene silencing by miRNA	posttranscriptional regulation of gene expression	BP
GO:0036465	synaptic vesicle recycling	24/2004	78/15759	2.23187e-05	0.00255873	0.00242247	4932438A13Rik/Sh3gl1/Tbc1d24/Dnm2/Dgkq/Ap3b1/Calm1/Itsn1/Cyfip1/Bin1/Dnm1l/Scrib/Actb/Gripap1/Ap1s2/Dennd1a/Picalm/Rock1/Synj1/Actg1/Scamp5/Ap2b1/Cltc/Cdk5	24	0.011976	6	2	GO:0015031	0.395	12.0376	6	synaptic vesicle recycling	protein transport	BP
GO:0042147	retrograde transport, endosome to Golgi	25/2004	83/15759	2.28092e-05	0.00257346	0.00243641	Arfrp1/Vps29/Bet1l/Snx32/Stx5a/Usp7/Eipr1/Rgp1/Tbc1d14/Arfip1/Trim27/Atp9a/Tmem87b/Snx12/Dennd5a/Rab6a/Vps26a/Stx6/Tbc1d10c/Stx16/Heatr5a/Spag9/Cltc/Tbc1d23/Snx8	25	0.012475	70	2	GO:0015031	0.385	28.488	91	retrograde transport, endosome to Golgi	protein transport	BP
GO:0043043	peptide biosynthetic process	119/2004	611/15759	9.21777e-07	0.000212771	0.00020144	Eif4g1/Trnau1ap/Mvk/Tardbp/Fastkd3/Ftsj1/Celf1/Ilf3/Jmjd4/Paip1/Rbm4/Cnbp/Mrps10/Cnot1/Mettl17/Ago1/Casc3/Tnrc6c/Paip2/Rpl10a/Vars/Parn/App/Eif3l/Rpl30/Rpl37/Akt1/Yars/Rars2/Guf1/Rps20/Mrps18c/Ythdf3/Rpl9/Lrpprc/Pum1/Rps7/Fto/Eif1ax/Rbm3/Mknk1/Otud6b/Rpsa/Eif3b/Ascc2/Gigyf2/Rpl14/Hnrnpl/Sarnp/Dmd/Eif2s3y/Akt2/Rpl27a/Rpl13a/Rps17/Cyfip1/Cnot2/Upf3a/Dhx36/Rps24/Eef2k/Cnot10/Eif5/Habp4/Mrps17/Ggt5/G…	119	0.0593812	4	1	GO:0006397	0.396	18.6931	5	peptide biosynthetic process	mRNA processing	BP
GO:0043087	regulation of GTPase activity	60/2004	307/15759	0.000409415	0.0227353	0.0215246	Ralgapb/Mtss2/Snx13/Rabgap1/Ralgapa1/Wnt11/Wnk1/Gnas/Arhgap12/Coro1c/Lims1/Rap1gds1/Rgp1/Rsu1/Tbc1d20/Tbc1d14/Itga6/Chn1/Arhgap24/Fermt2/Gapvd1/Cblb/Dock9/Pecam1/Pkp4/Akt2/Bin1/Arhgef7/Ccl25/Tbc1d9b/Eif5/Rab3gap2/Arhgef5/Rack1/Dvl2/Tbc1d10c/Sipa1/Tsc2/Scrib/Tmed2/Lrch1/Vav2/Ocrl/Tbc1d22b/Iqsec3/Dennd1a/Picalm/Syngap1/Evi5l/Itgb1/Ndel1/Gmip/Bbs4/Flcn/Nf1/Bcas3/Met/Snx9/Agrn/Myo9b	60	0.0299401	84	10	GO:0043547	0.966	11.9651	95	regulation of GTPase activity	positive regulation of GTPase activity	BP
GO:0043484	regulation of RNA splicing	44/2004	141/15759	6.46004e-09	2.70106e-06	2.55721e-06	Snrnp70/Dyrk1a/Celf1/Rbm4/Clk3/Sfswap/U2af2/Hnrnph3/Jmjd6/Rbfox2/Zfp326/Thrap3/Srsf4/Mbnl1/Rbm3/Dazap1/Clk4/Hnrnpl/Mbnl2/Akt2/Habp4/Hnrnph1/Fus/Fxr1/Clk2/Ddx5/Rnps1/Son/Ahnak/Hnrnpk/Srsf9/Sf1/Zc3h10/Rbm10/Hnrnph2/Hnrnpf/Acin1/Hnrnpa2b1/Rbm24/Srsf5/Clk1/Tia1/Rbm5/Tra2b	44	0.0219561	48	1	GO:0006397	0.736	120.038	58	regulation of RNA splicing	mRNA processing	BP
GO:0043487	regulation of RNA stability	38/2004	159/15759	7.49317e-05	0.00634065	0.00600299	Tardbp/Fastkd3/Celf1/Cnot1/Tnrc6c/Parn/Zc3h14/Thrap3/Ythdf3/Pum1/Fto/Gigyf2/Hnrnpm/Cnot2/Dhx36/Fus/Khsrp/Fxr1/Fastkd2/Dcp1b/Pan2/Exosc2/Rock2/Tut7/Apobec1/Eif4enif1/Rbm10/Dkc1/Tnrc6a/Rock1/Zc3h18/Ythdf2/Rbm24/Pan3/Larp4b/Angel2/Pum2/Brf1	38	0.0189621	1	8	GO:0006402	0.92	0	1	regulation of RNA stability	mRNA catabolic process	BP
GO:0043488	regulation of mRNA stability	36/2004	146/15759	5.74508e-05	0.0051045	0.00483267	Tardbp/Fastkd3/Celf1/Cnot1/Tnrc6c/Parn/Zc3h14/Thrap3/Ythdf3/Pum1/Fto/Gigyf2/Hnrnpm/Cnot2/Dhx36/Fus/Khsrp/Fxr1/Fastkd2/Dcp1b/Pan2/Exosc2/Rock2/Tut7/Apobec1/Eif4enif1/Rbm10/Tnrc6a/Rock1/Ythdf2/Rbm24/Pan3/Larp4b/Angel2/Pum2/Brf1	36	0.0179641	34	8	GO:0006402	0.955	18.5257	46	regulation of mRNA stability	mRNA catabolic process	BP
GO:0043543	protein acylation	48/2004	226/15759	0.000213399	0.0141761	0.0134211	Zdhhc16/Brd1/Ing3/Mrgbp/Hcfc1/Phf20l1/Zdhhc3/Naa40/App/Kansl2/Epc1/Zzz3/Ruvbl1/Taf12/Esco1/Atg5/Cdyl/Zdhhc5/Atat1/Zdhhc17/Dmap1/Kat5/Tada3/Noc2l/Glyr1/Cep295/Brd4/Nat10/Naa10/Iws1/Prkaa1/Ncoa1/Dlst/Naa16/Map3k7/Phf14/Nmt2/Msl3/Kansl1/Kansl3/Msl1/Flcn/Ogt/Crtc2/Brpf1/Meaf6/Zdhhc1/Kat7	48	0.0239521	1	6	GO:0016567	0.55	0	1	protein acylation	protein ubiquitination	BP
GO:0043547	positive regulation of GTPase activity	47/2004	221/15759	0.000239181	0.0150451	0.0142439	Ralgapb/Mtss2/Snx13/Rabgap1/Ralgapa1/Wnt11/Gnas/Coro1c/Lims1/Rap1gds1/Rgp1/Rsu1/Tbc1d20/Tbc1d14/Itga6/Chn1/Arhgap24/Fermt2/Dock9/Pkp4/Akt2/Bin1/Arhgef7/Ccl25/Tbc1d9b/Eif5/Arhgef5/Rack1/Dvl2/Tbc1d10c/Sipa1/Tsc2/Scrib/Tbc1d22b/Iqsec3/Dennd1a/Picalm/Evi5l/Itgb1/Ndel1/Gmip/Flcn/Nf1/Bcas3/Snx9/Agrn/Myo9b	47	0.0234531	161	10	GO:0043547	0.998	16.8799	183	positive regulation of GTPase activity	positive regulation of GTPase activity	BP
GO:0043603	cellular amide metabolic process	159/2004	968/15759	0.000317917	0.0194806	0.0184432	Eif4g1/Trnau1ap/Mvk/Tardbp/Fastkd3/Rtn3/Ftsj1/Acsl4/Dyrk1a/Celf1/Ilf3/Jmjd4/Paip1/Rbm4/Cnbp/Mrps10/Cnot1/Mettl17/Ago1/Casc3/Tnrc6c/Xpnpep1/Paip2/Glo1/Rpl10a/Vars/Parn/App/Eif3l/Rpl30/Rpl37/Akt1/Yars/Rars2/Guf1/Rps20/Pam/Acer3/Mrps18c/Ythdf3/Aph1a/Rpl9/Lrpprc/Pum1/Cpxm1/Rps7/Fto/Eif1ax/Rbm3/Mknk1/Becn1/Otud6b/Rpsa/Acsl1/Npepps/Pdhb/Eif3b/Ascc2/Gigyf2/Rpl14/Hnrnpl/Apeh/Sarnp/Dmd/Scp2/Eif2s3y/Akt2/R…	159	0.0793413	1	1	GO:0006397	0.415	0	0	cellular amide metabolic process	mRNA processing	BP
GO:0043604	amide biosynthetic process	129/2004	709/15759	1.22875e-05	0.00158162	0.00149739	Eif4g1/Trnau1ap/Mvk/Tardbp/Fastkd3/Ftsj1/Acsl4/Celf1/Ilf3/Jmjd4/Paip1/Rbm4/Cnbp/Mrps10/Cnot1/Mettl17/Ago1/Casc3/Tnrc6c/Paip2/Rpl10a/Vars/Parn/App/Eif3l/Rpl30/Rpl37/Akt1/Yars/Rars2/Guf1/Rps20/Pam/Mrps18c/Ythdf3/Rpl9/Lrpprc/Pum1/Rps7/Fto/Eif1ax/Rbm3/Mknk1/Otud6b/Rpsa/Acsl1/Pdhb/Eif3b/Ascc2/Gigyf2/Rpl14/Hnrnpl/Sarnp/Dmd/Eif2s3y/Akt2/Rpl27a/Rpl13a/Rps17/Cers4/Cyfip1/Cnot2/Upf3a/Dhx36/Rps24/Eef2k/Cnot…	129	0.0643713	1	1	GO:0006397	0.402	0	3	amide biosynthetic process	mRNA processing	BP
GO:0043632	modification-dependent macromolecule catabolic process	105/2004	605/15759	0.000486989	0.0254523	0.0240969	Wac/Pcbp2/Jkamp/Psma3/Dnajb2/Pcnp/Ube3a/Ube2j2/Usp5/Ubr3/Sumo3/Rnf14/Fbxl17/Usp7/Akt1/Psma6/Ppp2r5c/Btrc/Kctd10/Ube2d3/Usp21/Nsfl1c/Rbx1/Anapc4/Chfr/Armc8/Rps7/Ubqln4/Uba1/Nploc4/Psmd1/Bap1/Snf8/Ifi27/Ascc2/Psmd13/Ubap1/8030462N17Rik/Araf/Exosc10/Cul1/Trim25/Mdm2/Usp47/Psma1/Rbbp6/Nedd4l/Vcp/Rnf121/Rnf111/Ube2g1/Agtpbp1/Ufl1/Kat5/Anapc2/Zswim8/Syvn1/Gsk3a/Fbxl20/Exosc2/Rack1/Birc6/Ptk2/Mta1/Tut7/…	105	0.0523952	1	8	GO:0006402	0.793	0	0	modification-dependent macromolecule catabolic process	mRNA catabolic process	BP
GO:0043967	histone H4 acetylation	20/2004	66/15759	0.000133235	0.0100749	0.00953834	Ing3/Hcfc1/Naa40/Kansl2/Epc1/Zzz3/Ruvbl1/Atg5/Dmap1/Tada3/Brd4/Iws1/Ncoa1/Msl3/Kansl1/Kansl3/Msl1/Ogt/Meaf6/Kat7	20	0.00998004	34	6	GO:0016567	0.483	14.0598	42	histone H4 acetylation	protein ubiquitination	BP
GO:0044087	regulation of cellular component biogenesis	158/2004	936/15759	8.66321e-05	0.00707794	0.00670102	Acvrl1/Eif4g1/Dnajb2/Arfip2/Camsap1/Pdlim5/Hcfc1/Dyrk1a/Pdcd6ip/Wnt11/Tjp1/Adgrl2/Evl/Cnot1/Eml3/Svil/App/Cd47/Numb/Syne2/Trappc12/Washc5/Dnm2/Ptpn11/Coro1c/Pxn/Lims1/Adgre5/Prune1/Macf1/Rtel1/Rhoq/Riok3/Tbc1d14/Arfip1/Stau2/Odf2/Rhoa/Synpo2l/Arhgap24/Fermt2/Cd36/Becn1/Pecam1/Trim27/G3bp1/Clasp1/Snf8/Zmynd8/Preb/Cdk10/Entr1/Swap70/Arpc1a/Add1/Vasp/Rpl13a/Fchsd2/Cyfip1/Nedd4l/Map4/Cnot2/Bin1/Atg5/…	158	0.0788423	1	3	GO:0006325	0.413	0	0	regulation of cellular component biogenesis	chromatin organization	BP
GO:0044248	cellular catabolic process	299/2004	1850/15759	2.49257e-06	0.000466242	0.000441413	Wac/Pcbp2/Jkamp/Psma3/Eif4g1/Echdc2/Tardbp/Depdc5/Dnajb2/Fastkd3/Arfip2/Pcnp/Ube3a/Celf1/Pdcd6ip/Ube2j2/Usp5/Inpp4a/Tafazzin/Gramd1a/Htra2/Aldh6a1/Ubr3/Sumo3/Ercc4/Cnot1/Ago1/Casc3/Tnrc6c/Lgals8/Xpnpep1/Rnf14/Glo1/Fbxl17/Parn/Usp7/Hmox2/App/Gpd1/Amacr/Akt1/Zfyve1/Zc3h14/Psma6/Ppp2r5c/Nnt/Btrc/Slc25a17/Ppp1cb/Kctd10/Idua/Abhd12/Thrap3/Acer3/Dram2/Ythdf3/Csde1/Ube2d3/Lsm6/Atp6v0a1/Cat/Acox1/Rgp1/Di…	299	0.149202	1	8	GO:0006402	0.745	0	0	cellular catabolic process	mRNA catabolic process	BP
GO:0044257	cellular protein catabolic process	124/2004	747/15759	0.000953675	0.0415873	0.0393726	Wac/Pcbp2/Jkamp/Psma3/Dnajb2/Pcnp/Ube3a/Pdcd6ip/Ube2j2/Usp5/Htra2/Ubr3/Sumo3/Rnf14/Fbxl17/Usp7/Akt1/Psma6/Ppp2r5c/Btrc/Kctd10/Ube2d3/Rgp1/Usp21/Nsfl1c/Rbx1/Anapc4/Chfr/Armc8/Rps7/Ubqln4/Uba1/Nploc4/Psmd1/Bap1/Casp8/Snf8/Ifi27/Ascc2/Psmd13/Marchf7/Ubap1/8030462N17Rik/Araf/Cul1/Trim25/Mdm2/Usp47/Psma1/Rbbp6/Nedd4l/Socs6/Vcp/Rnf121/Ctsh/Rnf111/Ube2g1/Agtpbp1/Ufl1/Pisd/Kat5/Anapc2/Zswim8/Dpp7/Syvn1/T…	124	0.0618762	15	8	GO:0006402	0.813	5.16499	16	cellular protein catabolic process	mRNA catabolic process	BP
GO:0044265	cellular macromolecule catabolic process	183/2004	1028/15759	8.00024e-07	0.000207779	0.000196714	Wac/Pcbp2/Jkamp/Psma3/Tardbp/Dnajb2/Fastkd3/Pcnp/Ube3a/Celf1/Pdcd6ip/Ube2j2/Usp5/Htra2/Ubr3/Sumo3/Cnot1/Ago1/Casc3/Tnrc6c/Rnf14/Fbxl17/Parn/Usp7/Akt1/Zc3h14/Psma6/Ppp2r5c/Btrc/Kctd10/Thrap3/Ythdf3/Csde1/Ube2d3/Lsm6/Rgp1/Dis3l2/Usp21/Nsfl1c/Lrpprc/Supv3l1/Pum1/Rbx1/Anapc4/Chfr/Armc8/Rps7/Fto/Ubqln4/Uba1/Nploc4/Psmd1/Bap1/Casp8/Snf8/Ifi27/Ascc2/Psmd13/Gigyf2/Marchf7/Ubap1/8030462N17Rik/Araf/Exosc10…	183	0.0913174	3	8	GO:0006402	0.845	14.8972	3	cellular macromolecule catabolic process	mRNA catabolic process	BP
GO:0044270	cellular nitrogen compound catabolic process	69/2004	376/15759	0.000989163	0.042612	0.0403427	Tardbp/Fastkd3/Celf1/Aldh6a1/Cnot1/Ago1/Casc3/Tnrc6c/Parn/Hmox2/Zc3h14/Thrap3/Ythdf3/Csde1/Lsm6/Dis3l2/Lrpprc/Supv3l1/Pum1/Nudt17/Fto/Gigyf2/Exosc10/Hnrnpm/Fbh1/Cnot2/Dhx36/Sidt2/Vcp/Cnot10/Afmid/Dis3l/Fus/Samhd1/Khsrp/Edc4/Fxr1/Zswim8/Fastkd2/Lsm5/Dcp1b/Pan2/Exosc2/Ddx5/Rnps1/Rock2/Tut7/Apobec1/Mgat1/Smg7/Eif4enif1/Adal/Rbm10/Dkc1/Tnrc6a/Rock1/Zc3h18/Ythdf2/Dnase2a/Rbm24/Pan3/Prpf18/Ttc37/Larp4b…	69	0.0344311	1	8	GO:0006402	0.923	0	0	cellular nitrogen compound catabolic process	mRNA catabolic process	BP
GO:0045184	establishment of protein localization	286/2004	1557/15759	1.11583e-11	1.58626e-08	1.50179e-08	Zfp384/Arfrp1/Pmpcb/Tardbp/Akap8/Arfip2/Acsl4/Dlg4/Emc1/Vps29/Ift122/Snx13/Uevld/Ank3/Bet1l/Neo1/Pdcd6ip/Rabgap1/Snx32/Mapk8ip3/Rbm4/Sec31a/Apbb3/Eny2/Xpo6/Eps15/Zdhhc3/Stx5a/Sil1/Fam53c/Mapk14/Sec22a/Coro7/App/Cct5/Akt1/Gphn/Eipr1/Mia2/Washc5/Dnm2/Rilpl2/Ptpn11/Coro1c/Idua/Copz1/Lman2l/P3h1/Pam/Lims1/Cdk16/Ywhae/Chmp3/Cct3/Ap3b1/Anxa5/Ncoa6/Arfgap2/Macf1/Calm1/Seh1l/Myo1b/Tbc1d14/Gdi2/Mff/Lypla1…	286	0.142715	49	2	GO:0015031	0.975	236.756	52	establishment of protein localization	protein transport	BP
GO:0045935	positive regulation of nucleobase-containing compound metabolic process	268/2004	1608/15759	7.36562e-07	0.000201365	0.000190641	Ablim1/Wac/Prdm15/Pcbp2/Acvrl1/Akap8l/Cdk13/Snrnp70/Zfp384/Nek4/Elf2/Zfp142/Iqce/Tardbp/Usf1/Hcfc1/Dyrk1a/Nol11/Ube3a/Celf1/Fgfr1/Ttc5/Ilf3/Mapk7/Mettl23/Ciz1/Smarca2/Cnbp/Wnt11/Tafazzin/Eny2/Trim24/Gpbp1/U2af2/Cnot1/Cbfb/Ago1/Jmjd6/Tnrc6c/Thoc1/Ss18/Rnf14/Notch3/Mapk14/Gtf2f1/Safb/Parn/Usp7/App/Ifnar1/Gpd1/Cct5/Akt1/Strn3/Btrc/Tead4/Ash2l/Mre11a/Crem/Zfp326/Thrap3/Kdm1a/Foxj3/Ubp1/Ssbp3/Babam2/Y…	268	0.133733	1	14	GO:0070816	0.401	0	0	positive regulation of nucleobase-containing compound metabolic process	phosphorylation of RNA polymerase II C-terminal domain	BP
GO:0046488	phosphatidylinositol metabolic process	31/2004	138/15759	0.00101376	0.0428918	0.0406076	Pigq/Ip6k2/Pigp/Mppe1/Pigk/Pigu/Inpp5a/Pigs/Bpnt1/Socs6/Socs7/Mtmr1/Pitpnc1/Plcb3/Pigt/Inpp5e/Pdgfa/Pigx/Mtmr11/Inpp5f/Ocrl/Mtmr3/Mboat7/Inppl1/Pgap2/Synj1/Mtmr6/Socs2/Inpp5b/Pi4k2a/Pip4p2	31	0.0154691	27	12	GO:0046856	0.896	6.16454	29	phosphatidylinositol metabolic process	phosphatidylinositol dephosphorylation	BP
GO:0046700	heterocycle catabolic process	69/2004	377/15759	0.00106381	0.044743	0.0423603	Tardbp/Fastkd3/Celf1/Aldh6a1/Cnot1/Ago1/Casc3/Tnrc6c/Parn/Hmox2/Zc3h14/Thrap3/Ythdf3/Csde1/Lsm6/Dis3l2/Lrpprc/Supv3l1/Pum1/Nudt17/Fto/Gigyf2/Exosc10/Hnrnpm/Fbh1/Cnot2/Dhx36/Sidt2/Vcp/Cnot10/Afmid/Dis3l/Fus/Samhd1/Khsrp/Edc4/Fxr1/Zswim8/Fastkd2/Lsm5/Dcp1b/Pan2/Exosc2/Ddx5/Rnps1/Rock2/Tut7/Apobec1/Mgat1/Smg7/Eif4enif1/Adal/Rbm10/Dkc1/Tnrc6a/Rock1/Zc3h18/Ythdf2/Dnase2a/Rbm24/Pan3/Prpf18/Ttc37/Larp4b…	69	0.0344311	1	8	GO:0006402	0.923	0	0	heterocycle catabolic process	mRNA catabolic process	BP
GO:0046856	phosphatidylinositol dephosphorylation	12/2004	29/15759	0.000110798	0.00875061	0.0082846	Inpp5a/Mtmr1/Inpp5e/Mtmr11/Inpp5f/Ocrl/Mtmr3/Inppl1/Synj1/Mtmr6/Inpp5b/Pip4p2	12	0.00598802	29	12	GO:0046856	1	14.2612	51	phosphatidylinositol dephosphorylation	phosphatidylinositol dephosphorylation	BP
GO:0046907	intracellular transport	255/2004	1380/15759	9.59873e-11	9.74683e-08	9.22777e-08	Akap8l/Zfp384/Arfrp1/Pmpcb/Kif1b/Chtop/Tardbp/Arfip2/Vps29/Ift122/Snx13/Ank3/Bet1l/Rabgap1/Snx32/Mapk8ip3/Rbm4/4932438A13Rik/Sec31a/Reps1/Eny2/Xpo6/Eps15/Zdhhc3/Ergic1/Stx5a/Thoc1/Mppe1/Fam53c/Mapk14/Sec22a/Usp7/App/Nde1/Akt1/Syne2/Eipr1/Trappc12/Mia2/Washc5/Rilpl2/Ptpn11/Coro1c/Copz1/Lman2l/Ywhae/Rsrc1/Chmp3/Ap3b1/Rgp1/Macf1/Tbc1d20/Myo1b/Ehd4/Tbc1d14/Mff/Klc1/Arfip1/Ptpn14/Stau2/Snx17/Ap4m1/Nmd…	255	0.127246	19	2	GO:0015031	0.527	144.737	24	intracellular transport	protein transport	BP
GO:0048024	regulation of mRNA splicing, via spliceosome	30/2004	94/15759	9.38167e-07	0.000212771	0.00020144	Snrnp70/Dyrk1a/Celf1/Rbm4/Sfswap/U2af2/Jmjd6/Rbfox2/Thrap3/Srsf4/Mbnl1/Rbm3/Dazap1/Hnrnpl/Mbnl2/Fxr1/Ddx5/Rnps1/Son/Hnrnpk/Srsf9/Sf1/Zc3h10/Rbm10/Acin1/Hnrnpa2b1/Rbm24/Tia1/Rbm5/Tra2b	30	0.0149701	14	1	GO:0006397	0.85	35.5856	21	regulation of mRNA splicing, via spliceosome	mRNA processing	BP
GO:0048025	negative regulation of mRNA splicing, via spliceosome	12/2004	22/15759	3.2606e-06	0.000579409	0.000548554	Dyrk1a/Sfswap/U2af2/Srsf4/Hnrnpl/Rnps1/Hnrnpk/Srsf9/Rbm10/Acin1/Hnrnpa2b1/Tra2b	12	0.00598802	24	1	GO:0006397	0.739	33.3005	30	negative regulation of mRNA splicing, via spliceosome	mRNA processing	BP
GO:0048041	focal adhesion assembly	23/2004	84/15759	0.000237063	0.0150451	0.0142439	Acvrl1/Actn1/Ptpn11/Coro1c/Pxn/Lims1/Macf1/Fermt2/Clasp1/Vcl/Dusp22/Camsap3/Ptk2/Cttn/Dusp3/Limch1/Abl1/Src/Thsd1/Rock1/Clasp2/Actg1/Bcas3	23	0.011477	30	3	GO:0006325	0.331	11.2984	32	focal adhesion assembly	chromatin organization	BP
GO:0048193	Golgi vesicle transport	63/2004	266/15759	5.46912e-07	0.00016902	0.000160019	Arfrp1/Vps29/Ank3/Bet1l/Sec31a/Eps15/Ergic1/Stx5a/Mppe1/Sec22a/Trappc12/Mia2/Dnm2/Cux1/Copz1/Lman2l/Pitpnb/Arfgap2/Macf1/Tbc1d20/Myo1b/Tbc1d14/Lypla1/Ap4m1/Yif1a/Preb/Atp9a/Snx12/Golga2/Atp9b/Rab6a/Vps35l/Cog7/Slc10a7/Exoc5/Stx6/Vcp/Exoc2/Gga3/Spast/Plcb3/Copg1/Ap1g2/Nrbp2/Cog3/Rack1/Spire1/Tmed2/Sec24c/Sort1/Rer1/Sar1a/Sec16b/Bicd2/Sec24a/Gosr2/Atp2c1/Gak/Gopc/Cln3/Trappc11/Snx8/Slc30a6	63	0.0314371	20	2	GO:0015031	0.438	42.6246	21	Golgi vesicle transport	protein transport	BP
GO:0048488	synaptic vesicle endocytosis	20/2004	67/15759	0.000167499	0.0117879	0.0111602	4932438A13Rik/Sh3gl1/Tbc1d24/Dnm2/Dgkq/Calm1/Itsn1/Bin1/Dnm1l/Scrib/Actb/Dennd1a/Picalm/Rock1/Synj1/Actg1/Scamp5/Ap2b1/Cltc/Cdk5	20	0.00998004	49	2	GO:0015031	0.388	14.475	75	synaptic vesicle endocytosis	protein transport	BP
GO:0050684	regulation of mRNA processing	43/2004	132/15759	2.21314e-09	1.04873e-06	9.92885e-07	Snrnp70/Dyrk1a/Celf1/Rbm4/Sfswap/U2af2/Jmjd6/Safb/Rbfox2/Zc3h14/Thrap3/Srsf4/Mbnl1/Paf1/Rbm3/Dazap1/Hnrnpl/Mbnl2/Snrpa/Supt5/Dhx36/Srpk1/Srpk3/Fxr1/Ddx5/Cpsf7/Iws1/Rnps1/Son/Papola/Hnrnpk/Srsf9/Sf1/Zc3h10/Rbm10/Acin1/Hnrnpa2b1/Rbm24/Sltm/Cdk9/Tia1/Rbm5/Tra2b	43	0.0214571	13	1	GO:0006397	0.868	91.7032	19	regulation of mRNA processing	mRNA processing	BP
GO:0050686	negative regulation of mRNA processing	15/2004	30/15759	8.28223e-07	0.000207779	0.000196714	Dyrk1a/Sfswap/U2af2/Zc3h14/Srsf4/Hnrnpl/Supt5/Rnps1/Hnrnpk/Srsf9/Rbm10/Acin1/Hnrnpa2b1/Cdk9/Tra2b	15	0.00748503	1	1	GO:0006397	0.752	0	0	negative regulation of mRNA processing	mRNA processing	BP
GO:0050779	RNA destabilization	24/2004	83/15759	6.8625e-05	0.00587695	0.00556398	Tardbp/Celf1/Cnot1/Tnrc6c/Parn/Ythdf3/Pum1/Fto/Gigyf2/Cnot2/Dhx36/Khsrp/Dcp1b/Pan2/Exosc2/Rock2/Tut7/Eif4enif1/Tnrc6a/Rock1/Zc3h18/Ythdf2/Rbm24/Pan3	24	0.011976	6	8	GO:0006402	0.874	8.91702	6	RNA destabilization	mRNA catabolic process	BP
GO:0051130	positive regulation of cellular component organization	173/2004	1088/15759	0.000858581	0.0381425	0.0361113	Eif4g1/Arfip2/Dlg4/Fgfr1/Nptn/Pdcd6ip/Jmjd4/Wnt11/Adgrl2/Parp6/Htra2/Evl/Cnot1/Cfl2/Marchf5/Mapk14/Sh3gl1/Tbc1d24/Parn/App/Cd47/Cct5/Numb/Kidins220/Washc5/Dnm2/Mad1l1/Cux1/Ptpn11/Mre11a/Coro1c/Wdr1/Pxn/P3h1/Lims1/Colgalt1/Adgre5/Cct3/Macf1/Rtel1/Rhoq/Mff/Anapc4/Itga6/Pld2/Arfip1/Stau2/Stk25/Rhoa/Synpo2l/Fermt2/Cd36/Becn1/Obsl1/Trim27/G3bp1/Clasp1/Zmynd8/Entr1/Dmd/Vps13d/Swap70/Cct7/Arpc1a/Itsn1/G…	173	0.0863273	1	3	GO:0006325	0.428	0	1	positive regulation of cellular component organization	chromatin organization	BP
GO:0051169	nuclear transport	63/2004	302/15759	4.2569e-05	0.00408892	0.00387117	Akap8l/Zfp384/Chtop/Tardbp/Rbm4/Eny2/Xpo6/Thoc1/Fam53c/Mapk14/Akt1/Ptpn11/Ywhae/Rsrc1/Ptpn14/Nmd3/Cd36/Pkig/Ipo4/Ifi27/Cse1l/Chp1/Sarnp/Mdm2/Txn1/Syk/Nxf1/Hdac3/Trp53/Dmap1/Ankrd54/Phb2/Aaas/Ddx39a/Ddx5/Malt1/Iws1/Riok2/Tsc2/Thoc7/Xpo5/Smurf1/Nxt1/Eif4enif1/Strada/Akap1/Ppp1r12a/Mbtps1/Thoc5/Thoc2l/Hnrnpa2b1/Hikeshi/Pml/Nf1/Flna/Cdk5/Appl2/Rpain/Pttg1ip/Zc3h11a/Rab23/Med1/Ipo11	63	0.0314371	4	2	GO:0015031	0.444	7.90799	4	nuclear transport	protein transport	BP
GO:0051254	positive regulation of RNA metabolic process	231/2004	1448/15759	9.4063e-05	0.00759772	0.00719312	Ablim1/Wac/Prdm15/Pcbp2/Acvrl1/Akap8l/Cdk13/Snrnp70/Zfp384/Nek4/Elf2/Zfp142/Iqce/Tardbp/Usf1/Hcfc1/Dyrk1a/Nol11/Ube3a/Celf1/Fgfr1/Ttc5/Ilf3/Mapk7/Mettl23/Smarca2/Cnbp/Wnt11/Eny2/Trim24/Gpbp1/U2af2/Cnot1/Cbfb/Ago1/Jmjd6/Tnrc6c/Thoc1/Ss18/Rnf14/Notch3/Mapk14/Gtf2f1/Safb/Parn/App/Ifnar1/Akt1/Strn3/Btrc/Tead4/Ash2l/Crem/Zfp326/Thrap3/Kdm1a/Foxj3/Ubp1/Ssbp3/Ythdf3/Arnt/Ap3b1/Ncoa6/Rhoq/Usp21/Supv3l1/P…	231	0.115269	1	14	GO:0070816	0.411	0	0	positive regulation of RNA metabolic process	phosphorylation of RNA polymerase II C-terminal domain	BP
GO:0051276	chromosome organization	159/2004	803/15759	3.90658e-09	1.7355e-06	1.64308e-06	Wac/Brd1/Akap8l/Akap8/Ing3/Ehmt1/Mrgbp/Hcfc1/Cdan1/Smarca2/Hira/Rbbp5/Eny2/Eed/Rccd1/Ercc4/Jmjd6/0610010K14Rik/Npm3/Eml3/Parn/Kansl2/Cct5/Mnat1/Trappc12/Zmynd11/Ash2l/Mad1l1/Mre11a/Kdm1a/Babam2/Cep63/Cct3/Tti1/Anp32e/Dis3l2/Rtel1/Seh1l/Usp21/Scmh1/Supv3l1/Epc1/Anapc4/Chfr/Smarcd2/Paf1/Becn1/Ipo4/Bap1/Ruvbl1/Sun1/Exosc10/Cct7/Macroh2a1/Srcap/Nap1l4/Anapc15/Esco1/Hcfc2/Eya4/Acd/Terf2/Kdm4a/Eya3/Dhx…	159	0.0793413	36	3	GO:0006325	0.904	118.916	39	chromosome organization	chromatin organization	BP
GO:0051642	centrosome localization	12/2004	32/15759	0.000334169	0.0197939	0.0187398	Nde1/Syne2/Sun1/Dync1li2/Pard3/Spout1/Akap9/Bicd2/Syne1/Ndel1/Sema6a/Ift20	12	0.00598802	20	2	GO:0015031	0.292	8.69302	25	centrosome localization	protein transport	BP
GO:0051649	establishment of localization in cell	317/2004	1941/15759	4.32196e-07	0.000146288	0.000138498	Akap8l/Zfp384/Arfrp1/Pmpcb/Kif1b/Chtop/Tardbp/Slc29a1/Arfip2/Vps29/Ift122/Snx13/Ank3/Tle6/Bet1l/Rabgap1/Snx32/Mapk8ip3/Rbm4/4932438A13Rik/Sec31a/Reps1/Eny2/Xpo6/Eps15/Zdhhc3/Ergic1/Eml3/Stx5a/Thoc1/Mppe1/Fam53c/Mapk14/Sh3gl1/Tbc1d24/Sec22a/Usp7/App/Nde1/Akt1/Numb/Syne2/Eipr1/Trappc12/Mia2/Washc5/Dnm2/Rilpl2/Mad1l1/Tmem38b/Ptpn11/Coro1c/Wdr1/Cacna2d1/Dgkq/Copz1/Lman2l/Cdk16/Ywhae/Rsrc1/Chmp3/Cep63…	317	0.158184	8	2	GO:0015031	0.551	30.5795	9	establishment of localization in cell	protein transport	BP
GO:0051668	localization within membrane	107/2004	629/15759	0.000894409	0.0393471	0.0372517	Pals1/Arfrp1/Dlg4/Emc1/Vps29/Ift122/Bbip1/Ank3/4932438A13Rik/Zdhhc3/Akt1/Numb/Gphn/Eipr1/Dnm2/Rilpl2/Ap3b1/Macf1/Calm1/Rhoq/Ehd4/Mff/Lypla1/Snx17/Fermt2/Snap23/Snf8/Ppp2r5a/Zmynd8/Stx7/Atp9a/Entr1/Snx12/Scp2/Reep1/Akt2/Vps35l/Vps26a/Tm9sf1/Naca/Pard3/Hgs/Exoc5/Stx6/Exoc2/Zdhhc5/Gga3/Sec61g/Cyp46a1/Rab3gap2/Emc8/Rack1/Oga/Tsc2/Get1/Scrib/Synj2bp/Timm9/Rock2/Actb/Rab40c/Tmed2/Pex5/Tnik/Camk2d/Palm/…	107	0.0533932	4	2	GO:0015031	0.394	2.73692	4	localization within membrane	protein transport	BP
GO:0051893	regulation of focal adhesion assembly	19/2004	62/15759	0.000165041	0.0117879	0.0111602	Acvrl1/Ptpn11/Coro1c/Lims1/Macf1/Fermt2/Clasp1/Vcl/Dusp22/Camsap3/Ptk2/Dusp3/Limch1/Abl1/Src/Rock1/Clasp2/Actg1/Bcas3	19	0.00948104	22	3	GO:0006325	0.322	11.4967	26	regulation of focal adhesion assembly	chromatin organization	BP
GO:0060341	regulation of cellular localization	139/2004	824/15759	0.000237035	0.0150451	0.0142439	Akap8l/Tardbp/Ralgapb/Dlg4/Ank3/Nptn/Rbm4/Eny2/Mapk14/Usp7/App/Cct5/Akt1/Numb/Eipr1/Trappc12/Mad1l1/Tmem38b/Ptpn11/Kdm1a/Cdk16/Ywhae/Cct3/Ncoa6/Calm1/Rhoq/Tbc1d20/Fkbp1a/Nsfl1c/Mff/Lypla1/Pld2/Arfip1/Ptpn14/Nmd3/Fermt2/Cd36/Pkig/Becn1/Ifi27/Ppp2r5a/Zmynd8/Stx7/Preb/Atp9a/Entr1/Chp1/Snx12/Dmd/Scp2/Hnrnpm/Cct7/Mdm2/Reep1/Macroh2a1/Akt2/Nedd4l/Atg5/Pard3/Txn1/Stx6/Dhx36/Sidt2/Vcp/Yap1/C1qtnf12/Zdhhc…	139	0.0693613	7	2	GO:0015031	0.399	6.46411	8	regulation of cellular localization	protein transport	BP
GO:0060606	tube closure	29/2004	108/15759	5.74389e-05	0.0051045	0.00483267	Enah/Ift122/Rps7/Vasp/Lias/Nckap1/Tulp3/Arid1a/Dvl2/Tsc2/Opa1/Scrib/Rock2/Glmn/Tmed2/Ski/Cc2d2a/Kdm6a/Abl1/Cecr2/Hectd1/Spint2/Deaf1/Bbs4/Cobl/Ift172/Ift57/Rab23/Phactr4	29	0.0144711	1	9	GO:0001843	0.998	0	1	tube closure	neural tube closure	BP
GO:0061013	regulation of mRNA catabolic process	36/2004	154/15759	0.000183618	0.0126714	0.0119966	Tardbp/Fastkd3/Celf1/Cnot1/Tnrc6c/Parn/Zc3h14/Thrap3/Ythdf3/Pum1/Fto/Gigyf2/Hnrnpm/Cnot2/Dhx36/Fus/Khsrp/Fxr1/Fastkd2/Dcp1b/Pan2/Exosc2/Rock2/Tut7/Apobec1/Eif4enif1/Rbm10/Tnrc6a/Rock1/Ythdf2/Rbm24/Pan3/Larp4b/Angel2/Pum2/Brf1	36	0.0179641	1	1	GO:0006397	0.811	0	1	regulation of mRNA catabolic process	mRNA processing	BP
GO:0061014	positive regulation of mRNA catabolic process	23/2004	82/15759	0.000160217	0.0117404	0.0111152	Tardbp/Celf1/Cnot1/Tnrc6c/Parn/Ythdf3/Pum1/Fto/Gigyf2/Cnot2/Dhx36/Khsrp/Dcp1b/Pan2/Exosc2/Rock2/Tut7/Eif4enif1/Tnrc6a/Rock1/Ythdf2/Rbm24/Pan3	23	0.011477	15	1	GO:0006397	0.772	10.0905	17	positive regulation of mRNA catabolic process	mRNA processing	BP
GO:0061157	mRNA destabilization	23/2004	79/15759	8.59477e-05	0.00707794	0.00670102	Tardbp/Celf1/Cnot1/Tnrc6c/Parn/Ythdf3/Pum1/Fto/Gigyf2/Cnot2/Dhx36/Khsrp/Dcp1b/Pan2/Exosc2/Rock2/Tut7/Eif4enif1/Tnrc6a/Rock1/Ythdf2/Rbm24/Pan3	23	0.011477	17	8	GO:0006402	0.91	13.0977	23	mRNA destabilization	mRNA catabolic process	BP
GO:0061842	microtubule organizing center localization	12/2004	33/15759	0.000464867	0.0248442	0.0235211	Nde1/Syne2/Sun1/Dync1li2/Pard3/Spout1/Akap9/Bicd2/Syne1/Ndel1/Sema6a/Ift20	12	0.00598802	1	2	GO:0015031	0.292	0	1	microtubule organizing center localization	protein transport	BP
GO:0061919	process utilizing autophagic mechanism	75/2004	413/15759	0.000832698	0.0372253	0.0352429	Wac/Eif4g1/Depdc5/Arfip2/Tafazzin/Gramd1a/Htra2/Ercc4/Lgals8/Akt1/Zfyve1/Dram2/Atp6v0a1/Tbc1d14/Nsfl1c/Ubqln4/Becn1/Trim27/Foxk2/Atg16l1/Vps13d/Vmp1/Supt5/Tm9sf1/Atg5/Dcn/Kdm4a/Vcp/Ulk2/Rab24/Hdac10/Ufl1/Trp53/Rmc1/Kat5/Phb2/Rab3gap2/Nrbp2/Gsk3a/Tsc2/Dnm1l/Mtdh/Ptk2/Retreg1/Prkaa1/Ubqln1/Cttn/Smurf1/Ift88/Map3k7/Wdr45/Snx14/Abl1/Sec16b/Mtmr3/Fbxl2/Rock1/Vps39/Bnip3l/Anxa7/Flcn/Nbr1/Cltc/Sting1/Go…	75	0.0374251	1	13	GO:0006914	0.995	0	0	process utilizing autophagic mechanism	autophagy	BP
GO:0070198	protein localization to chromosome, telomeric region	14/2004	30/15759	5.47498e-06	0.000912346	0.000863761	Cct5/Cct3/Cct7/Macroh2a1/Acd/Terf2/Tpp1/Cct2/Tinf2/Tnks2/Dkc1/Pml/Tcp1/Pot1a	14	0.00698603	10	2	GO:0015031	0.556	21.2773	14	protein localization to chromosome, telomeric region	protein transport	BP
GO:0070199	establishment of protein localization to chromosome	10/2004	25/15759	0.000574872	0.0283763	0.0268652	Cct5/Cct3/Cct7/Macroh2a1/Acd/Cct2/Lrwd1/Dkc1/Tcp1/Pot1a	10	0.00499002	1	2	GO:0015031	0.633	0	0	establishment of protein localization to chromosome	protein transport	BP
GO:0070200	establishment of protein localization to telomere	8/2004	17/15759	0.000564303	0.0280494	0.0265557	Cct5/Cct3/Cct7/Acd/Cct2/Dkc1/Tcp1/Pot1a	8	0.00399202	6	2	GO:0015031	0.611	4.31624	7	establishment of protein localization to telomere	protein transport	BP
GO:0070203	regulation of establishment of protein localization to telomere	6/2004	11/15759	0.00109509	0.0457875	0.0433492	Cct5/Cct3/Cct7/Cct2/Dkc1/Tcp1	6	0.00299401	1	2	GO:0015031	0.589	0	0	regulation of establishment of protein localization to telomere	protein transport	BP
GO:0070646	protein modification by small protein removal	30/2004	124/15759	0.000327271	0.0195483	0.0185073	Dnajb2/Usp5/Eny2/Usp7/Cops2/Usp21/Otud6b/Bap1/Cops7b/Usp47/Cops4/Vcp/Abraxas1/Usp16/Uspl1/Senp6/Senp1/Uimc1/Cyld/Usp25/Usp15/Usp48/Usp28/Senp8/Senp2/Otud5/Usp42/Tnfaip3/Otud7b/Usp4	30	0.0149701	3	6	GO:0016567	0.813	3.20829	3	protein modification by small protein removal	protein ubiquitination	BP
GO:0070647	protein modification by small protein conjugation or removal	147/2004	758/15759	6.16714e-08	2.30716e-05	2.1843e-05	Wac/Dnajb2/Ivns1abp/Trim26/Pcgf1/Pcnp/Ube3a/Ube2j2/Usp5/Eny2/Trim24/U2af2/Ubr3/Sumo3/Cbfb/Marchf5/Rnf14/Fbxl17/Usp7/Rpl37/Akt1/Lztr1/Eipr1/Btrc/Kctd10/Kdm1a/Ube2d3/Arnt/Klhl7/Uba2/Cops2/Usp21/Rbx1/Anapc4/Chfr/Urm1/Rps7/Paf1/Wdsub1/Cblb/Uba1/Otud6b/Trim27/Bap1/Cops7b/Ifi27/Mgrn1/Chp1/Marchf7/Ube2f/Cul1/Fbh1/Trim25/Mdm2/Sae1/Usp47/Prmt3/Rbbp6/Nedd4l/Atg5/Cops4/Socs6/Ube2e2/Vcp/Socs7/Traf7/Rnf111/Tr…	147	0.0733533	1	6	GO:0016567	0.957	0	0	protein modification by small protein conjugation or removal	protein ubiquitination	BP
GO:0070727	cellular macromolecule localization	301/2004	1681/15759	6.15549e-11	7.2922e-08	6.90387e-08	Pals1/Arfrp1/Pmpcb/Kif1b/Tardbp/Ralgapb/Arfip2/Dlg4/Tor1b/Emc1/Vps29/Iffo1/Ift122/Bbip1/Snx13/Ank3/Nptn/Ciz1/Rabgap1/Mapk8ip3/Wnt11/Sec31a/Xpo6/Sumo3/Fam149b/Casc3/Mprip/Zdhhc3/Marchf5/Stx5a/Fam53c/Mapk14/App/Cct5/Akt1/Numb/Gphn/Syne2/Trappc12/Washc5/Rilpl2/Ptpn11/Copz1/Kdm1a/Ywhae/Pigk/Cep63/Cct3/Ap3b1/Pigu/Macf1/Calm1/Rhoq/Seh1l/Ehd4/Tbc1d14/Nsfl1c/Mff/Lypla1/Frmd6/Klc1/Taf3/Arfip1/Ptpn14/Snx17…	301	0.1502	1	2	GO:0015031	0.785	0	0	cellular macromolecule localization	protein transport	BP
GO:0070816	phosphorylation of RNA polymerase II C-terminal domain	7/2004	12/15759	0.000235004	0.0150451	0.0142439	Cdk13/Gtf2h3/Cdk7/Ccnh/Ppil4/Brd4/Cdk9	7	0.00349301	9	14	GO:0070816	1	7.29895	11	phosphorylation of RNA polymerase II C-terminal domain	phosphorylation of RNA polymerase II C-terminal domain	BP
GO:0070925	organelle assembly	141/2004	801/15759	2.75656e-05	0.0030144	0.00285387	Ablim1/Ccdc61/Trappc14/Ttll3/Ift122/Bbip1/Dhx30/Pdcd6ip/Myoz2/Ubap2l/Cnot1/Fam149b/Cfl2/Eml3/Tctn3/Numb/Zfyve1/Syne2/Trappc12/Washc5/Dnm2/Rilpl2/Wdr1/Ythdf3/Csde1/Cep63/Haus7/Tbc1d20/Ehd4/Tbc1d14/Nsfl1c/Agfg1/Atxn2/Odf2/Rhoa/Synpo2l/Cep89/Becn1/Rpsa/G3bp1/Clasp1/Atg16l1/Stx7/Cdk10/Entr1/Golga2/Vmp1/Map4/Cnot2/Atg5/Exoc5/Tmem175/Ttc12/Cilk1/Ablim3/Yap1/Traf7/Rps25/Prkar1a/Ulk2/Hdac3/Dynlt2b/Rabl2/…	141	0.0703593	6	3	GO:0006325	0.56	11.3856	6	organelle assembly	chromatin organization	BP
GO:0071705	nitrogen compound transport	305/2004	1813/15759	4.26363e-08	1.68366e-05	1.594e-05	Akap8l/Zfp384/Arfrp1/Pmpcb/Chtop/Tardbp/Slc29a1/Akap8/Abcc5/Arfip2/Acsl4/Slc17a5/Vps29/Snx13/Uevld/Ank3/Bet1l/Neo1/Pdcd6ip/Rabgap1/Slc35b1/Snx32/Mapk8ip3/Rbm4/Sec31a/Apbb3/Eny2/Xpo6/Slc35a2/Eps15/Casc3/Zdhhc3/Stx5a/Thoc1/Sil1/Fam53c/Cd320/Mapk14/Sec22a/Coro7/App/Cd47/Akt1/Slc38a6/Eipr1/Mia2/Washc5/Slc25a17/Dnm2/Rilpl2/Ptpn11/Idua/Copz1/Lman2l/P3h1/Pam/Cdk16/Ywhae/Chmp3/Ap3b1/Anxa5/Slc25a20/Ncoa6/…	305	0.152196	3	2	GO:0015031	0.92	25.0359	3	nitrogen compound transport	protein transport	BP
GO:0072594	establishment of protein localization to organelle	73/2004	391/15759	0.000431695	0.0236038	0.0223468	Pmpcb/Tardbp/Ift122/Fam53c/Mapk14/Cct5/Akt1/Cct3/Ap3b1/Macf1/Calm1/Mff/Ap4m1/Cd36/Pkig/Ipo4/Snf8/Cse1l/Chp1/Pmpca/Vps13d/Cct7/Pex1/Pex6/Macroh2a1/Acd/Hgs/Gga3/Sec61g/Syk/Hdac3/Trp53/Spcs1/Dmap1/Phb2/Rab3gap2/Gsk3a/Cct2/Srprb/Lrwd1/Ddx5/Tsc2/Get1/Scrib/Prkaa1/Timm9/Smurf1/Pex5/Pex2/Nxt1/Sort1/Eif4enif1/Akap1/Dkc1/Zfand6/Mtch2/Mbtps1/Bnip3l/Hikeshi/Pml/Pex13/Nf1/Flna/Tcp1/Timm21/Tnfaip3/Appl2/Rpain…	73	0.0364271	9	2	GO:0015031	0.825	5.81647	10	establishment of protein localization to organelle	protein transport	BP
GO:0090109	regulation of cell-substrate junction assembly	19/2004	62/15759	0.000165041	0.0117879	0.0111602	Acvrl1/Ptpn11/Coro1c/Lims1/Macf1/Fermt2/Clasp1/Vcl/Dusp22/Camsap3/Ptk2/Dusp3/Limch1/Abl1/Src/Rock1/Clasp2/Actg1/Bcas3	19	0.00948104	1	3	GO:0006325	0.322	0	0	regulation of cell-substrate junction assembly	chromatin organization	BP
GO:0098876	vesicle-mediated transport to the plasma membrane	32/2004	138/15759	0.00047438	0.0251634	0.0238234	Arfrp1/Vps29/Ank3/4932438A13Rik/Eipr1/Dnm2/Macf1/Ehd4/Lypla1/Snx17/Snap23/Snf8/Atp9a/Entr1/Snx12/Vps35l/Vps26a/Exoc5/Stx6/Exoc2/Gga3/Rack1/Scrib/Micall1/Gripap1/Inpp5f/Dennd1a/Vps39/Atp2c1/Grip2/Gopc/Cln3	32	0.0159681	1	2	GO:0015031	0.408	0	0	vesicle-mediated transport to the plasma membrane	protein transport	BP
GO:0120031	plasma membrane bounded cell projection assembly	88/2004	491/15759	0.000481802	0.0253678	0.0240169	Ablim1/Mtss2/Trappc14/Ttll3/Ift122/Bbip1/Evl/Fam149b/Tctn3/Parvb/Syne2/Dnm2/Rilpl2/Coro1c/Pxn/Rhoq/Ehd4/Itga6/Stau2/Odf2/Arhgap24/Cep89/Arhgef6/Zmynd8/Cdk10/Entr1/Cyfip1/Map4/Atg5/Nckap1/Arhgef7/Exoc5/Vcl/Ttc12/Cilk1/Ablim3/Yap1/Dynlt2b/Rabl2/Fxr1/Clcn4/Cfap410/Nme5/Wdr35/Tmem80/Cttn/Stx2/Ttll5/Ift88/Tapt1/Tnik/Palm/Cc2d2a/Vav2/Armc9/Abl1/Fgd4/Ocrl/Abi2/2700049A03Rik/Ano6/Gsn/Tchp/Cyld/Odf2l/Inpp…	88	0.0439122	1	3	GO:0006325	0.402	0	0	plasma membrane bounded cell projection assembly	chromatin organization	BP
GO:0120033	negative regulation of plasma membrane bounded cell projection assembly	11/2004	30/15759	0.000735981	0.0348757	0.0330185	Evl/Dnm2/Arhgap24/Cdk10/Map4/Yap1/Tchp/Odf2l/Evi5l/Limk2/Kank1	11	0.00548902	1	3	GO:0006325	0.308	0	0	negative regulation of plasma membrane bounded cell projection assembly	chromatin organization	BP
GO:0140238	presynaptic endocytosis	20/2004	67/15759	0.000167499	0.0117879	0.0111602	4932438A13Rik/Sh3gl1/Tbc1d24/Dnm2/Dgkq/Calm1/Itsn1/Bin1/Dnm1l/Scrib/Actb/Dennd1a/Picalm/Rock1/Synj1/Actg1/Scamp5/Ap2b1/Cltc/Cdk5	20	0.00998004	1	2	GO:0015031	0.388	0	0	presynaptic endocytosis	protein transport	BP
GO:0150116	regulation of cell-substrate junction organization	19/2004	67/15759	0.000497777	0.0256391	0.0242738	Acvrl1/Ptpn11/Coro1c/Lims1/Macf1/Fermt2/Clasp1/Vcl/Dusp22/Camsap3/Ptk2/Dusp3/Limch1/Abl1/Src/Rock1/Clasp2/Actg1/Bcas3	19	0.00948104	1	3	GO:0006325	0.325	0	3	regulation of cell-substrate junction organization	chromatin organization	BP
GO:1901566	organonitrogen compound biosynthetic process	221/2004	1386/15759	0.000138906	0.0102848	0.00973712	Zdhhc16/Pigq/Eif4g1/Trnau1ap/Mvk/Tardbp/Uros/Fastkd3/Ftsj1/Acsl4/Npr1/Celf1/Ppcdc/Ilf3/Jmjd4/Pigp/Paip1/Rbm4/Cnbp/Tafazzin/Csgalnact2/Sat1/Tyw5/Mrps10/Cnot1/Mettl17/Ago1/Slc25a37/Casc3/Tnrc6c/Zdhhc3/Alg5/Mppe1/Paip2/Rpl10a/Vars/Mocs1/Parn/App/Eif3l/Rpl30/Chkb/Rpl37/Akt1/Gphn/Yars/Ptdss2/Rars2/Guf1/Rps20/Pam/Dhdds/Acer3/Srm/Mrps18c/Pigk/Gmps/Ythdf3/Pigu/Rpl9/Lrpprc/Pum1/Rpn2/Rps7/Fto/Eif1ax/Rbm3/M…	221	0.110279	1	14	GO:0070816	0.334	0	0	organonitrogen compound biosynthetic process	phosphorylation of RNA polymerase II C-terminal domain	BP
GO:1901575	organic substance catabolic process	275/2004	1769/15759	0.000123177	0.00962133	0.00910896	Wac/Pcbp2/Jkamp/Psma3/Echdc2/Tardbp/Dnajb2/Fastkd3/Pcnp/Ube3a/Celf1/Pdcd6ip/Ube2j2/Usp5/Sat1/Trim24/Htra2/Aldh6a1/Ubr3/Sumo3/Cnot1/Ago1/Casc3/Tnrc6c/Xpnpep1/Stx5a/Rnf14/Glo1/Fbxl17/Parn/Usp7/Hmox2/App/Gpd1/Amacr/Akt1/Zc3h14/Psma6/Ppp2r5c/Btrc/Slc25a17/Ppp1cb/Kctd10/Idua/Abhd12/Thrap3/Acer3/Ythdf3/Csde1/Ube2d3/Lsm6/Acox1/Rgp1/Dis3l2/Usp21/Nsfl1c/Lrpprc/Lypla1/Supv3l1/Pum1/Rbx1/Nudt17/Anapc4/Chfr/P…	275	0.137226	1	8	GO:0006402	0.757	0	0	organic substance catabolic process	mRNA catabolic process	BP
GO:1902017	regulation of cilium assembly	20/2004	60/15759	2.92371e-05	0.00310175	0.00293657	Syne2/Dnm2/Odf2/Cdk10/Entr1/Map4/Atg5/Yap1/Dynlt2b/Ift88/Tapt1/Tchp/Cyld/Odf2l/Syne1/Evi5l/Bbs4/Sdccag8/Limk2/Ift20	20	0.00998004	23	3	GO:0006325	0.436	19.7286	26	regulation of cilium assembly	chromatin organization	BP
GO:1902018	negative regulation of cilium assembly	8/2004	13/15759	4.79273e-05	0.00445114	0.0042141	Dnm2/Cdk10/Map4/Yap1/Tchp/Odf2l/Evi5l/Limk2	8	0.00399202	11	3	GO:0006325	0.391	13.2596	14	negative regulation of cilium assembly	chromatin organization	BP
GO:1902115	regulation of organelle assembly	46/2004	191/15759	1.12156e-05	0.00156314	0.0014799	Pdcd6ip/Cnot1/Eml3/Numb/Syne2/Trappc12/Dnm2/Tbc1d14/Odf2/Rhoa/Becn1/G3bp1/Cdk10/Entr1/Map4/Cnot2/Atg5/Yap1/Dynlt2b/Rab3gap2/Arhgef5/Cep295/Ptprs/Prkaa1/Cdk5rap2/Ift88/Senp6/Tapt1/Src/Mtmr3/Gsn/Tchp/Arhgef9/Cyld/Odf2l/Syne1/Evi5l/Bbs4/Pan3/Sdccag8/Limk2/Nprl2/Vps11/Ehmt2/G3bp2/Ift20	46	0.0229541	4	3	GO:0006325	0.478	10.9152	4	regulation of organelle assembly	chromatin organization	BP
GO:1903311	regulation of mRNA metabolic process	73/2004	270/15759	1.50356e-10	1.33591e-07	1.26477e-07	Snrnp70/Tardbp/Fastkd3/Dyrk1a/Celf1/Rbm4/Hnrnpc/Sfswap/U2af2/Cnot1/Jmjd6/Tnrc6c/Safb/Parn/Rbfox2/Zc3h14/Thrap3/Srsf4/Ythdf3/Mbnl1/Pum1/Fto/Paf1/Rbm3/Dazap1/Gigyf2/Hnrnpl/Mbnl2/Hnrnpm/Snrpa/Supt5/Cnot2/Dhx36/Srpk1/Srpk3/Fus/Khsrp/Fxr1/Fastkd2/Dcp1b/Pan2/Exosc2/Ddx5/Cpsf7/Iws1/Rnps1/Son/Papola/Rock2/Tut7/Hnrnpk/Srsf9/Apobec1/Sf1/Eif4enif1/Zc3h10/Rbm10/Tnrc6a/Rock1/Ythdf2/Acin1/Hnrnpa2b1/Rbm24/Sltm/…	73	0.0364271	1	1	GO:0006397	0.853	0	0	regulation of mRNA metabolic process	mRNA processing	BP
GO:1903312	negative regulation of mRNA metabolic process	24/2004	89/15759	0.000225829	0.0148629	0.0140714	Tardbp/Dyrk1a/Hnrnpc/Sfswap/U2af2/Zc3h14/Thrap3/Srsf4/Hnrnpl/Supt5/Fus/Rnps1/Hnrnpk/Srsf9/Apobec1/Eif4enif1/Rbm10/Acin1/Hnrnpa2b1/Rbm24/Larp4b/Cdk9/Angel2/Tra2b	24	0.011976	1	1	GO:0006397	0.75	0	0	negative regulation of mRNA metabolic process	mRNA processing	BP
GO:1903313	positive regulation of mRNA metabolic process	30/2004	114/15759	6.49087e-05	0.00569594	0.00539261	Snrnp70/Tardbp/Celf1/Cnot1/Tnrc6c/Parn/Thrap3/Ythdf3/Pum1/Fto/Paf1/Rbm3/Dazap1/Gigyf2/Cnot2/Dhx36/Khsrp/Dcp1b/Pan2/Exosc2/Rock2/Tut7/Apobec1/Eif4enif1/Tnrc6a/Rock1/Ythdf2/Rbm24/Pan3/Tra2b	30	0.0149701	1	1	GO:0006397	0.789	0	0	positive regulation of mRNA metabolic process	mRNA processing	BP
GO:1903827	regulation of cellular protein localization	98/2004	538/15759	0.000128858	0.0098486	0.00932412	Tardbp/Ralgapb/Dlg4/Ank3/Nptn/Mapk14/App/Cct5/Akt1/Numb/Trappc12/Ptpn11/Kdm1a/Ywhae/Cct3/Rhoq/Nsfl1c/Mff/Lypla1/Ptpn14/Nmd3/Fermt2/Cd36/Pkig/Ifi27/Ppp2r5a/Zmynd8/Stx7/Entr1/Chp1/Hnrnpm/Cct7/Mdm2/Macroh2a1/Akt2/Nedd4l/Txn1/Stx6/Vcp/Yap1/Zdhhc5/Rtn4/Hdac3/Dmap1/Inpp5e/Gsk3a/Cct2/Rack1/Parp9/Prkaa1/Synj2bp/Rock2/Hnrnpk/Actb/Tnik/Camk2d/C2cd5/Rer1/Sar1a/Gripap1/Src/Rab11fip5/Gsn/Atp2b4/Akap1/Dkc1/Lzt…	98	0.0489022	17	2	GO:0015031	0.727	11.4081	19	regulation of cellular protein localization	protein transport	BP
GO:1903828	negative regulation of cellular protein localization	30/2004	124/15759	0.000327271	0.0195483	0.0185073	App/Numb/Rhoq/Nsfl1c/Lypla1/Cd36/Pkig/Ppp2r5a/Chp1/Macroh2a1/Nedd4l/Txn1/Hdac3/Inpp5e/Rock2/Akap1/Lztfl1/Ppfia1/Picalm/Hectd1/Flcn/Nf1/Cltc/Ogt/Gopc/Cdk5/Gdi1/Ube2j1/Otud7b/Rab23	30	0.0149701	3	2	GO:0015031	0.625	3.20829	3	negative regulation of cellular protein localization	protein transport	BP
GO:1904356	regulation of telomere maintenance via telomere lengthening	22/2004	57/15759	7.11273e-07	0.000201365	0.000190641	Ercc4/Parn/Cct5/Cct3/Rtel1/Exosc10/Cct7/Acd/Terf2/Dhx36/Cct2/Tinf2/Nat10/Map3k4/Tnks2/Src/Dkc1/Hnrnpa2b1/Pml/Slx4/Tcp1/Pot1a	22	0.010978	1	1	GO:0006397	0.345	0	2	regulation of telomere maintenance via telomere lengthening	mRNA processing	BP
GO:1904357	negative regulation of telomere maintenance via telomere lengthening	11/2004	25/15759	0.0001101	0.00875061	0.0082846	Ercc4/Exosc10/Acd/Terf2/Tinf2/Nat10/Tnks2/Src/Pml/Slx4/Pot1a	11	0.00548902	7	1	GO:0006397	0.321	8.24133	7	negative regulation of telomere maintenance via telomere lengthening	mRNA processing	BP
GO:1904358	positive regulation of telomere maintenance via telomere lengthening	13/2004	36/15759	0.0002941	0.0181779	0.0172099	Parn/Cct5/Cct3/Rtel1/Cct7/Acd/Dhx36/Cct2/Map3k4/Dkc1/Hnrnpa2b1/Tcp1/Pot1a	13	0.00648703	5	3	GO:0006325	0.651	4.87529	5	positive regulation of telomere maintenance via telomere lengthening	chromatin organization	BP
GO:1904376	negative regulation of protein localization to cell periphery	10/2004	26/15759	0.000828542	0.0372253	0.0352429	Numb/Rhoq/Lypla1/Ppp2r5a/Lztfl1/Ppfia1/Picalm/Hectd1/Cltc/Gopc	10	0.00499002	1	2	GO:0015031	0.551	0	0	negative regulation of protein localization to cell periphery	protein transport	BP
GO:1904814	regulation of protein localization to chromosome, telomeric region	8/2004	15/15759	0.000189114	0.0129252	0.0122369	Cct5/Cct3/Cct7/Macroh2a1/Cct2/Dkc1/Pml/Tcp1	8	0.00399202	1	2	GO:0015031	0.52	0	0	regulation of protein localization to chromosome, telomeric region	protein transport	BP
GO:1904816	positive regulation of protein localization to chromosome, telomeric region	7/2004	13/15759	0.000453261	0.0245937	0.023284	Cct5/Cct3/Cct7/Cct2/Dkc1/Pml/Tcp1	7	0.00349301	3	2	GO:0015031	0.515	2.8448	3	positive regulation of protein localization to chromosome, telomeric region	protein transport	BP
GO:1904851	positive regulation of establishment of protein localization to telomere	6/2004	10/15759	0.000557781	0.0279205	0.0264336	Cct5/Cct3/Cct7/Cct2/Dkc1/Tcp1	6	0.00299401	10	2	GO:0015031	0.585	5.5611	10	positive regulation of establishment of protein localization to telomere	protein transport	BP
GO:1904872	regulation of telomerase RNA localization to Cajal body	5/2004	7/15759	0.000556249	0.0279205	0.0264336	Parn/Exosc10/Cct2/Dkc1/Tcp1	5	0.00249501	4	2	GO:0015031	0.458	3.34812	4	regulation of telomerase RNA localization to Cajal body	protein transport	BP
GO:1905476	negative regulation of protein localization to membrane	12/2004	31/15759	0.000235959	0.0150451	0.0142439	Numb/Rhoq/Lypla1/Ppp2r5a/Lztfl1/Ppfia1/Picalm/Hectd1/Cltc/Ogt/Gopc/Gdi1	12	0.00598802	1	2	GO:0015031	0.558	0	0	negative regulation of protein localization to membrane	protein transport	BP
GO:2000113	negative regulation of cellular macromolecule biosynthetic process	205/2004	1288/15759	0.000271578	0.0169331	0.0160314	Acvrl1/Eif4g1/Elf2/Mvk/Tardbp/Mlip/Ehmt1/Tle2/Hcfc1/Pcgf1/Celf1/Tle6/Fgfr1/Ilf3/Cdan1/Smarca2/Rbm4/Cnbp/Wnt11/Myoz2/Apbb3/Trim24/Eed/Cnot1/Cbfb/Ago1/Tnrc6c/Paip2/Notch3/Parn/App/Rbfox2/Strn3/Btrc/Cux1/Crem/Lims1/Kdm1a/Rtf1/Ythdf3/Gon4l/Cops2/Scmh1/Pum1/Epc1/Taf3/Fto/Paf1/Cd36/Pkig/Otud6b/Trim27/Bap1/Ifi27/Foxk2/Gigyf2/Sarnp/Zfp746/Exosc10/Nfkb1/Fbh1/Mdm2/Macroh2a1/Supt5/Usp47/Rpl13a/Uri1/Tcf25/Cn…	205	0.102295	1	14	GO:0070816	0.397	0	0	negative regulation of cellular macromolecule biosynthetic process	phosphorylation of RNA polymerase II C-terminal domain	BP
GO:2001252	positive regulation of chromosome organization	24/2004	80/15759	3.55258e-05	0.00355658	0.00336718	Parn/Cct5/Mad1l1/Mre11a/Cct3/Rtel1/Cct7/Macroh2a1/Acd/Terf2/Dhx36/Slx1b/Cct2/Map3k4/Pphln1/Tnks2/Atf7ip/Dkc1/Setdb2/Hnrnpa2b1/Pml/Slx4/Tcp1/Pot1a	24	0.011976	2	3	GO:0006325	0.706	4.15711	2	positive regulation of chromosome organization	chromatin organization	BP
GO:0000123	histone acetyltransferase complex	27/2010	78/15840	5.11878e-07	4.35097e-05	3.62968e-05	Brd1/Ing3/Mrgbp/Hcfc1/Phf20l1/Eny2/Kansl2/Epc1/Kansl1l/Zzz3/Ruvbl1/Taf12/Dmap1/Kat5/Tada3/Actb/Epc2/Phf14/Msl3/Kansl1/Kansl3/Msl1/Taf6/Ogt/Brpf1/Meaf6/Kat7	27	0.0134328	29	2	GO:1902494	0.711	64.0525	35	histone acetyltransferase complex	catalytic complex	CC
GO:0000346	transcription export complex	8/2010	14/15840	9.78102e-05	0.00271127	0.00226181	Chtop/Thoc1/Sarnp/Nxf1/Thoc7/Thoc5/Thoc2l/Zc3h11a	8	0.0039801	15	2	GO:1902494	0.348	17.8423	15	transcription export complex	catalytic complex	CC
GO:0000439	transcription factor TFIIH core complex	5/2010	10/15840	0.00474592	0.0498588	0.0415935	Gtf2h2/Mnat1/Gtf2h3/Cdk7/Ccnh	5	0.00248756	10	2	GO:1902494	0.329	3.9049	11	transcription factor TFIIH core complex	catalytic complex	CC
GO:0000781	chromosome, telomeric region	26/2010	103/15840	0.000382668	0.00872669	0.00728002	Ercc4/Thoc1/Ppp1cb/Mre11a/Kdm1a/Rtel1/Acd/Terf2/Dhx36/Rad51d/Rad17/Men1/Pold1/Tinf2/Lrwd1/Tnks2/Thoc7/Chek2/Lrif1/Thoc5/Thoc2l/Hnrnpa2b1/Pml/Slx4/Zbtb48/Pot1a	26	0.0129353	110	4	GO:0005694	0.716	19.9305	136	chromosome, telomeric region	chromosome	CC
GO:0000785	chromatin	91/2010	514/15840	0.000549529	0.011303	0.00942925	Akap8l/Tardbp/Usf1/Ino80e/Akap8/Ing3/Smarca2/Hira/Trim24/Htra2/Eed/0610010K14Rik/Ss18/Ash2l/Mre11a/Kdm1a/Tti1/Anp32e/Gon4l/Mbd1/Nsmf/Bud31/Smarcd2/Paf1/Uba1/Ipo4/Ruvbl1/Exosc10/Fbh1/Macroh2a1/Srcap/Nap1l4/Esco1/Ist1/Hpf1/Kdm4a/Smarce1/Men1/Hdac3/Mis18a/Ddx23/Srpk1/Chd4/Trp53/Dmap1/Kat5/Brms1l/Arid1a/Glyr1/Mau2/Brd4/Cbx8/Lrwd1/Nsd1/Prdm9/Max/Mta1/Ncoa1/Hnrnpk/Dpf2/Kmt2e/Bicra/Ankrd17/Sf3b1/Cecr2/S…	91	0.0452736	347	4	GO:0005694	0.853	22.1693	393	chromatin	chromosome	CC
GO:0000812	Swr1 complex	6/2010	12/15840	0.00193326	0.026979	0.0225066	Ing3/Anp32e/Ruvbl1/Srcap/Dmap1/Kat5	6	0.00298507	12	2	GO:1902494	0.568	6.11704	14	Swr1 complex	catalytic complex	CC
GO:0000932	P-body	22/2010	76/15840	0.000129251	0.00335694	0.00280044	Cnot1/Ago1/Tnrc6c/Psma6/Ythdf3/Lsm6/Dis3l2/Pum1/Garre1/Cnot2/Edc4/Dcp1b/Pan2/Shfl/Eif4enif1/Eif4e2/Tnrc6a/Syne1/Ythdf2/Psma4/Pan3/Apobec3	22	0.0109453	83	3	GO:0036464	0.911	27.0475	119	P-body	cytoplasmic ribonucleoprotein granule	CC
GO:0001725	stress fiber	21/2010	85/15840	0.00179152	0.026173	0.0218342	Ablim1/Enah/Pdlim5/Mprip/Actn1/Ptpn11/Pxn/Fermt2/Ilk/Actn4/Vcl/Ablim3/Coro1b/Pstpip1/Dctn4/Ptk2/Zyx/Actb/Limch1/Flnb/Palld	21	0.0104478	88	4	GO:0005694	0.391	11.2076	119	stress fiber	chromosome	CC
GO:0005681	spliceosomal complex	46/2010	187/15840	5.84488e-06	0.000321468	0.000268177	Wac/Snrnp70/Khdc4/Snrnp48/Prpf39/Hnrnpc/Prpf40a/U2af2/Casc3/U2af1/Lsm6/Srrm1/Bud31/Rbm3/Hnrnpm/Luc7l2/Snrpa/Prpf31/Ppp1r8/Snrpf/Luc7l/Ddx23/Hnrnph1/Bcas2/Lsm5/Snrpa1/Ddx5/Hnrnpk/Srrm2/Sf1/Gcfc2/Luc7l3/Sf3b1/Prpf38b/Slu7/Hnrnpf/Zcrb1/Xab2/Hnrnpa2b1/Prpf18/Srek1/Dhx35/Rbm5/Ddx41/Tra2b/Cwc22	46	0.0228856	168	2	GO:1902494	0.46	62.5128	177	spliceosomal complex	catalytic complex	CC
GO:0005685	U1 snRNP	8/2010	18/15840	0.000890123	0.0163189	0.0136137	Snrnp70/Prpf39/Prpf40a/Luc7l2/Snrpa/Snrpf/Luc7l/Luc7l3	8	0.0039801	19	2	GO:1902494	0.35	9.40593	29	U1 snRNP	catalytic complex	CC
GO:0005694	chromosome	183/2010	1037/15840	1.25557e-06	7.82638e-05	6.52896e-05	Brd1/Akap8l/Tardbp/Usf1/Ino80e/Akap8/Ing3/Ehmt1/Iffo1/Smarca2/Hira/Ercc5/Trim24/Htra2/Eed/Rccd1/Ercc4/0610010K14Rik/Thoc1/Ss18/Polh/Oard1/Usp7/Nde1/Trappc12/Ppp2r5c/Zmynd11/Ash2l/Mad1l1/Ppp1cb/Mre11a/Dctn6/Kdm1a/Faap20/Tti1/Anp32e/Gon4l/Rtel1/Seh1l/Mbd1/Nsfl1c/Nsmf/Lrpprc/Bud31/Smarcd2/Paf1/Ubqln4/Uba1/Ipo4/Ruvbl1/Clasp1/Rbm34/Ppp2r5a/Paxx/Csnk1a1/Exosc10/Fbh1/Macroh2a1/Srcap/Nsmce4a/Nap1l4/Rbbp6…	183	0.0910448	523	4	GO:0005694	0.977	105.554	531	chromosome	chromosome	CC
GO:0005730	nucleolus	134/2010	815/15840	0.000820216	0.0156511	0.0130565	Tmem179b/Ip6k2/Ino80e/Akap8/Surf2/Nol11/Tma16/Ilf3/Magi1/Rbm4/Nop56/Rbbp5/Xpo6/Jmjd6/Npm3/Cyb561a3/Oard1/Parn/Mrpl40/Eif3l/Rai14/Zc3h14/Taf1b/Gnl2/Rtf1/Snapc3/Lsm6/Klhl7/Gon4l/Gtf3c1/Polr1c/Hirip3/Rps7/Nmd3/Zzz3/Trim27/Taf1a/Rbm34/Ddx47/Exosc10/Cdk7/Vmp1/Mdm2/Macroh2a1/Ints4/Btbd10/Cog7/Utp4/Upf3a/Kdm4a/Fam32a/Mtus1/Cilk1/Traf7/Rps25/Trim41/Jpt1/Tulp3/Rad17/Fam193b/Ddx23/Agtpbp1/Habp4/Trp53/Nob1/…	134	0.0666667	753	1	GO:0016604	0.562	21.5923	932	nucleolus	nuclear body	CC
GO:0005768	endosome	138/2010	865/15840	0.00228435	0.0299075	0.0249496	Abcc5/Vps29/Trappc14/Snx13/Bet1l/Snx32/Inpp4a/Sec31a/Gnas/Eps15/Cyb561a3/H2-T22/Sh3gl1/Osbpl11/App/Ifnar1/Numb/Lztr1/Eipr1/Kidins220/Washc5/Dnm2/Coro1c/Atp6v0a2/Dgkq/Osbpl1a/Chmp3/Ube2d3/Aph1a/Ociad1/Myo1b/Ehd4/Tbc1d14/Snx17/Ap4m1/Rhoa/Anxa6/Gapvd1/Rps6kc1/Uba1/Becn1/Trim27/Snf8/Stx7/Atp9a/Entr1/Mgrn1/Fgd5/Gigyf2/Denn2b/Ubap1/Snx12/Itsn1/Atp9b/Akt2/Vps35l/Fchsd2/Nedd4l/Vps26a/Bin1/Cd164/Slc39a14/…	138	0.0686567	705	10	GO:0031410	0.848	15.2363	780	endosome	cytoplasmic vesicle	CC
GO:0005778	peroxisomal membrane	13/2010	44/15840	0.00243978	0.0306414	0.0255618	Slc25a17/Cat/Acox1/Acsl1/Pex1/Pex6/Pex11b/Pex5/Pex2/Pex11g/Pex13/Nbr1/Abcd4	13	0.00646766	42	12	GO:0005778	0.999	8.56397	64	peroxisomal membrane	peroxisomal membrane	CC
GO:0005789	endoplasmic reticulum membrane	93/2010	551/15840	0.0022463	0.0299075	0.0249496	Pigq/Dnajb2/Rtn3/Emc1/Slc35b1/Rce1/Pigp/Gramd1a/Ergic1/Alg5/Marchf5/Zfyve1/Mia2/Ptdss2/Lman2l/Erp44/Abhd12/Acer3/Pitpnb/Pigk/Pigu/Tbc1d20/Fkbp1a/Slc35b3/Rpn2/Pld2/Rrbp1/Ubqln4/Yif1a/Uba1/Nploc4/Ext2/Pigs/Preb/Cept1/Vmp1/Reep1/Lpcat3/Rft1/Ktn1/Vcp/Rnf121/Rtn4/Pemt/Sec61g/Lmbr1l/Srebf2/Cyp46a1/Irag2/Ufl1/Reep4/Abcb6/Gba2/Spcs1/Maco1/Tmem33/Lmbrd1/Pigt/Sec11c/Syvn1/Clcn4/Emc8/Srprb/Mtdh/Retreg1/Pigx…	93	0.0462687	416	7	GO:0005802	0.811	14.0108	528	endoplasmic reticulum membrane	trans-Golgi network	CC
GO:0005794	Golgi apparatus	216/2010	1370/15840	0.00028347	0.00662611	0.00552766	Zdhhc16/Pals1/Cdk13/Arfrp1/Rtn3/Akap8/Abcc5/Arfip2/Trappc14/Bet1l/Neo1/Slc35b1/Mapk8ip3/Csgalnact2/Gnas/Slc35a2/Zdhhc3/Slc39a11/Ergic1/Stx5a/Mppe1/H2-T22/Osbpl11/Coro7/App/Coq6/Zfyve1/Strn3/Lztr1/Eipr1/Trappc12/Ppp2r5c/Tgfbi/Dnm2/Cux1/Copz1/Lman2l/Tpst1/Pam/Acer3/Agtrap/Pitpnb/Pdxdc1/Dram2/4933434E20Rik/Csde1/Aph1a/Ap3b1/Fam3c/Atp6v0a1/Cat/Rgp1/Arfgap2/Macf1/Tbc1d20/Myo1b/Tbc1d14/Nsfl1c/Gdi2/Slc3…	216	0.107463	1369	6	GO:0005905	0.416	34.2814	1594	Golgi apparatus	clathrin-coated pit	CC
GO:0005802	trans-Golgi network	49/2010	226/15840	0.000103325	0.00276025	0.00230267	Arfrp1/Arfip2/Bet1l/Gnas/Coro7/Eipr1/Tgfbi/Dnm2/Pam/Ap3b1/Myo1b/Arfip1/Atxn2/Ap4m1/Becn1/Atp9a/Atp9b/Dennd5a/Rab6a/Chid1/Scamp4/Slc10a7/Stx6/Gga3/Tepsin/Smpd4/Ap1g2/Ap1m1/Tjap1/Birc6/Ift88/Pcsk7/Azin2/Ocrl/Stx16/Atp11a/Arl5c/Atp2c1/Clasp2/Scamp5/Ap1b1/Flna/Plod3/Golga1/Pi4k2a/Cln3/Snx9/Tbc1d23/Wdr11	49	0.0243781	215	7	GO:0005802	0.997	35.1709	264	trans-Golgi network	trans-Golgi network	CC
GO:0005813	centrosome	99/2010	599/15840	0.00319595	0.0368915	0.0307758	Ccdc61/Trappc14/Capn7/Naa40/Nde1/Cyth4/Cct5/Poc5/Dnm2/Rilpl2/Dctn6/Cep63/Haus7/Calm1/Nsfl1c/Rps7/Odf2/Cep89/Obsl1/Clasp1/Ppp2r5a/Entr1/Csnk1a1/Txndc9/Macroh2a1/Psma1/Rbbp6/Arhgef7/Ist1/Dync1li2/Eya3/Ttc12/Pxk/Prkar1a/Rad51d/Dis3l/Dynlt2b/Ccdc116/Rabl2/Chd4/Trp53/Spout1/Bcas2/Aaas/Camsap3/Tubgcp2/Tubgcp3/Katnb1/Cntrl/Cep295/Lrrc45/Dctn4/Ubn1/Wdr35/Ccdc88c/Rock2/Dlst/Dpf2/Cdk5rap2/Tnks2/Ttll5/Ift88…	99	0.0492537	536	4	GO:0005694	0.482	12.9057	702	centrosome	chromosome	CC
GO:0005832	chaperonin-containing T-complex	5/2010	10/15840	0.00474592	0.0498588	0.0415935	Cct5/Cct3/Cct7/Cct2/Tcp1	5	0.00248756	10	2	GO:1902494	0.348	3.9049	28	chaperonin-containing T-complex	catalytic complex	CC
GO:0005847	mRNA cleavage and polyadenylation specificity factor complex	8/2010	17/15840	0.000556084	0.011303	0.00942925	Cpsf4/Csnk1a1/Cpsf3/Cpsf1/Cstf2/Cpsf7/Fip1l1/Sympk	8	0.0039801	18	2	GO:1902494	0.346	10.9547	26	mRNA cleavage and polyadenylation specificity factor complex	catalytic complex	CC
GO:0005849	mRNA cleavage factor complex	8/2010	21/15840	0.00291515	0.0348213	0.0290488	Cpsf4/Csnk1a1/Cpsf3/Cpsf1/Cstf2/Cpsf7/Fip1l1/Sympk	8	0.0039801	6	2	GO:1902494	0.354	3.80967	7	mRNA cleavage factor complex	catalytic complex	CC
GO:0005905	clathrin-coated pit	22/2010	67/15840	1.50195e-05	0.000680309	0.00056753	Fnbp1/Reps1/Eps15/App/Numb/Dnm2/Itsn1/Fchsd2/Atat1/Dnm1l/Cttn/Aak1/Clta/Sort1/Inpp5f/Ocrl/Ap1s2/Picalm/Synj1/Myo6/Ap2b1/Cltc	22	0.0109453	66	6	GO:0005905	0.999	42.0296	78	clathrin-coated pit	clathrin-coated pit	CC
GO:0005925	focal adhesion	37/2010	163/15840	0.000270051	0.0064743	0.00540102	Zfp384/Enah/Tle2/Evl/Parvb/Actn1/Syne2/Pxn/Lims1/Rsu1/Tns1/Anxa6/Arhgap24/Fermt2/Clasp1/Tln2/Ilk/Alkbh6/Vasp/Arhgef7/Vcl/Nexn/Inpp5e/Dctn4/Ptk2/Zyx/Cttn/Flnb/Senp1/Src/Gsn/Thsd1/Ppfia1/Palld/Itgb1/Clasp2/Irf2	37	0.018408	169	8	GO:0005925	0.998	24.5767	230	focal adhesion	focal adhesion	CC
GO:0008303	caspase complex	4/2010	5/15840	0.00116198	0.020499	0.0171008	Pigk/Pigu/Pigs/Pigt	4	0.00199005	1	2	GO:1902494	0.561	0	0	caspase complex	catalytic complex	CC
GO:0009295	nucleoid	14/2010	48/15840	0.00193198	0.026979	0.0225066	Dhx30/Lrpprc/Supv3l1/Hadha/Hadhb/Vdac2/Polg/Fastkd2/Polg2/Dbt/Mthfs/Clpx/Mterf2/Mpg	14	0.00696517	1	11	GO:0042645	0.998	0	1	nucleoid	mitochondrial nucleoid	CC
GO:0010494	cytoplasmic stress granule	26/2010	70/15840	1.67682e-07	1.74203e-05	1.45324e-05	Celf1/Rbm4/Ythdf3/Mbnl1/Pum1/Stau2/Atxn2/G3bp1/Gigyf2/Trim25/Dhx36/Vcp/Habp4/Khsrp/Tial1/Stau1/Hnrnpk/Pabpc1l/Atxn2l/Rock1/Ythdf2/Rbpms/Larp4b/Tia1/Pum2/G3bp2	26	0.0129353	74	3	GO:0036464	0.892	97.4766	91	cytoplasmic stress granule	cytoplasmic ribonucleoprotein granule	CC
GO:0015630	microtubule cytoskeleton	180/2010	1176/15840	0.00348395	0.0395851	0.0330229	Nek4/Kif1b/Ccdc61/Camsap1/Dyrk1a/Trappc14/Agbl5/Ttll3/Ift122/Evc/Capn7/Eml3/Naa40/Ss18/Gramd3/Mapk14/App/Nde1/Cyth4/Cct5/Akt1/Poc5/Dnm2/Rilpl2/Mad1l1/Dctn6/Cdk16/Ywhae/Cep63/Cct3/Haus7/Macf1/Calm1/Nsfl1c/Lrpprc/Klc1/Stau2/Rps7/Odf2/Cep89/Obsl1/Taf1a/Clasp1/Ppp2r5a/Cdk10/Entr1/Chp1/Pkp4/Csnk1a1/Txndc9/Cct7/Golga2/Reep1/Macroh2a1/Psma1/Rbbp6/Map4/Arhgef7/Ist1/Dync1li2/Pard3/Mtus1/Eya3/Ttc12/Cilk1/P…	180	0.0895522	197	4	GO:0005694	0.563	10.3916	221	microtubule cytoskeleton	chromosome	CC
GO:0016514	SWI/SNF complex	7/2010	16/15840	0.00210832	0.0285692	0.0238331	Smarca2/Ss18/Smarcd2/Smarce1/Arid1a/Bicra/Smarcc2	7	0.00348259	17	2	GO:1902494	0.628	6.75509	47	SWI/SNF complex	catalytic complex	CC
GO:0016591	RNA polymerase II, holoenzyme	18/2010	70/15840	0.00230304	0.0299075	0.0249496	Gtf2a2/Gtf2h2/Gtf2f1/Mnat1/Gtf2h3/Rtf1/Taf3/Paf1/Taf12/Cdk7/Ccnh/Rprd1a/Tada3/Pex2/Rprd2/Tbp/Myo6/Taf6	18	0.00895522	8	2	GO:1902494	0.703	4.83105	12	RNA polymerase II, holoenzyme	catalytic complex	CC
GO:0016604	nuclear body	153/2010	699/15840	3.19864e-12	9.9691e-10	8.31647e-10	Tmem179b/Prdm15/Brd1/Akap8l/Cdk13/Snrnp70/Elf2/Chtop/Tardbp/Mlip/Srrt/Ehmt1/Tle2/Surf2/Dyrk1a/Pcnp/Atpaf2/Mapk7/Rbm4/Kazn/Prpf40a/U2af2/Sumo3/Gtf2h2/Thoc1/U2af1/Mapk14/Parn/Zc3h14/Yars/Gtf3c6/Mre11a/Dgkq/Thrap3/Zc3h13/Snapc3/Srsf4/Rsrc1/Arnt/Atp6v0a1/Faap20/Gon4l/Mbd1/Rpn2/Chfr/Srrm1/Fto/Synpo2l/Ranbp9/Csnk1a1/Sarnp/Hnrnpm/Trim25/Luc7l2/Mdm2/Add1/Srcap/Prpf31/Actn4/Nsmce4a/Rbbp6/Ppp1r8/Cops4/Cdyl…	153	0.0761194	336	1	GO:0016604	0.992	471.327	351	nuclear body	nuclear body	CC
GO:0016607	nuclear speck	80/2010	327/15840	3.19761e-09	6.30844e-07	5.26266e-07	Tmem179b/Brd1/Akap8l/Cdk13/Snrnp70/Chtop/Tardbp/Surf2/Dyrk1a/Atpaf2/Rbm4/Kazn/Prpf40a/U2af2/Gtf2h2/Thoc1/U2af1/Mapk14/Parn/Zc3h14/Dgkq/Thrap3/Zc3h13/Srsf4/Rsrc1/Atp6v0a1/Mbd1/Srrm1/Fto/Synpo2l/Csnk1a1/Sarnp/Luc7l2/Prpf31/Rbbp6/Ppp1r8/Cops4/Cdyl/Dhx36/Tepsin/Srsf11/Fam193b/Nxf1/Srpk1/Habp4/Pnisr/Scnm1/Mocs2/Bcas2/Raf1/Ddx39a/Snrpa1/Son/Prkaa1/Fnbp4/Srrm2/Srsf9/Thoc7/Luc7l3/Sf3b1/Trip12/Rbm10/Gpatc…	80	0.039801	344	1	GO:0016604	0.91	224.52	385	nuclear speck	nuclear body	CC
GO:0019908	nuclear cyclin-dependent protein kinase holoenzyme complex	7/2010	13/15840	0.000447245	0.00972498	0.00811282	Cdk13/Mnat1/Cdk7/Ccnh/Ccnt2/Brd4/Cdk9	7	0.00348259	3	2	GO:1902494	0.589	4.44783	3	nuclear cyclin-dependent protein kinase holoenzyme complex	catalytic complex	CC
GO:0030027	lamellipodium	45/2010	170/15840	8.74224e-07	5.83857e-05	4.87068e-05	Ablim1/Enah/Mtss2/Evl/Ptprm/App/Parvb/Syne2/Dnm2/Coro1c/Pxn/Ctnna3/Pld2/Rhoa/Abi1/Cdc42bpa/Arhgef6/Dmd/Itsn1/Ilk/Vasp/Cyfip1/Nckap1/Arhgef7/Ablim3/Hax1/Coro1b/Dusp22/Ptk2/Actb/Cttn/Stx2/Pkn2/Ctnnd1/Fgd4/Abi2/Gsn/Palld/Inppl1/Rock1/Nf2/Kitl/Cdk5/Phactr4/Myo9b	45	0.0223881	166	5	GO:0030027	0.998	91.6281	205	lamellipodium	lamellipodium	CC
GO:0030054	cell junction	263/2010	1771/15840	0.00245787	0.0306414	0.0255618	Ablim1/Pals1/Psma3/Zfp384/Klhl17/Enah/Kif1b/Ip6k2/Rtn3/Tle2/Dlg4/Plekha5/Pdlim5/Slc17a5/Krit1/Ank3/Nptn/Pdcd6ip/Magi1/Kazn/Inpp4a/Tjp1/Adgrl2/Evl/Gtf2a2/Svil/Mapk14/Rpl10a/Ptprm/Gtf2f1/Sh3gl1/Tbc1d24/App/Nde1/Arhgap39/Rpl30/Rai14/Rpl37/Akt1/Numb/Parvb/Actn1/Gphn/Syne2/Dnm2/Ptpn11/Wdr1/Dgkq/Pxn/Rps20/Lims1/Mpdz/Ctnna3/Cdk16/Aph1a/Atp6v0a1/Faap20/Anxa5/Prune1/Rsu1/Macf1/Calm1/Rpl9/Fkbp1a/Tns1/Mff/N…	263	0.130846	910	8	GO:0005925	0.596	15.6114	924	cell junction	focal adhesion	CC
GO:0030055	cell-substrate junction	41/2010	174/15840	5.35468e-05	0.0018543	0.00154691	Zfp384/Enah/Tle2/Evl/Parvb/Actn1/Syne2/Pxn/Lims1/Rsu1/Tns1/Itga6/Anxa6/Arhgap24/Fermt2/Clasp1/Dmd/Tln2/Ilk/Alkbh6/Vasp/Arhgef7/Smpx/Vcl/Nexn/Inpp5e/Dctn4/Ptk2/Zyx/Cttn/Flnb/Senp1/Src/Gsn/Thsd1/Ppfia1/Palld/Itgb1/Clasp2/Erbin/Irf2	41	0.020398	8	8	GO:0005925	0.988	15.5185	9	cell-substrate junction	focal adhesion	CC
GO:0030117	membrane coat	26/2010	95/15840	9.32395e-05	0.00271127	0.00226181	Sec31a/Eps15/Copz1/Ap3b1/Ap4m1/Ap3m1/Synrg/Tepsin/Copg1/Ap1g2/Ap1m1/Pank1/Sec24c/Aak1/Clta/Sar1a/Ap1s2/Picalm/Sec24a/Synj1/Vps39/Ap2b1/Cltc/Ap1b1/Necap2/Vps11	26	0.0129353	29	9	GO:0030117	0.998	22.1858	29	membrane coat	membrane coat	CC
GO:0030118	clathrin coat	16/2010	45/15840	7.31525e-05	0.00244277	0.00203782	Eps15/Ap3b1/Ap4m1/Ap3m1/Synrg/Ap1g2/Ap1m1/Pank1/Aak1/Clta/Picalm/Synj1/Ap2b1/Cltc/Ap1b1/Necap2	16	0.0079602	8	9	GO:0030117	0.942	14.1884	8	clathrin coat	membrane coat	CC
GO:0030131	clathrin adaptor complex	8/2010	22/15840	0.00407765	0.0453881	0.0378639	Eps15/Ap3b1/Ap4m1/Ap3m1/Ap1g2/Ap1m1/Ap2b1/Ap1b1	8	0.0039801	12	9	GO:0030117	0.894	4.48229	12	clathrin adaptor complex	membrane coat	CC
GO:0030135	coated vesicle	39/2010	188/15840	0.0012232	0.0207944	0.0173472	Sec31a/Gnas/Eps15/Ergic1/App/Numb/Dnm2/Idua/Copz1/Lman2l/Yif1a/Golga2/Synrg/Tepsin/Copg1/Hax1/Ap1g2/Lmbrd1/Ap1m1/Dvl2/Tmed2/Sec24c/Clta/Sort1/Sar1a/Sec16b/Inpp5f/Ocrl/Dennd1a/Picalm/Sec24a/Gosr2/Rab27a/Myo6/Ap2b1/Cltc/Gopc/Necap2/Snx9	39	0.019403	6	10	GO:0031410	0.673	5.06943	6	coated vesicle	cytoplasmic vesicle	CC
GO:0030175	filopodium	21/2010	91/15840	0.00431472	0.047462	0.0395939	Enah/App/Syne2/Myo1b/Abi1/Cd302/Dmd/Vasp/Cyfip1/Fxr1/Tbc1d10c/Ube2k/Palm/Fgd4/Abi2/Nf2/Kitl/Itgb1/Ninj1/Cdk5/Myo9b	21	0.0104478	66	13	GO:0030175	0.999	7.34053	74	filopodium	filopodium	CC
GO:0030904	retromer complex	8/2010	21/15840	0.00291515	0.0348213	0.0290488	Vps29/Trim27/Entr1/Snx12/Dennd5a/Vps26a/Dennd4c/Snx8	8	0.0039801	21	6	GO:0005905	0.298	6.47331	30	retromer complex	clathrin-coated pit	CC
GO:0031248	protein acetyltransferase complex	29/2010	88/15840	6.41222e-07	4.61186e-05	3.84733e-05	Brd1/Ing3/Mrgbp/Hcfc1/Phf20l1/Eny2/Kansl2/Epc1/Kansl1l/Zzz3/Ruvbl1/Taf12/Dmap1/Kat5/Tada3/Naa10/Actb/Naa16/Epc2/Phf14/Msl3/Kansl1/Kansl3/Msl1/Taf6/Ogt/Brpf1/Meaf6/Kat7	29	0.0144279	1	2	GO:1902494	0.718	0	0	protein acetyltransferase complex	catalytic complex	CC
GO:0031252	cell leading edge	72/2010	389/15840	0.000572011	0.0113794	0.00949294	Ablim1/Enah/Mtss2/Arfip2/Mapk8ip3/Gnas/Evl/Ptprm/App/Parvb/Actn1/Syne2/Dnm2/Coro1c/Pxn/Mtmr14/Ctnna3/Adgre5/Macf1/Pld2/Rhoa/Abi1/Cdc42bpa/Arhgef6/Pecam1/Dmd/Tln2/Itsn1/Ilk/Akt2/Vasp/Cyfip1/Nckap1/Arhgef7/Ablim3/Hax1/Coro1b/Dusp22/Inpp5e/Scrib/Ptk2/Actb/Cttn/Stx2/Pkn2/Palm/Aak1/C2cd5/Ctnnd1/Abl1/Src/Fgd4/Atp2b1/Abi2/Gsn/Palld/Inppl1/Rock1/Nf2/Kitl/Itgb1/Ndel1/Clasp2/Myo6/Bcas3/Cobl/Cdk5/Appl2/Kank…	72	0.0358209	75	5	GO:0030027	0.91	16.3144	78	cell leading edge	lamellipodium	CC
GO:0031300	intrinsic component of organelle membrane	62/2010	341/15840	0.00207202	0.0284902	0.0237672	Immt/Dnajb2/Emc1/Bet1l/Slc35b1/Rce1/Gramd1a/Slc35a2/Ergic1/Slc25a17/Cux1/Tpst1/Acer3/Pigk/Atp6v0a1/Pigu/Tbc1d20/Mff/Slc35b3/Rrbp1/Yif1a/Pigs/Preb/Sun1/Ktn1/Tmem175/Stx6/Ghitm/Rtn4/Cox11/Atp6v1g2/Srebf2/Irag2/Abcb6/Pex11b/Spcs1/Ppox/Tmem33/Pigt/Emc8/Spire1/Ptprs/Retreg1/Synj2bp/Pcsk7/Tapt1/Pex2/Lnpk/H13/Rer1/Chchd6/Rhot1/Pex11g/Atp2b1/Sppl2a/Micu1/Atp2c1/Pex13/Sting1/Slc15a4/Cln3/Slc37a3	62	0.0308458	1	12	GO:0005778	0.5	0	1	intrinsic component of organelle membrane	peroxisomal membrane	CC
GO:0031301	integral component of organelle membrane	60/2010	322/15840	0.00133508	0.0214494	0.0178936	Immt/Emc1/Bet1l/Slc35b1/Rce1/Slc35a2/Ergic1/Slc25a17/Cux1/Tpst1/Acer3/Pigk/Atp6v0a1/Pigu/Tbc1d20/Mff/Slc35b3/Rrbp1/Yif1a/Pigs/Preb/Sun1/Ktn1/Tmem175/Stx6/Ghitm/Rtn4/Cox11/Atp6v1g2/Srebf2/Irag2/Abcb6/Pex11b/Spcs1/Ppox/Tmem33/Pigt/Emc8/Spire1/Ptprs/Retreg1/Synj2bp/Pcsk7/Tapt1/Pex2/Lnpk/H13/Rer1/Chchd6/Rhot1/Pex11g/Atp2b1/Sppl2a/Micu1/Atp2c1/Pex13/Sting1/Slc15a4/Cln3/Slc37a3	60	0.0298507	13	12	GO:0005778	0.498	7.14128	16	integral component of organelle membrane	peroxisomal membrane	CC
GO:0031410	cytoplasmic vesicle	260/2010	1733/15840	0.00147992	0.0230621	0.0192389	Clcn7/Kif1b/Fnbp1/Abcc5/Dlg4/Slc17a5/Vps29/Trappc14/Snx13/Fgfr1/Bet1l/Snx32/Mapk8ip3/Inpp4a/Clk3/Sec31a/Gramd1a/Gnas/Evl/Eps15/Ergic1/Lgals8/Cyb561a3/H2-T22/Sh3gl1/Tbc1d24/Osbpl11/Coro7/App/Ifnar1/Numb/Actn1/Lztr1/Eipr1/Kidins220/Washc5/Dnm2/Coro1c/Atp6v0a2/Idua/Dgkq/Copz1/Lman2l/Pam/Osbpl1a/Mpdz/Cdk16/Agtrap/Chmp3/Ube2d3/Aph1a/Ap3b1/Fam3c/Atp6v0a1/Anxa5/Anp32e/Calm1/Ociad1/Myo1b/Ehd4/Tbc1d14/Mff…	260	0.129353	852	10	GO:0031410	0.96	18.0842	899	cytoplasmic vesicle	cytoplasmic vesicle	CC
GO:0031903	microbody membrane	13/2010	44/15840	0.00243978	0.0306414	0.0255618	Slc25a17/Cat/Acox1/Acsl1/Pex1/Pex6/Pex11b/Pex5/Pex2/Pex11g/Pex13/Nbr1/Abcd4	13	0.00646766	1	12	GO:0005778	0.999	0	0	microbody membrane	peroxisomal membrane	CC
GO:0031984	organelle subcompartment	146/2010	827/15840	1.52797e-05	0.000680309	0.00056753	Pigq/Arfrp1/Dnajb2/Rtn3/Arfip2/Emc1/Bet1l/Slc35b1/Rce1/Pigp/Csgalnact2/Gramd1a/Gnas/Ergic1/Alg5/Marchf5/Coro7/Zfyve1/Eipr1/Mia2/Tgfbi/Dnm2/Ptdss2/Lman2l/Erp44/Abhd12/Pam/Acer3/Pitpnb/Pigk/Ap3b1/Pigu/Tbc1d20/Fkbp1a/Myo1b/Slc35b3/Rpn2/Pld2/Arfip1/Atxn2/Rrbp1/Ap4m1/Ubqln4/Yif1a/Uba1/Becn1/Nploc4/Ext2/Pigs/Preb/Atp9a/Cept1/Golga2/Vmp1/Reep1/Atp9b/Dennd5a/Lpcat3/Rab6a/Chid1/Scamp4/Slc10a7/Rft1/Ktn1/St…	146	0.0726368	1	7	GO:0005802	0.842	0	0	organelle subcompartment	trans-Golgi network	CC
GO:0032432	actin filament bundle	22/2010	94/15840	0.00294212	0.0348213	0.0290488	Ablim1/Enah/Pdlim5/Mprip/Actn1/Ptpn11/Pxn/Fermt2/Ilk/Actn4/Vcl/Ablim3/Coro1b/Pstpip1/Dctn4/Ptk2/Zyx/Actb/Limch1/Flnb/Palld/Flna	22	0.0109453	10	4	GO:0005694	0.396	4.89579	14	actin filament bundle	chromosome	CC
GO:0032806	carboxy-terminal domain protein kinase complex	9/2010	21/15840	0.000586023	0.0114152	0.00952288	Cdk13/Gtf2h2/Mnat1/Gtf2h3/Cdk7/Ccnh/Ccnt2/Brd4/Cdk9	9	0.00447761	1	2	GO:1902494	0.625	0	0	carboxy-terminal domain protein kinase complex	catalytic complex	CC
GO:0034708	methyltransferase complex	27/2010	95/15840	3.34519e-05	0.00126045	0.0010515	Hcfc1/Trmt61a/Rbbp5/Eed/0610010K14Rik/Ash2l/Zc3h13/Ncoa6/Ruvbl1/Prpf31/Snrpf/Hcfc2/Men1/Wdr77/Aebp2/Nsd1/Uty/Max/Wdr4/Kdm6a/Las1l/Kansl1/Kmt2c/Tex10/Prmt1/Taf6/Chd8	27	0.0134328	2	2	GO:1902494	0.709	5.82726	2	methyltransferase complex	catalytic complex	CC
GO:0035097	histone methyltransferase complex	21/2010	67/15840	5.10786e-05	0.00183686	0.00153236	Hcfc1/Rbbp5/Eed/0610010K14Rik/Ash2l/Ncoa6/Ruvbl1/Prpf31/Hcfc2/Men1/Aebp2/Nsd1/Uty/Max/Kdm6a/Las1l/Kansl1/Kmt2c/Tex10/Taf6/Chd8	21	0.0104478	29	2	GO:1902494	0.691	25.2051	40	histone methyltransferase complex	catalytic complex	CC
GO:0035267	NuA4 histone acetyltransferase complex	10/2010	21/15840	9.85918e-05	0.00271127	0.00226181	Ing3/Mrgbp/Epc1/Ruvbl1/Dmap1/Kat5/Actb/Epc2/Msl3/Meaf6	10	0.00497512	22	2	GO:1902494	0.615	20.3656	32	NuA4 histone acetyltransferase complex	catalytic complex	CC
GO:0035770	ribonucleoprotein granule	62/2010	238/15840	1.56e-08	2.431e-06	2.028e-06	Chtop/Fastkd3/Celf1/Dhx30/Rbm4/Cnot1/Ago1/Tnrc6c/Psma6/Ythdf3/Lsm6/Dis3l2/Mbnl1/Pum1/Stau2/Atxn2/G3bp1/Gigyf2/Hnrnpl/Sarnp/Trim25/Garre1/Cnot2/Tdrd7/Dhx36/Vcp/Pms2/Ctsh/Habp4/Khsrp/Edc4/Fxr1/Fastkd2/Dcp1b/Pan2/Tial1/Stau1/Shfl/Rock2/Hnrnpk/Actb/Eif4enif1/Pabpc1l/Eif4e2/Atxn2l/Sympk/Tnrc6a/Rock1/Syne1/Ythdf2/Ddx3y/Rbpms/Khnyn/Psma4/Hnrnpa2b1/Pan3/Larp4b/Cdk9/Tia1/Apobec3/Pum2/G3bp2	62	0.0308458	17	3	GO:0036464	0.991	89.3012	19	ribonucleoprotein granule	cytoplasmic ribonucleoprotein granule	CC
GO:0036464	cytoplasmic ribonucleoprotein granule	57/2010	220/15840	7.1928e-08	9.60752e-06	8.01483e-06	Chtop/Celf1/Rbm4/Cnot1/Ago1/Tnrc6c/Psma6/Ythdf3/Lsm6/Dis3l2/Mbnl1/Pum1/Stau2/Atxn2/G3bp1/Gigyf2/Sarnp/Trim25/Garre1/Cnot2/Tdrd7/Dhx36/Vcp/Pms2/Ctsh/Habp4/Khsrp/Edc4/Fxr1/Dcp1b/Pan2/Tial1/Stau1/Shfl/Rock2/Hnrnpk/Actb/Eif4enif1/Pabpc1l/Eif4e2/Atxn2l/Tnrc6a/Rock1/Syne1/Ythdf2/Ddx3y/Rbpms/Khnyn/Psma4/Hnrnpa2b1/Pan3/Larp4b/Cdk9/Tia1/Apobec3/Pum2/G3bp2	57	0.0283582	83	3	GO:0036464	0.997	111.241	88	cytoplasmic ribonucleoprotein granule	cytoplasmic ribonucleoprotein granule	CC
GO:0042175	nuclear outer membrane-endoplasmic reticulum membrane network	98/2010	574/15840	0.00119726	0.0207304	0.0172938	Pigq/Dnajb2/Rtn3/Emc1/Slc35b1/Rce1/Pigp/Gramd1a/Ergic1/Alg5/Marchf5/Zfyve1/Syne2/Mia2/Ptdss2/Lman2l/Erp44/Abhd12/Acer3/Pitpnb/Pigk/Pigu/Tbc1d20/Fkbp1a/Slc35b3/Rpn2/Pld2/Rrbp1/Ubqln4/Yif1a/Uba1/Nploc4/Ext2/Pigs/Preb/Cept1/Vmp1/Reep1/Lpcat3/Rft1/Ktn1/Vcp/Rnf121/Rtn4/Pemt/Sec61g/Smpd4/Lmbr1l/Srebf2/Cyp46a1/Irag2/Ufl1/Reep4/Abcb6/Gba2/Spcs1/Maco1/Tmem33/Lmbrd1/Pigt/Sec11c/Syvn1/Clcn4/Emc8/Srprb/Mtdh/…	98	0.0487562	2	6	GO:0005905	0.383	1.96425	2	nuclear outer membrane-endoplasmic reticulum membrane network	clathrin-coated pit	CC
GO:0042641	actomyosin	23/2010	94/15840	0.00127977	0.0213677	0.0178254	Ablim1/Enah/Pdlim5/Pdcd6ip/Mprip/Actn1/Ptpn11/Pxn/Fermt2/Cdc42bpa/Ilk/Actn4/Vcl/Ablim3/Coro1b/Pstpip1/Dctn4/Ptk2/Zyx/Actb/Limch1/Flnb/Palld	23	0.0114428	12	4	GO:0005694	0.396	6.93217	14	actomyosin	chromosome	CC
GO:0042645	mitochondrial nucleoid	14/2010	48/15840	0.00193198	0.026979	0.0225066	Dhx30/Lrpprc/Supv3l1/Hadha/Hadhb/Vdac2/Polg/Fastkd2/Polg2/Dbt/Mthfs/Clpx/Mterf2/Mpg	14	0.00696517	48	11	GO:0042645	1	9.52965	55	mitochondrial nucleoid	mitochondrial nucleoid	CC
GO:0042765	GPI-anchor transamidase complex	4/2010	5/15840	0.00116198	0.020499	0.0171008	Pigk/Pigu/Pigs/Pigt	4	0.00199005	5	2	GO:1902494	0.561	4.58729	12	GPI-anchor transamidase complex	catalytic complex	CC
GO:0043034	costamere	8/2010	18/15840	0.000890123	0.0163189	0.0136137	Svil/Dmd/Ilk/Smpx/Vcl/Fxr1/Ahnak/Actg1	8	0.0039801	18	3	GO:0036464	0.544	9.23321	22	costamere	cytoplasmic ribonucleoprotein granule	CC
GO:0043189	H4/H2A histone acetyltransferase complex	10/2010	21/15840	9.85918e-05	0.00271127	0.00226181	Ing3/Mrgbp/Epc1/Ruvbl1/Dmap1/Kat5/Actb/Epc2/Msl3/Meaf6	10	0.00497512	1	2	GO:1902494	0.616	0	1	H4/H2A histone acetyltransferase complex	catalytic complex	CC
GO:0044545	NSL complex	5/2010	7/15840	0.000550619	0.011303	0.00942925	Phf20l1/Kansl2/Kansl1l/Kansl1/Kansl3	5	0.00248756	7	2	GO:1902494	0.539	7.3751	7	NSL complex	catalytic complex	CC
GO:0044665	MLL1/2 complex	13/2010	29/15840	1.99694e-05	0.000811798	0.000677222	Hcfc1/Rbbp5/0610010K14Rik/Ash2l/Ruvbl1/Prpf31/Hcfc2/Max/Las1l/Kansl1/Tex10/Taf6/Chd8	13	0.00646766	1	2	GO:1902494	0.61	0	0	MLL1/2 complex	catalytic complex	CC
GO:0044666	MLL3/4 complex	5/2010	10/15840	0.00474592	0.0498588	0.0415935	Rbbp5/Ash2l/Uty/Kdm6a/Kmt2c	5	0.00248756	12	2	GO:1902494	0.574	4.21409	16	MLL3/4 complex	catalytic complex	CC
GO:0048475	coated membrane	26/2010	95/15840	9.32395e-05	0.00271127	0.00226181	Sec31a/Eps15/Copz1/Ap3b1/Ap4m1/Ap3m1/Synrg/Tepsin/Copg1/Ap1g2/Ap1m1/Pank1/Sec24c/Aak1/Clta/Sar1a/Ap1s2/Picalm/Sec24a/Synj1/Vps39/Ap2b1/Cltc/Ap1b1/Necap2/Vps11	26	0.0129353	1	9	GO:0030117	0.998	0	0	coated membrane	membrane coat	CC
GO:0070161	anchoring junction	97/2010	587/15840	0.00351397	0.0395851	0.0330229	Pals1/Zfp384/Enah/Tle2/Dlg4/Pdlim5/Krit1/Ank3/Pdcd6ip/Magi1/Kazn/Tjp1/Evl/Ptprm/App/Akt1/Parvb/Actn1/Syne2/Wdr1/Pxn/Lims1/Mpdz/Ctnna3/Anxa5/Rsu1/Tns1/Frmd6/Itga6/Rhoa/Anxa6/Arhgap24/Fermt2/Cdc42bpa/Uba1/Snap23/Arhgef6/Pecam1/Clasp1/Pkp4/Col13a1/Dmd/Sh3kbp1/Cd99l2/Tln2/Add1/Ilk/Alkbh6/Vasp/Actn4/Arhgef7/Smpx/Pard3/Vcl/Nexn/Inpp5e/Camsap3/Dctn4/Tjap1/Ubn1/Tjp2/Scrib/Ahnak/Mtdh/Ptk2/Zyx/Actb/Cttn/St…	97	0.0482587	1	8	GO:0005925	0.834	0	0	anchoring junction	focal adhesion	CC
GO:0070603	SWI/SNF superfamily-type complex	22/2010	74/15840	8.34952e-05	0.002692	0.00224573	Ino80e/Ing3/Smarca2/0610010K14Rik/Ss18/Anp32e/Gon4l/Smarcd2/Ruvbl1/Srcap/Smarce1/Chd4/Dmap1/Kat5/Arid1a/Mta1/Dpf2/Bicra/Cecr2/Smarcc2/Pbrm1/Dpf1	22	0.0109453	17	2	GO:1902494	0.716	18.712	18	SWI/SNF superfamily-type complex	catalytic complex	CC
GO:0070775	H3 histone acetyltransferase complex	5/2010	10/15840	0.00474592	0.0498588	0.0415935	Brd1/Phf14/Brpf1/Meaf6/Kat7	5	0.00248756	1	2	GO:1902494	0.584	0	0	H3 histone acetyltransferase complex	catalytic complex	CC
GO:0071004	U2-type prespliceosome	8/2010	15/15840	0.000186262	0.00458302	0.00382327	Snrnp70/Prpf39/Prpf40a/U2af2/Luc7l2/Luc7l/Luc7l3/Sf3b1	8	0.0039801	15	2	GO:1902494	0.335	14.8136	17	U2-type prespliceosome	catalytic complex	CC
GO:0071010	prespliceosome	8/2010	15/15840	0.000186262	0.00458302	0.00382327	Snrnp70/Prpf39/Prpf40a/U2af2/Luc7l2/Luc7l/Luc7l3/Sf3b1	8	0.0039801	1	2	GO:1902494	0.335	0	0	prespliceosome	catalytic complex	CC
GO:0071013	catalytic step 2 spliceosome	21/2010	88/15840	0.00282364	0.0347382	0.0289795	Hnrnpc/U2af1/Srrm1/Bud31/Hnrnpm/Snrpf/Ddx23/Hnrnph1/Bcas2/Snrpa1/Ddx5/Hnrnpk/Srrm2/Sf3b1/Slu7/Hnrnpf/Xab2/Hnrnpa2b1/Dhx35/Ddx41/Cwc22	21	0.0104478	93	2	GO:1902494	0.702	9.651	125	catalytic step 2 spliceosome	catalytic complex	CC
GO:0071339	MLL1 complex	13/2010	29/15840	1.99694e-05	0.000811798	0.000677222	Hcfc1/Rbbp5/0610010K14Rik/Ash2l/Ruvbl1/Prpf31/Hcfc2/Max/Las1l/Kansl1/Tex10/Taf6/Chd8	13	0.00646766	30	2	GO:1902494	0.61	32.4866	34	MLL1 complex	catalytic complex	CC
GO:0097517	contractile actin filament bundle	21/2010	85/15840	0.00179152	0.026173	0.0218342	Ablim1/Enah/Pdlim5/Mprip/Actn1/Ptpn11/Pxn/Fermt2/Ilk/Actn4/Vcl/Ablim3/Coro1b/Pstpip1/Dctn4/Ptk2/Zyx/Actb/Limch1/Flnb/Palld	21	0.0104478	1	4	GO:0005694	0.391	0	0	contractile actin filament bundle	chromosome	CC
GO:0097708	intracellular vesicle	261/2010	1737/15840	0.00132732	0.0214494	0.0178936	Clcn7/Kif1b/Fnbp1/Abcc5/Dlg4/Slc17a5/Vps29/Trappc14/Snx13/Fgfr1/Bet1l/Neo1/Snx32/Mapk8ip3/Inpp4a/Clk3/Sec31a/Gramd1a/Gnas/Evl/Eps15/Ergic1/Lgals8/Cyb561a3/H2-T22/Sh3gl1/Tbc1d24/Osbpl11/Coro7/App/Ifnar1/Numb/Actn1/Lztr1/Eipr1/Kidins220/Washc5/Dnm2/Coro1c/Atp6v0a2/Idua/Dgkq/Copz1/Lman2l/Pam/Osbpl1a/Mpdz/Cdk16/Agtrap/Chmp3/Ube2d3/Aph1a/Ap3b1/Fam3c/Atp6v0a1/Anxa5/Anp32e/Calm1/Ociad1/Myo1b/Ehd4/Tbc1d1…	261	0.129851	16	10	GO:0031410	0.959	7.71938	18	intracellular vesicle	cytoplasmic vesicle	CC
GO:0098588	bounding membrane of organelle	182/2010	1058/15840	6.97895e-06	0.000362518	0.000302421	Iqce/Depdc5/Atp6v1h/Acsl4/Slc17a5/Bet1l/Mtch1/Slc35b1/Mapk8ip3/Evc/Sec31a/Tafazzin/Qtrt2/Slc35a2/Eps15/Ergic1/Marchf5/Cyb561a3/Stx5a/H2-T22/Zfyve1/Actn1/Syne2/Lztr1/Slc25a17/Dnm2/Cux1/Coro1c/Atp6v0a2/Copz1/Lman2l/Tpst1/Pam/Acer3/Pitpnb/Chmp3/Atp6v0a1/Cat/Acox1/Rgp1/Rtn4ip1/Calm1/Seh1l/Tbc1d20/Fkbp1a/Myo1b/Ehd4/Mff/Slc35b3/Rpn2/Arfip1/Snx17/Stk25/Anxa6/Yif1a/Uba1/Acsl1/Snf8/Ext2/Atg16l1/Stx7/Atp9a…	182	0.0905473	1	12	GO:0005778	0.704	0	0	bounding membrane of organelle	peroxisomal membrane	CC
GO:0098687	chromosomal region	54/2010	285/15840	0.00154195	0.0236348	0.0197167	Ercc4/Thoc1/Nde1/Trappc12/Ppp2r5c/Mad1l1/Ppp1cb/Mre11a/Dctn6/Kdm1a/Rtel1/Seh1l/Clasp1/Ppp2r5a/Csnk1a1/Macroh2a1/Acd/Terf2/Kdm4a/Dync1li2/Dhx36/Rad51d/Rad17/Men1/Mis18a/Spout1/Pold1/Tinf2/Lrwd1/Dctn4/Tnks2/Thoc7/Bod1l/Cenpx/Chek2/Ppp1r12a/Lrif1/Kansl1/Thoc5/Ndel1/Clasp2/Thoc2l/Hnrnpa2b1/Pml/Cenpo/Slx4/Zbtb48/Zfp276/Itgb3bp/Meaf6/Pbrm1/Pot1a/Zfp207/Kat7	54	0.0268657	1	4	GO:0005694	0.817	0	0	chromosomal region	chromosome	CC
GO:0098791	Golgi apparatus subcompartment	56/2010	283/15840	0.000433413	0.0096486	0.0080491	Arfrp1/Arfip2/Bet1l/Csgalnact2/Gnas/Coro7/Zfyve1/Eipr1/Tgfbi/Dnm2/Pam/Ap3b1/Myo1b/Arfip1/Atxn2/Ap4m1/Becn1/Atp9a/Golga2/Atp9b/Dennd5a/Rab6a/Chid1/Scamp4/Slc10a7/Stx6/Gga3/Tepsin/Smpd4/Ap1g2/Ap1m1/Tjap1/Birc6/Ift88/Vrk1/Pcsk7/Azin2/Ocrl/Stx16/Akap9/Atp11a/Arl5c/Mbtps1/Atp2c1/Clasp2/Scamp5/Ap1b1/Flna/Plod3/Golga1/Pi4k2a/Cln3/Snx9/Tbc1d23/Wdr11/Gorasp2	56	0.0278607	1	7	GO:0005802	0.969	0	0	Golgi apparatus subcompartment	trans-Golgi network	CC
GO:0098827	endoplasmic reticulum subcompartment	94/2010	564/15840	0.00312597	0.0365348	0.0304782	Pigq/Dnajb2/Rtn3/Emc1/Slc35b1/Rce1/Pigp/Gramd1a/Ergic1/Alg5/Marchf5/Zfyve1/Mia2/Ptdss2/Lman2l/Erp44/Abhd12/Acer3/Pitpnb/Pigk/Pigu/Tbc1d20/Fkbp1a/Slc35b3/Rpn2/Pld2/Rrbp1/Ubqln4/Yif1a/Uba1/Nploc4/Ext2/Pigs/Preb/Cept1/Vmp1/Reep1/Lpcat3/Rft1/Ktn1/Vcp/Rnf121/Rtn4/Pemt/Sec61g/Spast/Lmbr1l/Srebf2/Cyp46a1/Irag2/Ufl1/Reep4/Abcb6/Gba2/Spcs1/Maco1/Tmem33/Lmbrd1/Pigt/Sec11c/Syvn1/Clcn4/Emc8/Srprb/Mtdh/Retreg…	94	0.0467662	1	7	GO:0005802	0.814	0	0	endoplasmic reticulum subcompartment	trans-Golgi network	CC
GO:0099080	supramolecular complex	190/2010	1125/15840	1.39752e-05	0.000680309	0.00056753	Kif1b/Chtop/Fastkd3/Camsap1/Pdlim5/Dyrk1a/Ttll3/Iffo1/Ank3/Celf1/Dhx30/Rbm4/Myoz2/Cnot1/Cfl2/Ago1/Tnrc6c/Eml3/Svil/Gramd3/Nde1/Cct5/Actn1/Syne2/Trappc12/Psma6/Dnm2/Mad1l1/Dctn6/Ythdf3/Cct3/Lsm6/Anxa5/Haus7/Dis3l2/Macf1/Calm1/Rhoq/Mbnl1/Seh1l/Fkbp1a/Myo1b/Lrpprc/Pum1/Klc1/Stau2/Atxn2/Odf2/Synpo2l/Pecam1/Kcnn2/G3bp1/Col1a2/Clasp1/Sync/Ppp2r5a/Gigyf2/Hnrnpl/Csnk1a1/Sarnp/Dmd/Cct7/Trim25/Golga2/Reep1…	190	0.0945274	1	3	GO:0036464	0.8	0	1	supramolecular complex	cytoplasmic ribonucleoprotein granule	CC
GO:0140513	nuclear protein-containing complex	251/2010	1111/15840	1.57014e-21	1.46808e-18	1.22471e-18	Wac/Brd1/Cdk13/Snrnp70/Chtop/Khdc4/Ino80e/Ing3/Mrgbp/Cpsf4/Hcfc1/Nol11/Pcgf1/Snrnp48/Smarca2/Phf20l1/Prpf39/Ercc5/Hnrnpc/Prpf40a/Rbbp5/Eny2/Eed/U2af2/Ercc4/Ubap2l/Cbfb/Gtf2a2/Casc3/0610010K14Rik/Gtf2h2/Thoc1/Ss18/U2af1/Gtf2f1/Med15/Kansl2/Syne2/Mnat1/Taf1b/Ash2l/Gtf2h3/Mad1l1/Mre11a/Crem/Thrap3/Rtf1/Ints11/Babam2/Polr3c/Lsm6/Arnt/Faap20/Tti1/Anp32e/Ncoa6/Gon4l/Uba2/Seh1l/Cops2/Rbx1/Polr1c/Epc1/An…	251	0.124876	1	2	GO:1902494	0.564	0	1	nuclear protein-containing complex	catalytic complex	CC
GO:0140535	intracellular protein-containing complex	138/2010	707/15840	9.44106e-08	1.10342e-05	9.20504e-06	Brd1/Psma3/Depdc5/Dnajb2/Ing3/Mrgbp/Hcfc1/Trappc14/Pcgf1/Ube3a/Phf20l1/Ube2j2/Wdr26/Eny2/Ubr3/Cnot1/Gtf2a2/Gtf2h2/Rnf14/Fbxl17/Gtf2f1/Kansl2/Mnat1/Lztr1/Trappc12/Psma6/Ppp2r5c/Btrc/Gtf2h3/Kctd10/Zfp326/Rtf1/Babam2/Polr3c/Arnt/Klhl7/Rgp1/Tti1/Rbx1/Polr1c/Epc1/Anapc4/Taf3/Armc8/Dcaf8/Paf1/Ptpa/Kansl1l/Ubqln4/Ranbp9/Zzz3/Psmd1/Ruvbl1/Ppp2r5e/Taf12/Ppp2r5a/Paxx/Mapkap1/Psmd13/Elp4/Cdk7/Cul1/Fbh1/Usp4…	138	0.0686567	1	2	GO:1902494	0.521	0	0	intracellular protein-containing complex	catalytic complex	CC
GO:1902493	acetyltransferase complex	29/2010	88/15840	6.41222e-07	4.61186e-05	3.84733e-05	Brd1/Ing3/Mrgbp/Hcfc1/Phf20l1/Eny2/Kansl2/Epc1/Kansl1l/Zzz3/Ruvbl1/Taf12/Dmap1/Kat5/Tada3/Naa10/Actb/Naa16/Epc2/Phf14/Msl3/Kansl1/Kansl3/Msl1/Taf6/Ogt/Brpf1/Meaf6/Kat7	29	0.0144279	1	2	GO:1902494	0.718	0	0	acetyltransferase complex	catalytic complex	CC
GO:1902494	catalytic complex	255/2010	1325/15840	8.97492e-13	4.19577e-10	3.50022e-10	Pigq/Brd1/Psma3/Cdk13/Helq/Rabggtb/Depdc5/Dnajb2/Ino80e/Ing3/Mrgbp/Hcfc1/Pcgf1/Ube3a/Ppcdc/Smarca2/Pigp/Phf20l1/Trmt61a/Ube2j2/Hnrnpc/Wdr26/Rbbp5/Gnas/Eny2/Htra2/Eed/Phkg2/Ubr3/Sumo3/Ago1/Gtf2a2/Casc3/0610010K14Rik/Gtf2h2/Ss18/Rnf14/U2af1/Fbxl17/Gtf2f1/Gpd1/Kansl2/Mnat1/Lztr1/Psma6/Ppp2r5c/Btrc/Ash2l/Gtf2h3/Ppp1cb/Kctd10/Ccny/Zc3h13/Rtf1/Dhdds/Pigk/Babam2/Polr3c/Klhl7/Anp32e/Ncoa6/Gon4l/Dis3l2/Pi…	255	0.126866	12	2	GO:1902494	0.975	218.502	12	catalytic complex	catalytic complex	CC
GO:1902562	H4 histone acetyltransferase complex	16/2010	32/15840	3.44462e-07	3.22072e-05	2.6868e-05	Ing3/Mrgbp/Phf20l1/Kansl2/Epc1/Kansl1l/Ruvbl1/Dmap1/Kat5/Actb/Epc2/Msl3/Kansl1/Kansl3/Msl1/Meaf6	16	0.0079602	1	2	GO:1902494	0.637	0	1	H4 histone acetyltransferase complex	catalytic complex	CC
GO:1904949	ATPase complex	23/2010	75/15840	3.37018e-05	0.00126045	0.0010515	Ino80e/Ing3/Smarca2/0610010K14Rik/Ss18/Anp32e/Gon4l/Smarcd2/Ruvbl1/Srcap/Vcp/Smarce1/Chd4/Dmap1/Kat5/Arid1a/Mta1/Dpf2/Bicra/Cecr2/Smarcc2/Pbrm1/Dpf1	23	0.0114428	1	2	GO:1902494	0.716	0	1	ATPase complex	catalytic complex	CC
GO:1905368	peptidase complex	24/2010	100/15840	0.00135349	0.0214494	0.0178936	Psma3/Dnajb2/Ube3a/Eny2/Htra2/Psma6/Pigk/Pigu/Ubqln4/Psmd1/Taf12/Pigs/Psmd13/Psma1/Vcp/Spcs1/Pigt/Sec11c/Tada3/Txnl1/Ubqln1/Usp25/Psma4/Taf6	24	0.0119403	1	2	GO:1902494	0.737	0	1	peptidase complex	catalytic complex	CC
GO:1905369	endopeptidase complex	18/2010	68/15840	0.00161978	0.0244273	0.0203778	Psma3/Dnajb2/Ube3a/Htra2/Psma6/Pigk/Pigu/Ubqln4/Psmd1/Pigs/Psmd13/Psma1/Vcp/Pigt/Txnl1/Ubqln1/Usp25/Psma4	18	0.00895522	1	2	GO:1902494	0.721	0	0	endopeptidase complex	catalytic complex	CC
GO:1990234	transferase complex	149/2010	740/15840	3.3735e-09	6.30844e-07	5.26266e-07	Pigq/Brd1/Cdk13/Rabggtb/Depdc5/Ing3/Mrgbp/Hcfc1/Pcgf1/Pigp/Phf20l1/Trmt61a/Ube2j2/Wdr26/Rbbp5/Eny2/Eed/Phkg2/Ubr3/Sumo3/Gtf2a2/0610010K14Rik/Gtf2h2/Rnf14/Fbxl17/Gtf2f1/Kansl2/Mnat1/Lztr1/Btrc/Ash2l/Gtf2h3/Kctd10/Ccny/Zc3h13/Rtf1/Dhdds/Babam2/Polr3c/Klhl7/Ncoa6/Rbx1/Polr1c/Rpn2/Epc1/Anapc4/Taf3/Armc8/Dcaf8/Paf1/Kansl1l/Becn1/Ranbp9/Zzz3/Ruvbl1/Taf12/Acvr1/Cdk7/Cul1/Fbh1/Prpf31/Usp47/Mat2a/Nsmce4a/…	149	0.0741294	5	2	GO:1902494	0.9	61.8683	9	transferase complex	catalytic complex	CC
GO:1990904	ribonucleoprotein complex	129/2010	683/15840	1.57768e-06	9.21955e-05	7.69118e-05	Wac/Akap8l/Snrnp70/Eif4g1/Znhit6/Khdc4/Srrt/Dyrk1a/Celf1/Ilf3/Msi2/Snrnp48/Prpf39/Hnrnpc/Prpf40a/Nop56/U2af2/Hnrnph3/Mrps10/Ago1/Casc3/Jmjd6/U2af1/Rpl10a/Mrpl40/Rpl30/Rpl37/Zc3h14/Psma6/Rps20/Mrps18c/Dap3/Lsm6/Rpl9/Gtf3c1/Riok3/Lrpprc/Srrm1/Stau2/Atxn2/Bud31/Rps7/Rbm3/Rpsa/Dazap1/G3bp1/Ruvbl1/Casp8/Rps15a/Rpl14/Hnrnpl/Csnk1a1/Hnrnpm/Luc7l2/Snrpa/Rpl27a/Prpf31/Rpl13a/Actn4/Rps17/Ppp1r8/Snrpf/Acd/U…	129	0.0641791	170	2	GO:1902494	0.531	83.6291	192	ribonucleoprotein complex	catalytic complex	CC
GO:0000993	RNA polymerase II complex binding	12/1987	36/15575	0.00117163	0.0392648	0.0345518	Wac/Ercc5/Ago1/Zfp326/Rtf1/Paf1/Elp4/Uri1/Rprd1a/Brd4/Rprd2/Scaf1	12	0.00603926	31	17	GO:0000993	1	6.7884	36	RNA polymerase II complex binding	RNA polymerase II complex binding	MF
GO:0001098	basal transcription machinery binding	19/1987	57/15575	4.80865e-05	0.00445601	0.00392116	Wac/Znhit6/Ercc5/Ercc4/Ago1/Gtf2f1/Zfp326/Rtf1/Paf1/Ruvbl1/Elp4/Uri1/Trp53/Rprd1a/Brd4/Rprd2/Scaf1/Tbp/Llph	19	0.00956215	1	17	GO:0000993	0.971	0	0	basal transcription machinery binding	RNA polymerase II complex binding	MF
GO:0001099	basal RNA polymerase II transcription machinery binding	19/1987	57/15575	4.80865e-05	0.00445601	0.00392116	Wac/Znhit6/Ercc5/Ercc4/Ago1/Gtf2f1/Zfp326/Rtf1/Paf1/Ruvbl1/Elp4/Uri1/Trp53/Rprd1a/Brd4/Rprd2/Scaf1/Tbp/Llph	19	0.00956215	1	17	GO:0000993	0.971	0	2	basal RNA polymerase II transcription machinery binding	RNA polymerase II complex binding	MF
GO:0003723	RNA binding	234/1987	1053/15575	7.38406e-19	1.02638e-15	9.03187e-16	Pcbp2/Snrnp70/Eif4g1/Trnau1ap/Chtop/Mvk/Tardbp/Khdc4/Fastkd3/Cpsf4/Celf1/Dhx30/Ilf3/Msi2/Paip1/Rbm4/Cnbp/Prkcsh/Hnrnpc/Prpf40a/Nop56/Sfswap/Gpbp1/U2af2/Tyw5/Hnrnph3/Ago1/Casc3/Jmjd6/Tnrc6c/Npm3/Thoc1/Paip2/U2af1/Rpl10a/Safb/Trmt2a/Parn/Eif3l/Rbfox2/Rpl30/Cct5/Trmu/Rpl37/Actn1/Zc3h14/Psma6/Yars/Rps20/Kdm1a/Srsf4/Mrps18c/Ythdf3/Csde1/Lsm6/Dis3l2/Rpl9/Mbnl1/Lrpprc/Supv3l1/Pum1/Fubp3/Stau2/Atxn2/Rps7…	234	0.117765	850	1	GO:0003723	0.975	1515.39	958	RNA binding	RNA binding	MF
GO:0003727	single-stranded RNA binding	25/1987	85/15575	3.76504e-05	0.0040257	0.00354249	Ilf3/Msi2/Cnbp/Hnrnpc/U2af2/Ago1/Jmjd6/Paip2/Zc3h14/Dis3l2/Dazap1/Exosc10/Fxr1/Cbx8/Eif4h/Zfr2/Pabpc1l/Zfr/Hnrnpf/Rbpms/Strbp/Pan3/Tra2b/Thra/Hnrnpdl	25	0.0125818	47	1	GO:0003723	0.709	22.0875	56	single-stranded RNA binding	RNA binding	MF
GO:0003729	mRNA binding	76/1987	291/15575	4.25646e-10	2.95824e-07	2.60316e-07	Pcbp2/Snrnp70/Eif4g1/Chtop/Mvk/Tardbp/Celf1/Ilf3/Rbm4/Cnbp/Hnrnpc/Paip2/Rbfox2/Rpl30/Cct5/Srsf4/Ythdf3/Pum1/Fubp3/Rps7/Dazap1/G3bp1/Serbp1/Slc4a1ap/Hnrnpl/Hnrnpm/Luc7l2/Supt5/Rpl13a/Ppp1r8/Upf3a/Tdrd7/Dhx36/Nxf1/Luc7l/Cpsf1/Trp53/Fus/Khsrp/Fxr1/Cstf2/Dcp1b/Tial1/Shfl/Ddx5/Cluh/Rnps1/Mrpl13/Hnrnpk/Srrm2/Xpo5/Apobec1/Sf1/Eif4enif1/Luc7l3/Pabpc1l/Sf3b1/Lsm14b/Eif2a/Ythdf2/Thoc5/Rbpms/Khnyn/Thoc2l/Hn…	76	0.0382486	246	1	GO:0003723	0.809	234.678	302	mRNA binding	RNA binding	MF
GO:0003730	mRNA 3'-UTR binding	29/1987	95/15575	4.13408e-06	0.00082091	0.000722376	Tardbp/Celf1/Ilf3/Rbm4/Hnrnpc/Cct5/Pum1/Rps7/Dazap1/Serbp1/Hnrnpl/Dhx36/Cpsf1/Trp53/Fus/Khsrp/Fxr1/Tial1/Ddx5/Rnps1/Hnrnpk/Apobec1/Pabpc1l/Hnrnpa2b1/Rbm24/Larp4b/Angel2/Tia1/Pum2	29	0.0145949	91	1	GO:0003723	0.71	42.9505	125	mRNA 3'-UTR binding	RNA binding	MF
GO:0004532	exoribonuclease activity	11/1987	33/15575	0.0018642	0.0497051	0.043739	Cnot1/Parn/Eri3/Dis3l2/Exosc10/Cnot2/Cpsf3/Dis3l/Pan2/Pan3/Angel2	11	0.00553598	4	13	GO:0008408	0.865	2.35583	4	exoribonuclease activity	3'-5' exonuclease activity	MF
GO:0004842	ubiquitin-protein transferase activity	70/1987	374/15575	0.000569803	0.0250596	0.0220517	Trim26/Ube3a/Neurl4/Ube2j2/Trim24/Ubr3/Marchf5/Rnf14/Btrc/Kctd10/Ube2d3/Rbx1/Chfr/Wdsub1/Cblb/Trim27/Mgrn1/8030462N17Rik/Rnf214/Cul1/Trim25/Mdm2/Rbbp6/Nedd4l/Ube2e2/Rnf121/Traf7/Rnf111/Trim41/Ube2g1/Syvn1/Rnf31/Malt1/Birc6/Ube2k/Smurf1/Rnf138/Ccnc/Trim55/Rchy1/Rnf146/Aktip/Ppil2/Asb1/Rnf149/Trip12/Ube2v1/Med23/Med21/Rnf141/Hectd1/Herc4/Med7/Ube2q2/Ddb2/Pml/Marchf8/Rnf167/Rnf216/Ubr2/Tnfaip3/Nfx1/…	70	0.035229	245	8	GO:0004842	0.992	14.1013	288	ubiquitin-protein transferase activity	ubiquitin-protein transferase activity	MF
GO:0005096	GTPase activator activity	77/1987	394/15575	7.49291e-05	0.0054452	0.00479161	Sos2/Stard13/Depdc5/Ralgapb/Mtss2/Arhgef40/Rabgap1/Ralgapa1/Wnt11/Arhgap12/Tbc1d24/Cyth4/Arhgap39/Rap1gds1/Arhgap10/Rgp1/Arfgap2/Tbc1d20/Tbc1d14/Gdi2/Agfg1/Chn1/Arhgap24/Gapvd1/Dock9/Arhgef6/Smap1/Preb/Fgd5/Denn2b/Itsn1/Dennd5a/Git2/Arhgef7/Ccz1/Rgl1/Tbc1d9b/Plekhg3/Rab3gap2/Arhgef5/Arhgef25/Tbc1d10c/Rab3il1/Sipa1/Tsc2/Ccdc88c/Vav2/Dennd4c/Fgd4/Ocrl/Fnip1/Tbc1d22b/Fam13b/Stard8/Iqsec3/Dennd1a/Arh…	77	0.0387519	236	5	GO:0005096	0.994	28.0056	323	GTPase activator activity	GTPase activator activity	MF
GO:0005521	lamin binding	8/1987	17/15575	0.000576911	0.0250596	0.0220517	Akap8l/Mlip/Ifi27/Sun1/Dmd/Hnrnpk/Syne1/Bnip3l	8	0.00402617	17	16	GO:0005521	1	7.26233	20	lamin binding	lamin binding	MF
GO:0005522	profilin binding	7/1987	12/15575	0.000239877	0.0138929	0.0122253	Enah/Evl/Rhoq/Vasp/Cyfip1/Cttn/Actg1	7	0.0035229	12	14	GO:0005522	1	8.571	15	profilin binding	profilin binding	MF
GO:0005524	ATP binding	204/1987	1310/15575	0.00105083	0.0365163	0.0321332	Stk38/Abcc10/Clcn7/Acvrl1/Pals1/Cdk13/Helq/Nek4/Eif4g1/Kif1b/Mvk/Ip6k2/Abcc5/Acsl4/Tor1b/Npr1/Dyrk1a/Ttll3/Dhx30/Fgfr1/Mapk7/Magi1/Smarca2/Ube2j2/Wnk1/Clk3/Phkg2/Mapk14/Vars/Cct5/Chkb/Trmu/Akt1/Gphn/Mark3/Yars/Dgkq/Rars2/Thrap3/Cdk16/Gmps/Ube2d3/Cct3/Rtel1/Uba2/Riok3/Myo1b/Ehd4/Supv3l1/Stk25/Ptpa/Cdc42bpa/Mknk1/Rps6kc1/Uba1/Clk4/G3bp1/Acsl1/Ruvbl1/Atp9a/Cdk10/Ddx47/Acvr1/Csnk1a1/Araf/Swap70/Ube2f…	204	0.102667	1401	1	GO:0003723	0.419	14.9713	1458	ATP binding	RNA binding	MF
GO:0008080	N-acetyltransferase activity	18/1987	65/15575	0.000978587	0.0348778	0.0306914	Sat1/Naa40/Epc1/Esco1/Cdyl/Smarce1/Atat1/Kat5/Tada3/Nat10/Naa10/Oga/Ncoa1/Naa16/Epc2/Msl3/Ogt/Kat7	18	0.00905888	34	2	GO:0016740	0.484	7.49056	42	N-acetyltransferase activity	transferase activity	MF
GO:0008092	cytoskeletal protein binding	160/1987	945/15575	7.83482e-05	0.0054452	0.00479161	Ablim1/Klhl17/Enah/Kif1b/Mtss2/Ccdc61/Dlg4/Tor1b/Camsap1/Pdlim5/Dyrk1a/Krit1/Trappc14/Agbl5/Ank3/Magi1/Mapk8ip3/Tbce/Myoz2/Gnas/Evl/Cfl2/Mprip/Eml3/Svil/Coro7/Nde1/Cct5/Rai14/Parvb/Actn1/Gphn/Syne2/Dnm2/Coro1c/Wdr1/Pxn/Ctnna3/Haus7/Prune1/Macf1/Calm1/Myo1b/Tns1/Lrpprc/Klc1/Stau2/Ipp/Rhoa/Synpo2l/Anxa6/Fermt2/Epb41l1/Kcnn2/Mybpc1/Clasp1/Chp1/Dmd/Tln2/Nfkb1/Arpc1a/Mical3/Golga2/Add1/Reep1/Vasp/Actn…	160	0.0805234	74	6	GO:0008092	0.981	22.0611	77	cytoskeletal protein binding	cytoskeletal protein binding	MF
GO:0008134	transcription factor binding	103/1987	614/15575	0.00195496	0.0497051	0.043739	Gtf2i/Znhit6/Usf1/Akap8/Ehmt1/Hcfc1/Mettl23/Hira/Apbb3/Trim24/Eed/Ercc4/Cnot1/Gtf2a2/Rnf14/Mapk14/Gtf2f1/Usp7/Rbfox2/Psma6/Dgkq/Thrap3/Kdm1a/Arnt/Ncoa6/Uba2/Rbx1/Bud31/Ruvbl1/Taf12/Snf8/Ifi27/Nfkb1/Add1/Actn4/Cnot2/Naca/Slc30a9/Crtc1/Ctbp2/Yap1/Smarce1/Hdac3/Tead3/Chd4/Zfp644/Trp53/Ppid/Dmap1/Kat5/Fus/Ccnt2/Arid1a/Tada3/Noc2l/Ddx5/Nsd1/Parp9/Ubn1/Mtdh/Mta1/Ncoa1/Actb/Kdm5c/Ski/Ighmbp2/Commd7/Tle1…	103	0.0518369	269	11	GO:0008134	0.988	9.50748	330	transcription factor binding	transcription factor binding	MF
GO:0008234	cysteine-type peptidase activity	34/1987	151/15575	0.000602686	0.0253859	0.0223388	Usp5/Capn7/Usp7/Ggh/Pigk/Usp21/Scrn3/Otud6b/Bap1/Casp8/Usp47/Ctsh/Ufsp2/Malt1/Usp16/Uspl1/Senp6/Senp1/Mindy3/Ctso/Cflar/Cyld/Usp25/Usp15/Usp48/Usp28/Senp8/Senp2/Otud5/Usp42/Tnfaip3/Otud7b/Zup1/Usp4	34	0.0171112	140	8	GO:0004842	0.479	12.5781	148	cysteine-type peptidase activity	ubiquitin-protein transferase activity	MF
GO:0008270	zinc ion binding	105/1987	626/15575	0.00178404	0.0486238	0.0427875	Rabggtb/Akap8/Ehmt1/Cpsf4/Trim26/Agbl5/Trafd1/Srek1ip1/Rbm4/Cnbp/Usp5/Qtrt2/Trim24/Ubr3/Gtf2h2/Marchf5/Glo1/Zmynd11/Zfp326/Pam/Lims1/Acer3/Rtn4ip1/Mbd1/Cpxm1/Rbx1/Czib/Zzz3/Trim27/Npepps/Zmynd8/Marchf7/Dmd/Mdm2/Adamts2/Rbbp6/Esco1/Nr3c2/Hpf1/Kdm4a/Traf7/Trim41/Agtpbp1/Samhd1/Zswim8/Ears2/Lig3/Nsd1/Mta1/Tut7/Mtr/Usp16/Kdm5c/Apobec1/Ski/Sf1/Sec24c/Rchy1/Lta4h/Ighmbp2/Apex2/L3mbtl3/Rnf146/Zfp385b/Pt…	105	0.0528435	704	10	GO:0008270	0.992	11.3063	747	zinc ion binding	zinc ion binding	MF
GO:0008408	3'-5' exonuclease activity	15/1987	45/15575	0.000295191	0.0162355	0.0142868	Tatdn1/Cnot1/Parn/Eri3/Mre11a/Dis3l2/Exosc10/Cnot2/Dis3l/Polg/Pold1/Pan2/Apex2/Pan3/Angel2	15	0.00754907	18	13	GO:0008408	0.999	9.25622	24	3'-5' exonuclease activity	3'-5' exonuclease activity	MF
GO:0016410	N-acyltransferase activity	21/1987	84/15575	0.00163446	0.0459646	0.0404474	Sat1/Naa40/Epc1/Cers4/Esco1/Cdyl/Smarce1/Atat1/Kat5/Tada3/Nat10/Naa10/Oga/Cers5/Ncoa1/Naa16/Epc2/Nmt2/Msl3/Ogt/Kat7	21	0.0105687	16	2	GO:0016740	0.503	4.96047	24	N-acyltransferase activity	transferase activity	MF
GO:0016740	transferase activity	311/1987	1992/15575	3.73379e-05	0.0040257	0.00354249	Zdhhc16/Stk38/Pigq/Prdm15/Acvrl1/Pals1/Cdk13/Nek4/Mvk/Rabggtb/Ip6k2/Rev1/Ehmt1/Ftsj1/Npr1/Trmt13/Dyrk1a/Trim26/Ube3a/Fgfr1/Mapk7/Mettl23/Pigp/Trmt61a/Neurl4/Ube2j2/Wnk1/Clk3/Tafazzin/Qtrt2/Csgalnact2/Parp6/Rbbp5/Sat1/Trim24/Eed/Phkg2/Ubr3/Sumo3/Mettl17/Zdhhc3/Alg5/Marchf5/Naa40/Rnf14/Mapk14/Polh/Trmt2a/Chkb/Amacr/Trmu/Akt1/Gphn/Mark3/Btrc/Ash2l/Kctd10/Ptdss2/Dgkq/Tpst1/Dhdds/Cdk16/Srm/Colgalt1/Ub…	311	0.156517	1751	2	GO:0016740	0.899	42.842	1751	transferase activity	transferase activity	MF
GO:0016796	exonuclease activity, active with either ribo- or deoxyribonucleic acids and producing 5'-phosphomonoesters	15/1987	49/15575	0.000821551	0.0317878	0.0279723	Tatdn1/Cnot1/Parn/Eri3/Dis3l2/Exosc10/Cnot2/Cpsf3/Dis3l/Pold1/Pan2/Apex2/Pan3/Aptx/Angel2	15	0.00754907	1	13	GO:0008408	0.89	0	0	exonuclease activity, active with either ribo- or deoxyribonucleic acids and producing 5'-phosphomonoesters	3'-5' exonuclease activity	MF
GO:0016896	exoribonuclease activity, producing 5'-phosphomonoesters	11/1987	32/15575	0.00140244	0.044023	0.0387389	Cnot1/Parn/Eri3/Dis3l2/Exosc10/Cnot2/Cpsf3/Dis3l/Pan2/Pan3/Angel2	11	0.00553598	1	13	GO:0008408	0.862	0	0	exoribonuclease activity, producing 5'-phosphomonoesters	3'-5' exonuclease activity	MF
GO:0019211	phosphatase activator activity	8/1987	19/15575	0.00141694	0.044023	0.0387389	Gtf2f1/Ppp2r5c/Calm1/Ptpa/Ppp2r5e/Ppp2r5a/Map3k7/Phactr4	8	0.00402617	8	5	GO:0005096	0.57	3.82535	9	phosphatase activator activity	GTPase activator activity	MF
GO:0019783	ubiquitin-like protein-specific protease activity	25/1987	99/15575	0.000528734	0.0250596	0.0220517	Usp5/Usp7/Usp21/Otud6b/Bap1/Usp47/Ufsp2/Usp16/Uspl1/Senp6/Senp1/Mindy3/Cyld/Usp25/Usp15/Usp48/Usp28/Senp8/Senp2/Otud5/Usp42/Tnfaip3/Otud7b/Zup1/Usp4	25	0.0125818	2	8	GO:0004842	0.442	1.77673	2	ubiquitin-like protein-specific protease activity	ubiquitin-protein transferase activity	MF
GO:0019787	ubiquitin-like protein transferase activity	74/1987	393/15575	0.000335183	0.0172557	0.0151845	Trim26/Ube3a/Neurl4/Ube2j2/Trim24/Ubr3/Sumo3/Marchf5/Rnf14/Btrc/Kctd10/Ube2d3/Rbx1/Chfr/Wdsub1/Cblb/Trim27/Mgrn1/8030462N17Rik/Ube2f/Rnf214/Cul1/Trim25/Mdm2/Rbbp6/Nedd4l/Ube2e2/Rnf121/Traf7/Rnf111/Trim41/Ube2g1/Ufl1/Syvn1/Rnf31/Malt1/Birc6/Ube2k/Smurf1/Rnf138/Ccnc/Trim55/Rchy1/Rnf146/Aktip/Ppil2/Asb1/Rnf149/Trip12/Ube2v1/Med23/Med21/Rnf141/Hectd1/Herc4/Med7/Ube2q2/Ddb2/Pml/Marchf8/Rnf167/Rnf216/U…	74	0.0372421	4	8	GO:0004842	0.981	4.30917	5	ubiquitin-like protein transferase activity	ubiquitin-protein transferase activity	MF
GO:0030234	enzyme regulator activity	173/1987	1001/15575	1.2206e-05	0.00202756	0.00178419	Ppp6r3/Sos2/Stard13/Depdc5/Ralgapb/Mtss2/Krit1/Arhgef40/Rabgap1/Ralgapa1/Ercc5/Wnt11/Wnk1/Hnrnpc/Gnas/Eed/Arhgap12/Gtf2f1/Tbc1d24/App/Cyth4/Arhgap39/Rpl37/Akt1/Mnat1/Kidins220/Ppp2r5c/Btrc/Dgkq/Rps20/Ccny/Ppp6r1/Rap1gds1/Arhgap10/Aph1a/Rgp1/Anp32e/Arfgap2/Calm1/Tbc1d20/Tbc1d14/Gdi2/Agfg1/Chn1/Rps7/Abi1/Arhgap24/Ptpa/Gapvd1/Pkig/Dock9/Arhgef6/Psmd1/Smap1/Ppp2r5e/Ppp2r5a/Cab39l/Preb/Fgd5/Chp1/Denn2…	173	0.0870659	26	5	GO:0005096	0.848	23.629	27	enzyme regulator activity	GTPase activator activity	MF
GO:0030695	GTPase regulator activity	80/1987	410/15575	5.78894e-05	0.00473331	0.00416517	Sos2/Stard13/Depdc5/Ralgapb/Mtss2/Krit1/Arhgef40/Rabgap1/Ralgapa1/Wnt11/Arhgap12/Tbc1d24/Cyth4/Arhgap39/Rap1gds1/Arhgap10/Rgp1/Arfgap2/Tbc1d20/Tbc1d14/Gdi2/Agfg1/Chn1/Arhgap24/Gapvd1/Dock9/Arhgef6/Smap1/Preb/Fgd5/Denn2b/Itsn1/Dennd5a/Git2/Arhgef7/Ccz1/Rgl1/Tbc1d9b/Eif5/Plekhg3/Rab3gap2/Arhgef5/Arhgef25/Tbc1d10c/Rab3il1/Sipa1/Tsc2/Ccdc88c/Vav2/Dennd4c/Fgd4/Ocrl/Fnip1/Tbc1d22b/Fam13b/Stard8/Iqsec3/…	80	0.0402617	16	5	GO:0005096	0.986	14.9854	16	GTPase regulator activity	GTPase activator activity	MF
GO:0031267	small GTPase binding	59/1987	274/15575	3.10326e-05	0.0040257	0.00354249	Rabggtb/Mtss2/Rabgap1/Xpo6/Strn3/Lztr1/Coro1c/Ppp6r1/Rgp1/Tbc1d20/Gdi2/Odf2/Dock9/Ranbp9/Ipo4/Cse1l/Mapkap1/Mical3/Dennd5a/Garre1/Cyfip1/Nckap1/Arhgef7/Exoc5/Vcl/Ap3m1/Exoc2/Gga3/Rab3gap2/Atp6ap1/Raf1/Dvl2/Tsc2/Dnm1l/Rock2/Xpo5/Pex5/Pkn2/Nxt1/Micall1/Ocrl/Rab11fip5/Abi2/Dennd1a/Bicd2/Picalm/Rock1/Evi5l/Flna/Gdi1/Appl2/Strip1/Rcc1/Fmnl3/Ift20/Myo9b/Mycbp2/Hace1/Ipo11	59	0.029693	277	3	GO:0051020	0.985	32.2638	300	small GTPase binding	GTPase binding	MF
GO:0031593	polyubiquitin modification-dependent protein binding	17/1987	52/15575	0.000155772	0.0100937	0.00888214	Dnajb2/Eps15/Babam2/Faap20/Ubqln4/Nploc4/Vcp/Abraxas1/Rnf31/Ubqln1/Tab3/Uimc1/Zfand6/Atrip/Tnfaip3/Otud7b/Ikbkg	17	0.00855561	35	7	GO:0031593	0.999	14.1639	48	polyubiquitin modification-dependent protein binding	polyubiquitin modification-dependent protein binding	MF
GO:0032182	ubiquitin-like protein binding	28/1987	104/15575	7.69664e-05	0.0054452	0.00479161	Dnajb2/Usp5/Faap20/Uba2/Nsfl1c/Nploc4/Serbp1/Ascc2/Marchf7/Ubap1/Mdm2/Sobp/Tax1bp1/Rnf111/Gga3/Habp4/Rnf31/Usp16/Uspl1/Ddi2/Tab3/Faf2/Usp25/Pml/Nbr1/Tnfaip3/Dnaaf10/Ikbkg	28	0.0140916	5	15	GO:0032182	0.999	8.24939	5	ubiquitin-like protein binding	ubiquitin-like protein binding	MF
GO:0032183	SUMO binding	8/1987	17/15575	0.000576911	0.0250596	0.0220517	Uba2/Serbp1/Sobp/Rnf111/Habp4/Uspl1/Usp25/Pml	8	0.00402617	12	15	GO:0032182	0.887	6.36952	16	SUMO binding	ubiquitin-like protein binding	MF
GO:0032559	adenyl ribonucleotide binding	210/1987	1371/15575	0.00203827	0.0497051	0.043739	Stk38/Abcc10/Clcn7/Acvrl1/Pals1/Cdk13/Helq/Nek4/Eif4g1/Kif1b/Mvk/Ip6k2/Abcc5/Acsl4/Tor1b/Npr1/Dyrk1a/Ttll3/Dhx30/Fgfr1/Mapk7/Magi1/Smarca2/Ube2j2/Wnk1/Clk3/Phkg2/Mapk14/Vars/Cct5/Chkb/Trmu/Akt1/Gphn/Mark3/Yars/Dgkq/Rars2/Thrap3/Cdk16/Gmps/Ube2d3/Cct3/Rtel1/Uba2/Riok3/Myo1b/Ehd4/Supv3l1/Stk25/Ptpa/Cdc42bpa/Mknk1/Rps6kc1/Uba1/Clk4/G3bp1/Acsl1/Ruvbl1/Atp9a/Cdk10/Ddx47/Acvr1/Csnk1a1/Hadha/Araf/Swap70…	210	0.105687	4	1	GO:0003723	0.424	2.35583	4	adenyl ribonucleotide binding	RNA binding	MF
GO:0034212	peptide N-acetyltransferase activity	14/1987	48/15575	0.00203336	0.0497051	0.043739	Naa40/Epc1/Esco1/Cdyl/Atat1/Kat5/Tada3/Naa10/Oga/Ncoa1/Naa16/Epc2/Msl3/Kat7	14	0.0070458	1	2	GO:0016740	0.451	0	0	peptide N-acetyltransferase activity	transferase activity	MF
GO:0034593	phosphatidylinositol bisphosphate phosphatase activity	9/1987	22/15575	0.000916141	0.0337572	0.0297053	Inpp4a/Mtmr1/Inpp5e/Ocrl/Mtmr3/Synj1/Mtmr6/Inpp5b/Pip4p2	9	0.00452944	3	13	GO:0008408	0.467	2.37927	3	phosphatidylinositol bisphosphate phosphatase activity	3'-5' exonuclease activity	MF
GO:0036002	pre-mRNA binding	13/1987	36/15575	0.000303686	0.0162355	0.0142868	Tardbp/Celf1/Rbm4/U2af2/U2af1/Hnrnpl/Ddx5/Hnrnpk/Sf1/Slu7/Hnrnpa2b1/Rbm24/Tra2b	13	0.00654253	15	1	GO:0003723	0.632	8.67234	18	pre-mRNA binding	RNA binding	MF
GO:0042393	histone binding	44/1987	221/15575	0.0016534	0.0459646	0.0404474	Brd1/Ing3/Smarca2/Hira/Rbbp5/Trim24/Npm3/Zmynd11/Anp32e/Scmh1/Zmynd8/Srcap/Nap1l4/Hpf1/Kdm4a/Kat5/Noc2l/Glyr1/Brd4/Cbx8/Lrwd1/Parp9/Usp16/Dpf2/Kmt2e/Mllt10/Vrk1/Phf14/L3mbtl3/Msl3/Smarcc2/Uimc1/Usp15/Baz2a/Kmt2c/Bcas3/Brd3/Phc1/Brpf1/Tspyl2/Chd8/Rcc1/Dpf1/Kat7	44	0.0221439	178	12	GO:0042393	0.996	9.27079	219	histone binding	histone binding	MF
GO:0042974	retinoic acid receptor binding	11/1987	30/15575	0.000756485	0.0309269	0.0272147	Cnot1/Ncoa6/Actn4/Ctbp2/Fus/Nsd1/Ncoa1/Uimc1/Lrif1/Ncor1/Med1	11	0.00553598	23	11	GO:0008134	0.734	7.14606	27	retinoic acid receptor binding	transcription factor binding	MF
GO:0043022	ribosome binding	18/1987	67/15575	0.00143361	0.044023	0.0387389	Mettl17/Guf1/Ythdf3/Rpn2/Stau2/Rpsa/Serbp1/Letm2/Prmt3/Spcs1/Shfl/Rack1/Naa10/Naa16/Ighmbp2/Eif2a/Eif5a/Eif3k	18	0.00905888	62	9	GO:0044877	0.693	7.59229	77	ribosome binding	protein-containing complex binding	MF
GO:0044877	protein-containing complex binding	213/1987	1384/15575	0.00149521	0.0442199	0.0389122	Ablim1/Acvrl1/Snrnp70/Klhl17/Znhit6/Depdc5/Usf1/Dnajb2/Srrt/Dlg4/Camsap1/Ank3/Fgfr1/Hira/Ercc5/Prkcsh/Hnrnpc/Gnas/Eed/Ercc4/Mettl17/Cfl2/Mprip/Jmjd6/Lgals8/Svil/H2-T22/Gtf2f1/Txnrd2/Coro7/App/Actn1/Strn3/Syne2/Tgfbi/Dnm2/Ptpn11/Coro1c/Wdr1/Dctn6/Guf1/Pxn/Lims1/Ctnna3/Ywhae/Ythdf3/Arnt/Macf1/Fkbp1a/Myo1b/Rbx1/Rpn2/Itga6/Stau2/Anxa6/Nmd3/Fermt2/Rbm3/Cd36/Nploc4/Rpsa/C8g/Ruvbl1/Casp8/Serbp1/Stx7/Acv…	213	0.107197	632	9	GO:0044877	0.979	11.8295	653	protein-containing complex binding	protein-containing complex binding	MF
GO:0046030	inositol trisphosphate phosphatase activity	6/1987	10/15575	0.000567768	0.0250596	0.0220517	Inpp5a/Inpp5e/Ocrl/Inppl1/Synj1/Inpp5b	6	0.00301963	1	13	GO:0008408	0.442	0	1	inositol trisphosphate phosphatase activity	3'-5' exonuclease activity	MF
GO:0047485	protein N-terminus binding	34/1987	126/15575	1.31281e-05	0.00202756	0.00178419	Pdlim5/Ercc5/Ercc4/Gtf2h2/Stx5a/Mnat1/Gtf2h3/Acox1/Calm1/Snf8/Zmynd8/Mdm2/Actn4/Rab6a/Dcn/Exoc5/Tdrd7/Exoc2/Smarce1/Men1/Trp53/Hax1/Phb2/Mau2/Dctn4/Tsc2/Ncoa1/Srrm2/Cdk5rap2/Tnks2/Pex5/Csnk2a2/Eif5a/Aptx	34	0.0171112	132	4	GO:0047485	0.999	35.412	134	protein N-terminus binding	protein N-terminus binding	MF
GO:0051011	microtubule minus-end binding	7/1987	14/15575	0.000823281	0.0317878	0.0279723	Camsap1/Haus7/Macf1/Camsap3/Tubgcp2/Tubgcp3/Tubgcp6	7	0.0035229	14	6	GO:0008092	0.621	5.92	19	microtubule minus-end binding	cytoskeletal protein binding	MF
GO:0051020	GTPase binding	68/1987	310/15575	4.11839e-06	0.00082091	0.000722376	Rabggtb/Mtss2/Rabgap1/Xpo6/Marchf5/Sh3gl1/Strn3/Lztr1/Coro1c/Ppp6r1/Rgp1/Tbc1d20/Gdi2/Odf2/Becn1/Dock9/Ranbp9/Ipo4/Atg16l1/Cse1l/Preb/Mapkap1/Mical3/Dennd5a/Garre1/Cyfip1/Bin1/Nckap1/Arhgef7/Exoc5/Vcl/Ap3m1/Exoc2/Gga3/Hdac3/Rab3gap2/Atp6ap1/Raf1/Dvl2/Tsc2/Dnm1l/Rock2/Xpo5/Pex5/Pkn2/Clta/Nxt1/Micall1/Ocrl/Rab11fip5/Abi2/Dennd1a/Bicd2/Picalm/Rock1/Evi5l/Gnb1/Flna/Gdi1/Appl2/Strip1/Rcc1/Fmnl3/Ift20/…	68	0.0342224	42	3	GO:0051020	0.997	35.5885	43	GTPase binding	GTPase binding	MF
GO:0052745	inositol phosphate phosphatase activity	8/1987	18/15575	0.000922859	0.0337572	0.0297053	Inpp5a/Bpnt1/Inpp5e/Inpp5f/Ocrl/Inppl1/Synj1/Inpp5b	8	0.00402617	3	13	GO:0008408	0.473	2.37927	3	inositol phosphate phosphatase activity	3'-5' exonuclease activity	MF
GO:0052866	phosphatidylinositol phosphate phosphatase activity	12/1987	30/15575	0.000168554	0.0101865	0.00896383	Inpp4a/Mtmr14/Mtmr1/Inpp5e/Mtmr11/Inpp5f/Ocrl/Mtmr3/Synj1/Mtmr6/Inpp5b/Pip4p2	12	0.00603926	4	13	GO:0008408	0.493	5.50076	4	phosphatidylinositol phosphate phosphatase activity	3'-5' exonuclease activity	MF
GO:0060589	nucleoside-triphosphatase regulator activity	80/1987	410/15575	5.78894e-05	0.00473331	0.00416517	Sos2/Stard13/Depdc5/Ralgapb/Mtss2/Krit1/Arhgef40/Rabgap1/Ralgapa1/Wnt11/Arhgap12/Tbc1d24/Cyth4/Arhgap39/Rap1gds1/Arhgap10/Rgp1/Arfgap2/Tbc1d20/Tbc1d14/Gdi2/Agfg1/Chn1/Arhgap24/Gapvd1/Dock9/Arhgef6/Smap1/Preb/Fgd5/Denn2b/Itsn1/Dennd5a/Git2/Arhgef7/Ccz1/Rgl1/Tbc1d9b/Eif5/Plekhg3/Rab3gap2/Arhgef5/Arhgef25/Tbc1d10c/Rab3il1/Sipa1/Tsc2/Ccdc88c/Vav2/Dennd4c/Fgd4/Ocrl/Fnip1/Tbc1d22b/Fam13b/Stard8/Iqsec3/…	80	0.0402617	1	5	GO:0005096	0.986	0	0	nucleoside-triphosphatase regulator activity	GTPase activator activity	MF
GO:0061650	ubiquitin-like protein conjugating enzyme activity	12/1987	37/15575	0.00153529	0.0444594	0.0391229	Ube2j2/Ube2d3/Ube2f/Ube2e2/Ube2g1/Birc6/Ube2k/Aktip/Ube2v1/Ube2q2/Ube2i/Ube2j1	12	0.00603926	1	8	GO:0004842	0.785	0	0	ubiquitin-like protein conjugating enzyme activity	ubiquitin-protein transferase activity	MF
GO:0070530	K63-linked polyubiquitin modification-dependent protein binding	9/1987	24/15575	0.00189817	0.0497051	0.043739	Faap20/Nploc4/Rnf31/Tab3/Uimc1/Atrip/Tnfaip3/Otud7b/Ikbkg	9	0.00452944	24	7	GO:0031593	0.929	5.40069	34	K63-linked polyubiquitin modification-dependent protein binding	polyubiquitin modification-dependent protein binding	MF
GO:0072542	protein phosphatase activator activity	6/1987	12/15575	0.00198866	0.0497051	0.043739	Ppp2r5c/Calm1/Ptpa/Ppp2r5e/Ppp2r5a/Phactr4	6	0.00301963	10	5	GO:0005096	0.549	3.91294	11	protein phosphatase activator activity	GTPase activator activity	MF
GO:0140030	modification-dependent protein binding	38/1987	153/15575	3.27662e-05	0.0040257	0.00354249	Dnajb2/Ing3/Ank3/Rbbp5/Trim24/Eps15/Zmynd11/Babam2/Faap20/Ubqln4/Nploc4/Zmynd8/Kdm4a/Hgs/Vcp/Abraxas1/Rnf31/Glyr1/Ankrd13b/Brd4/Cbx8/Lrwd1/Ubqln1/Dpf2/Kmt2e/Tab3/Msl3/Uimc1/Zfand6/Usp15/Baz2a/Pml/Brd3/Atrip/Chd8/Tnfaip3/Otud7b/Ikbkg	38	0.0191243	4	7	GO:0031593	0.915	7.95288	4	modification-dependent protein binding	polyubiquitin modification-dependent protein binding	MF
GO:0140096	catalytic activity, acting on a protein	329/1987	1958/15575	1.72772e-08	8.00509e-06	7.04424e-06	Zdhhc16/Stk38/Acvrl1/Cdk13/Nek4/Pmpcb/Rabggtb/Ehmt1/Npr1/Dyrk1a/Trim26/Agbl5/Ttll3/Ube3a/Fgfr1/Mapk7/Rce1/Neurl4/Ube2j2/Acp1/Usp5/Wnk1/Clk3/Parp6/Rbbp5/Trim24/Htra2/Eed/Phkg2/Ubr3/Sumo3/Capn7/Jmjd6/Zdhhc3/Marchf5/Xpnpep1/Naa40/Rnf14/Mapk14/Ptprm/Txnrd2/Cpped1/Usp7/Akt1/Mark3/Btrc/Ash2l/Ppp1cb/Ptpn11/Kctd10/Erp44/Abhd12/Ggh/Tpst1/P3h1/Pam/Kdm1a/Mtmr14/Cdk16/Colgalt1/Pigk/Ube2d3/Aph1a/Uba2/Riok3/Fk…	329	0.165576	1	8	GO:0004842	0.644	0	0	catalytic activity, acting on a protein	ubiquitin-protein transferase activity	MF
GO:0140098	catalytic activity, acting on RNA	74/1987	343/15575	3.00122e-06	0.00082091	0.000722376	Ftsj1/Trmt13/Dhx30/Trmt61a/Qtrt2/Tyw5/Cnot1/Jmjd6/Vars/Trmt2a/Parn/Yars/Eri3/Rars2/Ints11/Polr3c/Dis3l2/Supv3l1/Polr1c/Fto/G3bp1/Ddx47/Exosc10/Fdxacb1/Polr3b/Cnot2/Ybey/Cpsf3/Dhx36/Dis3l/Ddx23/Cmtr1/Nob1/Ddx55/Pus3/Qars/Trmt2b/Ptrh1/Pan2/Ears2/Mtfmt/Ddx39a/Trmt1/Ddx5/Eif4a2/Trmt5/Tut7/Wdr4/Ighmbp2/Dtwd2/Ddx31/Dtwd1/Kars/Farsb/Slu7/Tsen34/Ddx50/Cars/Mars1/Ddx3y/Trmt10b/Mettl15/Trit1/Khnyn/Pan3/Ang…	74	0.0372421	1	18	GO:0140098	0.993	0	0	catalytic activity, acting on RNA	catalytic activity, acting on RNA	MF
GO:0140101	catalytic activity, acting on a tRNA	30/1987	119/15575	0.000159756	0.0100937	0.00888214	Ftsj1/Trmt13/Trmt61a/Qtrt2/Tyw5/Vars/Yars/Rars2/Fto/Pus3/Qars/Trmt2b/Ptrh1/Ears2/Mtfmt/Trmt1/Trmt5/Wdr4/Dtwd2/Dtwd1/Kars/Farsb/Tsen34/Cars/Mars1/Trmt10b/Trit1/Qtrt1/Wars2/Prorsd1	30	0.0150981	1	18	GO:0140098	0.902	0	0	catalytic activity, acting on a tRNA	catalytic activity, acting on RNA	MF
GO:1990715	mRNA CDS binding	4/1987	5/15575	0.00118642	0.0392648	0.0345518	Hnrnpl/Hnrnpk/Hnrnpa2b1/Rbm24	4	0.00201309	5	1	GO:0003723	0.543	3.18158	7	mRNA CDS binding	RNA binding	MF
