# Supplementary material for: Transcriptomic characterization of postnatal muscle maturation
Source: Dis Model Mech. 2025 Mar 3;18(2):DMM052098. doi: 10.1242/dmm.052098 (PMC11911633; doi:10.1242/dmm.052098)
Supplement: Table S12. Enrichment analysis of genes affected by DE and AS [file dmm-18-052098-TableS12.xlsx]

## Sheet: Table S12
Table S12. Enrichment analysis of genes affected by DE and AS
ID	Description	GeneRatio	BgRatio	pvalue	p.adjust	qvalue	geneID	Count	gene_ratio_score	term_size	cluster	parent	parentSimScore	score	size	term	parentTerm	ont
GO:0001666	response to hypoxia	31/1263	191/15759	0.000122426	0.0189333	0.0181376	Ppard/Hif3a/Wdr83/Cbfa2t3/Usp19/Sirt2/Slc2a4/Camk2g/Tmbim6/Vegfa/Vegfb/Cpeb1/Slc2a8/Atf2/Pink1/Ryr1/Pygm/Ucp3/Tacc3/Higd1a/Rbpj/Suv39h1/Stub1/Chchd2/Slc8a3/Ager/Cd34/Vldlr/Cpeb2/Slc8a1/Eno1	31	0.0245447	123	8	GO:0071456	0.943	14.2823	147	response to hypoxia	cellular response to hypoxia	BP
GO:0003009	skeletal muscle contraction	12/1263	43/15759	9.84819e-05	0.0159733	0.015302	Actn3/Chrne/Jsrp1/Nr4a1/Dmpk/Atp2a1/Tnni2/Myh8/Tnnt3/Tnnt1/Slc8a3/Tnni3	12	0.00950119	24	4	GO:0006936	0.829	10.2581	29	skeletal muscle contraction	muscle contraction	BP
GO:0003012	muscle system process	65/1263	398/15759	2.39752e-08	2.27764e-05	2.18192e-05	Tmod4/Actn3/Prkag3/Atp1a2/Chrne/Srf/Sulf1/Scn1b/Trip10/Igf1/Jsrp1/Smtn/P2rx1/Camk2g/Srl/Nr4a1/Gtf2ird1/Pi16/Myom1/Htr7/Grk2/Vegfb/Cacna1s/Tnnt2/Snta1/Ppp3ca/Tpm2/Ezh2/Cald1/Clcn1/Klf15/Dmpk/Ryr1/Aldoa/Atp2a1/Tnni2/Myom2/Tpm1/Ank2/Rangrf/Fxyd1/Apbb1/Myom3/Camta2/Npnt/Pla2g6/Trim72/Ttn/Actn2/Myh8/Myh4/Gja5/Tnnt3/Myl1/Tnnt1/Myoz1/Slc8a3/Mef2c/Cert1/Dlg1/Sorbs2/Dbn1/Tnni3/Slc8a1/Eno1	65	0.0514648	2	4	GO:0006936	0.966	14.9394	2	muscle system process	muscle contraction	BP
GO:0006090	pyruvate metabolic process	22/1263	106/15759	2.84782e-05	0.00695177	0.00665961	Mlxipl/Cbfa2t3/Actn3/Prkag3/Igf1/Ogdh/Zbtb20/Mpc1/Arl2/Khk/Me3/Aldoa/Pdha1/Pkm/Pfkm/Galt/Gpi1/Kyat1/Gapdh/Eno3/Gale/Eno1	22	0.0174188	9	9	GO:0006744	0.443	10.2315	11	pyruvate metabolic process	ubiquinone biosynthetic process	BP
GO:0006091	generation of precursor metabolites and energy	75/1263	391/15759	7.45821e-13	1.23993e-09	1.18782e-09	Atp5pb/Idh3g/Mlxipl/Prkaca/Cbfa2t3/Actn3/Prkag3/Sod2/Ndufs2/Slc25a22/Gyg/Cdk1/Ndufa12/Igf1/Ndufs7/Grb10/Mdh1/Ogdh/Ppif/Adsl/Aco2/Cyc1/Plec/Zbtb20/Atp5j/Ndufa5/Nfatc4/Ndufv3/Ndufv2/Arl2/Sorbs1/Ndufb8/Sirt3/Atp5c1/Ndufs1/Ndufa10/Slc25a12/Idh3b/Pink1/Park7/Mfn2/Khk/Ndufa4/Gfpt1/Aldoa/Pdha1/Abcd1/Coq9/Cox4i1/Slc37a4/Pkm/Pygm/Pfkm/Phka1/Atp5h/Galt/Gpi1/Phkb/Atpsckmt/Coq10a/Ndufa7/Cox10/Chchd10/Atp5k/S…	75	0.0593824	13	1	GO:0045333	0.925	203.471	15	generation of precursor metabolites and energy	cellular respiration	BP
GO:0006096	glycolytic process	18/1263	82/15759	6.88927e-05	0.0135812	0.0130105	Mlxipl/Cbfa2t3/Actn3/Prkag3/Igf1/Ogdh/Zbtb20/Arl2/Khk/Aldoa/Pkm/Pfkm/Galt/Gpi1/Gapdh/Eno3/Gale/Eno1	18	0.0142518	39	10	GO:0006096	0.999	12.7709	62	glycolytic process	glycolytic process	BP
GO:0006119	oxidative phosphorylation	29/1263	111/15759	7.98671e-09	8.85193e-06	8.47992e-06	Atp5pb/Mlxipl/Actn3/Ndufs2/Cdk1/Ndufa12/Ndufs7/Ppif/Cyc1/Atp5j/Ndufv3/Ndufv2/Ndufb8/Atp5c1/Ndufs1/Ndufa10/Pink1/Park7/Abcd1/Coq9/Cox4i1/Atp5h/Atpsckmt/Ndufa7/Chchd10/Atp5k/Antkmt/Ndufs8/Chchd2	29	0.0229612	6	1	GO:0045333	0.944	45.748	6	oxidative phosphorylation	cellular respiration	BP
GO:0006120	mitochondrial electron transport, NADH to ubiquinone	11/1263	29/15759	7.50623e-06	0.00283429	0.00271518	Ndufs2/Ndufs7/Ndufv2/Ndufb8/Ndufs1/Ndufa10/Pink1/Park7/Coq9/Ndufa7/Ndufs8	11	0.00870942	25	1	GO:0045333	0.854	20.8906	31	mitochondrial electron transport, NADH to ubiquinone	cellular respiration	BP
GO:0006165	nucleoside diphosphate phosphorylation	19/1263	94/15759	0.000141868	0.0205092	0.0196473	Mlxipl/Cbfa2t3/Actn3/Prkag3/Igf1/Ogdh/Nme2/Zbtb20/Arl2/Khk/Aldoa/Pkm/Pfkm/Galt/Gpi1/Gapdh/Eno3/Gale/Eno1	19	0.0150435	12	10	GO:0006096	0.987	7.08078	16	nucleoside diphosphate phosphorylation	glycolytic process	BP
GO:0006734	NADH metabolic process	9/1263	31/15759	0.000529207	0.0485503	0.0465099	Idh3g/Actn3/Mdh1/Nudt13/Gpd2/Idh3b/Pfkm/Gpi1/Eno1	9	0.00712589	14	13	GO:0006734	1	4.55525	15	NADH metabolic process	NADH metabolic process	BP
GO:0006743	ubiquinone metabolic process	8/1263	19/15759	5.64044e-05	0.0117215	0.0112289	Ndufa9/Fdxr/Coq2/Coq9/Pdss2/Pptc7/Coq10a/Coq5	8	0.00633413	2	9	GO:0006744	0.996	2.58462	2	ubiquinone metabolic process	ubiquinone biosynthetic process	BP
GO:0006744	ubiquinone biosynthetic process	8/1263	17/15759	2.0984e-05	0.00606711	0.00581213	Ndufa9/Fdxr/Coq2/Coq9/Pdss2/Pptc7/Coq10a/Coq5	8	0.00633413	15	9	GO:0006744	1	13.3105	25	ubiquinone biosynthetic process	ubiquinone biosynthetic process	BP
GO:0006757	ATP generation from ADP	18/1263	83/15759	8.14769e-05	0.0145054	0.0138958	Mlxipl/Cbfa2t3/Actn3/Prkag3/Igf1/Ogdh/Zbtb20/Arl2/Khk/Aldoa/Pkm/Pfkm/Galt/Gpi1/Gapdh/Eno3/Gale/Eno1	18	0.0142518	1	10	GO:0006096	0.998	0	2	ATP generation from ADP	glycolytic process	BP
GO:0006936	muscle contraction	50/1263	292/15759	2.28129e-07	0.000151706	0.00014533	Tmod4/Actn3/Atp1a2/Chrne/Srf/Sulf1/Scn1b/Jsrp1/Smtn/P2rx1/Nr4a1/Myom1/Htr7/Grk2/Vegfb/Cacna1s/Tnnt2/Snta1/Tpm2/Cald1/Clcn1/Dmpk/Ryr1/Aldoa/Atp2a1/Tnni2/Myom2/Tpm1/Ank2/Rangrf/Fxyd1/Apbb1/Myom3/Npnt/Pla2g6/Ttn/Actn2/Myh8/Myh4/Gja5/Tnnt3/Myl1/Tnnt1/Slc8a3/Cert1/Dlg1/Dbn1/Tnni3/Slc8a1/Eno1	50	0.0395883	51	4	GO:0006936	0.997	57.3447	60	muscle contraction	muscle contraction	BP
GO:0006937	regulation of muscle contraction	26/1263	152/15759	0.000177819	0.0236499	0.022656	Actn3/Atp1a2/Srf/Smtn/P2rx1/Nr4a1/Grk2/Tnnt2/Cald1/Dmpk/Ryr1/Atp2a1/Tnni2/Ank2/Rangrf/Fxyd1/Npnt/Gja5/Tnnt3/Tnnt1/Slc8a3/Dlg1/Dbn1/Tnni3/Slc8a1/Eno1	26	0.0205859	22	4	GO:0006936	0.931	8.17405	24	regulation of muscle contraction	muscle contraction	BP
GO:0006941	striated muscle contraction	30/1263	166/15759	2.00104e-05	0.00604861	0.00579441	Actn3/Atp1a2/Chrne/Scn1b/Jsrp1/Smtn/Nr4a1/Grk2/Vegfb/Cacna1s/Tnnt2/Snta1/Dmpk/Aldoa/Atp2a1/Tnni2/Tpm1/Ank2/Rangrf/Fxyd1/Ttn/Myh8/Gja5/Tnnt3/Myl1/Tnnt1/Slc8a3/Dlg1/Tnni3/Slc8a1	30	0.023753	15	4	GO:0006936	0.944	13.3265	17	striated muscle contraction	muscle contraction	BP
GO:0007005	mitochondrion organization	65/1263	491/15759	3.92279e-05	0.00869552	0.00833008	Ndufa9/Pparg/Spg7/Ggct/Timm44/Uqcc1/Sod2/Ndufs2/Sqstm1/Mapt/Ndufa12/Igf1/Ndufs7/Lpin1/Timm22/Adck1/Ppif/Ywhaz/Cyrib/Ndufa6/Sharpin/Plec/Ndufa5/Synj2/Prkn/Camk2a/Sirt7/Ndufb8/Rhot2/Ndufs1/Hspd1/Ndufa10/Optn/Atf2/Atg13/Ndufaf5/Ndufb5/Jtb/Pink1/Park7/Mfn2/Slc35f6/Atp2a1/Map1lc3b/Trak1/Atg9a/Oma1/Ndufa3/Primpol/Higd1a/Dnajc11/Mul1/Cox10/Pla2g6/Tmem11/Ggnbp1/Chchd10/Chchd3/Ndufs8/Rcc1l/Clec16a/Chchd2/…	65	0.0514648	94	6	GO:0007005	0.994	19.2931	109	mitochondrion organization	mitochondrion organization	BP
GO:0007049	cell cycle	163/1263	1537/15759	8.82832e-05	0.0146771	0.0140603	Tom1l2/Zfp385a/Pcnt/Uhrf1/Spag5/Chaf1a/Tpra1/Med25/Stk11/Kif20a/Rad23a/Kifc2/Mlxipl/Prkaca/Usp19/Pola1/Fbxw5/Sirt2/Eps8/Dstn/Birc5/Kif3a/Chd3/Trim37/Gipc1/Cdk1/Epb41l2/Igf1/Sycp3/Anapc16/Tcf3/Hmg20b/Ube2b/Llgl2/Kif13a/Gadd45g/Cdk20/Cep72/Slf1/Kif2a/Camk2g/Anxa11/Prkcd/Bora/Rb1/Hsf1/Plec/Mapk12/Nr4a1/Parp3/Cdca3/Rps6ka2/E4f1/Bag6/Camk2a/Incenp/Kif20b/Mus81/Arl2/Arl3/Sirt7/Cdk2/Cpeb1/Nabp1/Ctdsp1/S…	163	0.129058	628	5	GO:0007049	0.977	21.6547	628	cell cycle	cell cycle	BP
GO:0007507	heart development	76/1263	592/15759	2.61525e-05	0.00668902	0.0064079	Pcnt/Ltbp1/Sod2/Hdac5/Fuz/Srf/Kif3a/Trip10/Cdk1/Ahi1/Igf1/Meis1/Nprl3/Cdk20/Pdlim7/Vcan/Ldb3/Rb1/Plec/Arl13b/Nfatc4/Rps6ka2/Vegfa/Ptk7/Pi16/Ndufv2/Smad2/Grk2/Vegfb/Pdcd4/Fn1/Speg/Tnnt2/Neb/Atf2/Fbn1/Sypl2/Adam15/Smarcd3/Ncor2/Ryr1/Pdlim3/Tpm1/Ank2/Alpk2/Tie1/Fhod3/Abi3bp/Sgcg/Mospd3/Rara/Alpk3/Rbpj/Ncam1/Id1/Pou4f1/Nrap/Ttn/Actn2/Mapk11/Pdlim1/Gpc3/Gja5/Nsd2/Tmem65/Myo18b/Mef2c/Tab2/Cert1/Ppp3cb/…	76	0.0601742	262	3	GO:0045214	0.247	26.333	307	heart development	sarcomere organization	BP
GO:0009060	aerobic respiration	43/1263	154/15759	1.71348e-13	3.7982e-10	3.63858e-10	Atp5pb/Idh3g/Mlxipl/Cbfa2t3/Actn3/Ndufs2/Cdk1/Ndufa12/Ndufs7/Mdh1/Ogdh/Ppif/Adsl/Aco2/Cyc1/Atp5j/Ndufv3/Ndufv2/Arl2/Ndufb8/Sirt3/Atp5c1/Ndufs1/Ndufa10/Idh3b/Pink1/Park7/Pdha1/Abcd1/Coq9/Cox4i1/Atp5h/Atpsckmt/Ndufa7/Cox10/Chchd10/Atp5k/Suclg1/Ide/Antkmt/Ndufs8/Chchd2/Bloc1s1	43	0.0340459	22	1	GO:0045333	0.976	274.313	24	aerobic respiration	cellular respiration	BP
GO:0009135	purine nucleoside diphosphate metabolic process	18/1263	94/15759	0.000423283	0.0434606	0.0416341	Mlxipl/Cbfa2t3/Actn3/Prkag3/Igf1/Ogdh/Zbtb20/Arl2/Khk/Aldoa/Pkm/Pfkm/Galt/Gpi1/Gapdh/Eno3/Gale/Eno1	18	0.0142518	1	10	GO:0006096	0.989	0	0	purine nucleoside diphosphate metabolic process	glycolytic process	BP
GO:0009150	purine ribonucleotide metabolic process	42/1263	298/15759	0.000234505	0.0294237	0.0281871	Atp5pb/Mlxipl/Cbfa2t3/Actn3/Prkag3/Aprt/Igf1/Ogdh/Nme2/Adcy4/Adsl/Zbtb20/Atp5j/Prkn/Mpc1/Arl2/Nt5c2/Atp5c1/Npr2/Acot7/Pank4/Khk/Aldoa/Pdha1/Abcd1/Pkm/Pfkm/Mcee/Atp5h/Galt/Gpi1/Atpsckmt/Atp5k/Suclg1/Antkmt/Gapdh/Eno3/Ampd1/Mlycd/Hmgcs1/Gale/Eno1	42	0.0332542	1	10	GO:0006096	0.87	0	0	purine ribonucleotide metabolic process	glycolytic process	BP
GO:0009179	purine ribonucleoside diphosphate metabolic process	18/1263	94/15759	0.000423283	0.0434606	0.0416341	Mlxipl/Cbfa2t3/Actn3/Prkag3/Igf1/Ogdh/Zbtb20/Arl2/Khk/Aldoa/Pkm/Pfkm/Galt/Gpi1/Gapdh/Eno3/Gale/Eno1	18	0.0142518	1	10	GO:0006096	0.991	0	0	purine ribonucleoside diphosphate metabolic process	glycolytic process	BP
GO:0009438	methylglyoxal metabolic process	4/1263	6/15759	0.000539996	0.0485503	0.0465099	Hagh/Park7/Aldoa/Haghl	4	0.00316706	1	9	GO:0006744	0.659	0	1	methylglyoxal metabolic process	ubiquinone biosynthetic process	BP
GO:0009628	response to abiotic stimulus	101/1263	914/15759	0.000523971	0.0485503	0.0465099	Pparg/Hpn/Clpb/Ppard/Tmem161a/Nr2f6/Stk11/Hif3a/Mcoln1/Wdr83/Prkaca/Cbfa2t3/Usp19/Sod2/Atp1a2/Slc38a3/Vac14/Ndufs2/Sirt2/Slc12a5/Mapt/Slc2a4/Acadvl/Trip10/Igf1/Ube2b/Net1/Pde8b/Camk2g/Prkcd/Hsf1/Plec/Tmbim6/Agap3/Nfatc4/Vegfa/Vegfb/Ankrd2/Cdk2/Cpeb1/Nabp1/Slc2a8/Atf2/Ect2/Il12a/Psip1/Rad54l/Pink1/Per3/Abcb1b/Ybx3/Mbd4/Rad51ap1/Blm/Ryr1/Pold3/Rpgr/Opn1mw/Dnaja4/Cdc25a/Pygm/Ucp3/Dysf/Fancd2/Reep6/A…	101	0.0799683	1	8	GO:0071456	0.778	0	0	response to abiotic stimulus	cellular response to hypoxia	BP
GO:0010257	NADH dehydrogenase complex assembly	13/1263	55/15759	0.000318214	0.0358665	0.0343591	Ndufa9/Ndufs2/Ndufa12/Ndufs7/Ndufa6/Ndufa5/Ndufb8/Ndufs1/Ndufa10/Ndufaf5/Ndufb5/Ndufa3/Ndufs8	13	0.010293	2	6	GO:0007005	0.331	1.44793	2	NADH dehydrogenase complex assembly	mitochondrion organization	BP
GO:0010823	negative regulation of mitochondrion organization	13/1263	51/15759	0.000141086	0.0205092	0.0196473	Pparg/Mapt/Igf1/Adck1/Ppif/Prkn/Pink1/Mfn2/Slc35f6/Oma1/Higd1a/Mul1/Clec16a	13	0.010293	2	6	GO:0007005	0.781	1.97513	2	negative regulation of mitochondrion organization	mitochondrion organization	BP
GO:0010927	cellular component assembly involved in morphogenesis	21/1263	115/15759	0.00028987	0.0338181	0.0323969	Tmod4/Srf/Mypn/Ldb3/Plec/Tnnt2/Neb/Mfn2/Myom2/Tpm1/Phldb2/Fhod3/Nrap/Ttn/Actn2/Prx/Tnnt3/Tnnt1/Myoz1/Capn3/Mef2c	21	0.0166271	1	6	GO:0007005	0.353	0	0	cellular component assembly involved in morphogenesis	mitochondrion organization	BP
GO:0014706	striated muscle tissue development	57/1263	410/15759	2.92706e-05	0.00695177	0.00665961	Mef2d/Crhr2/Actn3/Usp19/Rbfox1/Hdac5/Sirt2/Srf/Trip10/Cdk1/Igf1/Meis1/Hmg20b/Nprl3/Meg3/Cdk20/Rb1/Hdac7/Plec/Nr4a1/Vegfa/Pi16/Ndufv2/Ankrd2/Speg/Cacna1s/Tnnt2/Neb/Gpcpd1/Ppp3ca/Ybx3/Ryr1/Mylpf/Tpm1/Alpk2/Dysf/Fhod3/Sgcg/Rara/Alpk3/Rbpj/Ncam1/Pou4f1/Nrap/Ttn/Actn2/Mapk11/Gja5/Myoz1/Myo18b/Capn3/Mef2c/Eln/Sorbs2/Tnni3/Slc8a1/Zbtb18	57	0.0451306	5	3	GO:0045214	0.23	7.49443	5	striated muscle tissue development	sarcomere organization	BP
GO:0015980	energy derivation by oxidation of organic compounds	65/1263	284/15759	5.13576e-15	3.41528e-11	3.27175e-11	Atp5pb/Idh3g/Mlxipl/Prkaca/Cbfa2t3/Actn3/Prkag3/Sod2/Ndufs2/Slc25a22/Gyg/Cdk1/Ndufa12/Igf1/Ndufs7/Grb10/Mdh1/Ogdh/Ppif/Adsl/Aco2/Cyc1/Plec/Atp5j/Ndufa5/Nfatc4/Ndufv3/Ndufv2/Arl2/Sorbs1/Ndufb8/Sirt3/Atp5c1/Ndufs1/Ndufa10/Slc25a12/Idh3b/Pink1/Park7/Mfn2/Khk/Gfpt1/Pdha1/Abcd1/Coq9/Cox4i1/Slc37a4/Pygm/Pfkm/Phka1/Atp5h/Phkb/Atpsckmt/Coq10a/Ndufa7/Cox10/Chchd10/Atp5k/Suclg1/Adgrf5/Ide/Antkmt/Ndufs8/Chc…	65	0.0514648	1	1	GO:0045333	0.963	0	0	energy derivation by oxidation of organic compounds	cellular respiration	BP
GO:0019637	organophosphate metabolic process	87/1263	766/15759	0.000540259	0.0485503	0.0465099	Atp5pb/Ppard/Nudt14/Mlxipl/Cbfa2t3/Actn3/Prkag3/Aprt/Vac14/Pgs1/Igf1/Ogdh/Lpin1/Nme2/Nudt13/Prkcd/Adcy4/Adsl/Gpaa1/Zbtb20/Atp5j/Gnb3/Synj2/Prkn/Mpc1/Arl2/Nt5c2/Gk/Pfkfb1/Pfkfb4/Tyms/Atp5c1/Prdx6/Pfkfb3/Gpd2/Lpcat4/Gpcpd1/Npr2/Acot7/Park7/Fam126a/Pank4/Khk/Adcyap1r1/Gfpt1/Ckm/Aldoa/Gdpd3/Pdha1/Abcd1/Dctd/Pkm/Nt5m/Pfkm/Mcee/Ppip5k1/Ttc7b/Atp5h/G6pc3/Pip5k1c/Galt/Gpi1/Pnpla7/Scarb1/Atpsckmt/Dgkz/Ppi…	87	0.0688836	1	10	GO:0006096	0.753	0	1	organophosphate metabolic process	glycolytic process	BP
GO:0019646	aerobic electron transport chain	13/1263	52/15759	0.000174476	0.0236499	0.022656	Ndufs2/Ndufs7/Cyc1/Ndufv2/Ndufb8/Ndufs1/Ndufa10/Pink1/Park7/Coq9/Cox4i1/Ndufa7/Ndufs8	13	0.010293	1	1	GO:0045333	0.891	0	1	aerobic electron transport chain	cellular respiration	BP
GO:0022402	cell cycle process	114/1263	1049/15759	0.000437874	0.0434606	0.0416341	Tom1l2/Pcnt/Spag5/Tpra1/Kif20a/Kifc2/Usp19/Pola1/Fbxw5/Sirt2/Eps8/Dstn/Birc5/Kif3a/Chd3/Trim37/Gipc1/Cdk1/Igf1/Sycp3/Tcf3/Ube2b/Llgl2/Kif13a/Cep72/Slf1/Kif2a/Camk2g/Anxa11/Bora/Rb1/Hsf1/Plec/Parp3/Rps6ka2/E4f1/Bag6/Camk2a/Incenp/Kif20b/Mus81/Arl2/Arl3/Sirt7/Cdk2/Cpeb1/Nabp1/Ctdsp1/Septin2/Prkcq/Ntmt1/Dab2ip/Atf2/Gins1/Tpx2/Ect2/Jtb/Egf/Ppp3ca/Smc2/Nasp/Rad54l/Eif4g3/Smarcd3/Abcb1b/Mapre3/Cenpc1/C…	114	0.0902613	1	5	GO:0007049	0.918	0	0	cell cycle process	cell cycle	BP
GO:0022900	electron transport chain	22/1263	93/15759	3.06845e-06	0.00145751	0.00139626	Sod2/Ndufs2/Slc25a22/Cdk1/Ndufa12/Ndufs7/Cyc1/Plec/Ndufa5/Ndufv3/Ndufv2/Ndufb8/Ndufs1/Ndufa10/Slc25a12/Pink1/Park7/Coq9/Cox4i1/Ndufa7/Ndufs8/Chchd2	22	0.0174188	12	1	GO:0045333	0.811	19.9913	13	electron transport chain	cellular respiration	BP
GO:0022904	respiratory electron transport chain	22/1263	85/15759	5.96831e-07	0.000360811	0.000345648	Sod2/Ndufs2/Slc25a22/Cdk1/Ndufa12/Ndufs7/Cyc1/Plec/Ndufa5/Ndufv3/Ndufv2/Ndufb8/Ndufs1/Ndufa10/Slc25a12/Pink1/Park7/Coq9/Cox4i1/Ndufa7/Ndufs8/Chchd2	22	0.0174188	20	1	GO:0045333	0.931	35.5064	22	respiratory electron transport chain	cellular respiration	BP
GO:0030029	actin filament-based process	89/1263	769/15759	0.000250963	0.0308772	0.0295795	Myo18a/Crhr2/Tmod4/Actn3/Atp1a2/Fhod1/Srf/Eps8/Dstn/Scn1b/Trip10/Epb41l2/Mypn/Smtn/Lpin1/Llgl2/Pdlim7/Ldb3/Prkcd/Lcp1/Cyrib/Plec/Twf2/Prkn/Ptk7/Diaph1/Ehbp1l1/Sorbs1/Mob2/Tnnt2/Arpc5l/Prkcq/Neb/Snta1/Ect2/Tpm2/Capzb/Epb41/Mfn2/Ablim2/Cald1/Gas2/Myom2/Pdlim3/Bcar1/Tpm1/Ank2/Rangrf/Phldb2/Fhod3/Fmnl2/Cracd/Fxyd1/Micall2/Mical2/Kash5/Arhgef10l/Iqsec2/Kank3/Mrtfa/Ehbp1/Sun2/Id1/Synpo/Nrap/Ttn/Actn2/F…	89	0.0704671	4	7	GO:0031032	0.831	3.16241	4	actin filament-based process	actomyosin structure organization	BP
GO:0030036	actin cytoskeleton organization	80/1263	684/15759	0.000369584	0.0404376	0.0387382	Myo18a/Crhr2/Tmod4/Actn3/Fhod1/Srf/Eps8/Dstn/Trip10/Epb41l2/Mypn/Smtn/Lpin1/Llgl2/Pdlim7/Ldb3/Prkcd/Lcp1/Cyrib/Plec/Twf2/Prkn/Ptk7/Diaph1/Ehbp1l1/Sorbs1/Mob2/Tnnt2/Arpc5l/Prkcq/Neb/Ect2/Tpm2/Capzb/Epb41/Mfn2/Ablim2/Cald1/Gas2/Myom2/Pdlim3/Bcar1/Tpm1/Phldb2/Fhod3/Fmnl2/Cracd/Micall2/Mical2/Kash5/Arhgef10l/Iqsec2/Kank3/Mrtfa/Ehbp1/Id1/Synpo/Nrap/Ttn/Actn2/Fes/Pdlim1/Dtnbp1/Tnnt3/Phactr2/Tnnt1/Pick1…	80	0.0633413	190	7	GO:0031032	0.847	10.1847	222	actin cytoskeleton organization	actomyosin structure organization	BP
GO:0030162	regulation of proteolysis	72/1263	594/15759	0.000255375	0.0308772	0.0295795	Pparg/Serpinf1/Hpn/Bcl2l12/Rps6ka1/Rad23a/Prkaca/Cbfa2t3/Hfe/Usp19/Ctsd/Fuz/Tmem259/Sirt2/Birc5/Gipc1/Igf1/Rhbdf1/Tnip1/Rffl/P2rx1/Atp2a3/Papln/Dab2/Hsf1/Nr4a1/Wfdc1/Rps6ka2/Prkn/Vegfa/Pi16/Bag6/Dele1/Grk2/Col7a1/Hspd1/Dab2ip/Tfpi/Pacsin3/Egf/Ecm1/Asph/Casp8ap2/Alad/Reck/Park7/Dvl1/Rnft2/Gramd4/Gpi1/Nod1/Ptpn3/Stub1/Mul1/Mbp/Mrtfa/Ctla2a/Gpc3/Ide/Spop/Gapdh/Nr1h2/Clec16a/Dda1/Capn3/Psmb9/Ager/Pid…	72	0.0570071	23	12	GO:0030162	0.994	7.15267	24	regulation of proteolysis	regulation of proteolysis	BP
GO:0030239	myofibril assembly	19/1263	67/15759	7.61793e-07	0.000389686	0.000373309	Tmod4/Srf/Mypn/Ldb3/Plec/Tnnt2/Neb/Mfn2/Myom2/Tpm1/Fhod3/Nrap/Ttn/Actn2/Tnnt3/Tnnt1/Myoz1/Capn3/Mef2c	19	0.0150435	14	3	GO:0045214	0.956	30.6744	15	myofibril assembly	sarcomere organization	BP
GO:0031032	actomyosin structure organization	34/1263	201/15759	2.46948e-05	0.00656883	0.00629276	Myo18a/Tmod4/Fhod1/Srf/Epb41l2/Mypn/Ldb3/Plec/Sorbs1/Tnnt2/Prkcq/Neb/Ect2/Epb41/Mfn2/Myom2/Tpm1/Phldb2/Fhod3/Arhgef10l/Kank3/Synpo/Nrap/Ttn/Actn2/Pdlim1/Tnnt3/Tnnt1/Myoz1/Capn3/Mef2c/Itgb5/Limk1/Eln	34	0.02692	32	7	GO:0031032	0.998	16.5085	38	actomyosin structure organization	actomyosin structure organization	BP
GO:0032981	mitochondrial respiratory chain complex I assembly	13/1263	55/15759	0.000318214	0.0358665	0.0343591	Ndufa9/Ndufs2/Ndufa12/Ndufs7/Ndufa6/Ndufa5/Ndufb8/Ndufs1/Ndufa10/Ndufaf5/Ndufb5/Ndufa3/Ndufs8	13	0.010293	56	6	GO:0007005	0.795	8.40866	76	mitochondrial respiratory chain complex I assembly	mitochondrion organization	BP
GO:0033500	carbohydrate homeostasis	34/1263	232/15759	0.000434979	0.0434606	0.0416341	Pparg/Ppard/Stk11/Crhr2/Mlxipl/Prkaca/Birc5/Slc2a4/Igf1/Rph3al/Pde8b/Zbtb20/Prkn/Grk2/Gk/Aspscr1/Adipor1/Fbn1/Ppp3ca/Park7/Ncor2/Klf15/Slc37a4/Pfkm/Gpi1/Bace2/Pla2g6/Adgrf5/Spop/Ptpmt1/Dupd1/Ager/Ppp3cb/Hmgn3	34	0.02692	2	11	GO:0042593	0.997	1.28564	2	carbohydrate homeostasis	glucose homeostasis	BP
GO:0033554	cellular response to stress	174/1263	1711/15759	0.000432925	0.0434606	0.0416341	Comt/Pparg/Zfp385a/Uhrf1/Clpb/Ppard/Tmem161a/Prkd1/Chaf1a/Pnkp/Stk11/Bcl2l12/Crhr2/Rad23a/Psap/Hif3a/Prkaca/Prkag3/Usp19/Pola1/Sod2/Emc10/Hdac5/Slc38a3/Tmem259/Sirt2/Srf/Sqstm1/Mapt/Slc2a4/Polr2i/Cdk1/Sycp3/Nprl3/Ube2b/Smc6/Atp2a3/Pole2/Net1/Gadd45g/Slf1/Ppif/Prkcd/Dab2/Matn2/Hsf1/Grina/Plec/Tmbim6/Parp3/Agap3/Nfatc4/Pcbp4/Prkn/Vegfa/Pja2/Phf1/Bag6/Dele1/Cd74/Mus81/Map4k2/Sirt7/Ankrd2/Cdk2/Cpeb1/…	174	0.137767	16	8	GO:0071456	0.652	5.14255	16	cellular response to stress	cellular response to hypoxia	BP
GO:0036293	response to decreased oxygen levels	32/1263	198/15759	0.000104099	0.0164824	0.0157897	Ppard/Hif3a/Wdr83/Cbfa2t3/Usp19/Sirt2/Slc2a4/Camk2g/Tmbim6/Vegfa/Vegfb/Cpeb1/Slc2a8/Atf2/Pink1/Ryr1/Pygm/Ucp3/Tacc3/Higd1a/Rbpj/Suv39h1/Stub1/Pick1/Chchd2/Slc8a3/Ager/Cd34/Vldlr/Cpeb2/Slc8a1/Eno1	32	0.0253365	1	8	GO:0071456	0.934	0	1	response to decreased oxygen levels	cellular response to hypoxia	BP
GO:0036294	cellular response to decreased oxygen levels	21/1263	102/15759	4.86851e-05	0.0104437	0.0100048	Ppard/Hif3a/Usp19/Sirt2/Slc2a4/Tmbim6/Vegfa/Cpeb1/Atf2/Pink1/Higd1a/Rbpj/Suv39h1/Stub1/Pick1/Chchd2/Slc8a3/Cd34/Vldlr/Cpeb2/Eno1	21	0.0166271	25	8	GO:0071456	0.984	12.6339	25	cellular response to decreased oxygen levels	cellular response to hypoxia	BP
GO:0042180	cellular ketone metabolic process	28/1263	180/15759	0.000518917	0.0485503	0.0465099	Comt/Ndufa9/Pparg/Ppard/Mlxipl/Plin5/Acadvl/Fdxr/Dab2/Hagh/Cd74/Gk/Park7/Coq2/Ncor2/Aldoa/Abcd1/Coq9/Pdss2/Pptc7/Kyat1/Coq10a/Kyat3/Coq5/Sirt5/Nr1h2/Haghl/Mlycd	28	0.0221694	6	9	GO:0006744	0.825	3.09274	6	cellular ketone metabolic process	ubiquinone biosynthetic process	BP
GO:0042181	ketone biosynthetic process	11/1263	36/15759	7.72425e-05	0.0142684	0.0136688	Ndufa9/Fdxr/Dab2/Coq2/Aldoa/Coq9/Pdss2/Pptc7/Coq10a/Coq5/Sirt5	11	0.00870942	1	9	GO:0006744	0.943	0	0	ketone biosynthetic process	ubiquinone biosynthetic process	BP
GO:0042593	glucose homeostasis	34/1263	231/15759	0.000401374	0.0430506	0.0412413	Pparg/Ppard/Stk11/Crhr2/Mlxipl/Prkaca/Birc5/Slc2a4/Igf1/Rph3al/Pde8b/Zbtb20/Prkn/Grk2/Gk/Aspscr1/Adipor1/Fbn1/Ppp3ca/Park7/Ncor2/Klf15/Slc37a4/Pfkm/Gpi1/Bace2/Pla2g6/Adgrf5/Spop/Ptpmt1/Dupd1/Ager/Ppp3cb/Hmgn3	34	0.02692	150	11	GO:0042593	0.998	9.34991	172	glucose homeostasis	glucose homeostasis	BP
GO:0042692	muscle cell differentiation	58/1263	397/15759	5.54083e-06	0.00245643	0.0023532	Tmod4/Actn3/Sod2/Hdac5/Srf/Trip10/Igf1/Mypn/Ldb3/Rb1/Plec/Tarbp2/Nfatc4/Vegfa/Pi16/Pdcd4/Ankrd2/Speg/Cacna1s/Tnnt2/Neb/Sypl2/Ppp3ca/Capzb/Smarcd3/Mfn2/Ezh2/Dmpk/Ryr1/Myom2/Tpm1/Ank2/Alpk2/Dysf/Fhod3/Rara/Alpk3/Rbpj/Npnt/Mrtfa/Trim72/Nrap/Plpp7/Ttn/Actn2/Tnnt3/Hacd1/Dupd1/Tnnt1/Myoz1/Myo18b/Capn3/Flt3l/Mef2c/Ptbp1/Efemp2/Sorbs2/Slc8a1	58	0.0459224	19	3	GO:0045214	0.808	20.0531	21	muscle cell differentiation	sarcomere organization	BP
GO:0042773	ATP synthesis coupled electron transport	17/1263	66/15759	1.20017e-05	0.00399058	0.00382287	Ndufs2/Cdk1/Ndufa12/Ndufs7/Cyc1/Ndufv3/Ndufv2/Ndufb8/Ndufs1/Ndufa10/Pink1/Park7/Coq9/Cox4i1/Ndufa7/Ndufs8/Chchd2	17	0.01346	6	1	GO:0045333	0.91	10.3116	6	ATP synthesis coupled electron transport	cellular respiration	BP
GO:0042775	mitochondrial ATP synthesis coupled electron transport	17/1263	64/15759	7.67178e-06	0.00283429	0.00271518	Ndufs2/Cdk1/Ndufa12/Ndufs7/Cyc1/Ndufv3/Ndufv2/Ndufb8/Ndufs1/Ndufa10/Pink1/Park7/Coq9/Cox4i1/Ndufa7/Ndufs8/Chchd2	17	0.01346	12	1	GO:0045333	0.905	16.1271	14	mitochondrial ATP synthesis coupled electron transport	cellular respiration	BP
GO:0042776	mitochondrial ATP synthesis coupled proton transport	7/1263	17/15759	0.000198142	0.0258361	0.0247503	Atp5pb/Atp5j/Atp5c1/Atp5h/Atpsckmt/Atp5k/Antkmt	7	0.00554236	14	2	GO:0046034	0.803	6.65312	18	mitochondrial ATP synthesis coupled proton transport	ATP metabolic process	BP
GO:0044281	small molecule metabolic process	148/1263	1416/15759	0.000370931	0.0404376	0.0387382	Comt/Ndufa9/Pparg/Atp5pb/Idh3g/Ppard/Lmf1/Nudt14/Stk11/Mlxipl/Cbfa2t3/Actn3/Prkag3/Aprt/Plin5/Acadvl/Fdxr/Aig1/Qrsl1/Igf1/Grb10/Aldh1l2/Mdh1/Ogdh/Lpin1/Nme2/Nudt13/Dab2/Adcy4/Adsl/Aco2/Gfus/Zbtb20/Atp5j/Gnb3/Synj2/Prkn/Mpc1/Hagh/Cd74/Fads3/Arl2/Sorbs1/Nt5c2/Gk/Sirt7/Pfkfb1/Fuom/Pfkfb4/Tyms/Atp5c1/Cyp27a1/Thap4/Scly/Adipor1/Slc2a8/Gpd2/Crat/Fbn1/Idh3b/Lpin3/Car3/Ahcyl1/Tars2/Rorc/Npr2/Acot7/Park7/…	148	0.117181	1	9	GO:0006744	0.561	0	0	small molecule metabolic process	ubiquinone biosynthetic process	BP
GO:0045214	sarcomere organization	17/1263	47/15759	5.64299e-08	4.69074e-05	4.4936e-05	Srf/Mypn/Ldb3/Plec/Tnnt2/Neb/Mfn2/Myom2/Tpm1/Fhod3/Ttn/Actn2/Tnnt3/Tnnt1/Myoz1/Capn3/Mef2c	17	0.01346	41	3	GO:0045214	1	69.5855	50	sarcomere organization	sarcomere organization	BP
GO:0045333	cellular respiration	52/1263	200/15759	1.23516e-14	4.10692e-11	3.93432e-11	Atp5pb/Idh3g/Mlxipl/Prkaca/Cbfa2t3/Actn3/Sod2/Ndufs2/Slc25a22/Cdk1/Ndufa12/Ndufs7/Mdh1/Ogdh/Ppif/Adsl/Aco2/Cyc1/Plec/Atp5j/Ndufa5/Nfatc4/Ndufv3/Ndufv2/Arl2/Ndufb8/Sirt3/Atp5c1/Ndufs1/Ndufa10/Slc25a12/Idh3b/Pink1/Park7/Mfn2/Pdha1/Abcd1/Coq9/Cox4i1/Atp5h/Atpsckmt/Coq10a/Ndufa7/Cox10/Chchd10/Atp5k/Suclg1/Ide/Antkmt/Ndufs8/Chchd2/Bloc1s1	52	0.0411718	15	1	GO:0045333	0.998	292.142	16	cellular respiration	cellular respiration	BP
GO:0046031	ADP metabolic process	18/1263	91/15759	0.00027919	0.0331538	0.0317604	Mlxipl/Cbfa2t3/Actn3/Prkag3/Igf1/Ogdh/Zbtb20/Arl2/Khk/Aldoa/Pkm/Pfkm/Galt/Gpi1/Gapdh/Eno3/Gale/Eno1	18	0.0142518	2	10	GO:0006096	0.994	1.51718	2	ADP metabolic process	glycolytic process	BP
GO:0046034	ATP metabolic process	48/1263	243/15759	3.92124e-09	5.21525e-06	4.99608e-06	Atp5pb/Mlxipl/Cbfa2t3/Actn3/Prkag3/Atp1a2/Ndufs2/Cdk1/Ndufa12/Igf1/Ndufs7/Ogdh/Ppif/Cyc1/Zbtb20/Atp5j/Prkn/Ndufv3/Ndufv2/Arl2/Ndufb8/Atp5c1/Ndufs1/Ndufa10/Pink1/Park7/Khk/Aldoa/Abcd1/Coq9/Cox4i1/Pkm/Pfkm/Atp5h/Galt/Gpi1/Atpsckmt/Ndufa7/Chchd10/Atp5k/Myh8/Antkmt/Gapdh/Ndufs8/Eno3/Chchd2/Gale/Eno1	48	0.0380048	45	2	GO:0046034	0.998	106.233	49	ATP metabolic process	ATP metabolic process	BP
GO:0046939	nucleotide phosphorylation	20/1263	97/15759	7.14802e-05	0.0135812	0.0130105	Pnkp/Mlxipl/Cbfa2t3/Actn3/Prkag3/Igf1/Ogdh/Nme2/Zbtb20/Arl2/Khk/Aldoa/Pkm/Pfkm/Galt/Gpi1/Gapdh/Eno3/Gale/Eno1	20	0.0158353	3	10	GO:0006096	0.986	3.82967	4	nucleotide phosphorylation	glycolytic process	BP
GO:0051146	striated muscle cell differentiation	45/1263	293/15759	1.73738e-05	0.0055017	0.00527049	Tmod4/Actn3/Hdac5/Srf/Trip10/Igf1/Mypn/Ldb3/Rb1/Plec/Vegfa/Pi16/Ankrd2/Speg/Cacna1s/Tnnt2/Neb/Ppp3ca/Mfn2/Ezh2/Dmpk/Ryr1/Myom2/Tpm1/Alpk2/Dysf/Fhod3/Rara/Alpk3/Rbpj/Trim72/Nrap/Plpp7/Ttn/Actn2/Tnnt3/Hacd1/Tnnt1/Myoz1/Myo18b/Capn3/Flt3l/Mef2c/Sorbs2/Slc8a1	45	0.0356295	19	3	GO:0045214	0.837	15.0324	21	striated muscle cell differentiation	sarcomere organization	BP
GO:0055001	muscle cell development	40/1263	204/15759	9.48767e-08	7.01033e-05	6.71571e-05	Tmod4/Actn3/Hdac5/Srf/Trip10/Igf1/Mypn/Ldb3/Plec/Nfatc4/Vegfa/Pi16/Speg/Cacna1s/Tnnt2/Neb/Sypl2/Ppp3ca/Capzb/Mfn2/Ryr1/Myom2/Tpm1/Ank2/Alpk2/Dysf/Fhod3/Alpk3/Nrap/Ttn/Actn2/Tnnt3/Tnnt1/Myoz1/Myo18b/Capn3/Mef2c/Efemp2/Sorbs2/Slc8a1	40	0.0316706	32	3	GO:0045214	0.878	59.8113	34	muscle cell development	sarcomere organization	BP
GO:0055002	striated muscle cell development	19/1263	67/15759	7.61793e-07	0.000389686	0.000373309	Tmod4/Srf/Mypn/Ldb3/Plec/Tnnt2/Neb/Mfn2/Myom2/Tpm1/Fhod3/Nrap/Ttn/Actn2/Tnnt3/Tnnt1/Myoz1/Capn3/Mef2c	19	0.0150435	1	3	GO:0045214	0.956	0	1	striated muscle cell development	sarcomere organization	BP
GO:0060537	muscle tissue development	60/1263	435/15759	2.31036e-05	0.00640163	0.00613259	Mef2d/Crhr2/Actn3/Usp19/Rbfox1/Hdac5/Sirt2/Srf/Trip10/Cdk1/Igf1/Meis1/Hmg20b/Nprl3/Meg3/Cdk20/Rb1/Hdac7/Plec/Nr4a1/Vegfa/Pi16/Ndufv2/Ankrd2/Speg/Cacna1s/Tnnt2/Neb/Gpcpd1/Ppp3ca/Ybx3/Ryr1/Mylpf/Tpm1/Alpk2/Dysf/Fhod3/Sgcg/Rara/Alpk3/Rbpj/Ncam1/Pou4f1/Nrap/Ttn/Actn2/Mapk11/Gja5/Myoz1/Myo18b/Capn3/Mef2c/Dlg1/Efemp2/Col3a1/Eln/Sorbs2/Tnni3/Slc8a1/Zbtb18	60	0.0475059	5	3	GO:0045214	0.231	7.7452	5	muscle tissue development	sarcomere organization	BP
GO:0061061	muscle structure development	83/1263	638/15759	6.73225e-06	0.00279809	0.0026805	Mef2d/Ppard/Crhr2/Tmod4/Actn3/Usp19/Sod2/Rbfox1/Hdac5/Sirt2/Srf/Trip10/Igf1/Mypn/Hmg20b/Meg3/Pdlim7/Ldb3/Rb1/Hdac7/Plec/Mapk12/Nr4a1/Tarbp2/Nfatc4/Vegfa/Pi16/Pdcd4/Ankrd2/Speg/Cacna1s/Tnnt2/Neb/Gpcpd1/Sypl2/Ppp3ca/Capzb/Smarcd3/Mfn2/Ezh2/Ybx3/Dmpk/Ryr1/Mylpf/Myom2/Pdlim3/Tpm1/Ank2/Alpk2/Dysf/Fhod3/Rara/Alpk3/Rbpj/Npnt/Mrtfa/Jph1/Trim72/Pou4f1/Nrap/Plpp7/Ttn/Actn2/Pdlim1/Dtnbp1/Tnnt3/Hacd1/Dupd1/T…	83	0.0657165	11	3	GO:0045214	0.753	15.6307	11	muscle structure development	sarcomere organization	BP
GO:0070482	response to oxygen levels	34/1263	223/15759	0.000205343	0.0262602	0.0251565	Ppard/Hif3a/Wdr83/Cbfa2t3/Usp19/Sod2/Ndufs2/Sirt2/Slc2a4/Camk2g/Tmbim6/Vegfa/Vegfb/Cpeb1/Slc2a8/Atf2/Pink1/Ryr1/Pygm/Ucp3/Tacc3/Higd1a/Rbpj/Suv39h1/Stub1/Pick1/Chchd2/Slc8a3/Ager/Cd34/Vldlr/Cpeb2/Slc8a1/Eno1	34	0.02692	47	8	GO:0071456	0.918	9.62006	46	response to oxygen levels	cellular response to hypoxia	BP
GO:0071453	cellular response to oxygen levels	22/1263	117/15759	0.000135182	0.0204309	0.0195722	Ppard/Hif3a/Usp19/Ndufs2/Sirt2/Slc2a4/Tmbim6/Vegfa/Cpeb1/Atf2/Pink1/Higd1a/Rbpj/Suv39h1/Stub1/Pick1/Chchd2/Slc8a3/Cd34/Vldlr/Cpeb2/Eno1	22	0.0174188	4	8	GO:0071456	0.977	3.95805	5	cellular response to oxygen levels	cellular response to hypoxia	BP
GO:0071456	cellular response to hypoxia	20/1263	97/15759	7.14802e-05	0.0135812	0.0130105	Ppard/Hif3a/Usp19/Sirt2/Slc2a4/Tmbim6/Vegfa/Cpeb1/Atf2/Pink1/Higd1a/Rbpj/Suv39h1/Stub1/Chchd2/Slc8a3/Cd34/Vldlr/Cpeb2/Eno1	20	0.0158353	77	8	GO:0071456	0.999	15.1421	88	cellular response to hypoxia	cellular response to hypoxia	BP
GO:0090257	regulation of muscle system process	36/1263	237/15759	0.000146213	0.0206876	0.0198182	Actn3/Prkag3/Atp1a2/Srf/Trip10/Igf1/Smtn/P2rx1/Camk2g/Srl/Nr4a1/Gtf2ird1/Pi16/Grk2/Tnnt2/Ppp3ca/Cald1/Dmpk/Ryr1/Atp2a1/Tnni2/Ank2/Rangrf/Fxyd1/Npnt/Ttn/Gja5/Tnnt3/Tnnt1/Slc8a3/Mef2c/Dlg1/Dbn1/Tnni3/Slc8a1/Eno1	36	0.0285036	2	4	GO:0006936	0.91	1.96634	2	regulation of muscle system process	muscle contraction	BP
GO:0090258	negative regulation of mitochondrial fission	5/1263	8/15759	0.000149576	0.0207225	0.0198516	Pparg/Mapt/Prkn/Pink1/Mfn2	5	0.00395883	9	6	GO:0007005	0.682	6.22775	9	negative regulation of mitochondrial fission	mitochondrion organization	BP
GO:0097435	supramolecular fiber organization	89/1263	706/15759	1.10653e-05	0.00387285	0.00371009	Crhr2/Tmod4/Fhod1/Srf/Eps8/Dstn/Mapt/Map1s/Trdn/P4ha1/Mypn/Ldb3/Prkcd/Lcp1/Rb1/Cyrib/Plec/Twf2/Prkn/Clip4/Diaph1/Arl2/Sorbs1/Col5a2/Dst/Tnnt2/Arpc5l/Prkcq/Neb/Tpx2/Tpm2/Capzb/Mfn2/Dvl1/Mapre3/Cald1/Gas2/Tacc2/Myom2/Pdlim3/Dctn1/Bcar1/Tpm1/Eml4/Rangrf/Phldb2/Dysf/Fhod3/Cracd/Micall2/Tacc3/Pde4dip/Mical2/Kash5/Arhgef10l/Kank3/Id1/Synpo/Adamts12/Nrap/Clip1/Ttn/Actn2/Fes/Pdlim1/Tnnt3/Tnnt1/Pick1/Myoz…	89	0.0704671	11	6	GO:0007005	0.427	13.95	13	supramolecular fiber organization	mitochondrion organization	BP
GO:1901663	quinone biosynthetic process	8/1263	18/15759	3.51188e-05	0.00805311	0.00771467	Ndufa9/Fdxr/Coq2/Coq9/Pdss2/Pptc7/Coq10a/Coq5	8	0.00633413	1	9	GO:0006744	0.991	0	0	quinone biosynthetic process	ubiquinone biosynthetic process	BP
GO:1901727	positive regulation of histone deacetylase activity	4/1263	6/15759	0.000539996	0.0485503	0.0465099	Prkd1/Vegfa/Pink1/BC004004	4	0.00316706	6	12	GO:0030162	0.449	3.09274	7	positive regulation of histone deacetylase activity	regulation of proteolysis	BP
GO:1905288	vascular associated smooth muscle cell apoptotic process	6/1263	11/15759	8.50695e-05	0.0145054	0.0138958	Pparg/Sod2/Igf1/Pdcd4/Mfn2/Gapdh	6	0.00475059	1	14	GO:1905288	1	0	0	vascular associated smooth muscle cell apoptotic process	vascular associated smooth muscle cell apoptotic process	BP
GO:1905459	regulation of vascular associated smooth muscle cell apoptotic process	6/1263	11/15759	8.50695e-05	0.0145054	0.0138958	Pparg/Sod2/Igf1/Pdcd4/Mfn2/Gapdh	6	0.00475059	1	14	GO:1905288	1	0	0	regulation of vascular associated smooth muscle cell apoptotic process	vascular associated smooth muscle cell apoptotic process	BP
GO:2000765	regulation of cytoplasmic translation	6/1263	14/15759	0.000447981	0.0438099	0.0419687	Zfp385a/Cpeb1/Pkm/Cpeb3/Dhx9/Cpeb2	6	0.00475059	2	12	GO:0030162	0.485	1.27908	3	regulation of cytoplasmic translation	regulation of proteolysis	BP
GO:0000785	chromatin	62/1263	514/15840	0.000667135	0.0111765	0.010025	Zfp385a/Uhrf1/Ppard/Chaf1a/Brd8/Hif3a/Pola1/Hdac5/Sirt2/Srf/Chd3/Tmpo/Tcf3/Ube2b/Slf1/Rb1/Hsf1/Csnk2b/Smad2/Incenp/Sirt7/Ankrd2/Atf2/Smc2/Kdm4c/Psip1/Nasp/Pink1/Phc2/Smarcd3/Park7/Cenpc1/Ncor2/Ezh2/Smarcad1/Mbd4/Rad51ap1/Aldoa/Taf1/Tcf12/Ice2/Setd5/Wbp2/Zfp57/Rif1/Stag1/Rara/Suv39h1/Hmgn1/Camta2/Pbxip1/Dhx9/Pou4f1/Rbbp4/Nsd2/Nap1l1/Znhit1/Klhdc3/Alkbh1/Tonsl/Zbtb18/Hmgn3	62	0.0490895	347	8	GO:0015629	0.43	22.2807	393	chromatin	actin cytoskeleton	CC
GO:0001527	microfibril	6/1263	13/15840	0.000266941	0.00512155	0.00459387	Ltbp1/Fbn1/Adamtsl5/Adamts10/Efemp2/Mfap5	6	0.00475059	13	4	GO:0062023	0.68	13.4579	21	microfibril	collagen-containing extracellular matrix	CC
GO:0005581	collagen trimer	17/1263	74/15840	5.56224e-05	0.0013111	0.00117602	Col20a1/Emilin2/Col7a1/Col5a2/Col15a1/Col4a1/Col12a1/Emid1/Col6a6/Col27a1/Col6a3/Col1a1/Col11a2/Col3a1/Col5a1/Fcna/Col16a1	17	0.01346	75	5	GO:0005747	0.301	35.8698	79	collagen trimer	mitochondrial respiratory chain complex I	CC
GO:0005583	fibrillar collagen trimer	6/1263	11/15840	8.26461e-05	0.00184279	0.00165292	Col5a2/Col27a1/Col1a1/Col3a1/Col5a1/Col16a1	6	0.00475059	2	4	GO:0062023	0.755	5.1831	2	fibrillar collagen trimer	collagen-containing extracellular matrix	CC
GO:0005739	mitochondrion	227/1263	1751/15840	1.44777e-14	3.98137e-12	3.57117e-12	Comt/Ndufa9/Atp5pb/Spg7/Clpb/Ltbp1/Idh3g/Clpp/Timm44/Pnkp/Stk11/Mrpl4/Brd8/Psap/Hif3a/Prkaca/Uqcc1/Sod2/Gtpbp3/Ctsd/Vdac3/Plin5/Tango2/Ndufs2/Cox6c/Slc25a11/Sirt2/Sqstm1/Mtif3/Pgs1/Acadvl/Fdxr/Slc25a22/Atp6v1e1/Qrsl1/P4ha1/Cdk1/Ndufa12/Ndufs7/Aldh1l2/Mdh1/Polrmt/Phykpl/Ogdh/Lpin1/Slc25a19/Mrpl38/Timm22/Nme2/Adck1/Atp5mpl/Gfm2/Nudt13/Ppif/Prkcd/Dhrs4/Ywhaz/Cyrib/Xpnpep3/Adsl/Ndufa6/Aco2/Cyc1/Gpaa1…	227	0.179731	1794	1	GO:0005739	0.957	973.681	3147	mitochondrion	mitochondrion	CC
GO:0005740	mitochondrial envelope	104/1263	650/15840	3.42102e-12	4.03192e-10	3.61651e-10	Ndufa9/Atp5pb/Spg7/Clpb/Timm44/Uqcc1/Sod2/Vdac3/Ndufs2/Cox6c/Slc25a11/Acadvl/Fdxr/Slc25a22/Ndufa12/Ndufs7/Lpin1/Slc25a19/Timm22/Nme2/Adck1/Atp5mpl/Ppif/Ndufa6/Cyc1/Plec/Atp5j/Tmbim6/Ndufa5/Synj2/Prkn/Mpc1/Ndufv3/Ndufv2/Dele1/Arl2/Gk/Ndufb8/Sirt3/Rhot2/Tyms/Atp5c1/Ndufs1/Hspd1/Cyp27a1/Ndufa10/Gpd2/Crat/Slc25a12/Atf2/Ndufaf5/Ndufb5/Pink1/Park7/Mfn2/Coq2/Ndufa4/Gstk1/Dmpk/Abcd1/Coq9/Cox4i1/Slc25a38/…	104	0.0823436	18	3	GO:0005743	0.937	255.094	18	mitochondrial envelope	mitochondrial inner membrane	CC
GO:0005743	mitochondrial inner membrane	77/1263	431/15840	1.17202e-11	1.07435e-09	9.63657e-10	Ndufa9/Atp5pb/Spg7/Timm44/Uqcc1/Sod2/Vdac3/Ndufs2/Cox6c/Slc25a11/Acadvl/Fdxr/Slc25a22/Ndufa12/Ndufs7/Slc25a19/Timm22/Adck1/Atp5mpl/Ppif/Ndufa6/Cyc1/Atp5j/Ndufa5/Mpc1/Ndufv3/Ndufv2/Dele1/Ndufb8/Sirt3/Rhot2/Tyms/Atp5c1/Ndufs1/Hspd1/Cyp27a1/Ndufa10/Gpd2/Crat/Slc25a12/Ndufaf5/Ndufb5/Pink1/Coq2/Ndufa4/Gstk1/Coq9/Cox4i1/Slc25a38/Ucp3/Atp5h/Oma1/Ndufa3/Ndufa13/Higd1a/Atpsckmt/Mtg2/Micu3/Dnajc11/Coq5/Ndu…	77	0.060966	428	3	GO:0005743	0.993	487.398	511	mitochondrial inner membrane	mitochondrial inner membrane	CC
GO:0005746	mitochondrial respirasome	19/1263	74/15840	3.64944e-06	0.000111511	0.000100022	Ndufa9/Ndufs2/Ndufa12/Ndufs7/Ndufa6/Cyc1/Ndufa5/Ndufv3/Ndufv2/Ndufb8/Ndufs1/Ndufa10/Ndufb5/Ndufa4/Cox4i1/Ndufa3/Ndufa13/Ndufa7/Ndufs8	19	0.0150435	6	6	GO:0070469	0.965	27.9939	8	mitochondrial respirasome	respirasome	CC
GO:0005747	mitochondrial respiratory chain complex I	17/1263	47/15840	5.23588e-08	1.96345e-06	1.76116e-06	Ndufa9/Ndufs2/Ndufa12/Ndufs7/Ndufa6/Ndufa5/Ndufv3/Ndufv2/Ndufb8/Ndufs1/Ndufa10/Ndufb5/Ndufa4/Ndufa3/Ndufa13/Ndufa7/Ndufs8	17	0.01346	48	5	GO:0005747	0.999	126.084	96	mitochondrial respiratory chain complex I	mitochondrial respiratory chain complex I	CC
GO:0005753	mitochondrial proton-transporting ATP synthase complex	6/1263	19/15840	0.00278335	0.0389198	0.0349099	Atp5pb/Atp5mpl/Atp5j/Atp5c1/Atp5h/Atp5k	6	0.00475059	17	5	GO:0005747	0.824	5.63135	25	mitochondrial proton-transporting ATP synthase complex	mitochondrial respiratory chain complex I	CC
GO:0005759	mitochondrial matrix	37/1263	270/15840	0.000833156	0.0134775	0.0120889	Ndufa9/Clpp/Timm44/Mrpl4/Sod2/Acadvl/Cdk1/Polrmt/Mrpl38/Ppif/Hagh/Mrpl27/Sirt3/Tyms/Hspd1/Mrpl30/Acot7/Fastk/Park7/Gstk1/Mrpl48/Bckdk/Mrpl55/Primpol/Pptc7/Mtg2/Tsfm/Coq5/Ndufa7/Mrps7/Suclg1/Sirt5/Mrps9/Mrpl42/Mlycd/Bloc1s1/Dglucy	37	0.0292953	153	1	GO:0005739	0.693	17.5983	201	mitochondrial matrix	mitochondrion	CC
GO:0005819	spindle	48/1263	316/15840	1.08847e-05	0.000299329	0.000268489	Spag5/Rps6ka1/Kif20a/Kifc2/Sirt2/Birc5/Kif3a/Map1s/Cdk1/Smc6/Kif2a/Anxa11/Bora/Rb1/Hsf1/Iqcb1/Rps6ka2/E4f1/Diaph1/Incenp/Kif20b/Arl3/Cpeb1/Septin2/Tpx2/Ect2/Jtb/Epb41/Mapre3/Cdc7/Polb/Dctn1/Taf1d/Eml4/Cdc14a/Rif1/Stag1/Tacc3/Haus6/Kash5/Kif16b/Prc1/Cep170/Camk2b/Eml1/Anapc5/Espl1/Kifc1	48	0.0380048	91	8	GO:0015629	0.56	56.0137	104	spindle	actin cytoskeleton	CC
GO:0005861	troponin complex	5/1263	8/15840	0.000145949	0.00308738	0.00276928	Tnnt2/Tnni2/Tnnt3/Tnnt1/Tnni3	5	0.00395883	8	2	GO:0030016	0.779	13.105	17	troponin complex	myofibril	CC
GO:0005865	striated muscle thin filament	13/1263	23/15840	2.65996e-09	1.46298e-07	1.31225e-07	Tmod4/Actn3/Tnnt2/Neb/Tpm2/Tnni2/Tpm1/Fhod3/Ttn/Actn2/Tnnt3/Tnnt1/Tnni3	13	0.010293	14	2	GO:0030016	0.823	123.281	21	striated muscle thin filament	myofibril	CC
GO:0005871	kinesin complex	12/1263	49/15840	0.000360779	0.00661428	0.00593281	Kif20a/Kifc2/Kif3a/Kif1c/Kif13a/Kif2a/Kif20b/Klc2/Kifc3/Kif16b/Kif21a/Kifc1	12	0.00950119	51	8	GO:0015629	0.461	18.6773	60	kinesin complex	actin cytoskeleton	CC
GO:0005874	microtubule	49/1263	403/15840	0.00198294	0.0297441	0.0266795	Pcnt/Spag5/Kif20a/Kifc2/Sirt2/Birc5/Kif3a/Mapt/Map1s/Trip10/Cep57l1/Cdk1/Kif1c/Kif13a/Kif2a/Synj2/Clip4/Incenp/Kif20b/Klc2/Arl3/Dst/Septin2/Sctr/Tpx2/Dvl1/Mapre3/Polb/Kifc3/Map1lc3b/Dctn1/Eml4/Dysf/Haus6/Pde4dip/Kif16b/Prc1/Pbxip1/Clip1/Cep170/Eml1/1700029J07Rik/Slc8a3/Enkd1/Kif21a/Dlg1/Dnm1/Slc8a1/Kifc1	49	0.0387965	344	2	GO:0030016	0.791	13.6116	384	microtubule	myofibril	CC
GO:0014704	intercalated disc	13/1263	64/15840	0.00140124	0.0214078	0.0192022	Atp1a2/Fhod1/Scn1b/Dst/Capzb/Ank2/Rangrf/Fxyd1/Nrap/Gja5/Obscn/Tmem65/Slc8a1	13	0.010293	61	10	GO:0014704	0.999	11.457	76	intercalated disc	intercalated disc	CC
GO:0015629	actin cytoskeleton	64/1263	477/15840	2.54794e-05	0.000618251	0.000554552	Myo18a/Trmt10a/Tmod4/Pvalb/Actn3/Hfe/Fhod1/Dstn/Epb41l2/Smtn/Llgl2/Pdlim7/Ldb3/Lcp1/Fyb/Twf2/Ehbp1l1/Mark2/Sorbs1/Dst/Septin2/Tnnt2/Arpc5l/Neb/Tpm2/Capzb/Epb41/Afap1/Ablim2/Cald1/Gas2/Mylpf/Aldoa/Tnni2/Zfp185/Pdlim3/Bcar1/Tpm1/Fhod3/Sppl2b/Tmem63b/Arhgap21/Micall2/Rara/Myzap/Ehbp1/Abcb4/Dhx9/Synpo/Ttn/Actn2/Sh3pxd2a/Msra/Pdlim1/Myh8/Myh4/Tnnt3/Myl1/Tnnt1/Myoz1/Myo18b/Myh7b/Dbn1/Tnni3	64	0.050673	247	8	GO:0015629	0.992	56.7281	293	actin cytoskeleton	actin cytoskeleton	CC
GO:0016528	sarcoplasm	21/1263	83/15840	1.47541e-06	5.07174e-05	4.54919e-05	Slc2a4/Trdn/Jsrp1/Atp2a3/Cacnb1/Camk2g/Srl/Plec/Cacna1s/Asph/Calu/Dmpk/Ryr1/Atp2a1/Art1/Ank1/Pygm/Dhrs7c/Jph1/Dtnbp1/Camk2b	21	0.0166271	8	7	GO:0016529	0.989	38.3567	8	sarcoplasm	sarcoplasmic reticulum	CC
GO:0016529	sarcoplasmic reticulum	19/1263	75/15840	4.52635e-06	0.000133366	0.000119625	Slc2a4/Trdn/Jsrp1/Atp2a3/Cacnb1/Camk2g/Srl/Cacna1s/Asph/Calu/Dmpk/Ryr1/Atp2a1/Art1/Ank1/Pygm/Dhrs7c/Jph1/Camk2b	19	0.0150435	71	7	GO:0016529	0.999	64.0053	95	sarcoplasmic reticulum	sarcoplasmic reticulum	CC
GO:0019866	organelle inner membrane	81/1263	469/15840	2.01244e-11	1.66026e-09	1.4892e-09	Ndufa9/Atp5pb/Spg7/Timm44/Uqcc1/Sod2/Vdac3/Ndufs2/Cox6c/Slc25a11/Acadvl/Fdxr/Slc25a22/Tmpo/Ndufa12/Ndufs7/Slc25a19/P2rx1/Timm22/Adck1/Atp5mpl/Ppif/Ndufa6/Cyc1/P2rx6/Atp5j/Ndufa5/Mpc1/Ndufv3/Ndufv2/Dele1/Ndufb8/Sirt3/Rhot2/Tyms/Atp5c1/Ndufs1/Hspd1/Cyp27a1/Ndufa10/Gpd2/Crat/Slc25a12/Ndufaf5/Ndufb5/Pink1/Coq2/Ndufa4/Gstk1/Coq9/Cox4i1/Slc25a38/Ucp3/Atp5h/Oma1/Ndufa3/Ndufa13/Higd1a/Atpsckmt/Mtg2/Micu3…	81	0.064133	1	3	GO:0005743	0.985	0	1	organelle inner membrane	mitochondrial inner membrane	CC
GO:0030016	myofibril	56/1263	216/15840	1.07402e-15	8.86066e-13	7.94775e-13	Stk11/Tmod4/Actn3/Mypn/Pdlim7/Ldb3/Plec/Twf2/Myom1/Myot/Ankrd2/Dst/Cacna1s/Tnnt2/Neb/Ppp3ca/Tpm2/Capzb/Ablim2/Ryr1/Aldoa/Atp2a1/Tnni2/Myom2/Ank1/Pdlim3/Tpm1/Pygm/Ank2/Fhod3/Myom3/Pde4dip/Stub1/Myzap/Grk3/Jph1/Synpo/Nrap/Ttn/Actn2/Pdlim1/Myh4/Myh13/Obscn/Tnnt3/Myl1/Tnnt1/Myoz1/Myo18b/Ppp1r12b/Myh7b/Capn3/Mef2c/Ppp3cb/Tnni3/Slc8a1	56	0.0443389	43	2	GO:0030016	0.996	546.365	55	myofibril	myofibril	CC
GO:0030017	sarcomere	49/1263	192/15840	1.28959e-13	2.15431e-11	1.93235e-11	Stk11/Tmod4/Actn3/Mypn/Pdlim7/Ldb3/Plec/Myom1/Myot/Ankrd2/Dst/Cacna1s/Tnnt2/Neb/Ppp3ca/Tpm2/Capzb/Ryr1/Aldoa/Atp2a1/Tnni2/Myom2/Ank1/Pdlim3/Tpm1/Pygm/Ank2/Fhod3/Myom3/Stub1/Myzap/Grk3/Jph1/Synpo/Nrap/Ttn/Actn2/Pdlim1/Obscn/Tnnt3/Tnnt1/Myoz1/Myo18b/Ppp1r12b/Capn3/Mef2c/Ppp3cb/Tnni3/Slc8a1	49	0.0387965	36	2	GO:0030016	0.977	407.727	42	sarcomere	myofibril	CC
GO:0030018	Z disc	32/1263	127/15840	3.19097e-09	1.54856e-07	1.38901e-07	Stk11/Actn3/Mypn/Pdlim7/Ldb3/Plec/Myot/Dst/Neb/Ppp3ca/Capzb/Ryr1/Aldoa/Ank1/Pdlim3/Pygm/Ank2/Stub1/Grk3/Jph1/Synpo/Nrap/Ttn/Actn2/Pdlim1/Obscn/Myoz1/Myo18b/Ppp1r12b/Capn3/Ppp3cb/Slc8a1	32	0.0253365	130	2	GO:0030016	0.922	225.742	183	Z disc	myofibril	CC
GO:0030312	external encapsulating structure	61/1263	444/15840	1.91822e-05	0.000494541	0.000443588	Serpinf1/Ltbp1/Ctsd/Gfod2/Col20a1/Igf1/Papln/Vcan/Anxa11/Matn2/Vwa5a/Vegfa/Emilin2/Kazald1/Cd151/Col7a1/Col5a2/Fn1/Fbn1/Postn/Thbs3/Ecm1/Col15a1/Tnc/Gpc2/Anxa4/Mfge8/Cask/Srpx2/Col4a1/Bmper/Pkm/Col12a1/Emid1/Abi3bp/F13a1/Npnt/Col6a6/Adamtsl5/Col27a1/Adamts12/Col6a3/Hmcn2/Gpc3/Col1a1/Pxdn/Bmp1/Dlg1/Adamts10/Col11a2/Efemp2/Col3a1/Col5a1/Fcna/Mmp23/Eln/Mfap5/Adamts7/Col16a1/Serpinb6a/Serpinh1	61	0.0482977	1	4	GO:0062023	0.945	0	0	external encapsulating structure	collagen-containing extracellular matrix	CC
GO:0030315	T-tubule	15/1263	67/15840	0.000203976	0.00400667	0.00359386	Atp1a2/Slc2a4/Scn1b/Cacnb1/Cacna1s/Ryr1/Ank2/Dysf/Fxyd1/Cacng6/Capn3/Cacnb3/Ppp3cb/Dlg1/Slc8a1	15	0.0118765	61	4	GO:0062023	0.304	23.6237	76	T-tubule	collagen-containing extracellular matrix	CC
GO:0030964	NADH dehydrogenase complex	17/1263	47/15840	5.23588e-08	1.96345e-06	1.76116e-06	Ndufa9/Ndufs2/Ndufa12/Ndufs7/Ndufa6/Ndufa5/Ndufv3/Ndufv2/Ndufb8/Ndufs1/Ndufa10/Ndufb5/Ndufa4/Ndufa3/Ndufa13/Ndufa7/Ndufs8	17	0.01346	2	5	GO:0005747	0.996	22.5755	2	NADH dehydrogenase complex	mitochondrial respiratory chain complex I	CC
GO:0031012	extracellular matrix	61/1263	443/15840	1.7899e-05	0.000476345	0.000427267	Serpinf1/Ltbp1/Ctsd/Gfod2/Col20a1/Igf1/Papln/Vcan/Anxa11/Matn2/Vwa5a/Vegfa/Emilin2/Kazald1/Cd151/Col7a1/Col5a2/Fn1/Fbn1/Postn/Thbs3/Ecm1/Col15a1/Tnc/Gpc2/Anxa4/Mfge8/Cask/Srpx2/Col4a1/Bmper/Pkm/Col12a1/Emid1/Abi3bp/F13a1/Npnt/Col6a6/Adamtsl5/Col27a1/Adamts12/Col6a3/Hmcn2/Gpc3/Col1a1/Pxdn/Bmp1/Dlg1/Adamts10/Col11a2/Efemp2/Col3a1/Col5a1/Fcna/Mmp23/Eln/Mfap5/Adamts7/Col16a1/Serpinb6a/Serpinh1	61	0.0482977	281	4	GO:0062023	0.945	62.226	342	extracellular matrix	collagen-containing extracellular matrix	CC
GO:0031304	intrinsic component of mitochondrial inner membrane	11/1263	49/15840	0.0013691	0.0213115	0.0191158	Spg7/Slc25a19/Mpc1/Coq2/Dnajc11/Tmem11/Chchd10/Chchd3/Slc25a3/Ptpmt1/Cox16	11	0.00870942	3	3	GO:0005743	0.798	3.06901	4	intrinsic component of mitochondrial inner membrane	mitochondrial inner membrane	CC
GO:0031305	integral component of mitochondrial inner membrane	11/1263	48/15840	0.00114274	0.0181301	0.0162621	Spg7/Slc25a19/Mpc1/Coq2/Dnajc11/Tmem11/Chchd10/Chchd3/Slc25a3/Ptpmt1/Cox16	11	0.00870942	37	3	GO:0005743	0.795	10.9525	55	integral component of mitochondrial inner membrane	mitochondrial inner membrane	CC
GO:0031430	M band	7/1263	19/15840	0.00043134	0.007736	0.00693895	Myom1/Myom2/Ank1/Ank2/Myom3/Ttn/Obscn	7	0.00554236	19	2	GO:0030016	0.8	13.1274	29	M band	myofibril	CC
GO:0031672	A band	10/1263	37/15840	0.000474496	0.00828496	0.00743136	Myom1/Dst/Atp2a1/Myom2/Ank1/Ank2/Myom3/Ttn/Obscn/Ppp1r12b	10	0.00791766	22	2	GO:0030016	0.841	13.3951	26	A band	myofibril	CC
GO:0031674	I band	36/1263	140/15840	1.8101e-10	1.35757e-08	1.2177e-08	Stk11/Actn3/Mypn/Pdlim7/Ldb3/Plec/Myot/Ankrd2/Dst/Cacna1s/Neb/Ppp3ca/Capzb/Ryr1/Aldoa/Atp2a1/Ank1/Pdlim3/Pygm/Ank2/Stub1/Myzap/Grk3/Jph1/Synpo/Nrap/Ttn/Actn2/Pdlim1/Obscn/Myoz1/Myo18b/Ppp1r12b/Capn3/Ppp3cb/Slc8a1	36	0.0285036	23	2	GO:0030016	0.934	194.066	29	I band	myofibril	CC
GO:0031966	mitochondrial membrane	97/1263	601/15840	1.14872e-11	1.07435e-09	9.63657e-10	Ndufa9/Atp5pb/Spg7/Timm44/Uqcc1/Sod2/Vdac3/Ndufs2/Cox6c/Slc25a11/Acadvl/Fdxr/Slc25a22/Ndufa12/Ndufs7/Lpin1/Slc25a19/Timm22/Nme2/Adck1/Atp5mpl/Ppif/Ndufa6/Cyc1/Plec/Atp5j/Tmbim6/Ndufa5/Synj2/Prkn/Mpc1/Ndufv3/Ndufv2/Dele1/Gk/Ndufb8/Sirt3/Rhot2/Tyms/Atp5c1/Ndufs1/Hspd1/Cyp27a1/Ndufa10/Gpd2/Crat/Slc25a12/Atf2/Ndufaf5/Ndufb5/Pink1/Mfn2/Coq2/Ndufa4/Gstk1/Dmpk/Abcd1/Coq9/Cox4i1/Slc25a38/Ucp3/Armcx2/Atp5…	97	0.0768013	97	3	GO:0005743	0.949	367.991	108	mitochondrial membrane	mitochondrial inner membrane	CC
GO:0031967	organelle envelope	137/1263	1030/15840	9.62853e-10	6.11042e-08	5.48086e-08	Ndufa9/Atp5pb/Spg7/Hpn/Clpb/Ranbp3/Timm44/Uqcc1/Pola1/Sod2/Vdac3/Ndufs2/Cox6c/Slc25a11/Acadvl/Fdxr/Slc25a22/Tmpo/Ndufa12/Ndufs7/Lpin1/Slc25a19/P2rx1/Timm22/Nme2/Adck1/Atp5mpl/Anxa11/Ppif/Xpo4/Ndufa6/Cyc1/Plec/P2rx6/Atp5j/Tmbim6/Nr4a1/Ndufa5/Synj2/Prkn/Mpc1/Ndufv3/Ndufv2/Dele1/Arl2/Gk/Slc16a3/Ndufb8/Sirt3/Rhot2/Tyms/Atp5c1/Ndufs1/Hspd1/Dst/Cyp27a1/Ndufa10/Gpd2/Crat/Slc25a12/Atf2/Smox/Ndufaf5/Ndufb…	137	0.108472	1	3	GO:0005743	0.885	0	0	organelle envelope	mitochondrial inner membrane	CC
GO:0031975	envelope	137/1263	1030/15840	9.62853e-10	6.11042e-08	5.48086e-08	Ndufa9/Atp5pb/Spg7/Hpn/Clpb/Ranbp3/Timm44/Uqcc1/Pola1/Sod2/Vdac3/Ndufs2/Cox6c/Slc25a11/Acadvl/Fdxr/Slc25a22/Tmpo/Ndufa12/Ndufs7/Lpin1/Slc25a19/P2rx1/Timm22/Nme2/Adck1/Atp5mpl/Anxa11/Ppif/Xpo4/Ndufa6/Cyc1/Plec/P2rx6/Atp5j/Tmbim6/Nr4a1/Ndufa5/Synj2/Prkn/Mpc1/Ndufv3/Ndufv2/Dele1/Arl2/Gk/Slc16a3/Ndufb8/Sirt3/Rhot2/Tyms/Atp5c1/Ndufs1/Hspd1/Dst/Cyp27a1/Ndufa10/Gpd2/Crat/Slc25a12/Atf2/Smox/Ndufaf5/Ndufb…	137	0.108472	1	3	GO:0005743	0.885	0	0	envelope	mitochondrial inner membrane	CC
GO:0032592	integral component of mitochondrial membrane	16/1263	77/15840	0.000316036	0.00592567	0.00531515	Spg7/Slc25a19/Adck1/Mpc1/Rhot2/Pink1/Coq2/Dmpk/Dnajc11/Mul1/Tmem11/Chchd10/Chchd3/Slc25a3/Ptpmt1/Cox16	16	0.0126683	10	3	GO:0005743	0.759	11.4224	11	integral component of mitochondrial membrane	mitochondrial inner membrane	CC
GO:0035371	microtubule plus-end	7/1263	24/15840	0.00208106	0.0306585	0.0274997	Spag5/Clip4/Dst/Mapre3/Dctn1/Pde4dip/Clip1	7	0.00554236	23	2	GO:0030016	0.628	7.18194	37	microtubule plus-end	myofibril	CC
GO:0035861	site of double-strand break	12/1263	63/15840	0.00370554	0.0486	0.0435927	Pnkp/Smc6/Slf1/Parp3/Phf1/Sirt7/Nabp1/Atf2/Smarcad1/Rif1/Trp53bp1/Shld2	12	0.00950119	67	8	GO:0015629	0.347	7.25278	89	site of double-strand break	actin cytoskeleton	CC
GO:0036379	myofilament	14/1263	27/15840	2.91951e-09	1.50537e-07	1.35027e-07	Tmod4/Actn3/Tnnt2/Neb/Tpm2/Tnni2/Tpm1/Fhod3/Ttn/Actn2/Obscn/Tnnt3/Tnnt1/Tnni3	14	0.0110847	1	2	GO:0030016	0.83	0	2	myofilament	myofibril	CC
GO:0042383	sarcolemma	29/1263	159/15840	2.08046e-05	0.000520116	0.000466528	Sgca/Atp1a2/Slc2a4/Scn1b/Cacnb1/Plec/Itga7/Dst/Cacna1s/Prkcq/Snta1/Clcn1/Ryr1/Ank1/Ank2/Dysf/Sgcg/Fxyd1/Trim72/Col6a3/Dtnbp1/Obscn/Cacng6/Slc8a3/Capn3/Cacnb3/Ppp3cb/Dlg1/Slc8a1	29	0.0229612	124	4	GO:0062023	0.333	51.9819	168	sarcolemma	collagen-containing extracellular matrix	CC
GO:0043209	myelin sheath	31/1263	207/15840	0.000482034	0.00828496	0.00743136	Atp5pb/Napa/Sod2/Atp1a2/Sirt2/Mdh1/Nme2/Marveld2/Aco2/Plec/Ndufv2/Atp5c1/Ndufs1/Hspd1/Ndufa10/Septin2/Slc25a12/Aldoa/Pdha1/Pkm/Atp5h/Gpi1/Ncam1/Mbp/Prx/Gapdh/Slc25a3/Dlg1/Dnm1/Eno1/Ppia	31	0.0245447	193	9	GO:0043209	0.998	22.8059	223	myelin sheath	myelin sheath	CC
GO:0043292	contractile fiber	57/1263	229/15840	4.19784e-15	1.73161e-12	1.5532e-12	Stk11/Tmod4/Actn3/Mypn/Pdlim7/Ldb3/Plec/Twf2/Myom1/Myot/Ankrd2/Dst/Cacna1s/Tnnt2/Neb/Ppp3ca/Tpm2/Capzb/Ablim2/Ryr1/Aldoa/Atp2a1/Tnni2/Myom2/Ank1/Pdlim3/Tpm1/Pygm/Ank2/Fhod3/Myom3/Pde4dip/Stub1/Npnt/Myzap/Grk3/Jph1/Synpo/Nrap/Ttn/Actn2/Pdlim1/Myh4/Myh13/Obscn/Tnnt3/Myl1/Tnnt1/Myoz1/Myo18b/Ppp1r12b/Myh7b/Capn3/Mef2c/Ppp3cb/Tnni3/Slc8a1	57	0.0451306	19	2	GO:0030016	0.99	407.316	20	contractile fiber	myofibril	CC
GO:0045259	proton-transporting ATP synthase complex	6/1263	20/15840	0.00371127	0.0486	0.0435927	Atp5pb/Atp5mpl/Atp5j/Atp5c1/Atp5h/Atp5k	6	0.00475059	4	5	GO:0005747	0.538	2.39125	4	proton-transporting ATP synthase complex	mitochondrial respiratory chain complex I	CC
GO:0045271	respiratory chain complex I	17/1263	47/15840	5.23588e-08	1.96345e-06	1.76116e-06	Ndufa9/Ndufs2/Ndufa12/Ndufs7/Ndufa6/Ndufa5/Ndufv3/Ndufv2/Ndufb8/Ndufs1/Ndufa10/Ndufb5/Ndufa4/Ndufa3/Ndufa13/Ndufa7/Ndufs8	17	0.01346	2	5	GO:0005747	0.998	22.5755	2	respiratory chain complex I	mitochondrial respiratory chain complex I	CC
GO:0062023	collagen-containing extracellular matrix	57/1263	331/15840	2.24e-08	9.72631e-07	8.72421e-07	Serpinf1/Ltbp1/Ctsd/Col20a1/Igf1/Papln/Vcan/Anxa11/Matn2/Vwa5a/Vegfa/Emilin2/Kazald1/Cd151/Col7a1/Col5a2/Fn1/Fbn1/Postn/Thbs3/Ecm1/Col15a1/Tnc/Gpc2/Anxa4/Mfge8/Cask/Srpx2/Col4a1/Bmper/Pkm/Col12a1/Emid1/Abi3bp/F13a1/Npnt/Col6a6/Adamtsl5/Col27a1/Col6a3/Hmcn2/Gpc3/Col1a1/Pxdn/Bmp1/Dlg1/Adamts10/Col11a2/Efemp2/Col3a1/Col5a1/Fcna/Eln/Mfap5/Col16a1/Serpinb6a/Serpinh1	57	0.0451306	319	4	GO:0062023	0.994	208.381	377	collagen-containing extracellular matrix	collagen-containing extracellular matrix	CC
GO:0070161	anchoring junction	66/1263	587/15840	0.00275145	0.0389198	0.0349099	Dlg3/Hpn/Sgca/Prkd1/Actn3/Atp1a2/Fhod1/Sirt2/Scn1b/Ahi1/Pdlim7/Marveld2/Ldb3/Prkcd/Lcp1/Plec/Cdca3/Vegfa/Ptk7/Lims2/Arl2/Sorbs1/Itga7/Dst/Dcaf6/Nphp1/Ect2/Ppp3ca/Capzb/Abcb1b/Afap1/Adcyap1r1/Ybx3/Stard10/Cask/Pdlim3/Kifc3/Bcar1/Cadm1/Ank2/Ccdc85a/Rangrf/Itgbl1/Phldb2/Fxyd1/Micall2/Ncam1/Abcb4/Synpo/Nrap/Actn2/Fes/Pdlim1/Gja5/Obscn/Tmem65/Afdn/Fat1/Dlg1/Itgb5/Map4k4/Iqgap3/Limk1/Tgfb1i1/Dbn1/Slc8a1	66	0.0522565	1	10	GO:0014704	0.769	0	0	anchoring junction	intercalated disc	CC
GO:0070469	respirasome	21/1263	86/15840	2.74269e-06	8.70278e-05	7.80613e-05	Ndufa9/Ndufs2/Ndufa12/Ndufs7/Ndufa6/Cyc1/Ndufa5/Ndufv3/Ndufv2/Ndufb8/Ndufs1/Ndufa10/Ndufb5/Ndufa4/Cox4i1/Ndufa3/Ndufa13/Higd1a/Ndufa7/Cox6b2/Ndufs8	21	0.0166271	60	6	GO:0070469	0.998	67.5009	60	respirasome	respirasome	CC
GO:0072686	mitotic spindle	26/1263	152/15840	0.000163928	0.00338102	0.00303267	Spag5/Kifc2/Sirt2/Cdk1/Smc6/Hsf1/Iqcb1/Diaph1/Kif20b/Tpx2/Ect2/Epb41/Mapre3/Cdc7/Dctn1/Taf1d/Eml4/Cdc14a/Stag1/Tacc3/Haus6/Prc1/Cep170/Eml1/Espl1/Kifc1	26	0.0205859	116	8	GO:0015629	0.51	29.0236	132	mitotic spindle	actin cytoskeleton	CC
GO:0072687	meiotic spindle	6/1263	15/15840	0.000677364	0.0111765	0.010025	Sirt2/Bora/Rps6ka2/Incenp/Cpeb1/Kash5	6	0.00475059	13	8	GO:0015629	0.417	9.77017	14	meiotic spindle	actin cytoskeleton	CC
GO:0098573	intrinsic component of mitochondrial membrane	17/1263	79/15840	0.000132444	0.00287542	0.00257916	Spg7/Slc25a19/Adck1/Mpc1/Rhot2/Pink1/Mfn2/Coq2/Dmpk/Dnajc11/Mul1/Tmem11/Chchd10/Chchd3/Slc25a3/Ptpmt1/Cox16	17	0.01346	1	3	GO:0005743	0.763	0	0	intrinsic component of mitochondrial membrane	mitochondrial inner membrane	CC
GO:0098643	banded collagen fibril	6/1263	11/15840	8.26461e-05	0.00184279	0.00165292	Col5a2/Col27a1/Col1a1/Col3a1/Col5a1/Col16a1	6	0.00475059	1	4	GO:0062023	0.755	0	0	banded collagen fibril	collagen-containing extracellular matrix	CC
GO:0098644	complex of collagen trimers	7/1263	17/15840	0.000191882	0.00386104	0.00346324	Col5a2/Col4a1/Col27a1/Col1a1/Col3a1/Col5a1/Col16a1	7	0.00554236	1	4	GO:0062023	0.78	0	0	complex of collagen trimers	collagen-containing extracellular matrix	CC
GO:0098798	mitochondrial protein-containing complex	45/1263	254/15840	2.93707e-07	1.05351e-05	9.44971e-06	Ndufa9/Atp5pb/Spg7/Mrpl4/Ndufs2/Ndufa12/Ndufs7/Polrmt/Mrpl38/Timm22/Atp5mpl/Ppif/Ndufa6/Cyc1/Atp5j/Ndufa5/Ndufv3/Ndufv2/Mrpl27/Ndufb8/Atp5c1/Ndufs1/Mrpl30/Ndufa10/Ndufb5/Ndufa4/Mrpl48/Bckdk/Cox4i1/Atp5h/Ndufa3/Ndufa13/Mrpl55/Micu3/Dnajc11/Ndufa7/Mrps7/Chchd10/Atp5k/Suclg1/Chchd3/Ndufs8/Mrps9/Mrpl42/Tomm5	45	0.0356295	1	1	GO:0005739	0.694	0	0	mitochondrial protein-containing complex	mitochondrion	CC
GO:0098800	inner mitochondrial membrane protein complex	31/1263	126/15840	1.03585e-08	4.74763e-07	4.25848e-07	Ndufa9/Atp5pb/Spg7/Ndufs2/Ndufa12/Ndufs7/Timm22/Atp5mpl/Ndufa6/Cyc1/Atp5j/Ndufa5/Ndufv3/Ndufv2/Ndufb8/Atp5c1/Ndufs1/Ndufa10/Ndufb5/Ndufa4/Cox4i1/Atp5h/Ndufa3/Ndufa13/Micu3/Dnajc11/Ndufa7/Chchd10/Atp5k/Chchd3/Ndufs8	31	0.0245447	2	1	GO:0005739	0.647	27.7168	2	inner mitochondrial membrane protein complex	mitochondrion	CC
GO:0098803	respiratory chain complex	20/1263	77/15840	1.67347e-06	5.52245e-05	4.95347e-05	Ndufa9/Ndufs2/Ndufa12/Ndufs7/Ndufa6/Cyc1/Ndufa5/Ndufv3/Ndufv2/Ndufb8/Ndufs1/Ndufa10/Ndufb5/Ndufa4/Cox4i1/Ndufa3/Ndufa13/Ndufa7/Cox6b2/Ndufs8	20	0.0158353	1	6	GO:0070469	0.969	0	0	respiratory chain complex	respirasome	CC
GO:0099080	supramolecular complex	145/1263	1125/15840	2.60061e-09	1.46298e-07	1.31225e-07	Pcnt/Ltbp1/Spag5/Stk11/Kif20a/Kifc2/Tmod4/Actn3/Rbfox1/Pabpc4/Sirt2/Sqstm1/Birc5/Kif3a/Mapt/Map1s/Trip10/Cep57l1/Cdk1/Mypn/Anapc16/Smtn/Kif1c/Nme2/Kif13a/Pdlim7/Kif2a/Ldb3/Lcp1/Pabpc1/Hsf1/Plec/Twf2/Synj2/Myom1/Clip4/Myot/Incenp/Kif20b/Klc2/Ehbp1l1/Mark2/Arl3/Ankrd2/Mcrip2/Col5a2/Dst/Septin2/Sctr/Cacna1s/Tnnt2/Neb/Fbn1/Tpx2/Ppp3ca/Tpm2/Capzb/Fastk/Dvl1/Afap1/Ablim2/Mapre3/Cenpc1/Gas2/Ryr1/Aldoa/A…	145	0.114806	1	2	GO:0030016	0.819	0	1	supramolecular complex	myofibril	CC
GO:0099081	supramolecular polymer	127/1263	820/15840	1.30564e-13	2.15431e-11	1.93235e-11	Pcnt/Ltbp1/Spag5/Stk11/Kif20a/Kifc2/Tmod4/Actn3/Sirt2/Birc5/Kif3a/Mapt/Map1s/Trip10/Cep57l1/Cdk1/Mypn/Smtn/Kif1c/Nme2/Kif13a/Pdlim7/Kif2a/Ldb3/Lcp1/Plec/Twf2/Synj2/Myom1/Clip4/Myot/Incenp/Kif20b/Klc2/Ehbp1l1/Mark2/Arl3/Ankrd2/Col5a2/Dst/Septin2/Sctr/Cacna1s/Tnnt2/Neb/Fbn1/Tpx2/Ppp3ca/Tpm2/Capzb/Dvl1/Afap1/Ablim2/Mapre3/Gas2/Ryr1/Aldoa/Atp2a1/Tnni2/Myom2/Col4a1/Polb/Ank1/Pdlim3/Kifc3/Map1lc3b/Dctn…	127	0.100554	1	2	GO:0030016	0.861	0	0	supramolecular polymer	myofibril	CC
GO:0099512	supramolecular fiber	126/1263	814/15840	1.71505e-13	2.35819e-11	2.11523e-11	Pcnt/Ltbp1/Spag5/Stk11/Kif20a/Kifc2/Tmod4/Actn3/Sirt2/Birc5/Kif3a/Mapt/Map1s/Trip10/Cep57l1/Cdk1/Mypn/Smtn/Kif1c/Nme2/Kif13a/Pdlim7/Kif2a/Ldb3/Lcp1/Plec/Twf2/Synj2/Myom1/Clip4/Myot/Incenp/Kif20b/Klc2/Ehbp1l1/Mark2/Arl3/Ankrd2/Col5a2/Dst/Septin2/Sctr/Cacna1s/Tnnt2/Neb/Fbn1/Tpx2/Ppp3ca/Tpm2/Capzb/Dvl1/Afap1/Ablim2/Mapre3/Gas2/Ryr1/Aldoa/Atp2a1/Tnni2/Myom2/Polb/Ank1/Pdlim3/Kifc3/Map1lc3b/Dctn1/Tpm1/…	126	0.0997625	3	2	GO:0030016	0.862	124.08	3	supramolecular fiber	myofibril	CC
GO:0099513	polymeric cytoskeletal fiber	67/1263	593/15840	0.00227829	0.0329752	0.0295778	Pcnt/Spag5/Kif20a/Kifc2/Sirt2/Birc5/Kif3a/Mapt/Map1s/Trip10/Cep57l1/Cdk1/Smtn/Kif1c/Nme2/Kif13a/Pdlim7/Kif2a/Ldb3/Lcp1/Plec/Twf2/Synj2/Clip4/Incenp/Kif20b/Klc2/Ehbp1l1/Mark2/Arl3/Dst/Septin2/Sctr/Tpx2/Tpm2/Dvl1/Afap1/Mapre3/Gas2/Polb/Pdlim3/Kifc3/Map1lc3b/Dctn1/Tpm1/Eml4/Dysf/Haus6/Pde4dip/Kif16b/Prc1/Ehbp1/Pbxip1/Clip1/Pdlim1/Cep170/Eml1/1700029J07Rik/Myo18b/Slc8a3/Enkd1/Kif21a/Dlg1/Dnm1/Dbn1/Sl…	67	0.0530483	1	2	GO:0030016	0.826	0	0	polymeric cytoskeletal fiber	myofibril	CC
GO:1902494	catalytic complex	133/1263	1325/15840	0.00283505	0.0389819	0.0349656	Ndufa9/Spg7/Pnkp/Pafah1b2/Brd8/Rad23a/Wdr83/Prkaca/Prkag3/Pola1/Hdac5/Vac14/Ndufs2/Fbxw5/Kctd2/Med24/Chd3/Trim37/Polr2i/P4ha1/Ube2d1/Cdk1/Ndufa12/Anapc16/Ndufs7/Polrmt/Ube2b/Ogdh/Smc6/Pole2/Ppwd1/Ppp3cc/Rb1/Dcaf11/Pabpc1/Ndufa6/Hdac7/Cyc1/Sharpin/Gpaa1/Amhr2/Tarbp2/Ndufa5/Gnb3/Prkn/Ndufv3/Ndufv2/Spsb3/Phf1/Rpp21/Cxxc1/Pcgf5/Mus81/Ndufb8/Pfkfb1/Cdk2/Ndufs1/Zfand2b/Ndufa10/Scly/Dcaf6/Gpd2/Phf19/Atf…	133	0.105305	12	5	GO:0005747	0.669	4.9342	12	catalytic complex	mitochondrial respiratory chain complex I	CC
GO:1990124	messenger ribonucleoprotein complex	5/1263	14/15840	0.0034759	0.0470101	0.0421666	Pabpc1/Cpeb1/Cpeb3/Hnrnpa3/Cpeb2	5	0.00395883	14	5	GO:0005747	0.262	4.65286	16	messenger ribonucleoprotein complex	mitochondrial respiratory chain complex I	CC
GO:1990204	oxidoreductase complex	23/1263	106/15840	8.05108e-06	0.000229039	0.000205441	Ndufa9/Ndufs2/P4ha1/Ndufa12/Ndufs7/Ogdh/Ndufa6/Cyc1/Ndufa5/Ndufv3/Ndufv2/Ndufb8/Ndufs1/Ndufa10/Gpd2/Ndufb5/Ndufa4/Bckdk/Pdha1/Ndufa3/Ndufa13/Ndufa7/Ndufs8	23	0.0182106	2	5	GO:0005747	0.947	9.18438	2	oxidoreductase complex	mitochondrial respiratory chain complex I	CC
GO:0003730	mRNA 3'-UTR binding	18/1253	95/15575	0.000505977	0.0274168	0.025333	Zfp385a/Hnrnpd/Celf2/Rbfox1/Pabpc4/Pabpc1/Pcbp4/Cpeb1/Exosc8/Igf2bp3/Ybx3/Syncrip/Igf2bp2/Cpeb3/Cirbp/Hnrnpa1/Hnrnpr/Cpeb2	18	0.0143655	91	8	GO:0003730	0.998	11.0056	125	mRNA 3'-UTR binding	mRNA 3'-UTR binding	MF
GO:0003779	actin binding	60/1253	411/15575	4.4071e-06	0.00111802	0.00103304	Myo18a/Tmod4/Actn3/Fhod1/Eps8/Dstn/Map1s/Gipc1/Epb41l2/Mypn/Smtn/Pdlim7/Ldb3/Lcp1/Plec/Twf2/Prkn/Myom1/Diaph1/Myot/Dst/Tnnt2/Arpc5l/Neb/Snta1/Tpm2/Capzb/Epb41/Mib2/Afap1/Ablim2/Cald1/Gas2/Tnni2/Zfp185/Myom2/Pdlim3/Tpm1/Fhod3/Fmnl2/Micall2/Myom3/Mical2/Mrtfa/Synpo/Nrap/Ttn/Actn2/Pdlim1/Myh8/Myh4/Tnnt3/Phactr2/Afdn/Pick1/Myoz1/Myh7b/Iqgap3/Dbn1/Tnni3	60	0.0478851	374	2	GO:0008092	0.88	51.6101	414	actin binding	cytoskeletal protein binding	MF
GO:0003954	NADH dehydrogenase activity	10/1253	25/15575	1.16542e-05	0.00243184	0.00224701	Ndufa9/Ndufs2/Ndufs7/Ndufv2/Ndufb8/Ndufs1/Ndufa10/Ndufa13/Ndufa7/Ndufs8	10	0.00798085	13	5	GO:0008137	0.976	17.5272	14	NADH dehydrogenase activity	NADH dehydrogenase (ubiquinone) activity	MF
GO:0003955	NAD(P)H dehydrogenase (quinone) activity	9/1253	25/15575	8.56835e-05	0.00825198	0.00762479	Ndufs2/Ndufs7/Ndufv2/Ndufb8/Ndufs1/Ndufa10/Ndufa13/Ndufa7/Ndufs8	9	0.00718276	3	5	GO:0008137	0.989	4.76878	5	NAD(P)H dehydrogenase (quinone) activity	NADH dehydrogenase (ubiquinone) activity	MF
GO:0004672	protein kinase activity	64/1253	531/15575	0.000705524	0.0294439	0.027206	Prkd1/Stk11/Rps6ka1/Mast2/Prkaca/Prkag3/Ksr1/Cdk1/Nme2/Adck1/Cdk20/Camk2g/Prkcd/Mapk12/Tnk2/Amhr2/Rps6ka2/Ptk7/Csnk2b/Camk2a/Rps6kb2/Grk2/Scyl1/Map4k2/Mark2/Cdk2/Speg/Prkcq/Npr2/Pink1/Fastk/Cdc7/Cdk8/Dmpk/Bckdk/Cask/Taf1/Jak3/Mapkapk3/Alpk2/Tie1/Sik2/Alpk3/Htatip2/Map3k10/Grk3/Ikbke/Ttn/Mapk11/Fes/Fgfr3/Musk/Pkn1/Camk2b/Obscn/Rnasel/Csnk1g3/Ccnk/Pkmyt1/Map4k4/Dclk2/Limk1/Nek9/Cdk19	64	0.0510774	507	4	GO:0004674	0.879	14.5995	578	protein kinase activity	protein serine/threonine kinase activity	MF
GO:0004674	protein serine/threonine kinase activity	55/1253	408/15575	0.000102974	0.00920884	0.00850893	Prkd1/Stk11/Rps6ka1/Mast2/Prkaca/Prkag3/Ksr1/Cdk1/Nme2/Adck1/Cdk20/Camk2g/Prkcd/Mapk12/Tnk2/Amhr2/Rps6ka2/Csnk2b/Camk2a/Rps6kb2/Grk2/Map4k2/Mark2/Cdk2/Speg/Prkcq/Pink1/Fastk/Cdc7/Cdk8/Dmpk/Bckdk/Cask/Taf1/Mapkapk3/Alpk2/Sik2/Alpk3/Htatip2/Map3k10/Grk3/Ikbke/Ttn/Mapk11/Pkn1/Camk2b/Obscn/Csnk1g3/Ccnk/Pkmyt1/Map4k4/Dclk2/Limk1/Nek9/Cdk19	55	0.0438947	418	4	GO:0004674	0.989	25.0138	712	protein serine/threonine kinase activity	protein serine/threonine kinase activity	MF
GO:0005198	structural molecule activity	71/1253	501/15575	1.79397e-06	0.000748682	0.000691779	Dlg3/Ltbp1/Rpl3l/Mrpl4/Epb41l2/Papln/Vcan/Matn2/Plec/Vwa5a/Myom1/Emilin2/Mrpl27/Col7a1/Col5a2/Mrpl30/Dst/Fn1/Tnnt2/Fbn1/Snta1/Postn/Ecm1/Col15a1/Tnc/Tpm2/Epb41/Mfge8/Mylpf/Srpx2/Myom2/Col4a1/Pdlim3/Bmper/Col12a1/Tpm1/Emid1/Nup54/Abi3bp/Mrpl55/Rps21/Npnt/Mbp/Ndufa7/Jph1/Col6a6/Col27a1/Mrps7/Col6a3/Ttn/Sec31b/Hmcn2/Cope/Rpl36/Camk2b/Rpl3/Mrps9/Tsga10/Obscn/Myl1/Capn3/Col1a1/Pxdn/Dlg1/Col11a2/Efemp2…	71	0.056664	111	1	GO:0005201	0.867	46.0122	111	structural molecule activity	extracellular matrix structural constituent	MF
GO:0005201	extracellular matrix structural constituent	35/1253	136/15575	4.00054e-10	5.00867e-07	4.62799e-07	Ltbp1/Papln/Vcan/Matn2/Vwa5a/Emilin2/Col7a1/Col5a2/Fn1/Fbn1/Postn/Ecm1/Col15a1/Tnc/Mfge8/Srpx2/Col4a1/Bmper/Col12a1/Emid1/Abi3bp/Npnt/Col6a6/Col27a1/Col6a3/Hmcn2/Col1a1/Pxdn/Col11a2/Efemp2/Col3a1/Col5a1/Eln/Mfap5/Col16a1	35	0.027933	120	1	GO:0005201	0.998	190.032	149	extracellular matrix structural constituent	extracellular matrix structural constituent	MF
GO:0005516	calmodulin binding	26/1253	175/15575	0.00168716	0.0491239	0.0453902	Pcnt/Kcnn1/Camk2g/Ppp3cc/Iqcb1/Camk2a/Cacna1s/Snta1/Ppp3ca/Epb41/Ryr1/Cask/Mapkapk3/Phka1/Phkb/Mbp/Pla2g6/Ttn/Myh4/Camk2b/Obscn/Slc8a3/Ppp3cb/Iqgap3/Arpp21/Slc8a1	26	0.0207502	193	11	GO:0005516	0.998	9.01349	236	calmodulin binding	calmodulin binding	MF
GO:0008017	microtubule binding	38/1253	252/15575	0.000122371	0.0101514	0.00937982	Spag5/Kif20a/Mast2/Kifc2/Birc5/Kif3a/Mapt/Map1s/Cep57l1/Kif1c/Kif13a/Kif2a/Clip4/Kif20b/Arl3/Dst/Tpx2/Pex14/Mapre3/Gas2/Polb/Kifc3/Map1lc3b/Dctn1/Eml4/Dysf/Haus6/Kif16b/Prc1/Clip1/Fes/Gapdh/Eml1/Kif21a/Map4k4/Dnm1/Dclk2/Kifc1	38	0.0303272	254	2	GO:0008092	0.82	22.0051	348	microtubule binding	cytoskeletal protein binding	MF
GO:0008092	cytoskeletal protein binding	121/1253	945/15575	1.41943e-07	8.88562e-05	8.21027e-05	Pparg/Myo18a/Spag5/Kif20a/Mast2/Kifc2/Tmod4/Actn3/Fhod1/Sirt2/Eps8/Dstn/Birc5/Kif3a/Mapt/Map1s/Gipc1/Cep57l1/Epb41l2/Mypn/Smtn/Llgl2/Kif1c/Kif13a/Pdlim7/Kif2a/Ldb3/Lcp1/Plec/Twf2/Gnb3/Prkn/Myom1/Clip4/Diaph1/Myot/Smad2/Kif20b/Klc2/Mark2/Arl3/Ankrd2/Dst/Tnnt2/Arpc5l/Neb/Pacsin3/Snx5/Tpx2/Snta1/Tpm2/Capzb/Epb41/Plekhm2/Pex14/Mib2/Afap1/Ablim2/Mapre3/Cald1/Gas2/Aldoa/Tnni2/Zfp185/Myom2/Polb/Ank1/Pdl…	121	0.0965682	74	2	GO:0008092	0.981	70.6432	77	cytoskeletal protein binding	cytoskeletal protein binding	MF
GO:0008137	NADH dehydrogenase (ubiquinone) activity	9/1253	22/15575	2.60313e-05	0.00362124	0.00334601	Ndufs2/Ndufs7/Ndufv2/Ndufb8/Ndufs1/Ndufa10/Ndufa13/Ndufa7/Ndufs8	9	0.00718276	22	5	GO:0008137	1	18.4201	32	NADH dehydrogenase (ubiquinone) activity	NADH dehydrogenase (ubiquinone) activity	MF
GO:0008276	protein methyltransferase activity	16/1253	86/15575	0.00124428	0.0399446	0.0369086	Cxxc1/Smyd2/Ntmt1/Ezh2/Carm1/Setd5/Atpsckmt/Suv39h1/Mettl22/Mettl21e/Nsd2/Antkmt/Prmt7/Dot1l/Mettl11b/Kmt5a	16	0.0127694	14	4	GO:0004674	0.459	5.16178	18	protein methyltransferase activity	protein serine/threonine kinase activity	MF
GO:0008307	structural constituent of muscle	8/1253	21/15575	0.00013486	0.0101514	0.00937982	Plec/Mylpf/Pdlim3/Jph1/Ttn/Obscn/Myl1/Capn3	8	0.00638468	21	1	GO:0005201	0.66	12.0988	28	structural constituent of muscle	extracellular matrix structural constituent	MF
GO:0008443	phosphofructokinase activity	4/1253	7/15575	0.00119698	0.0394374	0.03644	Pfkfb1/Pfkfb4/Pfkfb3/Pfkm	4	0.00319234	1	4	GO:0004674	0.529	0	2	phosphofructokinase activity	protein serine/threonine kinase activity	MF
GO:0015399	primary active transmembrane transporter activity	24/1253	150/15575	0.000886188	0.0322836	0.0298299	Atp1a2/Ndufs2/Cox6c/Slc12a5/Atp6v1e1/Ndufs7/Atp2a3/Atp13a3/Cyc1/Abcc1/Ndufv2/Atp6v0c/Ndufb8/Ndufs1/Ndufa10/Abcb1b/Atp2a1/Abcd1/Cox4i1/Ndufa13/Slc26a10/Ndufa7/Abcb4/Ndufs8	24	0.019154	1	13	GO:0015399	0.997	0	0	primary active transmembrane transporter activity	primary active transmembrane transporter activity	MF
GO:0015453	oxidoreduction-driven active transmembrane transporter activity	12/1253	49/15575	0.00039133	0.0222702	0.0205776	Ndufs2/Cox6c/Ndufs7/Cyc1/Ndufv2/Ndufb8/Ndufs1/Ndufa10/Cox4i1/Ndufa13/Ndufa7/Ndufs8	12	0.00957702	1	13	GO:0015399	0.873	0	1	oxidoreduction-driven active transmembrane transporter activity	primary active transmembrane transporter activity	MF
GO:0016301	kinase activity	79/1253	679/15575	0.000525561	0.0274168	0.025333	Prkd1/Pnkp/Stk11/Rps6ka1/Mast2/Prkaca/Prkag3/Ksr1/Cdk1/Nme2/Adck1/Cdk20/Camk2g/Prkcd/Mapk12/Tnk2/Amhr2/Rps6ka2/Ptk7/Csnk2b/Camk2a/Rps6kb2/Grk2/Scyl1/Map4k2/Mark2/Gk/Pfkfb1/Cdk2/Pfkfb4/Speg/Pfkfb3/Prkcq/Npr2/Pink1/Fastk/Pank4/Khk/Cdc7/Cdk8/Ckm/Dmpk/Bckdk/Cask/Taf1/Jak3/Pkm/Mapkapk3/Alpk2/Pfkm/Tie1/Ppip5k1/Pip5k1c/Sik2/Alpk3/Htatip2/Map3k10/Dgkz/Ppip5k2/Grk3/Ikbke/Ttn/Mapk11/Fes/Fgfr3/Musk/Pkn1/Cam…	79	0.0630487	621	4	GO:0004674	0.816	15.6911	627	kinase activity	protein serine/threonine kinase activity	MF
GO:0016491	oxidoreductase activity	71/1253	618/15575	0.00138816	0.0434495	0.0401471	Ndufa9/Idh3g/Sod2/Dus3l/Aldh16a1/Gfod2/Ndufs2/Cox6c/Acadvl/Fdxr/P4ha1/Ndufs7/Aldh1l2/Mdh1/Ogdh/Dhrs4/Sdr39u1/Cyc1/Gfus/Ogfod2/Ndufv2/Fads3/Dus1l/Ndufb8/4833439L19Rik/Ndufs1/Cyp27a1/Ndufa10/Cyb5r1/Prdx6/Gpd2/Crat/Smox/Ndufaf5/Idh3b/Asph/Kdm4c/Cyb5rl/Park7/Gstk1/Tbxas1/Me3/Pdha1/Tecr/Cox4i1/Dhrs7c/Acaa1a/Ndufa13/Decr2/Ctbp1/Mical2/Htatip2/Selenow/Ndufa7/Cyp20a1/Tecrl/P4ha3/Aldh1a1/Msra/Gapdh/Ndufs8…	71	0.056664	611	5	GO:0008137	0.56	11.9006	614	oxidoreductase activity	NADH dehydrogenase (ubiquinone) activity	MF
GO:0016651	oxidoreductase activity, acting on NAD(P)H	14/1253	68/15575	0.000883336	0.0322836	0.0298299	Ndufa9/Ndufs2/Ndufs7/Dhrs4/Ndufv2/Ndufb8/Ndufs1/Ndufa10/Cyb5r1/Cyb5rl/Ndufa13/Mical2/Ndufa7/Ndufs8	14	0.0111732	11	5	GO:0008137	0.901	5.33085	12	oxidoreductase activity, acting on NAD(P)H	NADH dehydrogenase (ubiquinone) activity	MF
GO:0016655	oxidoreductase activity, acting on NAD(P)H, quinone or similar compound as acceptor	10/1253	35/15575	0.00031119	0.0185528	0.0171427	Ndufs2/Ndufs7/Dhrs4/Ndufv2/Ndufb8/Ndufs1/Ndufa10/Ndufa13/Ndufa7/Ndufs8	10	0.00798085	13	5	GO:0008137	0.966	7.69075	13	oxidoreductase activity, acting on NAD(P)H, quinone or similar compound as acceptor	NADH dehydrogenase (ubiquinone) activity	MF
GO:0016740	transferase activity	197/1253	1992/15575	0.000902497	0.0322836	0.0298299	Comt/Uhrf1/Zdhhc4/Prkd1/Pnkp/Stk11/Pafah1b2/Rps6ka1/Mast2/Trmt10a/Prkaca/Neurl1a/Prkag3/Aprt/Pola1/Tsr3/Sirt2/Casd1/Nat9/Med24/Pgs1/Ksr1/Trim37/Gyg/Polr2i/Ube2d1/Cdk1/Aldh1l2/Polrmt/Phykpl/Ube2b/Rffl/Nme2/Adck1/Cdk20/Camk2g/Glt8d1/Prkcd/Zdhhc20/Sharpin/Mapk12/St3gal6/Tnk2/Amhr2/Parp3/Rps6ka2/Prkn/Ptk7/Pja2/E4f1/Csnk2b/Cxxc1/Camk2a/Rps6kb2/Grk2/Scyl1/Map4k2/Mark2/Gk/Sirt7/Pfkfb1/Cdk2/St8sia5/Sirt3…	197	0.157223	1751	4	GO:0004674	0.609	16.6022	1751	transferase activity	protein serine/threonine kinase activity	MF
GO:0016772	transferase activity, transferring phosphorus-containing groups	91/1253	816/15575	0.00082456	0.0322836	0.0298299	Prkd1/Pnkp/Stk11/Rps6ka1/Mast2/Prkaca/Prkag3/Pola1/Pgs1/Ksr1/Polr2i/Cdk1/Polrmt/Nme2/Adck1/Cdk20/Camk2g/Prkcd/Mapk12/Tnk2/Amhr2/Rps6ka2/Ptk7/Csnk2b/Camk2a/Rps6kb2/Grk2/Scyl1/Map4k2/Mark2/Gk/Pfkfb1/Cdk2/Pfkfb4/Speg/Pfkfb3/Prkcq/Npr2/Pink1/Fastk/Pank4/Khk/Cdc7/Cdk8/Ckm/Dmpk/Pold3/Bckdk/Cask/Taf1/Polb/Jak3/Pkm/Mapkapk3/Alpk2/Gmppa/Pfkm/Tie1/Ppip5k1/Pip5k1c/Galt/Sik2/Primpol/Alpk3/Htatip2/Map3k10/Dgk…	91	0.0726257	11	4	GO:0004674	0.796	5.33085	11	transferase activity, transferring phosphorus-containing groups	protein serine/threonine kinase activity	MF
GO:0016773	phosphotransferase activity, alcohol group as acceptor	76/1253	627/15575	0.000194433	0.0128121	0.0118383	Prkd1/Pnkp/Stk11/Rps6ka1/Mast2/Prkaca/Prkag3/Ksr1/Cdk1/Nme2/Adck1/Cdk20/Camk2g/Prkcd/Mapk12/Tnk2/Amhr2/Rps6ka2/Ptk7/Csnk2b/Camk2a/Rps6kb2/Grk2/Scyl1/Map4k2/Mark2/Gk/Pfkfb1/Cdk2/Pfkfb4/Speg/Pfkfb3/Prkcq/Npr2/Pink1/Fastk/Pank4/Khk/Cdc7/Cdk8/Dmpk/Bckdk/Cask/Taf1/Jak3/Pkm/Mapkapk3/Alpk2/Pfkm/Tie1/Pip5k1c/Sik2/Alpk3/Htatip2/Map3k10/Dgkz/Grk3/Ikbke/Trpt1/Ttn/Mapk11/Fes/Fgfr3/Musk/Pkn1/Camk2b/Obscn/Rnas…	76	0.0606544	21	4	GO:0004674	0.857	10.9027	23	phosphotransferase activity, alcohol group as acceptor	protein serine/threonine kinase activity	MF
GO:0016829	lyase activity	28/1253	173/15575	0.000284542	0.0178123	0.0164585	Ggct/L3hypdh/Phykpl/Adcy4/Adsl/Aco2/Scly/Fahd2a/Car3/Alad/Npr2/Park7/Tbxas1/Me3/Aldoa/Polb/Pts/Hacd2/Car14/Kyat1/Kyat3/Tyw1/Eno3/Hacd1/Mlycd/Alkbh1/Dglucy/Eno1	28	0.0223464	157	6	GO:0016829	0.994	15.472	157	lyase activity	lyase activity	MF
GO:0016835	carbon-oxygen lyase activity	15/1253	74/15575	0.000696551	0.0294439	0.027206	L3hypdh/Aco2/Fahd2a/Car3/Alad/Park7/Tbxas1/Pts/Hacd2/Car14/Eno3/Hacd1/Alkbh1/Dglucy/Eno1	15	0.0119713	1	6	GO:0016829	0.885	0	0	carbon-oxygen lyase activity	lyase activity	MF
GO:0016836	hydro-lyase activity	13/1253	58/15575	0.000572583	0.0275721	0.0254765	L3hypdh/Aco2/Fahd2a/Car3/Alad/Park7/Tbxas1/Hacd2/Car14/Eno3/Hacd1/Dglucy/Eno1	13	0.0103751	20	6	GO:0016829	0.877	7.28603	23	hydro-lyase activity	lyase activity	MF
GO:0030020	extracellular matrix structural constituent conferring tensile strength	13/1253	38/15575	4.46493e-06	0.00111802	0.00103304	Col7a1/Col5a2/Col15a1/Col4a1/Col12a1/Col6a6/Col27a1/Col6a3/Col1a1/Col11a2/Col3a1/Col5a1/Col16a1	13	0.0103751	38	1	GO:0005201	0.876	31.6894	39	extracellular matrix structural constituent conferring tensile strength	extracellular matrix structural constituent	MF
GO:0030023	extracellular matrix constituent conferring elasticity	4/1253	6/15575	0.000547956	0.0274417	0.025356	Emilin2/Efemp2/Eln/Mfap5	4	0.00319234	6	1	GO:0005201	0.798	4.36932	10	extracellular matrix constituent conferring elasticity	extracellular matrix structural constituent	MF
GO:0031593	polyubiquitin modification-dependent protein binding	12/1253	52/15575	0.000699182	0.0294439	0.027206	Rad23a/Sqstm1/Tnip1/Sharpin/Agap3/Bag6/Zfand2b/Optn/Ikbke/Ubl7/Parp10/Tab2	12	0.00957702	35	12	GO:0031593	0.999	8.33365	48	polyubiquitin modification-dependent protein binding	polyubiquitin modification-dependent protein binding	MF
GO:0031625	ubiquitin protein ligase binding	40/1253	293/15575	0.000672445	0.0294439	0.027206	Dlg3/Prkaca/Usp19/Ndufs2/Sqstm1/Cd40/Trim37/Ube2d1/Ube2b/Smc6/Rffl/Slf1/Rb1/Ywhaz/Tnk2/Tmbim6/Prkn/Atp6v0c/Bag6/Smad2/Grk2/Sorbs1/Hspd1/Prdx6/Scamp3/Pink1/Per3/Abcb1b/Mfn2/Map1lc3b/Gpi1/Apbb1/Stub1/Mul1/Ikbke/Elob/Spop/Aup1/Mndal/Faf1	40	0.0319234	313	7	GO:0031625	0.996	13.469	366	ubiquitin protein ligase binding	ubiquitin protein ligase binding	MF
GO:0032182	ubiquitin-like protein binding	18/1253	104/15575	0.00151862	0.0463734	0.0428488	Rad23a/Sirt2/Sqstm1/Sharpin/Prkn/Zfand2b/Optn/Rbck1/Casp8ap2/Smarcad1/Mvb12a/Cuedc2/Dcun1d2/Aup1/Vps28/Faf1/Tab2/Otub2	18	0.0143655	5	10	GO:0043130	0.98	2.86293	5	ubiquitin-like protein binding	ubiquitin binding	MF
GO:0032559	adenyl ribonucleotide binding	140/1253	1371/15575	0.00159577	0.0475691	0.0439536	Myo18a/Spg7/Clpb/Idh3g/Prkd1/Timm44/Pnkp/Stk11/Rps6ka1/Kif20a/Mast2/Kifc2/Prkaca/Prkag3/Aprt/Atp1a2/Pgs1/Ksr1/Kif3a/Acadvl/Qrsl1/Ube2d1/Cdk1/Ube2b/Smc6/P2rx1/Atp2a3/Kif1c/Nme2/Adck1/Kif13a/Cdk20/Kif2a/Camk2g/Prkcd/Adcy4/Atp13a3/Oplah/Mapk12/P2rx6/Tnk2/Amhr2/Abcc1/Twf2/Rps6ka2/Camk2a/Kif20b/Rps6kb2/Grk2/Scyl1/Map4k2/Mark2/Gk/Pfkfb1/Cdk2/Pfkfb4/Hspd1/Speg/Prkcq/Tars2/Smc2/Npr2/Rad54l/Pink1/Acot7/Fa…	140	0.111732	4	8	GO:0003730	0.314	2.42528	4	adenyl ribonucleotide binding	mRNA 3'-UTR binding	MF
GO:0042805	actinin binding	11/1253	38/15575	0.000137838	0.0101514	0.00937982	Pparg/Mypn/Pdlim7/Ldb3/Myot/Pdlim3/Micall2/Rara/Nrap/Ttn/Pdlim1	11	0.00877893	15	2	GO:0008092	0.68	10.7616	17	actinin binding	cytoskeletal protein binding	MF
GO:0043130	ubiquitin binding	16/1253	83/15575	0.000836015	0.0322836	0.0298299	Rad23a/Sirt2/Sqstm1/Sharpin/Prkn/Zfand2b/Optn/Rbck1/Smarcad1/Mvb12a/Cuedc2/Aup1/Vps28/Faf1/Tab2/Otub2	16	0.0127694	84	10	GO:0043130	0.999	9.8503	94	ubiquitin binding	ubiquitin binding	MF
GO:0044877	protein-containing complex binding	153/1253	1384/15575	2.19909e-05	0.00362124	0.00334601	Ndufa9/Myo18a/Uhrf1/Kcnn1/Stk11/Pafah1b2/Rad23a/Prkaca/Tmod4/Pvalb/Napa/Tmem147/Actn3/Fhod1/Sqstm1/Dstn/Mtif3/Kctd2/Med24/Cd300lg/Kif3a/Mapt/Map1s/Epb41l2/Igf1/Grb10/Ntsr2/P2rx1/Nme2/Slf1/Lcp1/Fyb/Dab2/Adcy4/Ywhaz/Cyrib/Sharpin/Plec/P2rx6/Atp5j/Amhr2/Twf2/Gnb3/Prkn/Myom1/Snrpc/Csnk2b/Bag6/Cd74/Sorbs1/Itga7/Cdk2/Cd151/Cpeb1/Hspd1/Nop58/Dst/Fn1/Tnnt2/Arpc5l/Dab2ip/Neb/Atf2/Fbn1/Adam15/Ppp3ca/Alad/T…	153	0.122107	632	3	GO:0044877	0.979	38.4301	653	protein-containing complex binding	protein-containing complex binding	MF
GO:0050136	NADH dehydrogenase (quinone) activity	9/1253	22/15575	2.60313e-05	0.00362124	0.00334601	Ndufs2/Ndufs7/Ndufv2/Ndufb8/Ndufs1/Ndufa10/Ndufa13/Ndufa7/Ndufs8	9	0.00718276	1	5	GO:0008137	1	0	0	NADH dehydrogenase (quinone) activity	NADH dehydrogenase (ubiquinone) activity	MF
GO:0051015	actin filament binding	34/1253	209/15575	6.03972e-05	0.00630144	0.0058225	Myo18a/Tmod4/Actn3/Fhod1/Dstn/Map1s/Lcp1/Plec/Twf2/Myom1/Arpc5l/Neb/Tpm2/Capzb/Ablim2/Gas2/Zfp185/Myom2/Tpm1/Fhod3/Fmnl2/Micall2/Myom3/Nrap/Ttn/Actn2/Myh8/Myh4/Afdn/Pick1/Myh7b/Iqgap3/Dbn1/Tnni3	34	0.0271349	219	2	GO:0008092	0.8	26.0964	313	actin filament binding	cytoskeletal protein binding	MF
GO:0051287	NAD binding	13/1253	61/15575	0.000950822	0.0330675	0.0305542	Idh3g/Ndufs2/Sirt2/Mdh1/Sirt7/Sirt3/Me3/Ctbp1/Htatip2/Nudt6/Aldh1a1/Sirt5/Gapdh	13	0.0103751	49	8	GO:0003730	0.242	8.53154	49	NAD binding	mRNA 3'-UTR binding	MF
GO:0051371	muscle alpha-actinin binding	7/1253	14/15575	4.44202e-05	0.00556141	0.00513872	Mypn/Pdlim7/Ldb3/Pdlim3/Nrap/Ttn/Pdlim1	7	0.00558659	14	2	GO:0008092	0.621	13.4175	19	muscle alpha-actinin binding	cytoskeletal protein binding	MF
GO:0051393	alpha-actinin binding	10/1253	29/15575	5.30051e-05	0.00603294	0.00557441	Pparg/Mypn/Pdlim7/Ldb3/Myot/Pdlim3/Rara/Nrap/Ttn/Pdlim1	10	0.00798085	21	2	GO:0008092	0.66	14.9975	21	alpha-actinin binding	cytoskeletal protein binding	MF
GO:0097493	structural molecule activity conferring elasticity	5/1253	8/15575	0.00015231	0.010594	0.00978883	Emilin2/Ttn/Efemp2/Eln/Mfap5	5	0.00399042	2	1	GO:0005201	0.624	2.70354	2	structural molecule activity conferring elasticity	extracellular matrix structural constituent	MF
GO:0140297	DNA-binding transcription factor binding	50/1253	397/15575	0.00101175	0.0342354	0.0316333	Pparg/Mef2d/Ppard/Med25/Brd8/Hdac5/Sirt2/Srf/Med24/Tcf3/Lpin1/Rb1/Ywhaz/Hdac7/Hsf1/Nr4a1/Smad2/Ankrd2/Atf2/Kdm4c/Psip1/Smarcd3/Park7/Ncor2/Ddx54/Anxa4/Tacc2/Taf1/Asah1/Tcf12/Wbp2/Apbb1/Ctbp1/Txlng/Rbpj/Map3k10/Dhx9/Trp53bp1/Pou4f1/Eef1d/Spop/Pkn1/Usf2/Nr1h2/Chchd2/Zfp703/Mef2c/Faf1/Tgfb1i1/Arid5a	50	0.0399042	111	9	GO:0140297	0.993	10.115	122	DNA-binding transcription factor binding	DNA-binding transcription factor binding	MF
