# Supplementary material for: Transcriptomic characterization of postnatal muscle maturation
Source: Dis Model Mech. 2025 Mar 3;18(2):DMM052098. doi: 10.1242/dmm.052098 (PMC11911633; doi:10.1242/dmm.052098)
Supplement: Table S13. Number of AS events detected in myopathy-associated genes during early and late skeletal muscle maturation [file dmm-18-052098-TableS13.xlsx]

## Sheet: Table S13
Table S13. Number of AS events detected in myopathy-associated genes during early and late skeletal muscle maturation
gene_name	nb_early_AS_events	nb_late_AS_events
Neb	130	69
Ttn	16	3
Dnm2	8	1
Clcn1	7	3
Golga2	6	3
Capn3	5	1
Hnrnpa1	5	3
Ldb3	5	1
Col6a3	4	0
Fxr1	4	2
Itga7	4	3
Lpin1	4	0
Acvr1	3	0
Bin1	3	2
Myl1	3	3
Phka1	3	0
Prepl	3	3
Speg	3	0
Ano5	2	0
Cacna1s	2	0
Chkb	2	2
Chrnb1	2	0
Chrne	2	0
Dmd	2	1
Dok7	2	0
Dysf	2	2
Gyg	2	0
Lama2	2	1
Large1	2	0
Mypn	2	0
Rbck1	2	0
Ryr1	2	0
Sgca	2	0
Sgcg	2	1
Svil	2	2
Syne2	2	0
Acadvl	1	0
Actn2	1	0
Atp1a2	1	0
Cfl2	1	0
Col12a1	1	0
Col13a1	1	0
Dnajb6	1	1
Eno3	1	0
Flad1	1	0
Gfpt1	1	1
Gipc1	1	0
Gosr2	1	0
Hacd1	1	0
Hnrnpa2b1	1	4
Mpdu1	1	0
Msto1	1	0
Musk	1	0
Myo18b	1	0
Myot	1	0
Plec	1	0
Pomt1	1	0
Pygm	1	0
Slc25a20	1	0
Sqstm1	1	0
Syne1	1	0
Tpm2	1	2
Vcp	1	0
Tnnt1	0	4
Slc22a5	0	2
Tia1	0	2
Agrn	0	1
Cln3	0	1
Gne	0	1
Hnrnpdl	0	1
Lims2	0	1
Pfkm	0	1
Trappc11	0	1
